# Supplementary material for: Bacterial RNA sensing by TLR8 requires RNase 6 processing and is inhibited by RNA 2’O-methylation
Source: EMBO Rep. 2024 Oct 3;25(11):4674–92. doi: 10.1038/s44319-024-00281-9 (PMC11549399; doi:10.1038/s44319-024-00281-9)
Supplement: Supplementary file 3 — Source data Fig. 1 [file 44319_2024_281_MOESM3_ESM.zip]

Archive with 36 entries (32 files):
- Figure 1/
- __MACOSX/._Figure 1
- Figure 1/.DS_Store
- __MACOSX/Figure 1/._.DS_Store
- Figure 1/1A/
- __MACOSX/Figure 1/._1A
- Figure 1/1B/
- __MACOSX/Figure 1/._1B
- Figure 1/1C/
- __MACOSX/Figure 1/._1C
- Figure 1/1A/BLaER transdiff time line.wsp
- __MACOSX/Figure 1/1A/._BLaER transdiff time line.wsp
- Figure 1/1A/2019-11-04-UT--A1.0002.fcs
- __MACOSX/Figure 1/1A/._2019-11-04-UT--A1.0002.fcs
- Figure 1/1A/2019-11-04-UT--A1.0002.mqd
- __MACOSX/Figure 1/1A/._2019-11-04-UT--A1.0002.mqd
- Figure 1/1A/20240201-BLaER transdiff time-Layout-2.png
- __MACOSX/Figure 1/1A/._20240201-BLaER transdiff time-Layout-2.png
- Figure 1/1A/2019-11-28-WT--A1.0002.mqd
- __MACOSX/Figure 1/1A/._2019-11-28-WT--A1.0002.mqd
- Figure 1/1A/2019-11-14-WT--A1.0001.fcs
- __MACOSX/Figure 1/1A/._2019-11-14-WT--A1.0001.fcs
- Figure 1/1A/2019-11-28-WT--A1.0002.fcs
- __MACOSX/Figure 1/1A/._2019-11-28-WT--A1.0002.fcs
- Figure 1/1A/2019-11-14-WT--A1.0001.mqd
- __MACOSX/Figure 1/1A/._2019-11-14-WT--A1.0001.mqd
- Figure 1/1A/20240201-BLaER transdiff time.wsp
- __MACOSX/Figure 1/1A/._20240201-BLaER transdiff time.wsp
- Figure 1/1B/1B.xlsx
- __MACOSX/Figure 1/1B/._1B.xlsx
- Figure 1/1B/1B.prism
- __MACOSX/Figure 1/1B/._1B.prism
- Figure 1/1C/1C.xlsx
- __MACOSX/Figure 1/1C/._1C.xlsx
- Figure 1/1C/1C.prism
- __MACOSX/Figure 1/1C/._1C.prism
