# Supplementary material for: Bacterial RNA sensing by TLR8 requires RNase 6 processing and is inhibited by RNA 2’O-methylation
Source: EMBO Rep. 2024 Oct 3;25(11):4674–92. doi: 10.1038/s44319-024-00281-9 (PMC11549399; doi:10.1038/s44319-024-00281-9)
Supplement: Supplementary file 3 — Source data Fig. 1 [file 44319_2024_281_MOESM3_ESM.zip › Figure 1/1A/BLaER transdiff time line.wsp]

<?xml version="1.0" encoding="UTF-8"?>
 <Workspace version="20.0"  modDate="Fri Apr 19 13:32:34 CEST 2024"  clientTimestamp="1713526354984"  flowJoVersion="10.10.0"  drawRowBorders="1"  drawColumnBorders="1"  hideCompNodes="1"  curGroup="FCS"  groupPaneHeight="-1"  xmlns:xsi="http://www.w3.org/2001/XMLSchema-instance"  xmlns:gating="http://www.isac-net.org/std/Gating-ML/v2.0/gating"  xmlns:transforms="http://www.isac-net.org/std/Gating-ML/v2.0/transformations"  xmlns:data-type="http://www.isac-net.org/std/Gating-ML/v2.0/datatypes"  xsi:schemaLocation="http://www.isac-net.org/std/Gating-ML/v2.0/gating http://www.isac-net.org/std/Gating-ML/v2.0/gating/Gating-ML.v2.0.xsd http://www.isac-net.org/std/Gating-ML/v2.0/transformations http://www.isac-net.org/std/Gating-ML/v2.0/gating/Transformations.v2.0.xsd http://www.isac-net.org/std/Gating-ML/v2.0/datatypes http://www.isac-net.org/std/Gating-ML/v2.0/gating/DataTypes.v2.0.xsd "  nonAutoSaveFileName="file:/Users/lsc/Desktop/TD.wsp" >
   <WindowPosition x="-1649"  y="62"  width="600"  height="720"  displayed="1"  panelState="" />
   <TextTraits font="SansSerif"  size="11"  name=""  style="plain"  color="#000000"  background="#00ffffff"  just="left" />
   <Columns>
     <TColumn width="304" >
       <Property key="fj.appnode.prop.name" />
     </TColumn>
     <TColumn width="144" >
       <Property key="fj.appnode.prop.statistic" />
     </TColumn>
     <TColumn width="144" >
       <Property key="fj.appnode.prop.ncells" />
     </TColumn>
   </Columns>
   <Matrices/>
   <Cytometers>
     <Cytometer name="MACSQUANT"  cyt="MACSQuant VYB,2.11.1746.19438"  useFCS3="1"  extraNegs="0"  widthBasis="-1"  linMin="0"  logMin="0.1"  linMax="1000"  logMax="1000"  linearRescale="1"  logRescale="1"  linFromKW="1"  logFromKW="1"  useGain="0"  useTransform="0"  transformType="LOG"  manufacturer=""  serialnumber=""  homepage="workspaces-and-samples/flowjo-and-your-cytometer/ws-cytometer-miltenyi/"  icon="mylt.png" >
       <LinParams>
         <Param>time</Param>
       </LinParams>
       <LogParams/>
       <FilterParams/>
       <TransformStore/>
     </Cytometer>
   </Cytometers>
   <Groups>
     <GroupNode name="All Samples"  annotation=""  owningGroup="All Samples"  expanded="1"  sortPriority="10"  count="-1" >
       <Graph smoothing="0"  backColor="#ffffff"  foreColor="#000000"  type="Pseudocolor"  fast="1" >
         <Axis dimension="x"  name=""  label=""  auto="auto" />
         <Axis dimension="y"  name=""  label=""  auto="auto" />
         <GraphSettings level="5%"  smoothingHighResolution="1"  contourHighResolution="1"  histogramSmoothingCount="0"  graphResolution="256"  showOutliers="0"  drawLargeDots="0"  dotsToDraw="8000"  tint="le.chartfill.tinted.40"  lineWeight="le.lineweight.normal"  lineStyle="le.linestyle.solid" />
         <GraphEnvironment showGrid="0"  showAxes="tnlTNL"  showGates="1"  showFreqOnPlots="1"  showGateNameOnPlots="1"  showMedians="0"  showUncomped="0"  addEventParam="0"  lastYAxisName="" >
           <TextTraits font="SansSerif"  size="11"  name="Labels"  style="plain"  color="#000000"  background="#00ffffff"  just="left" />
           <TextTraits font="SansSerif"  size="11"  name="LayoutGates"  style="plain"  color="#000000"  background="#00ffffff"  just="left" />
           <TextTraits font="SansSerif"  size="9"  name="Numbers"  style="plain"  color="#000000"  background="#00ffffff"  just="left" />
           <TextTraits font="SansSerif"  size="9"  name="Legend"  style="plain"  color="#000000"  background="#00ffffff"  just="left" />
         </GraphEnvironment>
       </Graph>
       <Group name="All Samples"  live="1"  role="ws.group.dlog.test"  key=""  synchronized="0"  foreground="#000000"  fontStyle="bold" >
         <Criteria/>
         <SampleRefs>
           <SampleRef sampleID="1" />
           <SampleRef sampleID="4" />
           <SampleRef sampleID="2" />
           <SampleRef sampleID="5" />
           <SampleRef sampleID="3" />
           <SampleRef sampleID="6" />
         </SampleRefs>
         <Keywords/>
       </Group>
     </GroupNode>
     <GroupNode name="Compensation"  annotation=""  owningGroup="Compensation"  expanded="1"  sortPriority="10"  count="-1" >
       <Graph smoothing="0"  backColor="#ffffff"  foreColor="#000000"  type="Pseudocolor"  fast="1" >
         <Axis dimension="x"  name=""  label=""  auto="auto" />
         <Axis dimension="y"  name=""  label=""  auto="auto" />
         <GraphSettings level="5%"  smoothingHighResolution="1"  contourHighResolution="1"  histogramSmoothingCount="0"  graphResolution="256"  showOutliers="0"  drawLargeDots="0"  dotsToDraw="8000"  tint="le.chartfill.tinted.40"  lineWeight="le.lineweight.normal"  lineStyle="le.linestyle.solid" />
         <GraphEnvironment showGrid="0"  showAxes="tnlTNL"  showGates="1"  showFreqOnPlots="1"  showGateNameOnPlots="1"  showMedians="0"  showUncomped="0"  addEventParam="0"  lastYAxisName="" >
           <TextTraits font="SansSerif"  size="11"  name="Labels"  style="plain"  color="#000000"  background="#00ffffff"  just="left" />
           <TextTraits font="SansSerif"  size="11"  name="LayoutGates"  style="plain"  color="#000000"  background="#00ffffff"  just="left" />
           <TextTraits font="SansSerif"  size="9"  name="Numbers"  style="plain"  color="#000000"  background="#00ffffff"  just="left" />
           <TextTraits font="SansSerif"  size="9"  name="Legend"  style="plain"  color="#000000"  background="#00ffffff"  just="left" />
         </GraphEnvironment>
       </Graph>
       <Group name="Compensation"  live="1"  role="ws.group.dlog.compensation"  key=""  synchronized="0"  foreground="#bc1900"  fontStyle="bold" >
         <Criteria>
           <Criterion connector="And"  keyword="$FIL"  function="Contains"  value="comp" />
           <Criterion connector="Or"  keyword="$FIL"  function="Contains"  value="unstained" />
         </Criteria>
         <Keywords/>
       </Group>
     </GroupNode>
     <GroupNode name="FCS"  annotation=""  owningGroup="FCS"  expanded="1"  sortPriority="10"  count="-1" >
       <Graph smoothing="0"  backColor="#ffffff"  foreColor="#000000"  type="Pseudocolor"  fast="1" >
         <Axis dimension="x"  name=""  label=""  auto="auto" />
         <Axis dimension="y"  name=""  label=""  auto="auto" />
         <GraphSettings level="5%"  smoothingHighResolution="1"  contourHighResolution="1"  histogramSmoothingCount="0"  graphResolution="256"  showOutliers="0"  drawLargeDots="0"  dotsToDraw="8000"  tint="le.chartfill.tinted.40"  lineWeight="le.lineweight.normal"  lineStyle="le.linestyle.solid" />
         <GraphEnvironment showGrid="0"  showAxes="tnlTNL"  showGates="1"  showFreqOnPlots="1"  showGateNameOnPlots="1"  showMedians="0"  showUncomped="0"  addEventParam="0"  lastYAxisName="" >
           <TextTraits font="SansSerif"  size="11"  name="Labels"  style="plain"  color="#000000"  background="#00ffffff"  just="left" />
           <TextTraits font="SansSerif"  size="11"  name="LayoutGates"  style="plain"  color="#000000"  background="#00ffffff"  just="left" />
           <TextTraits font="SansSerif"  size="9"  name="Numbers"  style="plain"  color="#000000"  background="#00ffffff"  just="left" />
           <TextTraits font="SansSerif"  size="9"  name="Legend"  style="plain"  color="#000000"  background="#00ffffff"  just="left" />
         </GraphEnvironment>
       </Graph>
       <Subpopulations>
         <Population name="cells"  annotation=""  owningGroup="FCS"  expanded="1"  sortPriority="10"  count="111796" >
           <Graph smoothing="0"  backColor="#ffffff"  foreColor="#000000"  heatMapStatParameter="HDR-T"  type="Pseudocolor"  fast="1" >
             <Axis dimension="x"  name="FSC-H"  label=""  auto="auto" />
             <Axis dimension="y"  name="FSC-W"  label=""  auto="auto" />
             <GraphSettings level="5%"  smoothingHighResolution="1"  contourHighResolution="1"  histogramSmoothingCount="0"  graphResolution="256"  showOutliers="0"  drawLargeDots="0"  dotsToDraw="8000"  tint="le.chartfill.tinted.40"  lineWeight="le.lineweight.normal"  lineStyle="le.linestyle.solid" />
             <GraphEnvironment showGrid="0"  showAxes="tnlTNL"  showGates="1"  showFreqOnPlots="1"  showGateNameOnPlots="1"  showMedians="0"  showUncomped="0"  addEventParam="0"  lastYAxisName="" >
               <TextTraits font="SansSerif"  size="11"  name="Labels"  style="plain"  color="#000000"  background="#00ffffff"  just="left" />
               <TextTraits font="SansSerif"  size="11"  name="LayoutGates"  style="plain"  color="#000000"  background="#00ffffff"  just="left" />
               <TextTraits font="SansSerif"  size="9"  name="Numbers"  style="plain"  color="#000000"  background="#00ffffff"  just="left" />
               <TextTraits font="SansSerif"  size="9"  name="Legend"  style="plain"  color="#000000"  background="#00ffffff"  just="left" />
               <WindowPosition x="-1350"  y="391"  width="390"  height="582"  displayed="1"  panelState="---" />
             </GraphEnvironment>
           </Graph>
           <Gate gating:id="ID2097873654" >
             <gating:PolygonGate eventsInside="1"  annoOffsetX="-32"  annoOffsetY="-72"  tint="#000000"  isTinted="0"  lineWeight="Normal"  userDefined="1"  quadId="-1"  gateResolution="256" >
               <gating:dimension>
                 <data-type:fcs-dimension data-type:name="FSC-A" />
               </gating:dimension>
               <gating:dimension>
                 <data-type:fcs-dimension data-type:name="SSC-A" />
               </gating:dimension>
               <gating:vertex>
                 <gating:coordinate data-type:value="145.1338582677" />
                 <gating:coordinate data-type:value="20.7287449393" />
               </gating:vertex>
               <gating:vertex>
                 <gating:coordinate data-type:value="939.3385826772" />
                 <gating:coordinate data-type:value="87.0607287449" />
               </gating:vertex>
               <gating:vertex>
                 <gating:coordinate data-type:value="899.0236220472" />
                 <gating:coordinate data-type:value="493.3441295547" />
               </gating:vertex>
               <gating:vertex>
                 <gating:coordinate data-type:value="298.3307086614" />
                 <gating:coordinate data-type:value="887.1902834008" />
               </gating:vertex>
               <gating:vertex>
                 <gating:coordinate data-type:value="193.5118110236" />
                 <gating:coordinate data-type:value="190.7044534413" />
               </gating:vertex>
               <gating:vertex>
                 <gating:coordinate data-type:value="116.9133858268" />
                 <gating:coordinate data-type:value="66.3319838057" />
               </gating:vertex>
             </gating:PolygonGate>
           </Gate>
           <Subpopulations>
             <Population name="Single Cells"  annotation=""  owningGroup="FCS"  expanded="1"  sortPriority="10"  count="108031" >
               <Graph smoothing="0"  backColor="#ffffff"  foreColor="#000000"  heatMapStatParameter="HDR-T"  type="Pseudocolor"  fast="1" >
                 <Axis dimension="x"  name="FSC-A"  label=""  auto="auto" />
                 <Axis dimension="y"  name="B1-A"  label=""  auto="auto" />
                 <GraphSettings level="5%"  smoothingHighResolution="1"  contourHighResolution="1"  histogramSmoothingCount="0"  graphResolution="256"  showOutliers="0"  drawLargeDots="0"  dotsToDraw="8000"  tint="le.chartfill.tinted.40"  lineWeight="le.lineweight.normal"  lineStyle="le.linestyle.solid" />
                 <GraphEnvironment showGrid="0"  showAxes="tnlTNL"  showGates="1"  showFreqOnPlots="1"  showGateNameOnPlots="1"  showMedians="0"  showUncomped="0"  addEventParam="0"  lastYAxisName="" >
                   <TextTraits font="SansSerif"  size="11"  name="Labels"  style="plain"  color="#000000"  background="#00ffffff"  just="left" />
                   <TextTraits font="SansSerif"  size="11"  name="LayoutGates"  style="plain"  color="#000000"  background="#00ffffff"  just="left" />
                   <TextTraits font="SansSerif"  size="9"  name="Numbers"  style="plain"  color="#000000"  background="#00ffffff"  just="left" />
                   <TextTraits font="SansSerif"  size="9"  name="Legend"  style="plain"  color="#000000"  background="#00ffffff"  just="left" />
                   <WindowPosition x="-1195"  y="236"  width="390"  height="582"  displayed="1"  panelState="---" />
                 </GraphEnvironment>
               </Graph>
               <Gate gating:id="ID1271850563"  gating:parent_id="ID2097873654" >
                 <gating:RectangleGate eventsInside="1"  annoOffsetX="24"  annoOffsetY="102"  tint="#000000"  isTinted="0"  lineWeight="Normal"  userDefined="1"  percentX="0"  percentY="0" >
                   <gating:dimension gating:min="52.40944881889764"  gating:max="778.0787401574803" >
                     <data-type:fcs-dimension data-type:name="FSC-H" />
                   </gating:dimension>
                   <gating:dimension gating:min="497.4898785425101"  gating:max="874.7530364372469" >
                     <data-type:fcs-dimension data-type:name="FSC-W" />
                   </gating:dimension>
                 </gating:RectangleGate>
               </Gate>
               <Subpopulations>
                 <Population name="GFP+"  annotation=""  owningGroup="FCS"  expanded="1"  sortPriority="10"  count="107623" >
                   <Graph smoothing="0"  backColor="#ffffff"  foreColor="#000000"  heatMapStatParameter="HDR-T"  type="Pseudocolor"  fast="1" >
                     <Axis dimension="x"  name="FSC-A"  label=""  auto="auto" />
                     <Axis dimension="y"  name="B1-A"  label=""  auto="auto" />
                     <GraphSettings level="5%"  smoothingHighResolution="1"  contourHighResolution="1"  histogramSmoothingCount="0"  graphResolution="256"  showOutliers="0"  drawLargeDots="0"  dotsToDraw="8000"  tint="le.chartfill.tinted.40"  lineWeight="le.lineweight.normal"  lineStyle="le.linestyle.solid" />
                     <GraphEnvironment showGrid="0"  showAxes="tnlTNL"  showGates="1"  showFreqOnPlots="1"  showGateNameOnPlots="1"  showMedians="0"  showUncomped="0"  addEventParam="0"  lastYAxisName="" >
                       <TextTraits font="SansSerif"  size="11"  name="Labels"  style="plain"  color="#000000"  background="#00ffffff"  just="left" />
                       <TextTraits font="SansSerif"  size="11"  name="LayoutGates"  style="plain"  color="#000000"  background="#00ffffff"  just="left" />
                       <TextTraits font="SansSerif"  size="9"  name="Numbers"  style="plain"  color="#000000"  background="#00ffffff"  just="left" />
                       <TextTraits font="SansSerif"  size="9"  name="Legend"  style="plain"  color="#000000"  background="#00ffffff"  just="left" />
                       <WindowPosition x="-1195"  y="236"  width="390"  height="582"  displayed="1"  panelState="---" />
                     </GraphEnvironment>
                   </Graph>
                   <Gate gating:id="ID793780391"  gating:parent_id="ID1271850563" >
                     <gating:RectangleGate eventsInside="1"  annoOffsetX="71"  annoOffsetY="152"  tint="#000000"  isTinted="0"  lineWeight="Normal"  userDefined="1"  percentX="0"  percentY="0" >
                       <gating:dimension gating:min="108.85039370078741"  gating:max="866.7716535433071" >
                         <data-type:fcs-dimension data-type:name="FSC-A" />
                       </gating:dimension>
                       <gating:dimension gating:min="102.83613577250435"  gating:max="1000.0" >
                         <data-type:fcs-dimension data-type:name="B1-A" />
                       </gating:dimension>
                     </gating:RectangleGate>
                   </Gate>
                   <Subpopulations>
                     <Population name="CD14+"  annotation=""  owningGroup="FCS"  expanded="1"  sortPriority="10"  count="0" >
                       <Graph smoothing="0"  backColor="#ffffff"  foreColor="#000000"  heatMapStatParameter="HDR-T"  type="Pseudocolor"  fast="1" >
                         <Axis dimension="x"  name="Y3-A"  label=""  auto="auto" />
                         <Axis dimension="y"  name="Y1-A"  label=""  auto="auto" />
                         <GraphSettings level="5%"  smoothingHighResolution="1"  contourHighResolution="1"  histogramSmoothingCount="0"  graphResolution="256"  showOutliers="0"  drawLargeDots="0"  dotsToDraw="8000"  tint="le.chartfill.tinted.40"  lineWeight="le.lineweight.normal"  lineStyle="le.linestyle.solid" />
                         <GraphEnvironment showGrid="0"  showAxes="tnlTNL"  showGates="1"  showFreqOnPlots="1"  showGateNameOnPlots="1"  showMedians="0"  showUncomped="0"  addEventParam="0"  lastYAxisName="" >
                           <TextTraits font="SansSerif"  size="11"  name="Labels"  style="plain"  color="#000000"  background="#00ffffff"  just="left" />
                           <TextTraits font="SansSerif"  size="11"  name="LayoutGates"  style="plain"  color="#000000"  background="#00ffffff"  just="left" />
                           <TextTraits font="SansSerif"  size="9"  name="Numbers"  style="plain"  color="#000000"  background="#00ffffff"  just="left" />
                           <TextTraits font="SansSerif"  size="9"  name="Legend"  style="plain"  color="#000000"  background="#00ffffff"  just="left" />
                           <WindowPosition x="-1157"  y="273"  width="390"  height="582"  displayed="1"  panelState="---" />
                         </GraphEnvironment>
                       </Graph>
                       <Gate gating:id="ID2026677365"  gating:parent_id="ID793780391" >
                         <gating:RectangleGate eventsInside="1"  annoOffsetX="0"  annoOffsetY="0"  tint="#000000"  isTinted="0"  lineWeight="Normal"  userDefined="1"  percentX="0"  percentY="0" >
                           <gating:dimension gating:min="0.9470610000772237" >
                             <data-type:fcs-dimension data-type:name="Y3-A" />
                           </gating:dimension>
                           <gating:dimension gating:max="19.934031568734778" >
                             <data-type:fcs-dimension data-type:name="Y1-A" />
                           </gating:dimension>
                         </gating:RectangleGate>
                       </Gate>
                     </Population>
                     <Population name="CD19+"  annotation=""  owningGroup="FCS"  expanded="1"  sortPriority="10"  count="105325" >
                       <Graph smoothing="0"  backColor="#ffffff"  foreColor="#000000"  heatMapStatParameter="HDR-T"  type="Pseudocolor"  fast="1" >
                         <Axis dimension="x"  name="Y3-A"  label=""  auto="auto" />
                         <Axis dimension="y"  name="Y1-A"  label=""  auto="auto" />
                         <GraphSettings level="5%"  smoothingHighResolution="1"  contourHighResolution="1"  histogramSmoothingCount="0"  graphResolution="256"  showOutliers="0"  drawLargeDots="0"  dotsToDraw="8000"  tint="le.chartfill.tinted.40"  lineWeight="le.lineweight.normal"  lineStyle="le.linestyle.solid" />
                         <GraphEnvironment showGrid="0"  showAxes="tnlTNL"  showGates="1"  showFreqOnPlots="1"  showGateNameOnPlots="1"  showMedians="0"  showUncomped="0"  addEventParam="0"  lastYAxisName="" >
                           <TextTraits font="SansSerif"  size="11"  name="Labels"  style="plain"  color="#000000"  background="#00ffffff"  just="left" />
                           <TextTraits font="SansSerif"  size="11"  name="LayoutGates"  style="plain"  color="#000000"  background="#00ffffff"  just="left" />
                           <TextTraits font="SansSerif"  size="9"  name="Numbers"  style="plain"  color="#000000"  background="#00ffffff"  just="left" />
                           <TextTraits font="SansSerif"  size="9"  name="Legend"  style="plain"  color="#000000"  background="#00ffffff"  just="left" />
                           <WindowPosition x="-1157"  y="273"  width="390"  height="582"  displayed="1"  panelState="---" />
                         </GraphEnvironment>
                       </Graph>
                       <Gate gating:id="ID1567954216"  gating:parent_id="ID793780391" >
                         <gating:RectangleGate eventsInside="1"  annoOffsetX="0"  annoOffsetY="0"  tint="#000000"  isTinted="0"  lineWeight="Normal"  userDefined="1"  percentX="0"  percentY="0" >
                           <gating:dimension gating:max="0.9470610000772237" >
                             <data-type:fcs-dimension data-type:name="Y3-A" />
                           </gating:dimension>
                           <gating:dimension gating:min="19.934031568734778" >
                             <data-type:fcs-dimension data-type:name="Y1-A" />
                           </gating:dimension>
                         </gating:RectangleGate>
                       </Gate>
                     </Population>
                     <Population name="Q2: mKate_APC-A+ , PE-A+"  annotation=""  owningGroup="FCS"  expanded="1"  sortPriority="10"  count="409" >
                       <Graph smoothing="0"  backColor="#ffffff"  foreColor="#000000"  heatMapStatParameter="HDR-T"  type="Pseudocolor"  fast="1" >
                         <Axis dimension="x"  name="Y3-A"  label=""  auto="auto" />
                         <Axis dimension="y"  name="Y1-A"  label=""  auto="auto" />
                         <GraphSettings level="5%"  smoothingHighResolution="1"  contourHighResolution="1"  histogramSmoothingCount="0"  graphResolution="256"  showOutliers="0"  drawLargeDots="0"  dotsToDraw="8000"  tint="le.chartfill.tinted.40"  lineWeight="le.lineweight.normal"  lineStyle="le.linestyle.solid" />
                         <GraphEnvironment showGrid="0"  showAxes="tnlTNL"  showGates="1"  showFreqOnPlots="1"  showGateNameOnPlots="1"  showMedians="0"  showUncomped="0"  addEventParam="0"  lastYAxisName="" >
                           <TextTraits font="SansSerif"  size="11"  name="Labels"  style="plain"  color="#000000"  background="#00ffffff"  just="left" />
                           <TextTraits font="SansSerif"  size="11"  name="LayoutGates"  style="plain"  color="#000000"  background="#00ffffff"  just="left" />
                           <TextTraits font="SansSerif"  size="9"  name="Numbers"  style="plain"  color="#000000"  background="#00ffffff"  just="left" />
                           <TextTraits font="SansSerif"  size="9"  name="Legend"  style="plain"  color="#000000"  background="#00ffffff"  just="left" />
                           <WindowPosition x="-1157"  y="273"  width="390"  height="582"  displayed="1"  panelState="---" />
                         </GraphEnvironment>
                       </Graph>
                       <Gate gating:id="ID1639259195"  gating:parent_id="ID793780391" >
                         <gating:RectangleGate eventsInside="1"  annoOffsetX="0"  annoOffsetY="0"  tint="#000000"  isTinted="0"  lineWeight="Normal"  userDefined="1"  percentX="0"  percentY="0" >
                           <gating:dimension gating:min="0.9470610000772237" >
                             <data-type:fcs-dimension data-type:name="Y3-A" />
                           </gating:dimension>
                           <gating:dimension gating:min="19.934031568734778" >
                             <data-type:fcs-dimension data-type:name="Y1-A" />
                           </gating:dimension>
                         </gating:RectangleGate>
                       </Gate>
                     </Population>
                     <Population name="Q4: mKate_APC-A- , PE-A-"  annotation=""  owningGroup="FCS"  expanded="1"  sortPriority="10"  count="1889" >
                       <Graph smoothing="0"  backColor="#ffffff"  foreColor="#000000"  heatMapStatParameter="HDR-T"  type="Pseudocolor"  fast="1" >
                         <Axis dimension="x"  name="Y3-A"  label=""  auto="auto" />
                         <Axis dimension="y"  name="Y1-A"  label=""  auto="auto" />
                         <GraphSettings level="5%"  smoothingHighResolution="1"  contourHighResolution="1"  histogramSmoothingCount="0"  graphResolution="256"  showOutliers="0"  drawLargeDots="0"  dotsToDraw="8000"  tint="le.chartfill.tinted.40"  lineWeight="le.lineweight.normal"  lineStyle="le.linestyle.solid" />
                         <GraphEnvironment showGrid="0"  showAxes="tnlTNL"  showGates="1"  showFreqOnPlots="1"  showGateNameOnPlots="1"  showMedians="0"  showUncomped="0"  addEventParam="0"  lastYAxisName="" >
                           <TextTraits font="SansSerif"  size="11"  name="Labels"  style="plain"  color="#000000"  background="#00ffffff"  just="left" />
                           <TextTraits font="SansSerif"  size="11"  name="LayoutGates"  style="plain"  color="#000000"  background="#00ffffff"  just="left" />
                           <TextTraits font="SansSerif"  size="9"  name="Numbers"  style="plain"  color="#000000"  background="#00ffffff"  just="left" />
                           <TextTraits font="SansSerif"  size="9"  name="Legend"  style="plain"  color="#000000"  background="#00ffffff"  just="left" />
                           <WindowPosition x="-1157"  y="273"  width="390"  height="582"  displayed="1"  panelState="---" />
                         </GraphEnvironment>
                       </Graph>
                       <Gate gating:id="ID1330535858"  gating:parent_id="ID793780391" >
                         <gating:RectangleGate eventsInside="1"  annoOffsetX="0"  annoOffsetY="0"  tint="#000000"  isTinted="0"  lineWeight="Normal"  userDefined="1"  percentX="0"  percentY="0" >
                           <gating:dimension gating:max="0.9470610000772237" >
                             <data-type:fcs-dimension data-type:name="Y3-A" />
                           </gating:dimension>
                           <gating:dimension gating:max="19.934031568734778" >
                             <data-type:fcs-dimension data-type:name="Y1-A" />
                           </gating:dimension>
                         </gating:RectangleGate>
                       </Gate>
                     </Population>
                   </Subpopulations>
                 </Population>
               </Subpopulations>
             </Population>
           </Subpopulations>
         </Population>
       </Subpopulations>
       <Group name="FCS"  live="1"  role="ws.group.dlog.undefined"  key=""  synchronized="0"  foreground="#0000d0"  fontStyle="plain" >
         <Criteria/>
         <ManuallyIncludedSamples>
           <SampleRef sampleID="1" />
           <SampleRef sampleID="2" />
           <SampleRef sampleID="3" />
         </ManuallyIncludedSamples>
         <SampleRefs>
           <SampleRef sampleID="1" />
           <SampleRef sampleID="2" />
           <SampleRef sampleID="3" />
         </SampleRefs>
         <Keywords/>
       </Group>
     </GroupNode>
     <GroupNode name="MQD"  annotation=""  owningGroup="MQD"  expanded="1"  sortPriority="10"  count="-1" >
       <Graph smoothing="0"  backColor="#ffffff"  foreColor="#000000"  type="Pseudocolor"  fast="1" >
         <Axis dimension="x"  name=""  label=""  auto="auto" />
         <Axis dimension="y"  name=""  label=""  auto="auto" />
         <GraphSettings level="5%"  smoothingHighResolution="1"  contourHighResolution="1"  histogramSmoothingCount="0"  graphResolution="256"  showOutliers="0"  drawLargeDots="0"  dotsToDraw="8000"  tint="le.chartfill.tinted.40"  lineWeight="le.lineweight.normal"  lineStyle="le.linestyle.solid" />
         <GraphEnvironment showGrid="0"  showAxes="tnlTNL"  showGates="1"  showFreqOnPlots="1"  showGateNameOnPlots="1"  showMedians="0"  showUncomped="0"  addEventParam="0"  lastYAxisName="" >
           <TextTraits font="SansSerif"  size="11"  name="Labels"  style="plain"  color="#000000"  background="#00ffffff"  just="left" />
           <TextTraits font="SansSerif"  size="11"  name="LayoutGates"  style="plain"  color="#000000"  background="#00ffffff"  just="left" />
           <TextTraits font="SansSerif"  size="9"  name="Numbers"  style="plain"  color="#000000"  background="#00ffffff"  just="left" />
           <TextTraits font="SansSerif"  size="9"  name="Legend"  style="plain"  color="#000000"  background="#00ffffff"  just="left" />
         </GraphEnvironment>
       </Graph>
       <Subpopulations>
         <Population name="cells"  annotation=""  owningGroup="MQD"  expanded="1"  sortPriority="10"  count="111796" >
           <Graph smoothing="0"  backColor="#ffffff"  foreColor="#000000"  heatMapStatParameter="HDR-T"  type="Pseudocolor"  fast="1" >
             <Axis dimension="x"  name="FSC-H"  label=""  auto="auto" />
             <Axis dimension="y"  name="FSC-W"  label=""  auto="auto" />
             <GraphSettings level="5%"  smoothingHighResolution="1"  contourHighResolution="1"  histogramSmoothingCount="0"  graphResolution="256"  showOutliers="0"  drawLargeDots="0"  dotsToDraw="8000"  tint="le.chartfill.tinted.40"  lineWeight="le.lineweight.normal"  lineStyle="le.linestyle.solid" />
             <GraphEnvironment showGrid="0"  showAxes="tnlTNL"  showGates="1"  showFreqOnPlots="1"  showGateNameOnPlots="1"  showMedians="0"  showUncomped="0"  addEventParam="0"  lastYAxisName="" >
               <TextTraits font="SansSerif"  size="11"  name="Labels"  style="plain"  color="#000000"  background="#00ffffff"  just="left" />
               <TextTraits font="SansSerif"  size="11"  name="LayoutGates"  style="plain"  color="#000000"  background="#00ffffff"  just="left" />
               <TextTraits font="SansSerif"  size="9"  name="Numbers"  style="plain"  color="#000000"  background="#00ffffff"  just="left" />
               <TextTraits font="SansSerif"  size="9"  name="Legend"  style="plain"  color="#000000"  background="#00ffffff"  just="left" />
               <WindowPosition x="-1350"  y="391"  width="390"  height="582"  displayed="1"  panelState="---" />
             </GraphEnvironment>
           </Graph>
           <Gate gating:id="ID72384245" >
             <gating:PolygonGate eventsInside="1"  annoOffsetX="-32"  annoOffsetY="-72"  tint="#000000"  isTinted="0"  lineWeight="Normal"  userDefined="1"  quadId="-1"  gateResolution="256" >
               <gating:dimension>
                 <data-type:fcs-dimension data-type:name="FSC-A" />
               </gating:dimension>
               <gating:dimension>
                 <data-type:fcs-dimension data-type:name="SSC-A" />
               </gating:dimension>
               <gating:vertex>
                 <gating:coordinate data-type:value="145.1338582677" />
                 <gating:coordinate data-type:value="20.7287449393" />
               </gating:vertex>
               <gating:vertex>
                 <gating:coordinate data-type:value="939.3385826772" />
                 <gating:coordinate data-type:value="87.0607287449" />
               </gating:vertex>
               <gating:vertex>
                 <gating:coordinate data-type:value="899.0236220472" />
                 <gating:coordinate data-type:value="493.3441295547" />
               </gating:vertex>
               <gating:vertex>
                 <gating:coordinate data-type:value="298.3307086614" />
                 <gating:coordinate data-type:value="887.1902834008" />
               </gating:vertex>
               <gating:vertex>
                 <gating:coordinate data-type:value="193.5118110236" />
                 <gating:coordinate data-type:value="190.7044534413" />
               </gating:vertex>
               <gating:vertex>
                 <gating:coordinate data-type:value="116.9133858268" />
                 <gating:coordinate data-type:value="66.3319838057" />
               </gating:vertex>
             </gating:PolygonGate>
           </Gate>
           <Subpopulations>
             <Population name="Single Cells"  annotation=""  owningGroup="MQD"  expanded="1"  sortPriority="10"  count="108031" >
               <Graph smoothing="0"  backColor="#ffffff"  foreColor="#000000"  heatMapStatParameter="HDR-T"  type="Pseudocolor"  fast="1" >
                 <Axis dimension="x"  name="FSC-A"  label=""  auto="auto" />
                 <Axis dimension="y"  name="B1-A"  label=""  auto="auto" />
                 <GraphSettings level="5%"  smoothingHighResolution="1"  contourHighResolution="1"  histogramSmoothingCount="0"  graphResolution="256"  showOutliers="0"  drawLargeDots="0"  dotsToDraw="8000"  tint="le.chartfill.tinted.40"  lineWeight="le.lineweight.normal"  lineStyle="le.linestyle.solid" />
                 <GraphEnvironment showGrid="0"  showAxes="tnlTNL"  showGates="1"  showFreqOnPlots="1"  showGateNameOnPlots="1"  showMedians="0"  showUncomped="0"  addEventParam="0"  lastYAxisName="" >
                   <TextTraits font="SansSerif"  size="11"  name="Labels"  style="plain"  color="#000000"  background="#00ffffff"  just="left" />
                   <TextTraits font="SansSerif"  size="11"  name="LayoutGates"  style="plain"  color="#000000"  background="#00ffffff"  just="left" />
                   <TextTraits font="SansSerif"  size="9"  name="Numbers"  style="plain"  color="#000000"  background="#00ffffff"  just="left" />
                   <TextTraits font="SansSerif"  size="9"  name="Legend"  style="plain"  color="#000000"  background="#00ffffff"  just="left" />
                   <WindowPosition x="-1195"  y="236"  width="390"  height="582"  displayed="1"  panelState="---" />
                 </GraphEnvironment>
               </Graph>
               <Gate gating:id="ID1268019631"  gating:parent_id="ID72384245" >
                 <gating:RectangleGate eventsInside="1"  annoOffsetX="24"  annoOffsetY="102"  tint="#000000"  isTinted="0"  lineWeight="Normal"  userDefined="1"  percentX="0"  percentY="0" >
                   <gating:dimension gating:min="52.40944881889764"  gating:max="778.0787401574803" >
                     <data-type:fcs-dimension data-type:name="FSC-H" />
                   </gating:dimension>
                   <gating:dimension gating:min="497.4898785425101"  gating:max="874.7530364372469" >
                     <data-type:fcs-dimension data-type:name="FSC-W" />
                   </gating:dimension>
                 </gating:RectangleGate>
               </Gate>
               <Subpopulations>
                 <Population name="GFP+"  annotation=""  owningGroup="MQD"  expanded="1"  sortPriority="10"  count="107562" >
                   <Graph smoothing="0"  backColor="#ffffff"  foreColor="#000000"  heatMapStatParameter="HDR-T"  type="Pseudocolor"  fast="1" >
                     <Axis dimension="x"  name="Y3-H"  label=""  auto="auto" />
                     <Axis dimension="y"  name="Y1-A"  label=""  auto="auto" />
                     <GraphSettings level="5%"  smoothingHighResolution="1"  contourHighResolution="1"  histogramSmoothingCount="0"  graphResolution="256"  showOutliers="0"  drawLargeDots="0"  dotsToDraw="8000"  tint="le.chartfill.tinted.40"  lineWeight="le.lineweight.normal"  lineStyle="le.linestyle.solid" />
                     <GraphEnvironment showGrid="0"  showAxes="tnlTNL"  showGates="1"  showFreqOnPlots="1"  showGateNameOnPlots="1"  showMedians="0"  showUncomped="0"  addEventParam="0"  lastYAxisName="" >
                       <TextTraits font="SansSerif"  size="11"  name="Labels"  style="plain"  color="#000000"  background="#00ffffff"  just="left" />
                       <TextTraits font="SansSerif"  size="11"  name="LayoutGates"  style="plain"  color="#000000"  background="#00ffffff"  just="left" />
                       <TextTraits font="SansSerif"  size="9"  name="Numbers"  style="plain"  color="#000000"  background="#00ffffff"  just="left" />
                       <TextTraits font="SansSerif"  size="9"  name="Legend"  style="plain"  color="#000000"  background="#00ffffff"  just="left" />
                       <WindowPosition x="-1195"  y="236"  width="390"  height="582"  displayed="0"  panelState="---" />
                     </GraphEnvironment>
                   </Graph>
                   <Gate gating:id="ID1959530680"  gating:parent_id="ID1268019631" >
                     <gating:RectangleGate eventsInside="1"  annoOffsetX="71"  annoOffsetY="152"  tint="#000000"  isTinted="0"  lineWeight="Normal"  userDefined="1"  percentX="0"  percentY="0" >
                       <gating:dimension gating:min="108.85039370078741"  gating:max="866.7716535433071" >
                         <data-type:fcs-dimension data-type:name="FSC-A" />
                       </gating:dimension>
                       <gating:dimension gating:min="102.83613577250435"  gating:max="1000.0" >
                         <data-type:fcs-dimension data-type:name="B1-A" />
                       </gating:dimension>
                     </gating:RectangleGate>
                   </Gate>
                   <Subpopulations>
                     <Population name="CD14+"  annotation=""  owningGroup="MQD"  expanded="1"  sortPriority="10"  count="0" >
                       <Graph smoothing="0"  backColor="#ffffff"  foreColor="#000000"  heatMapStatParameter="HDR-T"  type="Pseudocolor"  fast="1" >
                         <Axis dimension="x"  name="Y3-A"  label=""  auto="auto" />
                         <Axis dimension="y"  name="Y1-A"  label=""  auto="auto" />
                         <GraphSettings level="5%"  smoothingHighResolution="1"  contourHighResolution="1"  histogramSmoothingCount="0"  graphResolution="256"  showOutliers="0"  drawLargeDots="0"  dotsToDraw="8000"  tint="le.chartfill.tinted.40"  lineWeight="le.lineweight.normal"  lineStyle="le.linestyle.solid" />
                         <GraphEnvironment showGrid="0"  showAxes="tnlTNL"  showGates="1"  showFreqOnPlots="1"  showGateNameOnPlots="1"  showMedians="0"  showUncomped="0"  addEventParam="0"  lastYAxisName="" >
                           <TextTraits font="SansSerif"  size="11"  name="Labels"  style="plain"  color="#000000"  background="#00ffffff"  just="left" />
                           <TextTraits font="SansSerif"  size="11"  name="LayoutGates"  style="plain"  color="#000000"  background="#00ffffff"  just="left" />
                           <TextTraits font="SansSerif"  size="9"  name="Numbers"  style="plain"  color="#000000"  background="#00ffffff"  just="left" />
                           <TextTraits font="SansSerif"  size="9"  name="Legend"  style="plain"  color="#000000"  background="#00ffffff"  just="left" />
                           <WindowPosition x="-1157"  y="273"  width="390"  height="582"  displayed="1"  panelState="---" />
                         </GraphEnvironment>
                       </Graph>
                       <Gate gating:id="ID1382651613"  gating:parent_id="ID1959530680" >
                         <gating:RectangleGate eventsInside="1"  annoOffsetX="0"  annoOffsetY="0"  tint="#000000"  isTinted="0"  lineWeight="Normal"  userDefined="1"  percentX="0"  percentY="0" >
                           <gating:dimension gating:min="0.9470610000772237" >
                             <data-type:fcs-dimension data-type:name="Y3-A" />
                           </gating:dimension>
                           <gating:dimension gating:max="19.934031568734778" >
                             <data-type:fcs-dimension data-type:name="Y1-A" />
                           </gating:dimension>
                         </gating:RectangleGate>
                       </Gate>
                     </Population>
                     <Population name="CD19+"  annotation=""  owningGroup="MQD"  expanded="1"  sortPriority="10"  count="105273" >
                       <Graph smoothing="0"  backColor="#ffffff"  foreColor="#000000"  heatMapStatParameter="HDR-T"  type="Pseudocolor"  fast="1" >
                         <Axis dimension="x"  name="Y3-A"  label=""  auto="auto" />
                         <Axis dimension="y"  name="Y1-A"  label=""  auto="auto" />
                         <GraphSettings level="5%"  smoothingHighResolution="1"  contourHighResolution="1"  histogramSmoothingCount="0"  graphResolution="256"  showOutliers="0"  drawLargeDots="0"  dotsToDraw="8000"  tint="le.chartfill.tinted.40"  lineWeight="le.lineweight.normal"  lineStyle="le.linestyle.solid" />
                         <GraphEnvironment showGrid="0"  showAxes="tnlTNL"  showGates="1"  showFreqOnPlots="1"  showGateNameOnPlots="1"  showMedians="0"  showUncomped="0"  addEventParam="0"  lastYAxisName="" >
                           <TextTraits font="SansSerif"  size="11"  name="Labels"  style="plain"  color="#000000"  background="#00ffffff"  just="left" />
                           <TextTraits font="SansSerif"  size="11"  name="LayoutGates"  style="plain"  color="#000000"  background="#00ffffff"  just="left" />
                           <TextTraits font="SansSerif"  size="9"  name="Numbers"  style="plain"  color="#000000"  background="#00ffffff"  just="left" />
                           <TextTraits font="SansSerif"  size="9"  name="Legend"  style="plain"  color="#000000"  background="#00ffffff"  just="left" />
                           <WindowPosition x="-1157"  y="273"  width="390"  height="582"  displayed="1"  panelState="---" />
                         </GraphEnvironment>
                       </Graph>
                       <Gate gating:id="ID1439296947"  gating:parent_id="ID1959530680" >
                         <gating:RectangleGate eventsInside="1"  annoOffsetX="0"  annoOffsetY="0"  tint="#000000"  isTinted="0"  lineWeight="Normal"  userDefined="1"  percentX="0"  percentY="0" >
                           <gating:dimension gating:max="0.9470610000772237" >
                             <data-type:fcs-dimension data-type:name="Y3-A" />
                           </gating:dimension>
                           <gating:dimension gating:min="19.934031568734778" >
                             <data-type:fcs-dimension data-type:name="Y1-A" />
                           </gating:dimension>
                         </gating:RectangleGate>
                       </Gate>
                     </Population>
                     <Population name="Q2: mKate_APC-A+ , PE-A+"  annotation=""  owningGroup="MQD"  expanded="1"  sortPriority="10"  count="400" >
                       <Graph smoothing="0"  backColor="#ffffff"  foreColor="#000000"  heatMapStatParameter="HDR-T"  type="Pseudocolor"  fast="1" >
                         <Axis dimension="x"  name="Y3-A"  label=""  auto="auto" />
                         <Axis dimension="y"  name="Y1-A"  label=""  auto="auto" />
                         <GraphSettings level="5%"  smoothingHighResolution="1"  contourHighResolution="1"  histogramSmoothingCount="0"  graphResolution="256"  showOutliers="0"  drawLargeDots="0"  dotsToDraw="8000"  tint="le.chartfill.tinted.40"  lineWeight="le.lineweight.normal"  lineStyle="le.linestyle.solid" />
                         <GraphEnvironment showGrid="0"  showAxes="tnlTNL"  showGates="1"  showFreqOnPlots="1"  showGateNameOnPlots="1"  showMedians="0"  showUncomped="0"  addEventParam="0"  lastYAxisName="" >
                           <TextTraits font="SansSerif"  size="11"  name="Labels"  style="plain"  color="#000000"  background="#00ffffff"  just="left" />
                           <TextTraits font="SansSerif"  size="11"  name="LayoutGates"  style="plain"  color="#000000"  background="#00ffffff"  just="left" />
                           <TextTraits font="SansSerif"  size="9"  name="Numbers"  style="plain"  color="#000000"  background="#00ffffff"  just="left" />
                           <TextTraits font="SansSerif"  size="9"  name="Legend"  style="plain"  color="#000000"  background="#00ffffff"  just="left" />
                           <WindowPosition x="-1157"  y="273"  width="390"  height="582"  displayed="1"  panelState="---" />
                         </GraphEnvironment>
                       </Graph>
                       <Gate gating:id="ID1027143596"  gating:parent_id="ID1959530680" >
                         <gating:RectangleGate eventsInside="1"  annoOffsetX="0"  annoOffsetY="0"  tint="#000000"  isTinted="0"  lineWeight="Normal"  userDefined="1"  percentX="0"  percentY="0" >
                           <gating:dimension gating:min="0.9470610000772237" >
                             <data-type:fcs-dimension data-type:name="Y3-A" />
                           </gating:dimension>
                           <gating:dimension gating:min="19.934031568734778" >
                             <data-type:fcs-dimension data-type:name="Y1-A" />
                           </gating:dimension>
                         </gating:RectangleGate>
                       </Gate>
                     </Population>
                     <Population name="Q4: mKate_APC-A- , PE-A-"  annotation=""  owningGroup="MQD"  expanded="1"  sortPriority="10"  count="1889" >
                       <Graph smoothing="0"  backColor="#ffffff"  foreColor="#000000"  heatMapStatParameter="HDR-T"  type="Pseudocolor"  fast="1" >
                         <Axis dimension="x"  name="Y3-A"  label=""  auto="auto" />
                         <Axis dimension="y"  name="Y1-A"  label=""  auto="auto" />
                         <GraphSettings level="5%"  smoothingHighResolution="1"  contourHighResolution="1"  histogramSmoothingCount="0"  graphResolution="256"  showOutliers="0"  drawLargeDots="0"  dotsToDraw="8000"  tint="le.chartfill.tinted.40"  lineWeight="le.lineweight.normal"  lineStyle="le.linestyle.solid" />
                         <GraphEnvironment showGrid="0"  showAxes="tnlTNL"  showGates="1"  showFreqOnPlots="1"  showGateNameOnPlots="1"  showMedians="0"  showUncomped="0"  addEventParam="0"  lastYAxisName="" >
                           <TextTraits font="SansSerif"  size="11"  name="Labels"  style="plain"  color="#000000"  background="#00ffffff"  just="left" />
                           <TextTraits font="SansSerif"  size="11"  name="LayoutGates"  style="plain"  color="#000000"  background="#00ffffff"  just="left" />
                           <TextTraits font="SansSerif"  size="9"  name="Numbers"  style="plain"  color="#000000"  background="#00ffffff"  just="left" />
                           <TextTraits font="SansSerif"  size="9"  name="Legend"  style="plain"  color="#000000"  background="#00ffffff"  just="left" />
                           <WindowPosition x="-1157"  y="273"  width="390"  height="582"  displayed="1"  panelState="---" />
                         </GraphEnvironment>
                       </Graph>
                       <Gate gating:id="ID702904675"  gating:parent_id="ID1959530680" >
                         <gating:RectangleGate eventsInside="1"  annoOffsetX="0"  annoOffsetY="0"  tint="#000000"  isTinted="0"  lineWeight="Normal"  userDefined="1"  percentX="0"  percentY="0" >
                           <gating:dimension gating:max="0.9470610000772237" >
                             <data-type:fcs-dimension data-type:name="Y3-A" />
                           </gating:dimension>
                           <gating:dimension gating:max="19.934031568734778" >
                             <data-type:fcs-dimension data-type:name="Y1-A" />
                           </gating:dimension>
                         </gating:RectangleGate>
                       </Gate>
                     </Population>
                   </Subpopulations>
                 </Population>
               </Subpopulations>
             </Population>
           </Subpopulations>
         </Population>
       </Subpopulations>
       <Group name="MQD"  live="1"  role="ws.group.dlog.undefined"  key=""  synchronized="0"  foreground="#009090"  fontStyle="plain" >
         <Criteria/>
         <SampleRefs>
           <SampleRef sampleID="4" />
           <SampleRef sampleID="5" />
           <SampleRef sampleID="6" />
         </SampleRefs>
         <Keywords/>
       </Group>
     </GroupNode>
   </Groups>
   <SampleList>
     <Sample>
       <DataSet uri="file:/Users/lsc/Desktop/Manuscripts/JExM_RNase6/Figure%201/1A/2019-11-04-UT--A1.0002.fcs"  sampleID="1" />
       <Transformations>
         <transforms:log transforms:offset="1"  transforms:decades="2.1072099696" >
           <data-type:parameter data-type:name="HDR-T" />
         </transforms:log>
         <transforms:log transforms:offset="1"  transforms:decades="3.0102999566" >
           <data-type:parameter data-type:name="HDR-CE" />
         </transforms:log>
         <transforms:log transforms:offset="1"  transforms:decades="3.0102999566" >
           <data-type:parameter data-type:name="HDR-SE" />
         </transforms:log>
         <transforms:log transforms:offset="1"  transforms:decades="2.1072099696" >
           <data-type:parameter data-type:name="HDR-V" />
         </transforms:log>
         <transforms:linear transforms:minRange="0"  transforms:maxRange="1024"  gain="1" >
           <data-type:parameter data-type:name="FSC-A" />
         </transforms:linear>
         <transforms:linear transforms:minRange="0"  transforms:maxRange="1024"  gain="1" >
           <data-type:parameter data-type:name="FSC-H" />
         </transforms:linear>
         <transforms:linear transforms:minRange="0"  transforms:maxRange="1024"  gain="1" >
           <data-type:parameter data-type:name="FSC-W" />
         </transforms:linear>
         <transforms:linear transforms:minRange="0"  transforms:maxRange="1024"  gain="1" >
           <data-type:parameter data-type:name="SSC-A" />
         </transforms:linear>
         <transforms:linear transforms:minRange="0"  transforms:maxRange="1024"  gain="1" >
           <data-type:parameter data-type:name="SSC-H" />
         </transforms:linear>
         <transforms:linear transforms:minRange="0"  transforms:maxRange="1024"  gain="1" >
           <data-type:parameter data-type:name="SSC-W" />
         </transforms:linear>
         <transforms:log transforms:offset="0.1"  transforms:decades="4.0102999566" >
           <data-type:parameter data-type:name="V1-A" />
         </transforms:log>
         <transforms:log transforms:offset="0.1"  transforms:decades="4.0102999566" >
           <data-type:parameter data-type:name="V1-H" />
         </transforms:log>
         <transforms:log transforms:offset="0.1"  transforms:decades="4.0102999566" >
           <data-type:parameter data-type:name="V1-W" />
         </transforms:log>
         <transforms:log transforms:offset="0.1"  transforms:decades="4.0102999566" >
           <data-type:parameter data-type:name="Y1-A" />
         </transforms:log>
         <transforms:log transforms:offset="0.1"  transforms:decades="4.0102999566" >
           <data-type:parameter data-type:name="Y1-H" />
         </transforms:log>
         <transforms:log transforms:offset="0.1"  transforms:decades="4.0102999566" >
           <data-type:parameter data-type:name="Y1-W" />
         </transforms:log>
         <transforms:log transforms:offset="0.1"  transforms:decades="4.0102999566" >
           <data-type:parameter data-type:name="Y3-A" />
         </transforms:log>
         <transforms:log transforms:offset="0.1"  transforms:decades="4.0102999566" >
           <data-type:parameter data-type:name="Y3-H" />
         </transforms:log>
         <transforms:log transforms:offset="0.1"  transforms:decades="4.0102999566" >
           <data-type:parameter data-type:name="Y3-W" />
         </transforms:log>
         <transforms:log transforms:offset="0.1"  transforms:decades="4.0102999566" >
           <data-type:parameter data-type:name="B1-A" />
         </transforms:log>
         <transforms:log transforms:offset="0.1"  transforms:decades="4.0102999566" >
           <data-type:parameter data-type:name="B1-H" />
         </transforms:log>
         <transforms:log transforms:offset="0.1"  transforms:decades="4.0102999566" >
           <data-type:parameter data-type:name="B1-W" />
         </transforms:log>
       </Transformations>
       <Keywords>
         <Keyword name="FJ_FCS_VERSION"  value="3" />
         <Keyword name="$BYTEORD"  value="1,2,3,4" />
         <Keyword name="$DATATYPE"  value="F" />
         <Keyword name="$NEXTDATA"  value="0" />
         <Keyword name="$TOT"  value="115857" />
         <Keyword name="$MODE"  value="L" />
         <Keyword name="$PAR"  value="22" />
         <Keyword name="@MCA1SCALEMIN"  value="0" />
         <Keyword name="@MCA1SCALEMAX"  value="87.9812" />
         <Keyword name="@MCA1DATAMIN"  value="0" />
         <Keyword name="@MCA1DATAMAX"  value="87.9812" />
         <Keyword name="@MCA1VIEWMIN"  value="0" />
         <Keyword name="@MCA1VIEWMAX"  value="87.9812" />
         <Keyword name="$P1N"  value="HDR-T" />
         <Keyword name="$P1R"  value="128" />
         <Keyword name="$P1S"  value="HDR-T" />
         <Keyword name="$P1E"  value="0.000000,0.000000" />
         <Keyword name="$P1G"  value="1" />
         <Keyword name="$P1B"  value="32" />
         <Keyword name="@MCA2SCALEMIN"  value="0" />
         <Keyword name="@MCA2SCALEMAX"  value="1000" />
         <Keyword name="@MCA2DATAMIN"  value="0" />
         <Keyword name="@MCA2DATAMAX"  value="1000" />
         <Keyword name="@MCA2VIEWMIN"  value="0" />
         <Keyword name="@MCA2VIEWMAX"  value="1000" />
         <Keyword name="$P2N"  value="HDR-CE" />
         <Keyword name="$P2R"  value="1024" />
         <Keyword name="$P2S"  value="HDR-CE" />
         <Keyword name="$P2E"  value="0.000000,0.000000" />
         <Keyword name="$P2G"  value="1" />
         <Keyword name="$P2B"  value="32" />
         <Keyword name="@MCA3SCALEMIN"  value="0" />
         <Keyword name="@MCA3SCALEMAX"  value="1000" />
         <Keyword name="@MCA3DATAMIN"  value="0" />
         <Keyword name="@MCA3DATAMAX"  value="1000" />
         <Keyword name="@MCA3VIEWMIN"  value="0" />
         <Keyword name="@MCA3VIEWMAX"  value="1000" />
         <Keyword name="$P3N"  value="HDR-SE" />
         <Keyword name="$P3R"  value="1024" />
         <Keyword name="$P3S"  value="HDR-SE" />
         <Keyword name="$P3E"  value="0.000000,0.000000" />
         <Keyword name="$P3G"  value="1" />
         <Keyword name="$P3B"  value="32" />
         <Keyword name="@MCA4SCALEMIN"  value="0" />
         <Keyword name="@MCA4SCALEMAX"  value="100" />
         <Keyword name="@MCA4DATAMIN"  value="0" />
         <Keyword name="@MCA4DATAMAX"  value="100" />
         <Keyword name="@MCA4VIEWMIN"  value="0" />
         <Keyword name="@MCA4VIEWMAX"  value="100" />
         <Keyword name="$P4N"  value="HDR-V" />
         <Keyword name="$P4R"  value="128" />
         <Keyword name="$P4S"  value="HDR-V" />
         <Keyword name="$P4E"  value="0.000000,0.000000" />
         <Keyword name="$P4G"  value="1" />
         <Keyword name="$P4B"  value="32" />
         <Keyword name="@MCA5SCALEMIN"  value="0" />
         <Keyword name="@MCA5SCALEMAX"  value="1000" />
         <Keyword name="@MCA5DATAMIN"  value="0" />
         <Keyword name="@MCA5DATAMAX"  value="1000" />
         <Keyword name="@MCA5VIEWMIN"  value="0" />
         <Keyword name="@MCA5VIEWMAX"  value="1000" />
         <Keyword name="$P5N"  value="FSC-A" />
         <Keyword name="$P5R"  value="1024" />
         <Keyword name="$P5S"  value="FSC-A" />
         <Keyword name="$P5E"  value="0.000000,0.000000" />
         <Keyword name="$P5G"  value="1" />
         <Keyword name="$P5B"  value="32" />
         <Keyword name="@MCA6SCALEMIN"  value="0" />
         <Keyword name="@MCA6SCALEMAX"  value="1000" />
         <Keyword name="@MCA6DATAMIN"  value="0" />
         <Keyword name="@MCA6DATAMAX"  value="1000" />
         <Keyword name="@MCA6VIEWMIN"  value="0" />
         <Keyword name="@MCA6VIEWMAX"  value="1000" />
         <Keyword name="$P6N"  value="FSC-H" />
         <Keyword name="$P6R"  value="1024" />
         <Keyword name="$P6S"  value="FSC-H" />
         <Keyword name="$P6E"  value="0.000000,0.000000" />
         <Keyword name="$P6G"  value="1" />
         <Keyword name="$P6B"  value="32" />
         <Keyword name="@MCA7SCALEMIN"  value="0" />
         <Keyword name="@MCA7SCALEMAX"  value="1000" />
         <Keyword name="@MCA7DATAMIN"  value="0" />
         <Keyword name="@MCA7DATAMAX"  value="1000" />
         <Keyword name="@MCA7VIEWMIN"  value="0" />
         <Keyword name="@MCA7VIEWMAX"  value="1000" />
         <Keyword name="$P7N"  value="FSC-W" />
         <Keyword name="$P7R"  value="1024" />
         <Keyword name="$P7S"  value="FSC-W" />
         <Keyword name="$P7E"  value="0.000000,0.000000" />
         <Keyword name="$P7G"  value="1" />
         <Keyword name="$P7B"  value="32" />
         <Keyword name="@MCA8SCALEMIN"  value="0" />
         <Keyword name="@MCA8SCALEMAX"  value="1000" />
         <Keyword name="@MCA8DATAMIN"  value="0" />
         <Keyword name="@MCA8DATAMAX"  value="1000" />
         <Keyword name="@MCA8VIEWMIN"  value="0" />
         <Keyword name="@MCA8VIEWMAX"  value="1000" />
         <Keyword name="$P8N"  value="SSC-A" />
         <Keyword name="$P8R"  value="1024" />
         <Keyword name="$P8S"  value="SSC-A" />
         <Keyword name="$P8E"  value="0.000000,0.000000" />
         <Keyword name="$P8G"  value="1" />
         <Keyword name="$P8B"  value="32" />
         <Keyword name="@MCA9SCALEMIN"  value="0" />
         <Keyword name="@MCA9SCALEMAX"  value="1000" />
         <Keyword name="@MCA9DATAMIN"  value="0" />
         <Keyword name="@MCA9DATAMAX"  value="1000" />
         <Keyword name="@MCA9VIEWMIN"  value="0" />
         <Keyword name="@MCA9VIEWMAX"  value="1000" />
         <Keyword name="$P9N"  value="SSC-H" />
         <Keyword name="$P9R"  value="1024" />
         <Keyword name="$P9S"  value="SSC-H" />
         <Keyword name="$P9E"  value="0.000000,0.000000" />
         <Keyword name="$P9G"  value="1" />
         <Keyword name="$P9B"  value="32" />
         <Keyword name="@MCA10SCALEMIN"  value="0" />
         <Keyword name="@MCA10SCALEMAX"  value="1000" />
         <Keyword name="@MCA10DATAMIN"  value="0" />
         <Keyword name="@MCA10DATAMAX"  value="1000" />
         <Keyword name="@MCA10VIEWMIN"  value="0" />
         <Keyword name="@MCA10VIEWMAX"  value="1000" />
         <Keyword name="$P10N"  value="SSC-W" />
         <Keyword name="$P10R"  value="1024" />
         <Keyword name="$P10S"  value="SSC-W" />
         <Keyword name="$P10E"  value="0.000000,0.000000" />
         <Keyword name="$P10G"  value="1" />
         <Keyword name="$P10B"  value="32" />
         <Keyword name="@MCA11SCALEMIN"  value="0.1" />
         <Keyword name="@MCA11SCALEMAX"  value="1000" />
         <Keyword name="@MCA11DATAMIN"  value="0" />
         <Keyword name="@MCA11DATAMAX"  value="1000" />
         <Keyword name="@MCA11VIEWMIN"  value="-1" />
         <Keyword name="@MCA11VIEWMAX"  value="1000" />
         <Keyword name="$P11N"  value="V1-A" />
         <Keyword name="$P11R"  value="1024" />
         <Keyword name="$P11S"  value="CFP_VioBlue-A" />
         <Keyword name="$P11E"  value="4.000000,0.100000" />
         <Keyword name="$P11G"  value="1" />
         <Keyword name="$P11B"  value="32" />
         <Keyword name="@MCA12SCALEMIN"  value="0.1" />
         <Keyword name="@MCA12SCALEMAX"  value="1000" />
         <Keyword name="@MCA12DATAMIN"  value="0" />
         <Keyword name="@MCA12DATAMAX"  value="1000" />
         <Keyword name="@MCA12VIEWMIN"  value="-1" />
         <Keyword name="@MCA12VIEWMAX"  value="1000" />
         <Keyword name="$P12N"  value="V1-H" />
         <Keyword name="$P12R"  value="1024" />
         <Keyword name="$P12S"  value="CFP_VioBlue-H" />
         <Keyword name="$P12E"  value="4.000000,0.100000" />
         <Keyword name="$P12G"  value="1" />
         <Keyword name="$P12B"  value="32" />
         <Keyword name="@MCA13SCALEMIN"  value="0.1" />
         <Keyword name="@MCA13SCALEMAX"  value="1000" />
         <Keyword name="@MCA13DATAMIN"  value="0" />
         <Keyword name="@MCA13DATAMAX"  value="1000" />
         <Keyword name="@MCA13VIEWMIN"  value="-1" />
         <Keyword name="@MCA13VIEWMAX"  value="1000" />
         <Keyword name="$P13N"  value="V1-W" />
         <Keyword name="$P13R"  value="1024" />
         <Keyword name="$P13S"  value="CFP_VioBlue-W" />
         <Keyword name="$P13E"  value="4.000000,0.100000" />
         <Keyword name="$P13G"  value="1" />
         <Keyword name="$P13B"  value="32" />
         <Keyword name="@MCA14SCALEMIN"  value="0.1" />
         <Keyword name="@MCA14SCALEMAX"  value="1000" />
         <Keyword name="@MCA14DATAMIN"  value="0" />
         <Keyword name="@MCA14DATAMAX"  value="1000" />
         <Keyword name="@MCA14VIEWMIN"  value="-1" />
         <Keyword name="@MCA14VIEWMAX"  value="1000" />
         <Keyword name="$P14N"  value="Y1-A" />
         <Keyword name="$P14R"  value="1024" />
         <Keyword name="$P14S"  value="PE-A" />
         <Keyword name="$P14E"  value="4.000000,0.100000" />
         <Keyword name="$P14G"  value="1" />
         <Keyword name="$P14B"  value="32" />
         <Keyword name="@MCA15SCALEMIN"  value="0.1" />
         <Keyword name="@MCA15SCALEMAX"  value="1000" />
         <Keyword name="@MCA15DATAMIN"  value="0" />
         <Keyword name="@MCA15DATAMAX"  value="1000" />
         <Keyword name="@MCA15VIEWMIN"  value="-1" />
         <Keyword name="@MCA15VIEWMAX"  value="1000" />
         <Keyword name="$P15N"  value="Y1-H" />
         <Keyword name="$P15R"  value="1024" />
         <Keyword name="$P15S"  value="PE-H" />
         <Keyword name="$P15E"  value="4.000000,0.100000" />
         <Keyword name="$P15G"  value="1" />
         <Keyword name="$P15B"  value="32" />
         <Keyword name="@MCA16SCALEMIN"  value="0.1" />
         <Keyword name="@MCA16SCALEMAX"  value="1000" />
         <Keyword name="@MCA16DATAMIN"  value="0" />
         <Keyword name="@MCA16DATAMAX"  value="1000" />
         <Keyword name="@MCA16VIEWMIN"  value="-1" />
         <Keyword name="@MCA16VIEWMAX"  value="1000" />
         <Keyword name="$P16N"  value="Y1-W" />
         <Keyword name="$P16R"  value="1024" />
         <Keyword name="$P16S"  value="PE-W" />
         <Keyword name="$P16E"  value="4.000000,0.100000" />
         <Keyword name="$P16G"  value="1" />
         <Keyword name="$P16B"  value="32" />
         <Keyword name="@MCA17SCALEMIN"  value="0.1" />
         <Keyword name="@MCA17SCALEMAX"  value="1000" />
         <Keyword name="@MCA17DATAMIN"  value="0" />
         <Keyword name="@MCA17DATAMAX"  value="1000" />
         <Keyword name="@MCA17VIEWMIN"  value="-1" />
         <Keyword name="@MCA17VIEWMAX"  value="1000" />
         <Keyword name="$P17N"  value="Y3-A" />
         <Keyword name="$P17R"  value="1024" />
         <Keyword name="$P17S"  value="mKate_APC-A" />
         <Keyword name="$P17E"  value="4.000000,0.100000" />
         <Keyword name="$P17G"  value="1" />
         <Keyword name="$P17B"  value="32" />
         <Keyword name="@MCA18SCALEMIN"  value="0.1" />
         <Keyword name="@MCA18SCALEMAX"  value="1000" />
         <Keyword name="@MCA18DATAMIN"  value="0" />
         <Keyword name="@MCA18DATAMAX"  value="1000" />
         <Keyword name="@MCA18VIEWMIN"  value="-1" />
         <Keyword name="@MCA18VIEWMAX"  value="1000" />
         <Keyword name="$P18N"  value="Y3-H" />
         <Keyword name="$P18R"  value="1024" />
         <Keyword name="$P18S"  value="mKate_APC-H" />
         <Keyword name="$P18E"  value="4.000000,0.100000" />
         <Keyword name="$P18G"  value="1" />
         <Keyword name="$P18B"  value="32" />
         <Keyword name="@MCA19SCALEMIN"  value="0.1" />
         <Keyword name="@MCA19SCALEMAX"  value="1000" />
         <Keyword name="@MCA19DATAMIN"  value="0" />
         <Keyword name="@MCA19DATAMAX"  value="1000" />
         <Keyword name="@MCA19VIEWMIN"  value="-1" />
         <Keyword name="@MCA19VIEWMAX"  value="1000" />
         <Keyword name="$P19N"  value="Y3-W" />
         <Keyword name="$P19R"  value="1024" />
         <Keyword name="$P19S"  value="mKate_APC-W" />
         <Keyword name="$P19E"  value="4.000000,0.100000" />
         <Keyword name="$P19G"  value="1" />
         <Keyword name="$P19B"  value="32" />
         <Keyword name="@MCA20SCALEMIN"  value="0.1" />
         <Keyword name="@MCA20SCALEMAX"  value="1000" />
         <Keyword name="@MCA20DATAMIN"  value="0" />
         <Keyword name="@MCA20DATAMAX"  value="1000" />
         <Keyword name="@MCA20VIEWMIN"  value="-1" />
         <Keyword name="@MCA20VIEWMAX"  value="1000" />
         <Keyword name="$P20N"  value="B1-A" />
         <Keyword name="$P20R"  value="1024" />
         <Keyword name="$P20S"  value="GFP_FITC-A" />
         <Keyword name="$P20E"  value="4.000000,0.100000" />
         <Keyword name="$P20G"  value="1" />
         <Keyword name="$P20B"  value="32" />
         <Keyword name="@MCA21SCALEMIN"  value="0.1" />
         <Keyword name="@MCA21SCALEMAX"  value="1000" />
         <Keyword name="@MCA21DATAMIN"  value="0" />
         <Keyword name="@MCA21DATAMAX"  value="1000" />
         <Keyword name="@MCA21VIEWMIN"  value="-1" />
         <Keyword name="@MCA21VIEWMAX"  value="1000" />
         <Keyword name="$P21N"  value="B1-H" />
         <Keyword name="$P21R"  value="1024" />
         <Keyword name="$P21S"  value="GFP_FITC-H" />
         <Keyword name="$P21E"  value="4.000000,0.100000" />
         <Keyword name="$P21G"  value="1" />
         <Keyword name="$P21B"  value="32" />
         <Keyword name="@MCA22SCALEMIN"  value="0.1" />
         <Keyword name="@MCA22SCALEMAX"  value="1000" />
         <Keyword name="@MCA22DATAMIN"  value="0" />
         <Keyword name="@MCA22DATAMAX"  value="1000" />
         <Keyword name="@MCA22VIEWMIN"  value="-1" />
         <Keyword name="@MCA22VIEWMAX"  value="1000" />
         <Keyword name="$P22N"  value="B1-W" />
         <Keyword name="$P22R"  value="1024" />
         <Keyword name="$P22S"  value="GFP_FITC-W" />
         <Keyword name="$P22E"  value="4.000000,0.100000" />
         <Keyword name="$P22G"  value="1" />
         <Keyword name="$P22B"  value="32" />
         <Keyword name="$FIL"  value="2019-11-04-UT--A1.0002.fcs" />
         <Keyword name="$OP"  value="chen lan-sun" />
         <Keyword name="$SYS"  value="MACSQuantify,2.11.1746.19438" />
         <Keyword name="$CYT"  value="MACSQuant VYB,2.11.1746.19438" />
         <Keyword name="$CYTSN"  value="3124" />
         <Keyword name="$CELLS"  value="UT" />
         <Keyword name="$DATE"  value="2019-Nov-04" />
         <Keyword name="$BTIM"  value="16:18:55" />
         <Keyword name="$ETIM"  value="16:20:38" />
         <Keyword name="$BEGINSTEXT"  value="0" />
         <Keyword name="$ENDSTEXT"  value="0" />
         <Keyword name="$BEGINANALYSIS"  value="0" />
         <Keyword name="$ENDANALYSIS"  value="0" />
         <Keyword name="$BEGINDATA"  value="4675" />
         <Keyword name="$ENDDATA"  value="10200090" />
         <Keyword name="FILENAME"  value="" />
       </Keywords>
       <SampleNode name="2019-11-04-UT--A1.0002.fcs"  annotation=""  owningGroup=""  expanded="1"  sortPriority="10"  count="115857"  sampleID="1" >
         <Graph smoothing="0"  backColor="#ffffff"  foreColor="#000000"  heatMapStatParameter="HDR-T"  type="Pseudocolor"  fast="1" >
           <Axis dimension="x"  name="FSC-A"  label=""  auto="auto" />
           <Axis dimension="y"  name="SSC-A"  label=""  auto="auto" />
           <GraphSettings level="5%"  smoothingHighResolution="1"  contourHighResolution="1"  histogramSmoothingCount="0"  graphResolution="256"  showOutliers="0"  drawLargeDots="0"  dotsToDraw="8000"  tint="le.chartfill.tinted.40"  lineWeight="le.lineweight.normal"  lineStyle="le.linestyle.solid" />
           <GraphEnvironment showGrid="0"  showAxes="tnlTNL"  showGates="1"  showFreqOnPlots="1"  showGateNameOnPlots="1"  showMedians="0"  showUncomped="0"  addEventParam="0"  lastYAxisName="" >
             <TextTraits font="SansSerif"  size="11"  name="Labels"  style="plain"  color="#000000"  background="#00ffffff"  just="left" />
             <TextTraits font="SansSerif"  size="11"  name="LayoutGates"  style="plain"  color="#000000"  background="#00ffffff"  just="left" />
             <TextTraits font="SansSerif"  size="9"  name="Numbers"  style="plain"  color="#000000"  background="#00ffffff"  just="left" />
             <TextTraits font="SansSerif"  size="9"  name="Legend"  style="plain"  color="#000000"  background="#00ffffff"  just="left" />
             <WindowPosition x="-1798"  y="185"  width="390"  height="582"  displayed="0"  panelState="---" />
           </GraphEnvironment>
         </Graph>
         <Subpopulations>
           <Population name="cells"  annotation=""  owningGroup="FCS"  expanded="1"  sortPriority="10"  count="111796" >
             <Graph smoothing="0"  backColor="#ffffff"  foreColor="#000000"  heatMapStatParameter="HDR-T"  type="Pseudocolor"  fast="1" >
               <Axis dimension="x"  name="FSC-H"  label=""  auto="auto" />
               <Axis dimension="y"  name="FSC-W"  label=""  auto="auto" />
               <GraphSettings level="5%"  smoothingHighResolution="1"  contourHighResolution="1"  histogramSmoothingCount="0"  graphResolution="256"  showOutliers="0"  drawLargeDots="0"  dotsToDraw="8000"  tint="le.chartfill.tinted.40"  lineWeight="le.lineweight.normal"  lineStyle="le.linestyle.solid" />
               <GraphEnvironment showGrid="0"  showAxes="tnlTNL"  showGates="1"  showFreqOnPlots="1"  showGateNameOnPlots="1"  showMedians="0"  showUncomped="0"  addEventParam="0"  lastYAxisName="" >
                 <TextTraits font="SansSerif"  size="11"  name="Labels"  style="plain"  color="#000000"  background="#00ffffff"  just="left" />
                 <TextTraits font="SansSerif"  size="11"  name="LayoutGates"  style="plain"  color="#000000"  background="#00ffffff"  just="left" />
                 <TextTraits font="SansSerif"  size="9"  name="Numbers"  style="plain"  color="#000000"  background="#00ffffff"  just="left" />
                 <TextTraits font="SansSerif"  size="9"  name="Legend"  style="plain"  color="#000000"  background="#00ffffff"  just="left" />
                 <WindowPosition x="-1350"  y="391"  width="390"  height="582"  displayed="1"  panelState="---" />
               </GraphEnvironment>
             </Graph>
             <Gate gating:id="ID347509831" >
               <gating:PolygonGate eventsInside="1"  annoOffsetX="-32"  annoOffsetY="-72"  tint="#000000"  isTinted="0"  lineWeight="Normal"  userDefined="1"  quadId="-1"  gateResolution="256" >
                 <gating:dimension>
                   <data-type:fcs-dimension data-type:name="FSC-A" />
                 </gating:dimension>
                 <gating:dimension>
                   <data-type:fcs-dimension data-type:name="SSC-A" />
                 </gating:dimension>
                 <gating:vertex>
                   <gating:coordinate data-type:value="145.1338582677" />
                   <gating:coordinate data-type:value="20.7287449393" />
                 </gating:vertex>
                 <gating:vertex>
                   <gating:coordinate data-type:value="939.3385826772" />
                   <gating:coordinate data-type:value="87.0607287449" />
                 </gating:vertex>
                 <gating:vertex>
                   <gating:coordinate data-type:value="899.0236220472" />
                   <gating:coordinate data-type:value="493.3441295547" />
                 </gating:vertex>
                 <gating:vertex>
                   <gating:coordinate data-type:value="298.3307086614" />
                   <gating:coordinate data-type:value="887.1902834008" />
                 </gating:vertex>
                 <gating:vertex>
                   <gating:coordinate data-type:value="193.5118110236" />
                   <gating:coordinate data-type:value="190.7044534413" />
                 </gating:vertex>
                 <gating:vertex>
                   <gating:coordinate data-type:value="116.9133858268" />
                   <gating:coordinate data-type:value="66.3319838057" />
                 </gating:vertex>
               </gating:PolygonGate>
             </Gate>
             <Subpopulations>
               <Population name="Single Cells"  annotation=""  owningGroup="FCS"  expanded="1"  sortPriority="10"  count="108031" >
                 <Graph smoothing="0"  backColor="#ffffff"  foreColor="#000000"  heatMapStatParameter="HDR-T"  type="Pseudocolor"  fast="1" >
                   <Axis dimension="x"  name="FSC-A"  label=""  auto="auto" />
                   <Axis dimension="y"  name="B1-A"  label=""  auto="auto" />
                   <GraphSettings level="5%"  smoothingHighResolution="1"  contourHighResolution="1"  histogramSmoothingCount="0"  graphResolution="256"  showOutliers="0"  drawLargeDots="0"  dotsToDraw="8000"  tint="le.chartfill.tinted.40"  lineWeight="le.lineweight.normal"  lineStyle="le.linestyle.solid" />
                   <GraphEnvironment showGrid="0"  showAxes="tnlTNL"  showGates="1"  showFreqOnPlots="1"  showGateNameOnPlots="1"  showMedians="0"  showUncomped="0"  addEventParam="0"  lastYAxisName="" >
                     <TextTraits font="SansSerif"  size="11"  name="Labels"  style="plain"  color="#000000"  background="#00ffffff"  just="left" />
                     <TextTraits font="SansSerif"  size="11"  name="LayoutGates"  style="plain"  color="#000000"  background="#00ffffff"  just="left" />
                     <TextTraits font="SansSerif"  size="9"  name="Numbers"  style="plain"  color="#000000"  background="#00ffffff"  just="left" />
                     <TextTraits font="SansSerif"  size="9"  name="Legend"  style="plain"  color="#000000"  background="#00ffffff"  just="left" />
                     <WindowPosition x="-1195"  y="236"  width="390"  height="582"  displayed="1"  panelState="---" />
                   </GraphEnvironment>
                 </Graph>
                 <Gate gating:id="ID1631458225"  gating:parent_id="ID347509831" >
                   <gating:RectangleGate eventsInside="1"  annoOffsetX="24"  annoOffsetY="102"  tint="#000000"  isTinted="0"  lineWeight="Normal"  userDefined="1"  percentX="0"  percentY="0" >
                     <gating:dimension gating:min="52.40944881889764"  gating:max="778.0787401574803" >
                       <data-type:fcs-dimension data-type:name="FSC-H" />
                     </gating:dimension>
                     <gating:dimension gating:min="497.4898785425101"  gating:max="874.7530364372469" >
                       <data-type:fcs-dimension data-type:name="FSC-W" />
                     </gating:dimension>
                   </gating:RectangleGate>
                 </Gate>
                 <Subpopulations>
                   <Population name="GFP+"  annotation=""  owningGroup="FCS"  expanded="1"  sortPriority="10"  count="107562" >
                     <Graph smoothing="0"  backColor="#ffffff"  foreColor="#000000"  heatMapStatParameter="HDR-T"  type="Pseudocolor"  fast="1" >
                       <Axis dimension="x"  name="Y3-A"  label=""  auto="auto" />
                       <Axis dimension="y"  name="Y1-A"  label=""  auto="auto" />
                       <GraphSettings level="5%"  smoothingHighResolution="1"  contourHighResolution="1"  histogramSmoothingCount="0"  graphResolution="256"  showOutliers="0"  drawLargeDots="0"  dotsToDraw="8000"  tint="le.chartfill.tinted.40"  lineWeight="le.lineweight.normal"  lineStyle="le.linestyle.solid" />
                       <GraphEnvironment showGrid="0"  showAxes="tnlTNL"  showGates="1"  showFreqOnPlots="1"  showGateNameOnPlots="1"  showMedians="0"  showUncomped="0"  addEventParam="0"  lastYAxisName="" >
                         <TextTraits font="SansSerif"  size="11"  name="Labels"  style="plain"  color="#000000"  background="#00ffffff"  just="left" />
                         <TextTraits font="SansSerif"  size="11"  name="LayoutGates"  style="plain"  color="#000000"  background="#00ffffff"  just="left" />
                         <TextTraits font="SansSerif"  size="9"  name="Numbers"  style="plain"  color="#000000"  background="#00ffffff"  just="left" />
                         <TextTraits font="SansSerif"  size="9"  name="Legend"  style="plain"  color="#000000"  background="#00ffffff"  just="left" />
                         <WindowPosition x="-693"  y="237"  width="390"  height="582"  displayed="0"  panelState="---" />
                       </GraphEnvironment>
                     </Graph>
                     <Gate gating:id="ID1643059224"  gating:parent_id="ID1631458225" >
                       <gating:RectangleGate eventsInside="1"  annoOffsetX="71"  annoOffsetY="152"  tint="#000000"  isTinted="0"  lineWeight="Normal"  userDefined="1"  percentX="0"  percentY="0" >
                         <gating:dimension gating:min="108.85039370078741"  gating:max="866.7716535433071" >
                           <data-type:fcs-dimension data-type:name="FSC-A" />
                         </gating:dimension>
                         <gating:dimension gating:min="102.83613577250435"  gating:max="1000.0" >
                           <data-type:fcs-dimension data-type:name="B1-A" />
                         </gating:dimension>
                       </gating:RectangleGate>
                     </Gate>
                     <Subpopulations>
                       <Population name="CD14+"  annotation=""  owningGroup="FCS"  expanded="1"  sortPriority="10"  count="0" >
                         <Graph smoothing="0"  backColor="#ffffff"  foreColor="#000000"  heatMapStatParameter="HDR-T"  type="Pseudocolor"  fast="1" >
                           <Axis dimension="x"  name="Y3-A"  label=""  auto="auto" />
                           <Axis dimension="y"  name="Y1-A"  label=""  auto="auto" />
                           <GraphSettings level="5%"  smoothingHighResolution="1"  contourHighResolution="1"  histogramSmoothingCount="0"  graphResolution="256"  showOutliers="0"  drawLargeDots="0"  dotsToDraw="8000"  tint="le.chartfill.tinted.40"  lineWeight="le.lineweight.normal"  lineStyle="le.linestyle.solid" />
                           <GraphEnvironment showGrid="0"  showAxes="tnlTNL"  showGates="1"  showFreqOnPlots="1"  showGateNameOnPlots="1"  showMedians="0"  showUncomped="0"  addEventParam="0"  lastYAxisName="" >
                             <TextTraits font="SansSerif"  size="11"  name="Labels"  style="plain"  color="#000000"  background="#00ffffff"  just="left" />
                             <TextTraits font="SansSerif"  size="11"  name="LayoutGates"  style="plain"  color="#000000"  background="#00ffffff"  just="left" />
                             <TextTraits font="SansSerif"  size="9"  name="Numbers"  style="plain"  color="#000000"  background="#00ffffff"  just="left" />
                             <TextTraits font="SansSerif"  size="9"  name="Legend"  style="plain"  color="#000000"  background="#00ffffff"  just="left" />
                             <WindowPosition x="-1157"  y="273"  width="390"  height="582"  displayed="1"  panelState="---" />
                           </GraphEnvironment>
                         </Graph>
                         <Gate gating:id="ID952526277"  gating:parent_id="ID1643059224" >
                           <gating:RectangleGate eventsInside="1"  annoOffsetX="0"  annoOffsetY="0"  tint="#000000"  isTinted="0"  lineWeight="Normal"  userDefined="1"  percentX="0"  percentY="0" >
                             <gating:dimension gating:min="0.9470610000772237" >
                               <data-type:fcs-dimension data-type:name="Y3-A" />
                             </gating:dimension>
                             <gating:dimension gating:max="19.934031568734778" >
                               <data-type:fcs-dimension data-type:name="Y1-A" />
                             </gating:dimension>
                           </gating:RectangleGate>
                         </Gate>
                       </Population>
                       <Population name="CD19+"  annotation=""  owningGroup="FCS"  expanded="1"  sortPriority="10"  count="105273" >
                         <Graph smoothing="0"  backColor="#ffffff"  foreColor="#000000"  heatMapStatParameter="HDR-T"  type="Pseudocolor"  fast="1" >
                           <Axis dimension="x"  name="Y3-A"  label=""  auto="auto" />
                           <Axis dimension="y"  name="Y1-A"  label=""  auto="auto" />
                           <GraphSettings level="5%"  smoothingHighResolution="1"  contourHighResolution="1"  histogramSmoothingCount="0"  graphResolution="256"  showOutliers="0"  drawLargeDots="0"  dotsToDraw="8000"  tint="le.chartfill.tinted.40"  lineWeight="le.lineweight.normal"  lineStyle="le.linestyle.solid" />
                           <GraphEnvironment showGrid="0"  showAxes="tnlTNL"  showGates="1"  showFreqOnPlots="1"  showGateNameOnPlots="1"  showMedians="0"  showUncomped="0"  addEventParam="0"  lastYAxisName="" >
                             <TextTraits font="SansSerif"  size="11"  name="Labels"  style="plain"  color="#000000"  background="#00ffffff"  just="left" />
                             <TextTraits font="SansSerif"  size="11"  name="LayoutGates"  style="plain"  color="#000000"  background="#00ffffff"  just="left" />
                             <TextTraits font="SansSerif"  size="9"  name="Numbers"  style="plain"  color="#000000"  background="#00ffffff"  just="left" />
                             <TextTraits font="SansSerif"  size="9"  name="Legend"  style="plain"  color="#000000"  background="#00ffffff"  just="left" />
                             <WindowPosition x="-1157"  y="273"  width="390"  height="582"  displayed="1"  panelState="---" />
                           </GraphEnvironment>
                         </Graph>
                         <Gate gating:id="ID2136727523"  gating:parent_id="ID1643059224" >
                           <gating:RectangleGate eventsInside="1"  annoOffsetX="0"  annoOffsetY="0"  tint="#000000"  isTinted="0"  lineWeight="Normal"  userDefined="1"  percentX="0"  percentY="0" >
                             <gating:dimension gating:max="0.9470610000772237" >
                               <data-type:fcs-dimension data-type:name="Y3-A" />
                             </gating:dimension>
                             <gating:dimension gating:min="19.934031568734778" >
                               <data-type:fcs-dimension data-type:name="Y1-A" />
                             </gating:dimension>
                           </gating:RectangleGate>
                         </Gate>
                       </Population>
                       <Population name="Q2: mKate_APC-A+ , PE-A+"  annotation=""  owningGroup="FCS"  expanded="1"  sortPriority="10"  count="400" >
                         <Graph smoothing="0"  backColor="#ffffff"  foreColor="#000000"  heatMapStatParameter="HDR-T"  type="Pseudocolor"  fast="1" >
                           <Axis dimension="x"  name="Y3-A"  label=""  auto="auto" />
                           <Axis dimension="y"  name="Y1-A"  label=""  auto="auto" />
                           <GraphSettings level="5%"  smoothingHighResolution="1"  contourHighResolution="1"  histogramSmoothingCount="0"  graphResolution="256"  showOutliers="0"  drawLargeDots="0"  dotsToDraw="8000"  tint="le.chartfill.tinted.40"  lineWeight="le.lineweight.normal"  lineStyle="le.linestyle.solid" />
                           <GraphEnvironment showGrid="0"  showAxes="tnlTNL"  showGates="1"  showFreqOnPlots="1"  showGateNameOnPlots="1"  showMedians="0"  showUncomped="0"  addEventParam="0"  lastYAxisName="" >
                             <TextTraits font="SansSerif"  size="11"  name="Labels"  style="plain"  color="#000000"  background="#00ffffff"  just="left" />
                             <TextTraits font="SansSerif"  size="11"  name="LayoutGates"  style="plain"  color="#000000"  background="#00ffffff"  just="left" />
                             <TextTraits font="SansSerif"  size="9"  name="Numbers"  style="plain"  color="#000000"  background="#00ffffff"  just="left" />
                             <TextTraits font="SansSerif"  size="9"  name="Legend"  style="plain"  color="#000000"  background="#00ffffff"  just="left" />
                             <WindowPosition x="-1157"  y="273"  width="390"  height="582"  displayed="1"  panelState="---" />
                           </GraphEnvironment>
                         </Graph>
                         <Gate gating:id="ID1409113434"  gating:parent_id="ID1643059224" >
                           <gating:RectangleGate eventsInside="1"  annoOffsetX="0"  annoOffsetY="0"  tint="#000000"  isTinted="0"  lineWeight="Normal"  userDefined="1"  percentX="0"  percentY="0" >
                             <gating:dimension gating:min="0.9470610000772237" >
                               <data-type:fcs-dimension data-type:name="Y3-A" />
                             </gating:dimension>
                             <gating:dimension gating:min="19.934031568734778" >
                               <data-type:fcs-dimension data-type:name="Y1-A" />
                             </gating:dimension>
                           </gating:RectangleGate>
                         </Gate>
                       </Population>
                       <Population name="Q4: mKate_APC-A- , PE-A-"  annotation=""  owningGroup="FCS"  expanded="1"  sortPriority="10"  count="1889" >
                         <Graph smoothing="0"  backColor="#ffffff"  foreColor="#000000"  heatMapStatParameter="HDR-T"  type="Pseudocolor"  fast="1" >
                           <Axis dimension="x"  name="Y3-A"  label=""  auto="auto" />
                           <Axis dimension="y"  name="Y1-A"  label=""  auto="auto" />
                           <GraphSettings level="5%"  smoothingHighResolution="1"  contourHighResolution="1"  histogramSmoothingCount="0"  graphResolution="256"  showOutliers="0"  drawLargeDots="0"  dotsToDraw="8000"  tint="le.chartfill.tinted.40"  lineWeight="le.lineweight.normal"  lineStyle="le.linestyle.solid" />
                           <GraphEnvironment showGrid="0"  showAxes="tnlTNL"  showGates="1"  showFreqOnPlots="1"  showGateNameOnPlots="1"  showMedians="0"  showUncomped="0"  addEventParam="0"  lastYAxisName="" >
                             <TextTraits font="SansSerif"  size="11"  name="Labels"  style="plain"  color="#000000"  background="#00ffffff"  just="left" />
                             <TextTraits font="SansSerif"  size="11"  name="LayoutGates"  style="plain"  color="#000000"  background="#00ffffff"  just="left" />
                             <TextTraits font="SansSerif"  size="9"  name="Numbers"  style="plain"  color="#000000"  background="#00ffffff"  just="left" />
                             <TextTraits font="SansSerif"  size="9"  name="Legend"  style="plain"  color="#000000"  background="#00ffffff"  just="left" />
                             <WindowPosition x="-1157"  y="273"  width="390"  height="582"  displayed="1"  panelState="---" />
                           </GraphEnvironment>
                         </Graph>
                         <Gate gating:id="ID180811923"  gating:parent_id="ID1643059224" >
                           <gating:RectangleGate eventsInside="1"  annoOffsetX="0"  annoOffsetY="0"  tint="#000000"  isTinted="0"  lineWeight="Normal"  userDefined="1"  percentX="0"  percentY="0" >
                             <gating:dimension gating:max="0.9470610000772237" >
                               <data-type:fcs-dimension data-type:name="Y3-A" />
                             </gating:dimension>
                             <gating:dimension gating:max="19.934031568734778" >
                               <data-type:fcs-dimension data-type:name="Y1-A" />
                             </gating:dimension>
                           </gating:RectangleGate>
                         </Gate>
                       </Population>
                     </Subpopulations>
                   </Population>
                 </Subpopulations>
               </Population>
             </Subpopulations>
           </Population>
         </Subpopulations>
       </SampleNode>
     </Sample>
     <Sample>
       <DataSet uri="file:/Users/lsc/Desktop/Manuscripts/JExM_RNase6/Figure%201/1A/2019-11-14-WT--A1.0001.fcs"  sampleID="2" />
       <Transformations>
         <transforms:log transforms:offset="1"  transforms:decades="2.1072099696" >
           <data-type:parameter data-type:name="HDR-T" />
         </transforms:log>
         <transforms:log transforms:offset="1"  transforms:decades="3.0102999566" >
           <data-type:parameter data-type:name="HDR-CE" />
         </transforms:log>
         <transforms:log transforms:offset="1"  transforms:decades="3.0102999566" >
           <data-type:parameter data-type:name="HDR-SE" />
         </transforms:log>
         <transforms:log transforms:offset="1"  transforms:decades="2.1072099696" >
           <data-type:parameter data-type:name="HDR-V" />
         </transforms:log>
         <transforms:linear transforms:minRange="0"  transforms:maxRange="1024"  gain="1" >
           <data-type:parameter data-type:name="FSC-A" />
         </transforms:linear>
         <transforms:linear transforms:minRange="0"  transforms:maxRange="1024"  gain="1" >
           <data-type:parameter data-type:name="FSC-H" />
         </transforms:linear>
         <transforms:linear transforms:minRange="0"  transforms:maxRange="1024"  gain="1" >
           <data-type:parameter data-type:name="FSC-W" />
         </transforms:linear>
         <transforms:linear transforms:minRange="0"  transforms:maxRange="1024"  gain="1" >
           <data-type:parameter data-type:name="SSC-A" />
         </transforms:linear>
         <transforms:linear transforms:minRange="0"  transforms:maxRange="1024"  gain="1" >
           <data-type:parameter data-type:name="SSC-H" />
         </transforms:linear>
         <transforms:linear transforms:minRange="0"  transforms:maxRange="1024"  gain="1" >
           <data-type:parameter data-type:name="SSC-W" />
         </transforms:linear>
         <transforms:log transforms:offset="0.1"  transforms:decades="4.0102999566" >
           <data-type:parameter data-type:name="V1-A" />
         </transforms:log>
         <transforms:log transforms:offset="0.1"  transforms:decades="4.0102999566" >
           <data-type:parameter data-type:name="V1-H" />
         </transforms:log>
         <transforms:log transforms:offset="0.1"  transforms:decades="4.0102999566" >
           <data-type:parameter data-type:name="V1-W" />
         </transforms:log>
         <transforms:log transforms:offset="0.1"  transforms:decades="4.0102999566" >
           <data-type:parameter data-type:name="Y1-A" />
         </transforms:log>
         <transforms:log transforms:offset="0.1"  transforms:decades="4.0102999566" >
           <data-type:parameter data-type:name="Y1-H" />
         </transforms:log>
         <transforms:log transforms:offset="0.1"  transforms:decades="4.0102999566" >
           <data-type:parameter data-type:name="Y1-W" />
         </transforms:log>
         <transforms:log transforms:offset="0.1"  transforms:decades="4.0102999566" >
           <data-type:parameter data-type:name="Y3-A" />
         </transforms:log>
         <transforms:log transforms:offset="0.1"  transforms:decades="4.0102999566" >
           <data-type:parameter data-type:name="Y3-H" />
         </transforms:log>
         <transforms:log transforms:offset="0.1"  transforms:decades="4.0102999566" >
           <data-type:parameter data-type:name="Y3-W" />
         </transforms:log>
         <transforms:log transforms:offset="0.1"  transforms:decades="4.0102999566" >
           <data-type:parameter data-type:name="B1-A" />
         </transforms:log>
         <transforms:log transforms:offset="0.1"  transforms:decades="4.0102999566" >
           <data-type:parameter data-type:name="B1-H" />
         </transforms:log>
         <transforms:log transforms:offset="0.1"  transforms:decades="4.0102999566" >
           <data-type:parameter data-type:name="B1-W" />
         </transforms:log>
       </Transformations>
       <Keywords>
         <Keyword name="FJ_FCS_VERSION"  value="3" />
         <Keyword name="$BYTEORD"  value="1,2,3,4" />
         <Keyword name="$DATATYPE"  value="F" />
         <Keyword name="$NEXTDATA"  value="0" />
         <Keyword name="$TOT"  value="458877" />
         <Keyword name="$MODE"  value="L" />
         <Keyword name="$PAR"  value="22" />
         <Keyword name="@MCA1SCALEMIN"  value="0" />
         <Keyword name="@MCA1SCALEMAX"  value="60.4765" />
         <Keyword name="@MCA1DATAMIN"  value="0" />
         <Keyword name="@MCA1DATAMAX"  value="60.4765" />
         <Keyword name="@MCA1VIEWMIN"  value="0" />
         <Keyword name="@MCA1VIEWMAX"  value="60.4765" />
         <Keyword name="$P1N"  value="HDR-T" />
         <Keyword name="$P1R"  value="64" />
         <Keyword name="$P1S"  value="HDR-T" />
         <Keyword name="$P1E"  value="0.000000,0.000000" />
         <Keyword name="$P1G"  value="1" />
         <Keyword name="$P1B"  value="32" />
         <Keyword name="@MCA2SCALEMIN"  value="0" />
         <Keyword name="@MCA2SCALEMAX"  value="1000" />
         <Keyword name="@MCA2DATAMIN"  value="0" />
         <Keyword name="@MCA2DATAMAX"  value="1000" />
         <Keyword name="@MCA2VIEWMIN"  value="0" />
         <Keyword name="@MCA2VIEWMAX"  value="1000" />
         <Keyword name="$P2N"  value="HDR-CE" />
         <Keyword name="$P2R"  value="1024" />
         <Keyword name="$P2S"  value="HDR-CE" />
         <Keyword name="$P2E"  value="0.000000,0.000000" />
         <Keyword name="$P2G"  value="1" />
         <Keyword name="$P2B"  value="32" />
         <Keyword name="@MCA3SCALEMIN"  value="0" />
         <Keyword name="@MCA3SCALEMAX"  value="1000" />
         <Keyword name="@MCA3DATAMIN"  value="0" />
         <Keyword name="@MCA3DATAMAX"  value="1000" />
         <Keyword name="@MCA3VIEWMIN"  value="0" />
         <Keyword name="@MCA3VIEWMAX"  value="1000" />
         <Keyword name="$P3N"  value="HDR-SE" />
         <Keyword name="$P3R"  value="1024" />
         <Keyword name="$P3S"  value="HDR-SE" />
         <Keyword name="$P3E"  value="0.000000,0.000000" />
         <Keyword name="$P3G"  value="1" />
         <Keyword name="$P3B"  value="32" />
         <Keyword name="@MCA4SCALEMIN"  value="0" />
         <Keyword name="@MCA4SCALEMAX"  value="100" />
         <Keyword name="@MCA4DATAMIN"  value="0" />
         <Keyword name="@MCA4DATAMAX"  value="100" />
         <Keyword name="@MCA4VIEWMIN"  value="0" />
         <Keyword name="@MCA4VIEWMAX"  value="100" />
         <Keyword name="$P4N"  value="HDR-V" />
         <Keyword name="$P4R"  value="128" />
         <Keyword name="$P4S"  value="HDR-V" />
         <Keyword name="$P4E"  value="0.000000,0.000000" />
         <Keyword name="$P4G"  value="1" />
         <Keyword name="$P4B"  value="32" />
         <Keyword name="@MCA5SCALEMIN"  value="0" />
         <Keyword name="@MCA5SCALEMAX"  value="1000" />
         <Keyword name="@MCA5DATAMIN"  value="0" />
         <Keyword name="@MCA5DATAMAX"  value="1000" />
         <Keyword name="@MCA5VIEWMIN"  value="0" />
         <Keyword name="@MCA5VIEWMAX"  value="1000" />
         <Keyword name="$P5N"  value="FSC-A" />
         <Keyword name="$P5R"  value="1024" />
         <Keyword name="$P5S"  value="FSC-A" />
         <Keyword name="$P5E"  value="0.000000,0.000000" />
         <Keyword name="$P5G"  value="1" />
         <Keyword name="$P5B"  value="32" />
         <Keyword name="@MCA6SCALEMIN"  value="0" />
         <Keyword name="@MCA6SCALEMAX"  value="1000" />
         <Keyword name="@MCA6DATAMIN"  value="0" />
         <Keyword name="@MCA6DATAMAX"  value="1000" />
         <Keyword name="@MCA6VIEWMIN"  value="0" />
         <Keyword name="@MCA6VIEWMAX"  value="1000" />
         <Keyword name="$P6N"  value="FSC-H" />
         <Keyword name="$P6R"  value="1024" />
         <Keyword name="$P6S"  value="FSC-H" />
         <Keyword name="$P6E"  value="0.000000,0.000000" />
         <Keyword name="$P6G"  value="1" />
         <Keyword name="$P6B"  value="32" />
         <Keyword name="@MCA7SCALEMIN"  value="0" />
         <Keyword name="@MCA7SCALEMAX"  value="1000" />
         <Keyword name="@MCA7DATAMIN"  value="0" />
         <Keyword name="@MCA7DATAMAX"  value="1000" />
         <Keyword name="@MCA7VIEWMIN"  value="0" />
         <Keyword name="@MCA7VIEWMAX"  value="1000" />
         <Keyword name="$P7N"  value="FSC-W" />
         <Keyword name="$P7R"  value="1024" />
         <Keyword name="$P7S"  value="FSC-W" />
         <Keyword name="$P7E"  value="0.000000,0.000000" />
         <Keyword name="$P7G"  value="1" />
         <Keyword name="$P7B"  value="32" />
         <Keyword name="@MCA8SCALEMIN"  value="0" />
         <Keyword name="@MCA8SCALEMAX"  value="1000" />
         <Keyword name="@MCA8DATAMIN"  value="0" />
         <Keyword name="@MCA8DATAMAX"  value="1000" />
         <Keyword name="@MCA8VIEWMIN"  value="0" />
         <Keyword name="@MCA8VIEWMAX"  value="1000" />
         <Keyword name="$P8N"  value="SSC-A" />
         <Keyword name="$P8R"  value="1024" />
         <Keyword name="$P8S"  value="SSC-A" />
         <Keyword name="$P8E"  value="0.000000,0.000000" />
         <Keyword name="$P8G"  value="1" />
         <Keyword name="$P8B"  value="32" />
         <Keyword name="@MCA9SCALEMIN"  value="0" />
         <Keyword name="@MCA9SCALEMAX"  value="1000" />
         <Keyword name="@MCA9DATAMIN"  value="0" />
         <Keyword name="@MCA9DATAMAX"  value="1000" />
         <Keyword name="@MCA9VIEWMIN"  value="0" />
         <Keyword name="@MCA9VIEWMAX"  value="1000" />
         <Keyword name="$P9N"  value="SSC-H" />
         <Keyword name="$P9R"  value="1024" />
         <Keyword name="$P9S"  value="SSC-H" />
         <Keyword name="$P9E"  value="0.000000,0.000000" />
         <Keyword name="$P9G"  value="1" />
         <Keyword name="$P9B"  value="32" />
         <Keyword name="@MCA10SCALEMIN"  value="0" />
         <Keyword name="@MCA10SCALEMAX"  value="1000" />
         <Keyword name="@MCA10DATAMIN"  value="0" />
         <Keyword name="@MCA10DATAMAX"  value="1000" />
         <Keyword name="@MCA10VIEWMIN"  value="0" />
         <Keyword name="@MCA10VIEWMAX"  value="1000" />
         <Keyword name="$P10N"  value="SSC-W" />
         <Keyword name="$P10R"  value="1024" />
         <Keyword name="$P10S"  value="SSC-W" />
         <Keyword name="$P10E"  value="0.000000,0.000000" />
         <Keyword name="$P10G"  value="1" />
         <Keyword name="$P10B"  value="32" />
         <Keyword name="@MCA11SCALEMIN"  value="0.1" />
         <Keyword name="@MCA11SCALEMAX"  value="1000" />
         <Keyword name="@MCA11DATAMIN"  value="0" />
         <Keyword name="@MCA11DATAMAX"  value="1000" />
         <Keyword name="@MCA11VIEWMIN"  value="-1" />
         <Keyword name="@MCA11VIEWMAX"  value="1000" />
         <Keyword name="$P11N"  value="V1-A" />
         <Keyword name="$P11R"  value="1024" />
         <Keyword name="$P11S"  value="CFP_VioBlue-A" />
         <Keyword name="$P11E"  value="4.000000,0.100000" />
         <Keyword name="$P11G"  value="1" />
         <Keyword name="$P11B"  value="32" />
         <Keyword name="@MCA12SCALEMIN"  value="0.1" />
         <Keyword name="@MCA12SCALEMAX"  value="1000" />
         <Keyword name="@MCA12DATAMIN"  value="0" />
         <Keyword name="@MCA12DATAMAX"  value="1000" />
         <Keyword name="@MCA12VIEWMIN"  value="-1" />
         <Keyword name="@MCA12VIEWMAX"  value="1000" />
         <Keyword name="$P12N"  value="V1-H" />
         <Keyword name="$P12R"  value="1024" />
         <Keyword name="$P12S"  value="CFP_VioBlue-H" />
         <Keyword name="$P12E"  value="4.000000,0.100000" />
         <Keyword name="$P12G"  value="1" />
         <Keyword name="$P12B"  value="32" />
         <Keyword name="@MCA13SCALEMIN"  value="0.1" />
         <Keyword name="@MCA13SCALEMAX"  value="1000" />
         <Keyword name="@MCA13DATAMIN"  value="0" />
         <Keyword name="@MCA13DATAMAX"  value="1000" />
         <Keyword name="@MCA13VIEWMIN"  value="-1" />
         <Keyword name="@MCA13VIEWMAX"  value="1000" />
         <Keyword name="$P13N"  value="V1-W" />
         <Keyword name="$P13R"  value="1024" />
         <Keyword name="$P13S"  value="CFP_VioBlue-W" />
         <Keyword name="$P13E"  value="4.000000,0.100000" />
         <Keyword name="$P13G"  value="1" />
         <Keyword name="$P13B"  value="32" />
         <Keyword name="@MCA14SCALEMIN"  value="0.1" />
         <Keyword name="@MCA14SCALEMAX"  value="1000" />
         <Keyword name="@MCA14DATAMIN"  value="0" />
         <Keyword name="@MCA14DATAMAX"  value="1000" />
         <Keyword name="@MCA14VIEWMIN"  value="-1" />
         <Keyword name="@MCA14VIEWMAX"  value="1000" />
         <Keyword name="$P14N"  value="Y1-A" />
         <Keyword name="$P14R"  value="1024" />
         <Keyword name="$P14S"  value="PE-A" />
         <Keyword name="$P14E"  value="4.000000,0.100000" />
         <Keyword name="$P14G"  value="1" />
         <Keyword name="$P14B"  value="32" />
         <Keyword name="@MCA15SCALEMIN"  value="0.1" />
         <Keyword name="@MCA15SCALEMAX"  value="1000" />
         <Keyword name="@MCA15DATAMIN"  value="0" />
         <Keyword name="@MCA15DATAMAX"  value="1000" />
         <Keyword name="@MCA15VIEWMIN"  value="-1" />
         <Keyword name="@MCA15VIEWMAX"  value="1000" />
         <Keyword name="$P15N"  value="Y1-H" />
         <Keyword name="$P15R"  value="1024" />
         <Keyword name="$P15S"  value="PE-H" />
         <Keyword name="$P15E"  value="4.000000,0.100000" />
         <Keyword name="$P15G"  value="1" />
         <Keyword name="$P15B"  value="32" />
         <Keyword name="@MCA16SCALEMIN"  value="0.1" />
         <Keyword name="@MCA16SCALEMAX"  value="1000" />
         <Keyword name="@MCA16DATAMIN"  value="0" />
         <Keyword name="@MCA16DATAMAX"  value="1000" />
         <Keyword name="@MCA16VIEWMIN"  value="-1" />
         <Keyword name="@MCA16VIEWMAX"  value="1000" />
         <Keyword name="$P16N"  value="Y1-W" />
         <Keyword name="$P16R"  value="1024" />
         <Keyword name="$P16S"  value="PE-W" />
         <Keyword name="$P16E"  value="4.000000,0.100000" />
         <Keyword name="$P16G"  value="1" />
         <Keyword name="$P16B"  value="32" />
         <Keyword name="@MCA17SCALEMIN"  value="0.1" />
         <Keyword name="@MCA17SCALEMAX"  value="1000" />
         <Keyword name="@MCA17DATAMIN"  value="0" />
         <Keyword name="@MCA17DATAMAX"  value="1000" />
         <Keyword name="@MCA17VIEWMIN"  value="-1" />
         <Keyword name="@MCA17VIEWMAX"  value="1000" />
         <Keyword name="$P17N"  value="Y3-A" />
         <Keyword name="$P17R"  value="1024" />
         <Keyword name="$P17S"  value="mKate_APC-A" />
         <Keyword name="$P17E"  value="4.000000,0.100000" />
         <Keyword name="$P17G"  value="1" />
         <Keyword name="$P17B"  value="32" />
         <Keyword name="@MCA18SCALEMIN"  value="0.1" />
         <Keyword name="@MCA18SCALEMAX"  value="1000" />
         <Keyword name="@MCA18DATAMIN"  value="0" />
         <Keyword name="@MCA18DATAMAX"  value="1000" />
         <Keyword name="@MCA18VIEWMIN"  value="-1" />
         <Keyword name="@MCA18VIEWMAX"  value="1000" />
         <Keyword name="$P18N"  value="Y3-H" />
         <Keyword name="$P18R"  value="1024" />
         <Keyword name="$P18S"  value="mKate_APC-H" />
         <Keyword name="$P18E"  value="4.000000,0.100000" />
         <Keyword name="$P18G"  value="1" />
         <Keyword name="$P18B"  value="32" />
         <Keyword name="@MCA19SCALEMIN"  value="0.1" />
         <Keyword name="@MCA19SCALEMAX"  value="1000" />
         <Keyword name="@MCA19DATAMIN"  value="0" />
         <Keyword name="@MCA19DATAMAX"  value="1000" />
         <Keyword name="@MCA19VIEWMIN"  value="-1" />
         <Keyword name="@MCA19VIEWMAX"  value="1000" />
         <Keyword name="$P19N"  value="Y3-W" />
         <Keyword name="$P19R"  value="1024" />
         <Keyword name="$P19S"  value="mKate_APC-W" />
         <Keyword name="$P19E"  value="4.000000,0.100000" />
         <Keyword name="$P19G"  value="1" />
         <Keyword name="$P19B"  value="32" />
         <Keyword name="@MCA20SCALEMIN"  value="0.1" />
         <Keyword name="@MCA20SCALEMAX"  value="1000" />
         <Keyword name="@MCA20DATAMIN"  value="0" />
         <Keyword name="@MCA20DATAMAX"  value="1000" />
         <Keyword name="@MCA20VIEWMIN"  value="-1" />
         <Keyword name="@MCA20VIEWMAX"  value="1000" />
         <Keyword name="$P20N"  value="B1-A" />
         <Keyword name="$P20R"  value="1024" />
         <Keyword name="$P20S"  value="GFP_FITC-A" />
         <Keyword name="$P20E"  value="4.000000,0.100000" />
         <Keyword name="$P20G"  value="1" />
         <Keyword name="$P20B"  value="32" />
         <Keyword name="@MCA21SCALEMIN"  value="0.1" />
         <Keyword name="@MCA21SCALEMAX"  value="1000" />
         <Keyword name="@MCA21DATAMIN"  value="0" />
         <Keyword name="@MCA21DATAMAX"  value="1000" />
         <Keyword name="@MCA21VIEWMIN"  value="-1" />
         <Keyword name="@MCA21VIEWMAX"  value="1000" />
         <Keyword name="$P21N"  value="B1-H" />
         <Keyword name="$P21R"  value="1024" />
         <Keyword name="$P21S"  value="GFP_FITC-H" />
         <Keyword name="$P21E"  value="4.000000,0.100000" />
         <Keyword name="$P21G"  value="1" />
         <Keyword name="$P21B"  value="32" />
         <Keyword name="@MCA22SCALEMIN"  value="0.1" />
         <Keyword name="@MCA22SCALEMAX"  value="1000" />
         <Keyword name="@MCA22DATAMIN"  value="0" />
         <Keyword name="@MCA22DATAMAX"  value="1000" />
         <Keyword name="@MCA22VIEWMIN"  value="-1" />
         <Keyword name="@MCA22VIEWMAX"  value="1000" />
         <Keyword name="$P22N"  value="B1-W" />
         <Keyword name="$P22R"  value="1024" />
         <Keyword name="$P22S"  value="GFP_FITC-W" />
         <Keyword name="$P22E"  value="4.000000,0.100000" />
         <Keyword name="$P22G"  value="1" />
         <Keyword name="$P22B"  value="32" />
         <Keyword name="$FIL"  value="2019-11-14-WT--A1.0001.fcs" />
         <Keyword name="$OP"  value="chen lan-sun" />
         <Keyword name="$SYS"  value="MACSQuantify,2.11.1746.19438" />
         <Keyword name="$CYT"  value="MACSQuant VYB,2.11.1746.19438" />
         <Keyword name="$CYTSN"  value="3124" />
         <Keyword name="$CELLS"  value="WT" />
         <Keyword name="$DATE"  value="2019-Nov-14" />
         <Keyword name="$BTIM"  value="16:21:31" />
         <Keyword name="$ETIM"  value="16:22:46" />
         <Keyword name="$BEGINSTEXT"  value="0" />
         <Keyword name="$ENDSTEXT"  value="0" />
         <Keyword name="$BEGINANALYSIS"  value="0" />
         <Keyword name="$ENDANALYSIS"  value="0" />
         <Keyword name="$BEGINDATA"  value="4674" />
         <Keyword name="$ENDDATA"  value="40385849" />
         <Keyword name="FILENAME"  value="" />
       </Keywords>
       <SampleNode name="2019-11-14-WT--A1.0001.fcs"  annotation=""  owningGroup=""  expanded="1"  sortPriority="10"  count="458877"  sampleID="2" >
         <Graph smoothing="0"  backColor="#ffffff"  foreColor="#000000"  type="Pseudocolor"  fast="1" >
           <Axis dimension="x"  name="FSC-A"  label=""  auto="auto" />
           <Axis dimension="y"  name="SSC-A"  label=""  auto="auto" />
           <GraphSettings level="5%"  smoothingHighResolution="1"  contourHighResolution="1"  histogramSmoothingCount="0"  graphResolution="256"  showOutliers="0"  drawLargeDots="0"  dotsToDraw="8000"  tint="le.chartfill.tinted.40"  lineWeight="le.lineweight.normal"  lineStyle="le.linestyle.solid" />
           <GraphEnvironment showGrid="0"  showAxes="tnlTNL"  showGates="1"  showFreqOnPlots="1"  showGateNameOnPlots="1"  showMedians="0"  showUncomped="0"  addEventParam="0"  lastYAxisName="" >
             <TextTraits font="SansSerif"  size="11"  name="Labels"  style="plain"  color="#000000"  background="#00ffffff"  just="left" />
             <TextTraits font="SansSerif"  size="11"  name="LayoutGates"  style="plain"  color="#000000"  background="#00ffffff"  just="left" />
             <TextTraits font="SansSerif"  size="9"  name="Numbers"  style="plain"  color="#000000"  background="#00ffffff"  just="left" />
             <TextTraits font="SansSerif"  size="9"  name="Legend"  style="plain"  color="#000000"  background="#00ffffff"  just="left" />
           </GraphEnvironment>
         </Graph>
         <Subpopulations>
           <Population name="cells"  annotation=""  owningGroup="FCS"  expanded="0"  sortPriority="10"  count="225642" >
             <Graph smoothing="0"  backColor="#ffffff"  foreColor="#000000"  heatMapStatParameter="HDR-T"  type="Pseudocolor"  fast="1" >
               <Axis dimension="x"  name="FSC-H"  label=""  auto="auto" />
               <Axis dimension="y"  name="FSC-W"  label=""  auto="auto" />
               <GraphSettings level="5%"  smoothingHighResolution="1"  contourHighResolution="1"  histogramSmoothingCount="0"  graphResolution="256"  showOutliers="0"  drawLargeDots="0"  dotsToDraw="8000"  tint="le.chartfill.tinted.40"  lineWeight="le.lineweight.normal"  lineStyle="le.linestyle.solid" />
               <GraphEnvironment showGrid="0"  showAxes="tnlTNL"  showGates="1"  showFreqOnPlots="1"  showGateNameOnPlots="1"  showMedians="0"  showUncomped="0"  addEventParam="0"  lastYAxisName="" >
                 <TextTraits font="SansSerif"  size="11"  name="Labels"  style="plain"  color="#000000"  background="#00ffffff"  just="left" />
                 <TextTraits font="SansSerif"  size="11"  name="LayoutGates"  style="plain"  color="#000000"  background="#00ffffff"  just="left" />
                 <TextTraits font="SansSerif"  size="9"  name="Numbers"  style="plain"  color="#000000"  background="#00ffffff"  just="left" />
                 <TextTraits font="SansSerif"  size="9"  name="Legend"  style="plain"  color="#000000"  background="#00ffffff"  just="left" />
                 <WindowPosition x="-1350"  y="391"  width="390"  height="582"  displayed="1"  panelState="---" />
               </GraphEnvironment>
             </Graph>
             <Gate gating:id="ID1792739646" >
               <gating:PolygonGate eventsInside="1"  annoOffsetX="-32"  annoOffsetY="-72"  tint="#000000"  isTinted="0"  lineWeight="Normal"  userDefined="1"  quadId="-1"  gateResolution="256" >
                 <gating:dimension>
                   <data-type:fcs-dimension data-type:name="FSC-A" />
                 </gating:dimension>
                 <gating:dimension>
                   <data-type:fcs-dimension data-type:name="SSC-A" />
                 </gating:dimension>
                 <gating:vertex>
                   <gating:coordinate data-type:value="145.1338582677" />
                   <gating:coordinate data-type:value="20.7287449393" />
                 </gating:vertex>
                 <gating:vertex>
                   <gating:coordinate data-type:value="939.3385826772" />
                   <gating:coordinate data-type:value="87.0607287449" />
                 </gating:vertex>
                 <gating:vertex>
                   <gating:coordinate data-type:value="899.0236220472" />
                   <gating:coordinate data-type:value="493.3441295547" />
                 </gating:vertex>
                 <gating:vertex>
                   <gating:coordinate data-type:value="298.3307086614" />
                   <gating:coordinate data-type:value="887.1902834008" />
                 </gating:vertex>
                 <gating:vertex>
                   <gating:coordinate data-type:value="193.5118110236" />
                   <gating:coordinate data-type:value="190.7044534413" />
                 </gating:vertex>
                 <gating:vertex>
                   <gating:coordinate data-type:value="116.9133858268" />
                   <gating:coordinate data-type:value="66.3319838057" />
                 </gating:vertex>
               </gating:PolygonGate>
             </Gate>
             <Subpopulations>
               <Population name="Single Cells"  annotation=""  owningGroup="FCS"  expanded="0"  sortPriority="10"  count="197534" >
                 <Graph smoothing="0"  backColor="#ffffff"  foreColor="#000000"  heatMapStatParameter="HDR-T"  type="Pseudocolor"  fast="1" >
                   <Axis dimension="x"  name="FSC-A"  label=""  auto="auto" />
                   <Axis dimension="y"  name="B1-A"  label=""  auto="auto" />
                   <GraphSettings level="5%"  smoothingHighResolution="1"  contourHighResolution="1"  histogramSmoothingCount="0"  graphResolution="256"  showOutliers="0"  drawLargeDots="0"  dotsToDraw="8000"  tint="le.chartfill.tinted.40"  lineWeight="le.lineweight.normal"  lineStyle="le.linestyle.solid" />
                   <GraphEnvironment showGrid="0"  showAxes="tnlTNL"  showGates="1"  showFreqOnPlots="1"  showGateNameOnPlots="1"  showMedians="0"  showUncomped="0"  addEventParam="0"  lastYAxisName="" >
                     <TextTraits font="SansSerif"  size="11"  name="Labels"  style="plain"  color="#000000"  background="#00ffffff"  just="left" />
                     <TextTraits font="SansSerif"  size="11"  name="LayoutGates"  style="plain"  color="#000000"  background="#00ffffff"  just="left" />
                     <TextTraits font="SansSerif"  size="9"  name="Numbers"  style="plain"  color="#000000"  background="#00ffffff"  just="left" />
                     <TextTraits font="SansSerif"  size="9"  name="Legend"  style="plain"  color="#000000"  background="#00ffffff"  just="left" />
                     <WindowPosition x="-1195"  y="236"  width="390"  height="582"  displayed="1"  panelState="---" />
                   </GraphEnvironment>
                 </Graph>
                 <Gate gating:id="ID1692245229"  gating:parent_id="ID1792739646" >
                   <gating:RectangleGate eventsInside="1"  annoOffsetX="24"  annoOffsetY="102"  tint="#000000"  isTinted="0"  lineWeight="Normal"  userDefined="1"  percentX="0"  percentY="0" >
                     <gating:dimension gating:min="52.40944881889764"  gating:max="778.0787401574803" >
                       <data-type:fcs-dimension data-type:name="FSC-H" />
                     </gating:dimension>
                     <gating:dimension gating:min="497.4898785425101"  gating:max="874.7530364372469" >
                       <data-type:fcs-dimension data-type:name="FSC-W" />
                     </gating:dimension>
                   </gating:RectangleGate>
                 </Gate>
                 <Subpopulations>
                   <Population name="GFP+"  annotation=""  owningGroup="FCS"  expanded="0"  sortPriority="10"  count="192541" >
                     <Graph smoothing="0"  backColor="#ffffff"  foreColor="#000000"  heatMapStatParameter="HDR-T"  type="Pseudocolor"  fast="1" >
                       <Axis dimension="x"  name="FSC-A"  label=""  auto="auto" />
                       <Axis dimension="y"  name="B1-A"  label=""  auto="auto" />
                       <GraphSettings level="5%"  smoothingHighResolution="1"  contourHighResolution="1"  histogramSmoothingCount="0"  graphResolution="256"  showOutliers="0"  drawLargeDots="0"  dotsToDraw="8000"  tint="le.chartfill.tinted.40"  lineWeight="le.lineweight.normal"  lineStyle="le.linestyle.solid" />
                       <GraphEnvironment showGrid="0"  showAxes="tnlTNL"  showGates="1"  showFreqOnPlots="1"  showGateNameOnPlots="1"  showMedians="0"  showUncomped="0"  addEventParam="0"  lastYAxisName="" >
                         <TextTraits font="SansSerif"  size="11"  name="Labels"  style="plain"  color="#000000"  background="#00ffffff"  just="left" />
                         <TextTraits font="SansSerif"  size="11"  name="LayoutGates"  style="plain"  color="#000000"  background="#00ffffff"  just="left" />
                         <TextTraits font="SansSerif"  size="9"  name="Numbers"  style="plain"  color="#000000"  background="#00ffffff"  just="left" />
                         <TextTraits font="SansSerif"  size="9"  name="Legend"  style="plain"  color="#000000"  background="#00ffffff"  just="left" />
                         <WindowPosition x="-1195"  y="236"  width="390"  height="582"  displayed="1"  panelState="---" />
                       </GraphEnvironment>
                     </Graph>
                     <Gate gating:id="ID1879063412"  gating:parent_id="ID1692245229" >
                       <gating:RectangleGate eventsInside="1"  annoOffsetX="71"  annoOffsetY="152"  tint="#000000"  isTinted="0"  lineWeight="Normal"  userDefined="1"  percentX="0"  percentY="0" >
                         <gating:dimension gating:min="108.85039370078741"  gating:max="866.7716535433071" >
                           <data-type:fcs-dimension data-type:name="FSC-A" />
                         </gating:dimension>
                         <gating:dimension gating:min="102.83613577250435"  gating:max="1000.0" >
                           <data-type:fcs-dimension data-type:name="B1-A" />
                         </gating:dimension>
                       </gating:RectangleGate>
                     </Gate>
                     <Subpopulations>
                       <Population name="CD14+"  annotation=""  owningGroup="FCS"  expanded="0"  sortPriority="10"  count="129052" >
                         <Graph smoothing="0"  backColor="#ffffff"  foreColor="#000000"  heatMapStatParameter="HDR-T"  type="Pseudocolor"  fast="1" >
                           <Axis dimension="x"  name="Y3-A"  label=""  auto="auto" />
                           <Axis dimension="y"  name="Y1-A"  label=""  auto="auto" />
                           <GraphSettings level="5%"  smoothingHighResolution="1"  contourHighResolution="1"  histogramSmoothingCount="0"  graphResolution="256"  showOutliers="0"  drawLargeDots="0"  dotsToDraw="8000"  tint="le.chartfill.tinted.40"  lineWeight="le.lineweight.normal"  lineStyle="le.linestyle.solid" />
                           <GraphEnvironment showGrid="0"  showAxes="tnlTNL"  showGates="1"  showFreqOnPlots="1"  showGateNameOnPlots="1"  showMedians="0"  showUncomped="0"  addEventParam="0"  lastYAxisName="" >
                             <TextTraits font="SansSerif"  size="11"  name="Labels"  style="plain"  color="#000000"  background="#00ffffff"  just="left" />
                             <TextTraits font="SansSerif"  size="11"  name="LayoutGates"  style="plain"  color="#000000"  background="#00ffffff"  just="left" />
                             <TextTraits font="SansSerif"  size="9"  name="Numbers"  style="plain"  color="#000000"  background="#00ffffff"  just="left" />
                             <TextTraits font="SansSerif"  size="9"  name="Legend"  style="plain"  color="#000000"  background="#00ffffff"  just="left" />
                             <WindowPosition x="-1157"  y="273"  width="390"  height="582"  displayed="1"  panelState="---" />
                           </GraphEnvironment>
                         </Graph>
                         <Gate gating:id="ID377727"  gating:parent_id="ID1879063412" >
                           <gating:RectangleGate eventsInside="1"  annoOffsetX="0"  annoOffsetY="0"  tint="#000000"  isTinted="0"  lineWeight="Normal"  userDefined="1"  percentX="0"  percentY="0" >
                             <gating:dimension gating:min="0.9470610000772237" >
                               <data-type:fcs-dimension data-type:name="Y3-A" />
                             </gating:dimension>
                             <gating:dimension gating:max="19.934031568734778" >
                               <data-type:fcs-dimension data-type:name="Y1-A" />
                             </gating:dimension>
                           </gating:RectangleGate>
                         </Gate>
                       </Population>
                       <Population name="CD19+"  annotation=""  owningGroup="FCS"  expanded="0"  sortPriority="10"  count="17486" >
                         <Graph smoothing="0"  backColor="#ffffff"  foreColor="#000000"  heatMapStatParameter="HDR-T"  type="Pseudocolor"  fast="1" >
                           <Axis dimension="x"  name="Y3-A"  label=""  auto="auto" />
                           <Axis dimension="y"  name="Y1-A"  label=""  auto="auto" />
                           <GraphSettings level="5%"  smoothingHighResolution="1"  contourHighResolution="1"  histogramSmoothingCount="0"  graphResolution="256"  showOutliers="0"  drawLargeDots="0"  dotsToDraw="8000"  tint="le.chartfill.tinted.40"  lineWeight="le.lineweight.normal"  lineStyle="le.linestyle.solid" />
                           <GraphEnvironment showGrid="0"  showAxes="tnlTNL"  showGates="1"  showFreqOnPlots="1"  showGateNameOnPlots="1"  showMedians="0"  showUncomped="0"  addEventParam="0"  lastYAxisName="" >
                             <TextTraits font="SansSerif"  size="11"  name="Labels"  style="plain"  color="#000000"  background="#00ffffff"  just="left" />
                             <TextTraits font="SansSerif"  size="11"  name="LayoutGates"  style="plain"  color="#000000"  background="#00ffffff"  just="left" />
                             <TextTraits font="SansSerif"  size="9"  name="Numbers"  style="plain"  color="#000000"  background="#00ffffff"  just="left" />
                             <TextTraits font="SansSerif"  size="9"  name="Legend"  style="plain"  color="#000000"  background="#00ffffff"  just="left" />
                             <WindowPosition x="-1157"  y="273"  width="390"  height="582"  displayed="1"  panelState="---" />
                           </GraphEnvironment>
                         </Graph>
                         <Gate gating:id="ID1780463156"  gating:parent_id="ID1879063412" >
                           <gating:RectangleGate eventsInside="1"  annoOffsetX="0"  annoOffsetY="0"  tint="#000000"  isTinted="0"  lineWeight="Normal"  userDefined="1"  percentX="0"  percentY="0" >
                             <gating:dimension gating:max="0.9470610000772237" >
                               <data-type:fcs-dimension data-type:name="Y3-A" />
                             </gating:dimension>
                             <gating:dimension gating:min="19.934031568734778" >
                               <data-type:fcs-dimension data-type:name="Y1-A" />
                             </gating:dimension>
                           </gating:RectangleGate>
                         </Gate>
                       </Population>
                       <Population name="Q2: mKate_APC-A+ , PE-A+"  annotation=""  owningGroup="FCS"  expanded="0"  sortPriority="10"  count="5329" >
                         <Graph smoothing="0"  backColor="#ffffff"  foreColor="#000000"  heatMapStatParameter="HDR-T"  type="Pseudocolor"  fast="1" >
                           <Axis dimension="x"  name="Y3-A"  label=""  auto="auto" />
                           <Axis dimension="y"  name="Y1-A"  label=""  auto="auto" />
                           <GraphSettings level="5%"  smoothingHighResolution="1"  contourHighResolution="1"  histogramSmoothingCount="0"  graphResolution="256"  showOutliers="0"  drawLargeDots="0"  dotsToDraw="8000"  tint="le.chartfill.tinted.40"  lineWeight="le.lineweight.normal"  lineStyle="le.linestyle.solid" />
                           <GraphEnvironment showGrid="0"  showAxes="tnlTNL"  showGates="1"  showFreqOnPlots="1"  showGateNameOnPlots="1"  showMedians="0"  showUncomped="0"  addEventParam="0"  lastYAxisName="" >
                             <TextTraits font="SansSerif"  size="11"  name="Labels"  style="plain"  color="#000000"  background="#00ffffff"  just="left" />
                             <TextTraits font="SansSerif"  size="11"  name="LayoutGates"  style="plain"  color="#000000"  background="#00ffffff"  just="left" />
                             <TextTraits font="SansSerif"  size="9"  name="Numbers"  style="plain"  color="#000000"  background="#00ffffff"  just="left" />
                             <TextTraits font="SansSerif"  size="9"  name="Legend"  style="plain"  color="#000000"  background="#00ffffff"  just="left" />
                             <WindowPosition x="-1157"  y="273"  width="390"  height="582"  displayed="1"  panelState="---" />
                           </GraphEnvironment>
                         </Graph>
                         <Gate gating:id="ID42102673"  gating:parent_id="ID1879063412" >
                           <gating:RectangleGate eventsInside="1"  annoOffsetX="0"  annoOffsetY="0"  tint="#000000"  isTinted="0"  lineWeight="Normal"  userDefined="1"  percentX="0"  percentY="0" >
                             <gating:dimension gating:min="0.9470610000772237" >
                               <data-type:fcs-dimension data-type:name="Y3-A" />
                             </gating:dimension>
                             <gating:dimension gating:min="19.934031568734778" >
                               <data-type:fcs-dimension data-type:name="Y1-A" />
                             </gating:dimension>
                           </gating:RectangleGate>
                         </Gate>
                       </Population>
                       <Population name="Q4: mKate_APC-A- , PE-A-"  annotation=""  owningGroup="FCS"  expanded="0"  sortPriority="10"  count="40674" >
                         <Graph smoothing="0"  backColor="#ffffff"  foreColor="#000000"  heatMapStatParameter="HDR-T"  type="Pseudocolor"  fast="1" >
                           <Axis dimension="x"  name="Y3-A"  label=""  auto="auto" />
                           <Axis dimension="y"  name="Y1-A"  label=""  auto="auto" />
                           <GraphSettings level="5%"  smoothingHighResolution="1"  contourHighResolution="1"  histogramSmoothingCount="0"  graphResolution="256"  showOutliers="0"  drawLargeDots="0"  dotsToDraw="8000"  tint="le.chartfill.tinted.40"  lineWeight="le.lineweight.normal"  lineStyle="le.linestyle.solid" />
                           <GraphEnvironment showGrid="0"  showAxes="tnlTNL"  showGates="1"  showFreqOnPlots="1"  showGateNameOnPlots="1"  showMedians="0"  showUncomped="0"  addEventParam="0"  lastYAxisName="" >
                             <TextTraits font="SansSerif"  size="11"  name="Labels"  style="plain"  color="#000000"  background="#00ffffff"  just="left" />
                             <TextTraits font="SansSerif"  size="11"  name="LayoutGates"  style="plain"  color="#000000"  background="#00ffffff"  just="left" />
                             <TextTraits font="SansSerif"  size="9"  name="Numbers"  style="plain"  color="#000000"  background="#00ffffff"  just="left" />
                             <TextTraits font="SansSerif"  size="9"  name="Legend"  style="plain"  color="#000000"  background="#00ffffff"  just="left" />
                             <WindowPosition x="-1157"  y="273"  width="390"  height="582"  displayed="1"  panelState="---" />
                           </GraphEnvironment>
                         </Graph>
                         <Gate gating:id="ID1856524743"  gating:parent_id="ID1879063412" >
                           <gating:RectangleGate eventsInside="1"  annoOffsetX="0"  annoOffsetY="0"  tint="#000000"  isTinted="0"  lineWeight="Normal"  userDefined="1"  percentX="0"  percentY="0" >
                             <gating:dimension gating:max="0.9470610000772237" >
                               <data-type:fcs-dimension data-type:name="Y3-A" />
                             </gating:dimension>
                             <gating:dimension gating:max="19.934031568734778" >
                               <data-type:fcs-dimension data-type:name="Y1-A" />
                             </gating:dimension>
                           </gating:RectangleGate>
                         </Gate>
                       </Population>
                     </Subpopulations>
                   </Population>
                 </Subpopulations>
               </Population>
             </Subpopulations>
           </Population>
         </Subpopulations>
       </SampleNode>
     </Sample>
     <Sample>
       <DataSet uri="file:/Users/lsc/Desktop/Manuscripts/JExM_RNase6/Figure%201/1A/2019-11-28-WT--A1.0002.fcs"  sampleID="3" />
       <Transformations>
         <transforms:log transforms:offset="1"  transforms:decades="2.1072099696" >
           <data-type:parameter data-type:name="HDR-T" />
         </transforms:log>
         <transforms:log transforms:offset="1"  transforms:decades="3.0102999566" >
           <data-type:parameter data-type:name="HDR-CE" />
         </transforms:log>
         <transforms:log transforms:offset="1"  transforms:decades="3.0102999566" >
           <data-type:parameter data-type:name="HDR-SE" />
         </transforms:log>
         <transforms:log transforms:offset="1"  transforms:decades="2.1072099696" >
           <data-type:parameter data-type:name="HDR-V" />
         </transforms:log>
         <transforms:linear transforms:minRange="0"  transforms:maxRange="1024"  gain="1" >
           <data-type:parameter data-type:name="FSC-A" />
         </transforms:linear>
         <transforms:linear transforms:minRange="0"  transforms:maxRange="1024"  gain="1" >
           <data-type:parameter data-type:name="FSC-H" />
         </transforms:linear>
         <transforms:linear transforms:minRange="0"  transforms:maxRange="1024"  gain="1" >
           <data-type:parameter data-type:name="FSC-W" />
         </transforms:linear>
         <transforms:linear transforms:minRange="0"  transforms:maxRange="1024"  gain="1" >
           <data-type:parameter data-type:name="SSC-A" />
         </transforms:linear>
         <transforms:linear transforms:minRange="0"  transforms:maxRange="1024"  gain="1" >
           <data-type:parameter data-type:name="SSC-H" />
         </transforms:linear>
         <transforms:linear transforms:minRange="0"  transforms:maxRange="1024"  gain="1" >
           <data-type:parameter data-type:name="SSC-W" />
         </transforms:linear>
         <transforms:log transforms:offset="0.1"  transforms:decades="4.0102999566" >
           <data-type:parameter data-type:name="V1-A" />
         </transforms:log>
         <transforms:log transforms:offset="0.1"  transforms:decades="4.0102999566" >
           <data-type:parameter data-type:name="V1-H" />
         </transforms:log>
         <transforms:log transforms:offset="0.1"  transforms:decades="4.0102999566" >
           <data-type:parameter data-type:name="V1-W" />
         </transforms:log>
         <transforms:log transforms:offset="0.1"  transforms:decades="4.0102999566" >
           <data-type:parameter data-type:name="Y1-A" />
         </transforms:log>
         <transforms:log transforms:offset="0.1"  transforms:decades="4.0102999566" >
           <data-type:parameter data-type:name="Y1-H" />
         </transforms:log>
         <transforms:log transforms:offset="0.1"  transforms:decades="4.0102999566" >
           <data-type:parameter data-type:name="Y1-W" />
         </transforms:log>
         <transforms:log transforms:offset="0.1"  transforms:decades="4.0102999566" >
           <data-type:parameter data-type:name="Y3-A" />
         </transforms:log>
         <transforms:log transforms:offset="0.1"  transforms:decades="4.0102999566" >
           <data-type:parameter data-type:name="Y3-H" />
         </transforms:log>
         <transforms:log transforms:offset="0.1"  transforms:decades="4.0102999566" >
           <data-type:parameter data-type:name="Y3-W" />
         </transforms:log>
         <transforms:log transforms:offset="0.1"  transforms:decades="4.0102999566" >
           <data-type:parameter data-type:name="B1-A" />
         </transforms:log>
         <transforms:log transforms:offset="0.1"  transforms:decades="4.0102999566" >
           <data-type:parameter data-type:name="B1-H" />
         </transforms:log>
         <transforms:log transforms:offset="0.1"  transforms:decades="4.0102999566" >
           <data-type:parameter data-type:name="B1-W" />
         </transforms:log>
       </Transformations>
       <Keywords>
         <Keyword name="FJ_FCS_VERSION"  value="3" />
         <Keyword name="$BYTEORD"  value="1,2,3,4" />
         <Keyword name="$DATATYPE"  value="F" />
         <Keyword name="$NEXTDATA"  value="0" />
         <Keyword name="$TOT"  value="14292" />
         <Keyword name="$MODE"  value="L" />
         <Keyword name="$PAR"  value="22" />
         <Keyword name="@MCA1SCALEMIN"  value="0" />
         <Keyword name="@MCA1SCALEMAX"  value="74.0434" />
         <Keyword name="@MCA1DATAMIN"  value="0" />
         <Keyword name="@MCA1DATAMAX"  value="74.0434" />
         <Keyword name="@MCA1VIEWMIN"  value="0" />
         <Keyword name="@MCA1VIEWMAX"  value="74.0434" />
         <Keyword name="$P1N"  value="HDR-T" />
         <Keyword name="$P1R"  value="128" />
         <Keyword name="$P1S"  value="HDR-T" />
         <Keyword name="$P1E"  value="0.000000,0.000000" />
         <Keyword name="$P1G"  value="1" />
         <Keyword name="$P1B"  value="32" />
         <Keyword name="@MCA2SCALEMIN"  value="0" />
         <Keyword name="@MCA2SCALEMAX"  value="1000" />
         <Keyword name="@MCA2DATAMIN"  value="0" />
         <Keyword name="@MCA2DATAMAX"  value="1000" />
         <Keyword name="@MCA2VIEWMIN"  value="0" />
         <Keyword name="@MCA2VIEWMAX"  value="1000" />
         <Keyword name="$P2N"  value="HDR-CE" />
         <Keyword name="$P2R"  value="1024" />
         <Keyword name="$P2S"  value="HDR-CE" />
         <Keyword name="$P2E"  value="0.000000,0.000000" />
         <Keyword name="$P2G"  value="1" />
         <Keyword name="$P2B"  value="32" />
         <Keyword name="@MCA3SCALEMIN"  value="0" />
         <Keyword name="@MCA3SCALEMAX"  value="1000" />
         <Keyword name="@MCA3DATAMIN"  value="0" />
         <Keyword name="@MCA3DATAMAX"  value="1000" />
         <Keyword name="@MCA3VIEWMIN"  value="0" />
         <Keyword name="@MCA3VIEWMAX"  value="1000" />
         <Keyword name="$P3N"  value="HDR-SE" />
         <Keyword name="$P3R"  value="1024" />
         <Keyword name="$P3S"  value="HDR-SE" />
         <Keyword name="$P3E"  value="0.000000,0.000000" />
         <Keyword name="$P3G"  value="1" />
         <Keyword name="$P3B"  value="32" />
         <Keyword name="@MCA4SCALEMIN"  value="0" />
         <Keyword name="@MCA4SCALEMAX"  value="100" />
         <Keyword name="@MCA4DATAMIN"  value="0" />
         <Keyword name="@MCA4DATAMAX"  value="100" />
         <Keyword name="@MCA4VIEWMIN"  value="0" />
         <Keyword name="@MCA4VIEWMAX"  value="100" />
         <Keyword name="$P4N"  value="HDR-V" />
         <Keyword name="$P4R"  value="128" />
         <Keyword name="$P4S"  value="HDR-V" />
         <Keyword name="$P4E"  value="0.000000,0.000000" />
         <Keyword name="$P4G"  value="1" />
         <Keyword name="$P4B"  value="32" />
         <Keyword name="@MCA5SCALEMIN"  value="0" />
         <Keyword name="@MCA5SCALEMAX"  value="1000" />
         <Keyword name="@MCA5DATAMIN"  value="0" />
         <Keyword name="@MCA5DATAMAX"  value="1000" />
         <Keyword name="@MCA5VIEWMIN"  value="0" />
         <Keyword name="@MCA5VIEWMAX"  value="1000" />
         <Keyword name="$P5N"  value="FSC-A" />
         <Keyword name="$P5R"  value="1024" />
         <Keyword name="$P5S"  value="FSC-A" />
         <Keyword name="$P5E"  value="0.000000,0.000000" />
         <Keyword name="$P5G"  value="1" />
         <Keyword name="$P5B"  value="32" />
         <Keyword name="@MCA6SCALEMIN"  value="0" />
         <Keyword name="@MCA6SCALEMAX"  value="1000" />
         <Keyword name="@MCA6DATAMIN"  value="0" />
         <Keyword name="@MCA6DATAMAX"  value="1000" />
         <Keyword name="@MCA6VIEWMIN"  value="0" />
         <Keyword name="@MCA6VIEWMAX"  value="1000" />
         <Keyword name="$P6N"  value="FSC-H" />
         <Keyword name="$P6R"  value="1024" />
         <Keyword name="$P6S"  value="FSC-H" />
         <Keyword name="$P6E"  value="0.000000,0.000000" />
         <Keyword name="$P6G"  value="1" />
         <Keyword name="$P6B"  value="32" />
         <Keyword name="@MCA7SCALEMIN"  value="0" />
         <Keyword name="@MCA7SCALEMAX"  value="1000" />
         <Keyword name="@MCA7DATAMIN"  value="0" />
         <Keyword name="@MCA7DATAMAX"  value="1000" />
         <Keyword name="@MCA7VIEWMIN"  value="0" />
         <Keyword name="@MCA7VIEWMAX"  value="1000" />
         <Keyword name="$P7N"  value="FSC-W" />
         <Keyword name="$P7R"  value="1024" />
         <Keyword name="$P7S"  value="FSC-W" />
         <Keyword name="$P7E"  value="0.000000,0.000000" />
         <Keyword name="$P7G"  value="1" />
         <Keyword name="$P7B"  value="32" />
         <Keyword name="@MCA8SCALEMIN"  value="0" />
         <Keyword name="@MCA8SCALEMAX"  value="1000" />
         <Keyword name="@MCA8DATAMIN"  value="0" />
         <Keyword name="@MCA8DATAMAX"  value="1000" />
         <Keyword name="@MCA8VIEWMIN"  value="0" />
         <Keyword name="@MCA8VIEWMAX"  value="1000" />
         <Keyword name="$P8N"  value="SSC-A" />
         <Keyword name="$P8R"  value="1024" />
         <Keyword name="$P8S"  value="SSC-A" />
         <Keyword name="$P8E"  value="0.000000,0.000000" />
         <Keyword name="$P8G"  value="1" />
         <Keyword name="$P8B"  value="32" />
         <Keyword name="@MCA9SCALEMIN"  value="0" />
         <Keyword name="@MCA9SCALEMAX"  value="1000" />
         <Keyword name="@MCA9DATAMIN"  value="0" />
         <Keyword name="@MCA9DATAMAX"  value="1000" />
         <Keyword name="@MCA9VIEWMIN"  value="0" />
         <Keyword name="@MCA9VIEWMAX"  value="1000" />
         <Keyword name="$P9N"  value="SSC-H" />
         <Keyword name="$P9R"  value="1024" />
         <Keyword name="$P9S"  value="SSC-H" />
         <Keyword name="$P9E"  value="0.000000,0.000000" />
         <Keyword name="$P9G"  value="1" />
         <Keyword name="$P9B"  value="32" />
         <Keyword name="@MCA10SCALEMIN"  value="0" />
         <Keyword name="@MCA10SCALEMAX"  value="1000" />
         <Keyword name="@MCA10DATAMIN"  value="0" />
         <Keyword name="@MCA10DATAMAX"  value="1000" />
         <Keyword name="@MCA10VIEWMIN"  value="0" />
         <Keyword name="@MCA10VIEWMAX"  value="1000" />
         <Keyword name="$P10N"  value="SSC-W" />
         <Keyword name="$P10R"  value="1024" />
         <Keyword name="$P10S"  value="SSC-W" />
         <Keyword name="$P10E"  value="0.000000,0.000000" />
         <Keyword name="$P10G"  value="1" />
         <Keyword name="$P10B"  value="32" />
         <Keyword name="@MCA11SCALEMIN"  value="0.1" />
         <Keyword name="@MCA11SCALEMAX"  value="1000" />
         <Keyword name="@MCA11DATAMIN"  value="0" />
         <Keyword name="@MCA11DATAMAX"  value="1000" />
         <Keyword name="@MCA11VIEWMIN"  value="-1" />
         <Keyword name="@MCA11VIEWMAX"  value="1000" />
         <Keyword name="$P11N"  value="V1-A" />
         <Keyword name="$P11R"  value="1024" />
         <Keyword name="$P11S"  value="CFP_VioBlue-A" />
         <Keyword name="$P11E"  value="4.000000,0.100000" />
         <Keyword name="$P11G"  value="1" />
         <Keyword name="$P11B"  value="32" />
         <Keyword name="@MCA12SCALEMIN"  value="0.1" />
         <Keyword name="@MCA12SCALEMAX"  value="1000" />
         <Keyword name="@MCA12DATAMIN"  value="0" />
         <Keyword name="@MCA12DATAMAX"  value="1000" />
         <Keyword name="@MCA12VIEWMIN"  value="-1" />
         <Keyword name="@MCA12VIEWMAX"  value="1000" />
         <Keyword name="$P12N"  value="V1-H" />
         <Keyword name="$P12R"  value="1024" />
         <Keyword name="$P12S"  value="CFP_VioBlue-H" />
         <Keyword name="$P12E"  value="4.000000,0.100000" />
         <Keyword name="$P12G"  value="1" />
         <Keyword name="$P12B"  value="32" />
         <Keyword name="@MCA13SCALEMIN"  value="0.1" />
         <Keyword name="@MCA13SCALEMAX"  value="1000" />
         <Keyword name="@MCA13DATAMIN"  value="0" />
         <Keyword name="@MCA13DATAMAX"  value="1000" />
         <Keyword name="@MCA13VIEWMIN"  value="-1" />
         <Keyword name="@MCA13VIEWMAX"  value="1000" />
         <Keyword name="$P13N"  value="V1-W" />
         <Keyword name="$P13R"  value="1024" />
         <Keyword name="$P13S"  value="CFP_VioBlue-W" />
         <Keyword name="$P13E"  value="4.000000,0.100000" />
         <Keyword name="$P13G"  value="1" />
         <Keyword name="$P13B"  value="32" />
         <Keyword name="@MCA14SCALEMIN"  value="0.1" />
         <Keyword name="@MCA14SCALEMAX"  value="1000" />
         <Keyword name="@MCA14DATAMIN"  value="0" />
         <Keyword name="@MCA14DATAMAX"  value="1000" />
         <Keyword name="@MCA14VIEWMIN"  value="-1" />
         <Keyword name="@MCA14VIEWMAX"  value="1000" />
         <Keyword name="$P14N"  value="Y1-A" />
         <Keyword name="$P14R"  value="1024" />
         <Keyword name="$P14S"  value="PE-A" />
         <Keyword name="$P14E"  value="4.000000,0.100000" />
         <Keyword name="$P14G"  value="1" />
         <Keyword name="$P14B"  value="32" />
         <Keyword name="@MCA15SCALEMIN"  value="0.1" />
         <Keyword name="@MCA15SCALEMAX"  value="1000" />
         <Keyword name="@MCA15DATAMIN"  value="0" />
         <Keyword name="@MCA15DATAMAX"  value="1000" />
         <Keyword name="@MCA15VIEWMIN"  value="-1" />
         <Keyword name="@MCA15VIEWMAX"  value="1000" />
         <Keyword name="$P15N"  value="Y1-H" />
         <Keyword name="$P15R"  value="1024" />
         <Keyword name="$P15S"  value="PE-H" />
         <Keyword name="$P15E"  value="4.000000,0.100000" />
         <Keyword name="$P15G"  value="1" />
         <Keyword name="$P15B"  value="32" />
         <Keyword name="@MCA16SCALEMIN"  value="0.1" />
         <Keyword name="@MCA16SCALEMAX"  value="1000" />
         <Keyword name="@MCA16DATAMIN"  value="0" />
         <Keyword name="@MCA16DATAMAX"  value="1000" />
         <Keyword name="@MCA16VIEWMIN"  value="-1" />
         <Keyword name="@MCA16VIEWMAX"  value="1000" />
         <Keyword name="$P16N"  value="Y1-W" />
         <Keyword name="$P16R"  value="1024" />
         <Keyword name="$P16S"  value="PE-W" />
         <Keyword name="$P16E"  value="4.000000,0.100000" />
         <Keyword name="$P16G"  value="1" />
         <Keyword name="$P16B"  value="32" />
         <Keyword name="@MCA17SCALEMIN"  value="0.1" />
         <Keyword name="@MCA17SCALEMAX"  value="1000" />
         <Keyword name="@MCA17DATAMIN"  value="0" />
         <Keyword name="@MCA17DATAMAX"  value="1000" />
         <Keyword name="@MCA17VIEWMIN"  value="-1" />
         <Keyword name="@MCA17VIEWMAX"  value="1000" />
         <Keyword name="$P17N"  value="Y3-A" />
         <Keyword name="$P17R"  value="1024" />
         <Keyword name="$P17S"  value="mKate_APC-A" />
         <Keyword name="$P17E"  value="4.000000,0.100000" />
         <Keyword name="$P17G"  value="1" />
         <Keyword name="$P17B"  value="32" />
         <Keyword name="@MCA18SCALEMIN"  value="0.1" />
         <Keyword name="@MCA18SCALEMAX"  value="1000" />
         <Keyword name="@MCA18DATAMIN"  value="0" />
         <Keyword name="@MCA18DATAMAX"  value="1000" />
         <Keyword name="@MCA18VIEWMIN"  value="-1" />
         <Keyword name="@MCA18VIEWMAX"  value="1000" />
         <Keyword name="$P18N"  value="Y3-H" />
         <Keyword name="$P18R"  value="1024" />
         <Keyword name="$P18S"  value="mKate_APC-H" />
         <Keyword name="$P18E"  value="4.000000,0.100000" />
         <Keyword name="$P18G"  value="1" />
         <Keyword name="$P18B"  value="32" />
         <Keyword name="@MCA19SCALEMIN"  value="0.1" />
         <Keyword name="@MCA19SCALEMAX"  value="1000" />
         <Keyword name="@MCA19DATAMIN"  value="0" />
         <Keyword name="@MCA19DATAMAX"  value="1000" />
         <Keyword name="@MCA19VIEWMIN"  value="-1" />
         <Keyword name="@MCA19VIEWMAX"  value="1000" />
         <Keyword name="$P19N"  value="Y3-W" />
         <Keyword name="$P19R"  value="1024" />
         <Keyword name="$P19S"  value="mKate_APC-W" />
         <Keyword name="$P19E"  value="4.000000,0.100000" />
         <Keyword name="$P19G"  value="1" />
         <Keyword name="$P19B"  value="32" />
         <Keyword name="@MCA20SCALEMIN"  value="0.1" />
         <Keyword name="@MCA20SCALEMAX"  value="1000" />
         <Keyword name="@MCA20DATAMIN"  value="0" />
         <Keyword name="@MCA20DATAMAX"  value="1000" />
         <Keyword name="@MCA20VIEWMIN"  value="-1" />
         <Keyword name="@MCA20VIEWMAX"  value="1000" />
         <Keyword name="$P20N"  value="B1-A" />
         <Keyword name="$P20R"  value="1024" />
         <Keyword name="$P20S"  value="GFP_FITC-A" />
         <Keyword name="$P20E"  value="4.000000,0.100000" />
         <Keyword name="$P20G"  value="1" />
         <Keyword name="$P20B"  value="32" />
         <Keyword name="@MCA21SCALEMIN"  value="0.1" />
         <Keyword name="@MCA21SCALEMAX"  value="1000" />
         <Keyword name="@MCA21DATAMIN"  value="0" />
         <Keyword name="@MCA21DATAMAX"  value="1000" />
         <Keyword name="@MCA21VIEWMIN"  value="-1" />
         <Keyword name="@MCA21VIEWMAX"  value="1000" />
         <Keyword name="$P21N"  value="B1-H" />
         <Keyword name="$P21R"  value="1024" />
         <Keyword name="$P21S"  value="GFP_FITC-H" />
         <Keyword name="$P21E"  value="4.000000,0.100000" />
         <Keyword name="$P21G"  value="1" />
         <Keyword name="$P21B"  value="32" />
         <Keyword name="@MCA22SCALEMIN"  value="0.1" />
         <Keyword name="@MCA22SCALEMAX"  value="1000" />
         <Keyword name="@MCA22DATAMIN"  value="0" />
         <Keyword name="@MCA22DATAMAX"  value="1000" />
         <Keyword name="@MCA22VIEWMIN"  value="-1" />
         <Keyword name="@MCA22VIEWMAX"  value="1000" />
         <Keyword name="$P22N"  value="B1-W" />
         <Keyword name="$P22R"  value="1024" />
         <Keyword name="$P22S"  value="GFP_FITC-W" />
         <Keyword name="$P22E"  value="4.000000,0.100000" />
         <Keyword name="$P22G"  value="1" />
         <Keyword name="$P22B"  value="32" />
         <Keyword name="$FIL"  value="2019-11-28-WT--A1.0002.fcs" />
         <Keyword name="$OP"  value="chen lan-sun" />
         <Keyword name="$SYS"  value="MACSQuantify,2.11.1746.19438" />
         <Keyword name="$CYT"  value="MACSQuant VYB,2.11.1746.19438" />
         <Keyword name="$CYTSN"  value="3124" />
         <Keyword name="$CELLS"  value="WT" />
         <Keyword name="$DATE"  value="2019-Nov-28" />
         <Keyword name="$BTIM"  value="12:20:11" />
         <Keyword name="$ETIM"  value="12:21:40" />
         <Keyword name="$BEGINSTEXT"  value="0" />
         <Keyword name="$ENDSTEXT"  value="0" />
         <Keyword name="$BEGINANALYSIS"  value="0" />
         <Keyword name="$ENDANALYSIS"  value="0" />
         <Keyword name="$BEGINDATA"  value="4674" />
         <Keyword name="$ENDDATA"  value="1262369" />
         <Keyword name="FILENAME"  value="" />
       </Keywords>
       <SampleNode name="2019-11-28-WT--A1.0002.fcs"  annotation=""  owningGroup=""  expanded="1"  sortPriority="10"  count="14292"  sampleID="3" >
         <Graph smoothing="0"  backColor="#ffffff"  foreColor="#000000"  heatMapStatParameter="HDR-T"  type="Pseudocolor"  fast="1" >
           <Axis dimension="x"  name="FSC-A"  label=""  auto="auto" />
           <Axis dimension="y"  name="SSC-A"  label=""  auto="auto" />
           <GraphSettings level="5%"  smoothingHighResolution="1"  contourHighResolution="1"  histogramSmoothingCount="0"  graphResolution="256"  showOutliers="0"  drawLargeDots="0"  dotsToDraw="8000"  tint="le.chartfill.tinted.40"  lineWeight="le.lineweight.normal"  lineStyle="le.linestyle.solid" />
           <GraphEnvironment showGrid="0"  showAxes="tnlTNL"  showGates="1"  showFreqOnPlots="1"  showGateNameOnPlots="1"  showMedians="0"  showUncomped="0"  addEventParam="0"  lastYAxisName="" >
             <TextTraits font="SansSerif"  size="11"  name="Labels"  style="plain"  color="#000000"  background="#00ffffff"  just="left" />
             <TextTraits font="SansSerif"  size="11"  name="LayoutGates"  style="plain"  color="#000000"  background="#00ffffff"  just="left" />
             <TextTraits font="SansSerif"  size="9"  name="Numbers"  style="plain"  color="#000000"  background="#00ffffff"  just="left" />
             <TextTraits font="SansSerif"  size="9"  name="Legend"  style="plain"  color="#000000"  background="#00ffffff"  just="left" />
             <WindowPosition x="-1798"  y="185"  width="390"  height="582"  displayed="0"  panelState="---" />
           </GraphEnvironment>
         </Graph>
         <Subpopulations>
           <Population name="cells"  annotation=""  owningGroup="FCS"  expanded="0"  sortPriority="10"  count="12765" >
             <Graph smoothing="0"  backColor="#ffffff"  foreColor="#000000"  heatMapStatParameter="HDR-T"  type="Pseudocolor"  fast="1" >
               <Axis dimension="x"  name="FSC-H"  label=""  auto="auto" />
               <Axis dimension="y"  name="FSC-W"  label=""  auto="auto" />
               <GraphSettings level="5%"  smoothingHighResolution="1"  contourHighResolution="1"  histogramSmoothingCount="0"  graphResolution="256"  showOutliers="0"  drawLargeDots="0"  dotsToDraw="8000"  tint="le.chartfill.tinted.40"  lineWeight="le.lineweight.normal"  lineStyle="le.linestyle.solid" />
               <GraphEnvironment showGrid="0"  showAxes="tnlTNL"  showGates="1"  showFreqOnPlots="1"  showGateNameOnPlots="1"  showMedians="0"  showUncomped="0"  addEventParam="0"  lastYAxisName="" >
                 <TextTraits font="SansSerif"  size="11"  name="Labels"  style="plain"  color="#000000"  background="#00ffffff"  just="left" />
                 <TextTraits font="SansSerif"  size="11"  name="LayoutGates"  style="plain"  color="#000000"  background="#00ffffff"  just="left" />
                 <TextTraits font="SansSerif"  size="9"  name="Numbers"  style="plain"  color="#000000"  background="#00ffffff"  just="left" />
                 <TextTraits font="SansSerif"  size="9"  name="Legend"  style="plain"  color="#000000"  background="#00ffffff"  just="left" />
                 <WindowPosition x="-1350"  y="391"  width="390"  height="582"  displayed="1"  panelState="---" />
               </GraphEnvironment>
             </Graph>
             <Gate gating:id="ID1362752114" >
               <gating:PolygonGate eventsInside="1"  annoOffsetX="-32"  annoOffsetY="-72"  tint="#000000"  isTinted="0"  lineWeight="Normal"  userDefined="1"  quadId="-1"  gateResolution="256" >
                 <gating:dimension>
                   <data-type:fcs-dimension data-type:name="FSC-A" />
                 </gating:dimension>
                 <gating:dimension>
                   <data-type:fcs-dimension data-type:name="SSC-A" />
                 </gating:dimension>
                 <gating:vertex>
                   <gating:coordinate data-type:value="145.1338582677" />
                   <gating:coordinate data-type:value="20.7287449393" />
                 </gating:vertex>
                 <gating:vertex>
                   <gating:coordinate data-type:value="939.3385826772" />
                   <gating:coordinate data-type:value="87.0607287449" />
                 </gating:vertex>
                 <gating:vertex>
                   <gating:coordinate data-type:value="899.0236220472" />
                   <gating:coordinate data-type:value="493.3441295547" />
                 </gating:vertex>
                 <gating:vertex>
                   <gating:coordinate data-type:value="298.3307086614" />
                   <gating:coordinate data-type:value="887.1902834008" />
                 </gating:vertex>
                 <gating:vertex>
                   <gating:coordinate data-type:value="193.5118110236" />
                   <gating:coordinate data-type:value="190.7044534413" />
                 </gating:vertex>
                 <gating:vertex>
                   <gating:coordinate data-type:value="116.9133858268" />
                   <gating:coordinate data-type:value="66.3319838057" />
                 </gating:vertex>
               </gating:PolygonGate>
             </Gate>
             <Subpopulations>
               <Population name="Single Cells"  annotation=""  owningGroup="FCS"  expanded="0"  sortPriority="10"  count="12694" >
                 <Graph smoothing="0"  backColor="#ffffff"  foreColor="#000000"  heatMapStatParameter="HDR-T"  type="Pseudocolor"  fast="1" >
                   <Axis dimension="x"  name="FSC-A"  label=""  auto="auto" />
                   <Axis dimension="y"  name="B1-A"  label=""  auto="auto" />
                   <GraphSettings level="5%"  smoothingHighResolution="1"  contourHighResolution="1"  histogramSmoothingCount="0"  graphResolution="256"  showOutliers="0"  drawLargeDots="0"  dotsToDraw="8000"  tint="le.chartfill.tinted.40"  lineWeight="le.lineweight.normal"  lineStyle="le.linestyle.solid" />
                   <GraphEnvironment showGrid="0"  showAxes="tnlTNL"  showGates="1"  showFreqOnPlots="1"  showGateNameOnPlots="1"  showMedians="0"  showUncomped="0"  addEventParam="0"  lastYAxisName="" >
                     <TextTraits font="SansSerif"  size="11"  name="Labels"  style="plain"  color="#000000"  background="#00ffffff"  just="left" />
                     <TextTraits font="SansSerif"  size="11"  name="LayoutGates"  style="plain"  color="#000000"  background="#00ffffff"  just="left" />
                     <TextTraits font="SansSerif"  size="9"  name="Numbers"  style="plain"  color="#000000"  background="#00ffffff"  just="left" />
                     <TextTraits font="SansSerif"  size="9"  name="Legend"  style="plain"  color="#000000"  background="#00ffffff"  just="left" />
                     <WindowPosition x="-1195"  y="236"  width="390"  height="582"  displayed="1"  panelState="---" />
                   </GraphEnvironment>
                 </Graph>
                 <Gate gating:id="ID33014392"  gating:parent_id="ID1362752114" >
                   <gating:RectangleGate eventsInside="1"  annoOffsetX="24"  annoOffsetY="102"  tint="#000000"  isTinted="0"  lineWeight="Normal"  userDefined="1"  percentX="0"  percentY="0" >
                     <gating:dimension gating:min="52.40944881889764"  gating:max="778.0787401574803" >
                       <data-type:fcs-dimension data-type:name="FSC-H" />
                     </gating:dimension>
                     <gating:dimension gating:min="497.4898785425101"  gating:max="874.7530364372469" >
                       <data-type:fcs-dimension data-type:name="FSC-W" />
                     </gating:dimension>
                   </gating:RectangleGate>
                 </Gate>
                 <Subpopulations>
                   <Population name="GFP+"  annotation=""  owningGroup="FCS"  expanded="0"  sortPriority="10"  count="11826" >
                     <Graph smoothing="0"  backColor="#ffffff"  foreColor="#000000"  heatMapStatParameter="HDR-T"  type="Pseudocolor"  fast="1" >
                       <Axis dimension="x"  name="FSC-A"  label=""  auto="auto" />
                       <Axis dimension="y"  name="B1-A"  label=""  auto="auto" />
                       <GraphSettings level="5%"  smoothingHighResolution="1"  contourHighResolution="1"  histogramSmoothingCount="0"  graphResolution="256"  showOutliers="0"  drawLargeDots="0"  dotsToDraw="8000"  tint="le.chartfill.tinted.40"  lineWeight="le.lineweight.normal"  lineStyle="le.linestyle.solid" />
                       <GraphEnvironment showGrid="0"  showAxes="tnlTNL"  showGates="1"  showFreqOnPlots="1"  showGateNameOnPlots="1"  showMedians="0"  showUncomped="0"  addEventParam="0"  lastYAxisName="" >
                         <TextTraits font="SansSerif"  size="11"  name="Labels"  style="plain"  color="#000000"  background="#00ffffff"  just="left" />
                         <TextTraits font="SansSerif"  size="11"  name="LayoutGates"  style="plain"  color="#000000"  background="#00ffffff"  just="left" />
                         <TextTraits font="SansSerif"  size="9"  name="Numbers"  style="plain"  color="#000000"  background="#00ffffff"  just="left" />
                         <TextTraits font="SansSerif"  size="9"  name="Legend"  style="plain"  color="#000000"  background="#00ffffff"  just="left" />
                         <WindowPosition x="-1195"  y="236"  width="390"  height="582"  displayed="1"  panelState="---" />
                       </GraphEnvironment>
                     </Graph>
                     <Gate gating:id="ID1362610865"  gating:parent_id="ID33014392" >
                       <gating:RectangleGate eventsInside="1"  annoOffsetX="71"  annoOffsetY="152"  tint="#000000"  isTinted="0"  lineWeight="Normal"  userDefined="1"  percentX="0"  percentY="0" >
                         <gating:dimension gating:min="108.85039370078741"  gating:max="866.7716535433071" >
                           <data-type:fcs-dimension data-type:name="FSC-A" />
                         </gating:dimension>
                         <gating:dimension gating:min="102.83613577250435"  gating:max="1000.0" >
                           <data-type:fcs-dimension data-type:name="B1-A" />
                         </gating:dimension>
                       </gating:RectangleGate>
                     </Gate>
                     <Subpopulations>
                       <Population name="CD14+"  annotation=""  owningGroup="FCS"  expanded="0"  sortPriority="10"  count="10424" >
                         <Graph smoothing="0"  backColor="#ffffff"  foreColor="#000000"  heatMapStatParameter="HDR-T"  type="Pseudocolor"  fast="1" >
                           <Axis dimension="x"  name="Y3-A"  label=""  auto="auto" />
                           <Axis dimension="y"  name="Y1-A"  label=""  auto="auto" />
                           <GraphSettings level="5%"  smoothingHighResolution="1"  contourHighResolution="1"  histogramSmoothingCount="0"  graphResolution="256"  showOutliers="0"  drawLargeDots="0"  dotsToDraw="8000"  tint="le.chartfill.tinted.40"  lineWeight="le.lineweight.normal"  lineStyle="le.linestyle.solid" />
                           <GraphEnvironment showGrid="0"  showAxes="tnlTNL"  showGates="1"  showFreqOnPlots="1"  showGateNameOnPlots="1"  showMedians="0"  showUncomped="0"  addEventParam="0"  lastYAxisName="" >
                             <TextTraits font="SansSerif"  size="11"  name="Labels"  style="plain"  color="#000000"  background="#00ffffff"  just="left" />
                             <TextTraits font="SansSerif"  size="11"  name="LayoutGates"  style="plain"  color="#000000"  background="#00ffffff"  just="left" />
                             <TextTraits font="SansSerif"  size="9"  name="Numbers"  style="plain"  color="#000000"  background="#00ffffff"  just="left" />
                             <TextTraits font="SansSerif"  size="9"  name="Legend"  style="plain"  color="#000000"  background="#00ffffff"  just="left" />
                             <WindowPosition x="-1157"  y="273"  width="390"  height="582"  displayed="1"  panelState="---" />
                           </GraphEnvironment>
                         </Graph>
                         <Gate gating:id="ID2072909613"  gating:parent_id="ID1362610865" >
                           <gating:RectangleGate eventsInside="1"  annoOffsetX="0"  annoOffsetY="0"  tint="#000000"  isTinted="0"  lineWeight="Normal"  userDefined="1"  percentX="0"  percentY="0" >
                             <gating:dimension gating:min="0.9470610000772237" >
                               <data-type:fcs-dimension data-type:name="Y3-A" />
                             </gating:dimension>
                             <gating:dimension gating:max="19.934031568734778" >
                               <data-type:fcs-dimension data-type:name="Y1-A" />
                             </gating:dimension>
                           </gating:RectangleGate>
                         </Gate>
                       </Population>
                       <Population name="CD19+"  annotation=""  owningGroup="FCS"  expanded="0"  sortPriority="10"  count="524" >
                         <Graph smoothing="0"  backColor="#ffffff"  foreColor="#000000"  heatMapStatParameter="HDR-T"  type="Pseudocolor"  fast="1" >
                           <Axis dimension="x"  name="Y3-A"  label=""  auto="auto" />
                           <Axis dimension="y"  name="Y1-A"  label=""  auto="auto" />
                           <GraphSettings level="5%"  smoothingHighResolution="1"  contourHighResolution="1"  histogramSmoothingCount="0"  graphResolution="256"  showOutliers="0"  drawLargeDots="0"  dotsToDraw="8000"  tint="le.chartfill.tinted.40"  lineWeight="le.lineweight.normal"  lineStyle="le.linestyle.solid" />
                           <GraphEnvironment showGrid="0"  showAxes="tnlTNL"  showGates="1"  showFreqOnPlots="1"  showGateNameOnPlots="1"  showMedians="0"  showUncomped="0"  addEventParam="0"  lastYAxisName="" >
                             <TextTraits font="SansSerif"  size="11"  name="Labels"  style="plain"  color="#000000"  background="#00ffffff"  just="left" />
                             <TextTraits font="SansSerif"  size="11"  name="LayoutGates"  style="plain"  color="#000000"  background="#00ffffff"  just="left" />
                             <TextTraits font="SansSerif"  size="9"  name="Numbers"  style="plain"  color="#000000"  background="#00ffffff"  just="left" />
                             <TextTraits font="SansSerif"  size="9"  name="Legend"  style="plain"  color="#000000"  background="#00ffffff"  just="left" />
                             <WindowPosition x="-1157"  y="273"  width="390"  height="582"  displayed="1"  panelState="---" />
                           </GraphEnvironment>
                         </Graph>
                         <Gate gating:id="ID58041468"  gating:parent_id="ID1362610865" >
                           <gating:RectangleGate eventsInside="1"  annoOffsetX="0"  annoOffsetY="0"  tint="#000000"  isTinted="0"  lineWeight="Normal"  userDefined="1"  percentX="0"  percentY="0" >
                             <gating:dimension gating:max="0.9470610000772237" >
                               <data-type:fcs-dimension data-type:name="Y3-A" />
                             </gating:dimension>
                             <gating:dimension gating:min="19.934031568734778" >
                               <data-type:fcs-dimension data-type:name="Y1-A" />
                             </gating:dimension>
                           </gating:RectangleGate>
                         </Gate>
                       </Population>
                       <Population name="Q2: mKate_APC-A+ , PE-A+"  annotation=""  owningGroup="FCS"  expanded="0"  sortPriority="10"  count="29" >
                         <Graph smoothing="0"  backColor="#ffffff"  foreColor="#000000"  heatMapStatParameter="HDR-T"  type="Pseudocolor"  fast="1" >
                           <Axis dimension="x"  name="Y3-A"  label=""  auto="auto" />
                           <Axis dimension="y"  name="Y1-A"  label=""  auto="auto" />
                           <GraphSettings level="5%"  smoothingHighResolution="1"  contourHighResolution="1"  histogramSmoothingCount="0"  graphResolution="256"  showOutliers="0"  drawLargeDots="0"  dotsToDraw="8000"  tint="le.chartfill.tinted.40"  lineWeight="le.lineweight.normal"  lineStyle="le.linestyle.solid" />
                           <GraphEnvironment showGrid="0"  showAxes="tnlTNL"  showGates="1"  showFreqOnPlots="1"  showGateNameOnPlots="1"  showMedians="0"  showUncomped="0"  addEventParam="0"  lastYAxisName="" >
                             <TextTraits font="SansSerif"  size="11"  name="Labels"  style="plain"  color="#000000"  background="#00ffffff"  just="left" />
                             <TextTraits font="SansSerif"  size="11"  name="LayoutGates"  style="plain"  color="#000000"  background="#00ffffff"  just="left" />
                             <TextTraits font="SansSerif"  size="9"  name="Numbers"  style="plain"  color="#000000"  background="#00ffffff"  just="left" />
                             <TextTraits font="SansSerif"  size="9"  name="Legend"  style="plain"  color="#000000"  background="#00ffffff"  just="left" />
                             <WindowPosition x="-1157"  y="273"  width="390"  height="582"  displayed="1"  panelState="---" />
                           </GraphEnvironment>
                         </Graph>
                         <Gate gating:id="ID100008128"  gating:parent_id="ID1362610865" >
                           <gating:RectangleGate eventsInside="1"  annoOffsetX="0"  annoOffsetY="0"  tint="#000000"  isTinted="0"  lineWeight="Normal"  userDefined="1"  percentX="0"  percentY="0" >
                             <gating:dimension gating:min="0.9470610000772237" >
                               <data-type:fcs-dimension data-type:name="Y3-A" />
                             </gating:dimension>
                             <gating:dimension gating:min="19.934031568734778" >
                               <data-type:fcs-dimension data-type:name="Y1-A" />
                             </gating:dimension>
                           </gating:RectangleGate>
                         </Gate>
                       </Population>
                       <Population name="Q4: mKate_APC-A- , PE-A-"  annotation=""  owningGroup="FCS"  expanded="0"  sortPriority="10"  count="849" >
                         <Graph smoothing="0"  backColor="#ffffff"  foreColor="#000000"  heatMapStatParameter="HDR-T"  type="Pseudocolor"  fast="1" >
                           <Axis dimension="x"  name="Y3-A"  label=""  auto="auto" />
                           <Axis dimension="y"  name="Y1-A"  label=""  auto="auto" />
                           <GraphSettings level="5%"  smoothingHighResolution="1"  contourHighResolution="1"  histogramSmoothingCount="0"  graphResolution="256"  showOutliers="0"  drawLargeDots="0"  dotsToDraw="8000"  tint="le.chartfill.tinted.40"  lineWeight="le.lineweight.normal"  lineStyle="le.linestyle.solid" />
                           <GraphEnvironment showGrid="0"  showAxes="tnlTNL"  showGates="1"  showFreqOnPlots="1"  showGateNameOnPlots="1"  showMedians="0"  showUncomped="0"  addEventParam="0"  lastYAxisName="" >
                             <TextTraits font="SansSerif"  size="11"  name="Labels"  style="plain"  color="#000000"  background="#00ffffff"  just="left" />
                             <TextTraits font="SansSerif"  size="11"  name="LayoutGates"  style="plain"  color="#000000"  background="#00ffffff"  just="left" />
                             <TextTraits font="SansSerif"  size="9"  name="Numbers"  style="plain"  color="#000000"  background="#00ffffff"  just="left" />
                             <TextTraits font="SansSerif"  size="9"  name="Legend"  style="plain"  color="#000000"  background="#00ffffff"  just="left" />
                             <WindowPosition x="-1157"  y="273"  width="390"  height="582"  displayed="1"  panelState="---" />
                           </GraphEnvironment>
                         </Graph>
                         <Gate gating:id="ID1797384688"  gating:parent_id="ID1362610865" >
                           <gating:RectangleGate eventsInside="1"  annoOffsetX="0"  annoOffsetY="0"  tint="#000000"  isTinted="0"  lineWeight="Normal"  userDefined="1"  percentX="0"  percentY="0" >
                             <gating:dimension gating:max="0.9470610000772237" >
                               <data-type:fcs-dimension data-type:name="Y3-A" />
                             </gating:dimension>
                             <gating:dimension gating:max="19.934031568734778" >
                               <data-type:fcs-dimension data-type:name="Y1-A" />
                             </gating:dimension>
                           </gating:RectangleGate>
                         </Gate>
                       </Population>
                     </Subpopulations>
                   </Population>
                 </Subpopulations>
               </Population>
             </Subpopulations>
           </Population>
         </Subpopulations>
       </SampleNode>
     </Sample>
     <Sample>
       <DataSet uri="file:/Users/lsc/Desktop/Manuscripts/JExM_RNase6/Figure%201/1A/2019-11-04-UT--A1.0002.mqd"  sampleID="4" />
       <Transformations>
         <transforms:log transforms:offset="1"  transforms:decades="2.1072099696" >
           <data-type:parameter data-type:name="HDR-T" />
         </transforms:log>
         <transforms:log transforms:offset="1"  transforms:decades="3.0102999566" >
           <data-type:parameter data-type:name="HDR-CE" />
         </transforms:log>
         <transforms:log transforms:offset="1"  transforms:decades="3.0102999566" >
           <data-type:parameter data-type:name="HDR-SE" />
         </transforms:log>
         <transforms:log transforms:offset="1"  transforms:decades="2.1072099696" >
           <data-type:parameter data-type:name="HDR-V" />
         </transforms:log>
         <transforms:linear transforms:minRange="0"  transforms:maxRange="1024"  gain="1" >
           <data-type:parameter data-type:name="FSC-A" />
         </transforms:linear>
         <transforms:linear transforms:minRange="0"  transforms:maxRange="1024"  gain="1" >
           <data-type:parameter data-type:name="FSC-H" />
         </transforms:linear>
         <transforms:linear transforms:minRange="0"  transforms:maxRange="1024"  gain="1" >
           <data-type:parameter data-type:name="FSC-W" />
         </transforms:linear>
         <transforms:linear transforms:minRange="0"  transforms:maxRange="1024"  gain="1" >
           <data-type:parameter data-type:name="SSC-A" />
         </transforms:linear>
         <transforms:linear transforms:minRange="0"  transforms:maxRange="1024"  gain="1" >
           <data-type:parameter data-type:name="SSC-H" />
         </transforms:linear>
         <transforms:linear transforms:minRange="0"  transforms:maxRange="1024"  gain="1" >
           <data-type:parameter data-type:name="SSC-W" />
         </transforms:linear>
         <transforms:log transforms:offset="0.1"  transforms:decades="4.0102999566" >
           <data-type:parameter data-type:name="V1-A" />
         </transforms:log>
         <transforms:log transforms:offset="0.1"  transforms:decades="4.0102999566" >
           <data-type:parameter data-type:name="V1-H" />
         </transforms:log>
         <transforms:log transforms:offset="0.1"  transforms:decades="4.0102999566" >
           <data-type:parameter data-type:name="V1-W" />
         </transforms:log>
         <transforms:log transforms:offset="0.1"  transforms:decades="4.0102999566" >
           <data-type:parameter data-type:name="Y1-A" />
         </transforms:log>
         <transforms:log transforms:offset="0.1"  transforms:decades="4.0102999566" >
           <data-type:parameter data-type:name="Y1-H" />
         </transforms:log>
         <transforms:log transforms:offset="0.1"  transforms:decades="4.0102999566" >
           <data-type:parameter data-type:name="Y1-W" />
         </transforms:log>
         <transforms:log transforms:offset="0.1"  transforms:decades="4.0102999566" >
           <data-type:parameter data-type:name="Y3-A" />
         </transforms:log>
         <transforms:log transforms:offset="0.1"  transforms:decades="4.0102999566" >
           <data-type:parameter data-type:name="Y3-H" />
         </transforms:log>
         <transforms:log transforms:offset="0.1"  transforms:decades="4.0102999566" >
           <data-type:parameter data-type:name="Y3-W" />
         </transforms:log>
         <transforms:log transforms:offset="0.1"  transforms:decades="4.0102999566" >
           <data-type:parameter data-type:name="B1-A" />
         </transforms:log>
         <transforms:log transforms:offset="0.1"  transforms:decades="4.0102999566" >
           <data-type:parameter data-type:name="B1-H" />
         </transforms:log>
         <transforms:log transforms:offset="0.1"  transforms:decades="4.0102999566" >
           <data-type:parameter data-type:name="B1-W" />
         </transforms:log>
       </Transformations>
       <Keywords>
         <Keyword name="FJ_FCS_VERSION"  value="3.1" />
         <Keyword name="$EXP"  value="chen lan-sun" />
         <Keyword name="$SYS"  value="MACSQuantify,2.11.1746.19438" />
         <Keyword name="$CYT"  value="MACSQuant VYB,2.11.1746.19438" />
         <Keyword name="$CYTSN"  value="3124" />
         <Keyword name="$CELLS"  value="UT" />
         <Keyword name="$DATE"  value="2019-Nov-04" />
         <Keyword name="$BTIM"  value="16:18:55" />
         <Keyword name="$ETIM"  value="16:20:38" />
         <Keyword name="$TIMESTEP"  value="1" />
         <Keyword name="$LAST_MODIFIED"  value="2019-Nov-04 16:20:38" />
         <Keyword name="$LAST_MODIFIER"  value="chen lan-sun" />
         <Keyword name="$ORIGINALITY"  value="Original" />
         <Keyword name="$PLATENAME"  value="Single tube rack" />
         <Keyword name="$WELLID"  value="A1" />
         <Keyword name="$TR"  value="FSC,8.54805" />
         <Keyword name="$FIL"  value="2019-11-04-UT--A1.0002.mqd" />
         <Keyword name="$PAR"  value="22" />
         <Keyword name="$TOT"  value="115857" />
         <Keyword name="$ABRT"  value="0" />
         <Keyword name="$LOST"  value="0" />
         <Keyword name="$VOL"  value="100000" />
         <Keyword name="$MODE"  value="L" />
         <Keyword name="$DATATYPE"  value="F" />
         <Keyword name="$BYTEORD"  value="1,2,3,4" />
         <Keyword name="$P1N"  value="HDR-T" />
         <Keyword name="$P1B"  value="32" />
         <Keyword name="$P1E"  value="0.0,0.0" />
         <Keyword name="$P1D"  value="Linear,0,87.9812" />
         <Keyword name="$P1R"  value="87.9812" />
         <Keyword name="$P1G"  value="1" />
         <Keyword name="$P1S"  value="HDR-T" />
         <Keyword name="$P2N"  value="HDR-CE" />
         <Keyword name="$P2B"  value="32" />
         <Keyword name="$P2E"  value="0.0,0.0" />
         <Keyword name="$P2D"  value="Linear,0,1000" />
         <Keyword name="$P2R"  value="1000" />
         <Keyword name="$P2G"  value="1" />
         <Keyword name="$P2S"  value="HDR-CE" />
         <Keyword name="$P3N"  value="HDR-SE" />
         <Keyword name="$P3B"  value="32" />
         <Keyword name="$P3E"  value="0.0,0.0" />
         <Keyword name="$P3D"  value="Linear,0,1000" />
         <Keyword name="$P3R"  value="1000" />
         <Keyword name="$P3G"  value="1" />
         <Keyword name="$P3S"  value="HDR-SE" />
         <Keyword name="$P4N"  value="HDR-V" />
         <Keyword name="$P4B"  value="32" />
         <Keyword name="$P4E"  value="0.0,0.0" />
         <Keyword name="$P4D"  value="Linear,0,100" />
         <Keyword name="$P4R"  value="100" />
         <Keyword name="$P4G"  value="1" />
         <Keyword name="$P4S"  value="HDR-V" />
         <Keyword name="$P5N"  value="FSC-A" />
         <Keyword name="$P5B"  value="32" />
         <Keyword name="$P5E"  value="0.0,0.0" />
         <Keyword name="$P5D"  value="Linear,0,1000" />
         <Keyword name="$P5R"  value="1000" />
         <Keyword name="$P5G"  value="1" />
         <Keyword name="$P5S"  value="FSC-A" />
         <Keyword name="$P5F"  value="561_10 nm" />
         <Keyword name="$P5L"  value="561nm" />
         <Keyword name="$P5O"  value="100mW" />
         <Keyword name="$P5V"  value="291" />
         <Keyword name="$P5T"  value="-00" />
         <Keyword name="$P6N"  value="FSC-H" />
         <Keyword name="$P6B"  value="32" />
         <Keyword name="$P6E"  value="0.0,0.0" />
         <Keyword name="$P6D"  value="Linear,0,1000" />
         <Keyword name="$P6R"  value="1000" />
         <Keyword name="$P6G"  value="1" />
         <Keyword name="$P6S"  value="FSC-H" />
         <Keyword name="$P6F"  value="561_10 nm" />
         <Keyword name="$P6L"  value="561nm" />
         <Keyword name="$P6O"  value="100mW" />
         <Keyword name="$P6V"  value="291" />
         <Keyword name="$P6T"  value="-00" />
         <Keyword name="$P7N"  value="FSC-W" />
         <Keyword name="$P7B"  value="32" />
         <Keyword name="$P7E"  value="0.0,0.0" />
         <Keyword name="$P7D"  value="Linear,0,1000" />
         <Keyword name="$P7R"  value="1000" />
         <Keyword name="$P7G"  value="1" />
         <Keyword name="$P7S"  value="FSC-W" />
         <Keyword name="$P7F"  value="561_10 nm" />
         <Keyword name="$P7L"  value="561nm" />
         <Keyword name="$P7O"  value="100mW" />
         <Keyword name="$P7V"  value="291" />
         <Keyword name="$P7T"  value="-00" />
         <Keyword name="$P8N"  value="SSC-A" />
         <Keyword name="$P8B"  value="32" />
         <Keyword name="$P8E"  value="0.0,0.0" />
         <Keyword name="$P8D"  value="Linear,0,1000" />
         <Keyword name="$P8R"  value="1000" />
         <Keyword name="$P8G"  value="1" />
         <Keyword name="$P8S"  value="SSC-A" />
         <Keyword name="$P8F"  value="561_10 nm" />
         <Keyword name="$P8L"  value="561nm" />
         <Keyword name="$P8O"  value="100mW" />
         <Keyword name="$P8V"  value="294" />
         <Keyword name="$P8T"  value="-00" />
         <Keyword name="$P9N"  value="SSC-H" />
         <Keyword name="$P9B"  value="32" />
         <Keyword name="$P9E"  value="0.0,0.0" />
         <Keyword name="$P9D"  value="Linear,0,1000" />
         <Keyword name="$P9R"  value="1000" />
         <Keyword name="$P9G"  value="1" />
         <Keyword name="$P9S"  value="SSC-H" />
         <Keyword name="$P9F"  value="561_10 nm" />
         <Keyword name="$P9L"  value="561nm" />
         <Keyword name="$P9O"  value="100mW" />
         <Keyword name="$P9V"  value="294" />
         <Keyword name="$P9T"  value="-00" />
         <Keyword name="$P10N"  value="SSC-W" />
         <Keyword name="$P10B"  value="32" />
         <Keyword name="$P10E"  value="0.0,0.0" />
         <Keyword name="$P10D"  value="Linear,0,1000" />
         <Keyword name="$P10R"  value="1000" />
         <Keyword name="$P10G"  value="1" />
         <Keyword name="$P10S"  value="SSC-W" />
         <Keyword name="$P10F"  value="561_10 nm" />
         <Keyword name="$P10L"  value="561nm" />
         <Keyword name="$P10O"  value="100mW" />
         <Keyword name="$P10V"  value="294" />
         <Keyword name="$P10T"  value="-00" />
         <Keyword name="$P11N"  value="V1-A" />
         <Keyword name="$P11B"  value="32" />
         <Keyword name="$P11E"  value="0.0,0.0" />
         <Keyword name="$P11D"  value="Hyperlogarithmic,-1.0,1000" />
         <Keyword name="$P11R"  value="1000" />
         <Keyword name="$P11G"  value="1" />
         <Keyword name="$P11S"  value="CFP_VioBlue-A" />
         <Keyword name="$P11F"  value="450_50 nm" />
         <Keyword name="$P11L"  value="405nm" />
         <Keyword name="$P11O"  value="40mW" />
         <Keyword name="$P11V"  value="352" />
         <Keyword name="$P11T"  value="-00" />
         <Keyword name="$P12N"  value="V1-H" />
         <Keyword name="$P12B"  value="32" />
         <Keyword name="$P12E"  value="0.0,0.0" />
         <Keyword name="$P12D"  value="Hyperlogarithmic,-1.0,1000" />
         <Keyword name="$P12R"  value="1000" />
         <Keyword name="$P12G"  value="1" />
         <Keyword name="$P12S"  value="CFP_VioBlue-H" />
         <Keyword name="$P12F"  value="450_50 nm" />
         <Keyword name="$P12L"  value="405nm" />
         <Keyword name="$P12O"  value="40mW" />
         <Keyword name="$P12V"  value="352" />
         <Keyword name="$P12T"  value="-00" />
         <Keyword name="$P13N"  value="V1-W" />
         <Keyword name="$P13B"  value="32" />
         <Keyword name="$P13E"  value="0.0,0.0" />
         <Keyword name="$P13D"  value="Hyperlogarithmic,-1.0,1000" />
         <Keyword name="$P13R"  value="1000" />
         <Keyword name="$P13G"  value="1" />
         <Keyword name="$P13S"  value="CFP_VioBlue-W" />
         <Keyword name="$P13F"  value="450_50 nm" />
         <Keyword name="$P13L"  value="405nm" />
         <Keyword name="$P13O"  value="40mW" />
         <Keyword name="$P13V"  value="352" />
         <Keyword name="$P13T"  value="-00" />
         <Keyword name="$P14N"  value="Y1-A" />
         <Keyword name="$P14B"  value="32" />
         <Keyword name="$P14E"  value="0.0,0.0" />
         <Keyword name="$P14D"  value="Hyperlogarithmic,-1.0,1000" />
         <Keyword name="$P14R"  value="1000" />
         <Keyword name="$P14G"  value="1" />
         <Keyword name="$P14S"  value="PE-A" />
         <Keyword name="$P14F"  value="586_50 nm" />
         <Keyword name="$P14L"  value="561nm" />
         <Keyword name="$P14O"  value="100mW" />
         <Keyword name="$P14V"  value="394" />
         <Keyword name="$P14T"  value="-00" />
         <Keyword name="$P15N"  value="Y1-H" />
         <Keyword name="$P15B"  value="32" />
         <Keyword name="$P15E"  value="0.0,0.0" />
         <Keyword name="$P15D"  value="Hyperlogarithmic,-1.0,1000" />
         <Keyword name="$P15R"  value="1000" />
         <Keyword name="$P15G"  value="1" />
         <Keyword name="$P15S"  value="PE-H" />
         <Keyword name="$P15F"  value="586_50 nm" />
         <Keyword name="$P15L"  value="561nm" />
         <Keyword name="$P15O"  value="100mW" />
         <Keyword name="$P15V"  value="394" />
         <Keyword name="$P15T"  value="-00" />
         <Keyword name="$P16N"  value="Y1-W" />
         <Keyword name="$P16B"  value="32" />
         <Keyword name="$P16E"  value="0.0,0.0" />
         <Keyword name="$P16D"  value="Hyperlogarithmic,-1.0,1000" />
         <Keyword name="$P16R"  value="1000" />
         <Keyword name="$P16G"  value="1" />
         <Keyword name="$P16S"  value="PE-W" />
         <Keyword name="$P16F"  value="586_50 nm" />
         <Keyword name="$P16L"  value="561nm" />
         <Keyword name="$P16O"  value="100mW" />
         <Keyword name="$P16V"  value="394" />
         <Keyword name="$P16T"  value="-00" />
         <Keyword name="$P17N"  value="Y3-A" />
         <Keyword name="$P17B"  value="32" />
         <Keyword name="$P17E"  value="0.0,0.0" />
         <Keyword name="$P17D"  value="Hyperlogarithmic,-1.0,1000" />
         <Keyword name="$P17R"  value="1000" />
         <Keyword name="$P17G"  value="1" />
         <Keyword name="$P17S"  value="mKate_APC-A" />
         <Keyword name="$P17F"  value="661_50 nm" />
         <Keyword name="$P17L"  value="561nm" />
         <Keyword name="$P17O"  value="100mW" />
         <Keyword name="$P17V"  value="427" />
         <Keyword name="$P17T"  value="-20" />
         <Keyword name="$P18N"  value="Y3-H" />
         <Keyword name="$P18B"  value="32" />
         <Keyword name="$P18E"  value="0.0,0.0" />
         <Keyword name="$P18D"  value="Hyperlogarithmic,-1.0,1000" />
         <Keyword name="$P18R"  value="1000" />
         <Keyword name="$P18G"  value="1" />
         <Keyword name="$P18S"  value="mKate_APC-H" />
         <Keyword name="$P18F"  value="661_50 nm" />
         <Keyword name="$P18L"  value="561nm" />
         <Keyword name="$P18O"  value="100mW" />
         <Keyword name="$P18V"  value="427" />
         <Keyword name="$P18T"  value="-20" />
         <Keyword name="$P19N"  value="Y3-W" />
         <Keyword name="$P19B"  value="32" />
         <Keyword name="$P19E"  value="0.0,0.0" />
         <Keyword name="$P19D"  value="Hyperlogarithmic,-1.0,1000" />
         <Keyword name="$P19R"  value="1000" />
         <Keyword name="$P19G"  value="1" />
         <Keyword name="$P19S"  value="mKate_APC-W" />
         <Keyword name="$P19F"  value="661_50 nm" />
         <Keyword name="$P19L"  value="561nm" />
         <Keyword name="$P19O"  value="100mW" />
         <Keyword name="$P19V"  value="427" />
         <Keyword name="$P19T"  value="-20" />
         <Keyword name="$P20N"  value="B1-A" />
         <Keyword name="$P20B"  value="32" />
         <Keyword name="$P20E"  value="0.0,0.0" />
         <Keyword name="$P20D"  value="Hyperlogarithmic,-1.0,1000" />
         <Keyword name="$P20R"  value="1000" />
         <Keyword name="$P20G"  value="1" />
         <Keyword name="$P20S"  value="GFP_FITC-A" />
         <Keyword name="$P20F"  value="525_50 nm" />
         <Keyword name="$P20L"  value="488nm" />
         <Keyword name="$P20O"  value="30mW" />
         <Keyword name="$P20V"  value="380" />
         <Keyword name="$P20T"  value="-01" />
         <Keyword name="$P21N"  value="B1-H" />
         <Keyword name="$P21B"  value="32" />
         <Keyword name="$P21E"  value="0.0,0.0" />
         <Keyword name="$P21D"  value="Hyperlogarithmic,-1.0,1000" />
         <Keyword name="$P21R"  value="1000" />
         <Keyword name="$P21G"  value="1" />
         <Keyword name="$P21S"  value="GFP_FITC-H" />
         <Keyword name="$P21F"  value="525_50 nm" />
         <Keyword name="$P21L"  value="488nm" />
         <Keyword name="$P21O"  value="30mW" />
         <Keyword name="$P21V"  value="380" />
         <Keyword name="$P21T"  value="-01" />
         <Keyword name="$P22N"  value="B1-W" />
         <Keyword name="$P22B"  value="32" />
         <Keyword name="$P22E"  value="0.0,0.0" />
         <Keyword name="$P22D"  value="Hyperlogarithmic,-1.0,1000" />
         <Keyword name="$P22R"  value="1000" />
         <Keyword name="$P22G"  value="1" />
         <Keyword name="$P22S"  value="GFP_FITC-W" />
         <Keyword name="$P22F"  value="525_50 nm" />
         <Keyword name="$P22L"  value="488nm" />
         <Keyword name="$P22O"  value="30mW" />
         <Keyword name="$P22V"  value="380" />
         <Keyword name="$P22T"  value="-01" />
         <Keyword name="$NEXTDATA"  value="0" />
         <Keyword name="$BEGINANALYSIS"  value="0" />
         <Keyword name="$ENDANALYSIS"  value="0" />
         <Keyword name="$BEGINSTEXT"  value="10363069" />
         <Keyword name="$ENDSTEXT"  value="10541527" />
         <Keyword name="$BEGINDATA"  value="159744" />
         <Keyword name="$ENDDATA"  value="10358784" />
         <Keyword name="FILENAME"  value="" />
       </Keywords>
       <SampleNode name="2019-11-04-UT--A1.0002.mqd"  annotation=""  owningGroup=""  expanded="1"  sortPriority="10"  count="115857"  sampleID="4" >
         <Graph smoothing="0"  backColor="#ffffff"  foreColor="#000000"  heatMapStatParameter="HDR-T"  type="Pseudocolor"  fast="1" >
           <Axis dimension="x"  name="FSC-A"  label=""  auto="auto" />
           <Axis dimension="y"  name="SSC-A"  label=""  auto="auto" />
           <GraphSettings level="5%"  smoothingHighResolution="1"  contourHighResolution="1"  histogramSmoothingCount="0"  graphResolution="256"  showOutliers="0"  drawLargeDots="0"  dotsToDraw="8000"  tint="le.chartfill.tinted.40"  lineWeight="le.lineweight.normal"  lineStyle="le.linestyle.solid" />
           <GraphEnvironment showGrid="0"  showAxes="tnlTNL"  showGates="1"  showFreqOnPlots="1"  showGateNameOnPlots="1"  showMedians="0"  showUncomped="0"  addEventParam="0"  lastYAxisName="" >
             <TextTraits font="SansSerif"  size="11"  name="Labels"  style="plain"  color="#000000"  background="#00ffffff"  just="left" />
             <TextTraits font="SansSerif"  size="11"  name="LayoutGates"  style="plain"  color="#000000"  background="#00ffffff"  just="left" />
             <TextTraits font="SansSerif"  size="9"  name="Numbers"  style="plain"  color="#000000"  background="#00ffffff"  just="left" />
             <TextTraits font="SansSerif"  size="9"  name="Legend"  style="plain"  color="#000000"  background="#00ffffff"  just="left" />
             <WindowPosition x="-1048"  y="62"  width="390"  height="582"  displayed="0"  panelState="---" />
           </GraphEnvironment>
         </Graph>
         <Subpopulations>
           <Population name="cells"  annotation=""  owningGroup="MQD"  expanded="1"  sortPriority="10"  count="111796" >
             <Graph smoothing="0"  backColor="#ffffff"  foreColor="#000000"  heatMapStatParameter="HDR-T"  type="Pseudocolor"  fast="1" >
               <Axis dimension="x"  name="FSC-H"  label=""  auto="auto" />
               <Axis dimension="y"  name="FSC-W"  label=""  auto="auto" />
               <GraphSettings level="5%"  smoothingHighResolution="1"  contourHighResolution="1"  histogramSmoothingCount="0"  graphResolution="256"  showOutliers="0"  drawLargeDots="0"  dotsToDraw="8000"  tint="le.chartfill.tinted.40"  lineWeight="le.lineweight.normal"  lineStyle="le.linestyle.solid" />
               <GraphEnvironment showGrid="0"  showAxes="tnlTNL"  showGates="1"  showFreqOnPlots="1"  showGateNameOnPlots="1"  showMedians="0"  showUncomped="0"  addEventParam="0"  lastYAxisName="" >
                 <TextTraits font="SansSerif"  size="11"  name="Labels"  style="plain"  color="#000000"  background="#00ffffff"  just="left" />
                 <TextTraits font="SansSerif"  size="11"  name="LayoutGates"  style="plain"  color="#000000"  background="#00ffffff"  just="left" />
                 <TextTraits font="SansSerif"  size="9"  name="Numbers"  style="plain"  color="#000000"  background="#00ffffff"  just="left" />
                 <TextTraits font="SansSerif"  size="9"  name="Legend"  style="plain"  color="#000000"  background="#00ffffff"  just="left" />
                 <WindowPosition x="-1350"  y="391"  width="390"  height="582"  displayed="1"  panelState="---" />
               </GraphEnvironment>
             </Graph>
             <Gate gating:id="ID1613267247" >
               <gating:PolygonGate eventsInside="1"  annoOffsetX="-32"  annoOffsetY="-72"  tint="#000000"  isTinted="0"  lineWeight="Normal"  userDefined="1"  quadId="-1"  gateResolution="256" >
                 <gating:dimension>
                   <data-type:fcs-dimension data-type:name="FSC-A" />
                 </gating:dimension>
                 <gating:dimension>
                   <data-type:fcs-dimension data-type:name="SSC-A" />
                 </gating:dimension>
                 <gating:vertex>
                   <gating:coordinate data-type:value="145.1338582677" />
                   <gating:coordinate data-type:value="20.7287449393" />
                 </gating:vertex>
                 <gating:vertex>
                   <gating:coordinate data-type:value="939.3385826772" />
                   <gating:coordinate data-type:value="87.0607287449" />
                 </gating:vertex>
                 <gating:vertex>
                   <gating:coordinate data-type:value="899.0236220472" />
                   <gating:coordinate data-type:value="493.3441295547" />
                 </gating:vertex>
                 <gating:vertex>
                   <gating:coordinate data-type:value="298.3307086614" />
                   <gating:coordinate data-type:value="887.1902834008" />
                 </gating:vertex>
                 <gating:vertex>
                   <gating:coordinate data-type:value="193.5118110236" />
                   <gating:coordinate data-type:value="190.7044534413" />
                 </gating:vertex>
                 <gating:vertex>
                   <gating:coordinate data-type:value="116.9133858268" />
                   <gating:coordinate data-type:value="66.3319838057" />
                 </gating:vertex>
               </gating:PolygonGate>
             </Gate>
             <Subpopulations>
               <Population name="Single Cells"  annotation=""  owningGroup="MQD"  expanded="1"  sortPriority="10"  count="108031" >
                 <Graph smoothing="0"  backColor="#ffffff"  foreColor="#000000"  heatMapStatParameter="HDR-T"  type="Pseudocolor"  fast="1" >
                   <Axis dimension="x"  name="FSC-A"  label=""  auto="auto" />
                   <Axis dimension="y"  name="B1-A"  label=""  auto="auto" />
                   <GraphSettings level="5%"  smoothingHighResolution="1"  contourHighResolution="1"  histogramSmoothingCount="0"  graphResolution="256"  showOutliers="0"  drawLargeDots="0"  dotsToDraw="8000"  tint="le.chartfill.tinted.40"  lineWeight="le.lineweight.normal"  lineStyle="le.linestyle.solid" />
                   <GraphEnvironment showGrid="0"  showAxes="tnlTNL"  showGates="1"  showFreqOnPlots="1"  showGateNameOnPlots="1"  showMedians="0"  showUncomped="0"  addEventParam="0"  lastYAxisName="" >
                     <TextTraits font="SansSerif"  size="11"  name="Labels"  style="plain"  color="#000000"  background="#00ffffff"  just="left" />
                     <TextTraits font="SansSerif"  size="11"  name="LayoutGates"  style="plain"  color="#000000"  background="#00ffffff"  just="left" />
                     <TextTraits font="SansSerif"  size="9"  name="Numbers"  style="plain"  color="#000000"  background="#00ffffff"  just="left" />
                     <TextTraits font="SansSerif"  size="9"  name="Legend"  style="plain"  color="#000000"  background="#00ffffff"  just="left" />
                     <WindowPosition x="-1195"  y="236"  width="390"  height="582"  displayed="1"  panelState="---" />
                   </GraphEnvironment>
                 </Graph>
                 <Gate gating:id="ID1464060281"  gating:parent_id="ID1613267247" >
                   <gating:RectangleGate eventsInside="1"  annoOffsetX="24"  annoOffsetY="102"  tint="#000000"  isTinted="0"  lineWeight="Normal"  userDefined="1"  percentX="0"  percentY="0" >
                     <gating:dimension gating:min="52.40944881889764"  gating:max="778.0787401574803" >
                       <data-type:fcs-dimension data-type:name="FSC-H" />
                     </gating:dimension>
                     <gating:dimension gating:min="497.4898785425101"  gating:max="874.7530364372469" >
                       <data-type:fcs-dimension data-type:name="FSC-W" />
                     </gating:dimension>
                   </gating:RectangleGate>
                 </Gate>
                 <Subpopulations>
                   <Population name="GFP+"  annotation=""  owningGroup="MQD"  expanded="1"  sortPriority="10"  count="107348" >
                     <Graph smoothing="0"  backColor="#ffffff"  foreColor="#000000"  heatMapStatParameter="HDR-T"  type="Pseudocolor"  fast="1" >
                       <Axis dimension="x"  name="Y3-A"  label=""  auto="auto" />
                       <Axis dimension="y"  name="Y1-A"  label=""  auto="auto" />
                       <GraphSettings level="5%"  smoothingHighResolution="1"  contourHighResolution="1"  histogramSmoothingCount="0"  graphResolution="256"  showOutliers="0"  drawLargeDots="0"  dotsToDraw="8000"  tint="le.chartfill.tinted.40"  lineWeight="le.lineweight.normal"  lineStyle="le.linestyle.solid" />
                       <GraphEnvironment showGrid="0"  showAxes="tnlTNL"  showGates="1"  showFreqOnPlots="1"  showGateNameOnPlots="1"  showMedians="0"  showUncomped="0"  addEventParam="0"  lastYAxisName="" >
                         <TextTraits font="SansSerif"  size="11"  name="Labels"  style="plain"  color="#000000"  background="#00ffffff"  just="left" />
                         <TextTraits font="SansSerif"  size="11"  name="LayoutGates"  style="plain"  color="#000000"  background="#00ffffff"  just="left" />
                         <TextTraits font="SansSerif"  size="9"  name="Numbers"  style="plain"  color="#000000"  background="#00ffffff"  just="left" />
                         <TextTraits font="SansSerif"  size="9"  name="Legend"  style="plain"  color="#000000"  background="#00ffffff"  just="left" />
                         <WindowPosition x="-1195"  y="236"  width="390"  height="582"  displayed="0"  panelState="---" />
                       </GraphEnvironment>
                     </Graph>
                     <Gate gating:id="ID614126684"  gating:parent_id="ID1464060281" >
                       <gating:RectangleGate eventsInside="1"  annoOffsetX="71"  annoOffsetY="152"  tint="#000000"  isTinted="0"  lineWeight="Normal"  userDefined="1"  percentX="0"  percentY="0" >
                         <gating:dimension gating:min="108.85039370078741"  gating:max="866.7716535433071" >
                           <data-type:fcs-dimension data-type:name="FSC-A" />
                         </gating:dimension>
                         <gating:dimension gating:min="102.83613577250435"  gating:max="1000.0" >
                           <data-type:fcs-dimension data-type:name="B1-A" />
                         </gating:dimension>
                       </gating:RectangleGate>
                     </Gate>
                     <Subpopulations>
                       <Population name="CD14+"  annotation=""  owningGroup="MQD"  expanded="1"  sortPriority="10"  count="0" >
                         <Graph smoothing="0"  backColor="#ffffff"  foreColor="#000000"  heatMapStatParameter="HDR-T"  type="Pseudocolor"  fast="1" >
                           <Axis dimension="x"  name="Y3-A"  label=""  auto="auto" />
                           <Axis dimension="y"  name="Y1-A"  label=""  auto="auto" />
                           <GraphSettings level="5%"  smoothingHighResolution="1"  contourHighResolution="1"  histogramSmoothingCount="0"  graphResolution="256"  showOutliers="0"  drawLargeDots="0"  dotsToDraw="8000"  tint="le.chartfill.tinted.40"  lineWeight="le.lineweight.normal"  lineStyle="le.linestyle.solid" />
                           <GraphEnvironment showGrid="0"  showAxes="tnlTNL"  showGates="1"  showFreqOnPlots="1"  showGateNameOnPlots="1"  showMedians="0"  showUncomped="0"  addEventParam="0"  lastYAxisName="" >
                             <TextTraits font="SansSerif"  size="11"  name="Labels"  style="plain"  color="#000000"  background="#00ffffff"  just="left" />
                             <TextTraits font="SansSerif"  size="11"  name="LayoutGates"  style="plain"  color="#000000"  background="#00ffffff"  just="left" />
                             <TextTraits font="SansSerif"  size="9"  name="Numbers"  style="plain"  color="#000000"  background="#00ffffff"  just="left" />
                             <TextTraits font="SansSerif"  size="9"  name="Legend"  style="plain"  color="#000000"  background="#00ffffff"  just="left" />
                             <WindowPosition x="-1157"  y="273"  width="390"  height="582"  displayed="1"  panelState="---" />
                           </GraphEnvironment>
                         </Graph>
                         <Gate gating:id="ID1070334815"  gating:parent_id="ID614126684" >
                           <gating:RectangleGate eventsInside="1"  annoOffsetX="0"  annoOffsetY="0"  tint="#000000"  isTinted="0"  lineWeight="Normal"  userDefined="1"  percentX="0"  percentY="0" >
                             <gating:dimension gating:min="0.9470610000772237" >
                               <data-type:fcs-dimension data-type:name="Y3-A" />
                             </gating:dimension>
                             <gating:dimension gating:max="19.934031568734778" >
                               <data-type:fcs-dimension data-type:name="Y1-A" />
                             </gating:dimension>
                           </gating:RectangleGate>
                         </Gate>
                       </Population>
                       <Population name="CD19+"  annotation=""  owningGroup="MQD"  expanded="1"  sortPriority="10"  count="105656" >
                         <Graph smoothing="0"  backColor="#ffffff"  foreColor="#000000"  heatMapStatParameter="HDR-T"  type="Pseudocolor"  fast="1" >
                           <Axis dimension="x"  name="Y3-A"  label=""  auto="auto" />
                           <Axis dimension="y"  name="Y1-A"  label=""  auto="auto" />
                           <GraphSettings level="5%"  smoothingHighResolution="1"  contourHighResolution="1"  histogramSmoothingCount="0"  graphResolution="256"  showOutliers="0"  drawLargeDots="0"  dotsToDraw="8000"  tint="le.chartfill.tinted.40"  lineWeight="le.lineweight.normal"  lineStyle="le.linestyle.solid" />
                           <GraphEnvironment showGrid="0"  showAxes="tnlTNL"  showGates="1"  showFreqOnPlots="1"  showGateNameOnPlots="1"  showMedians="0"  showUncomped="0"  addEventParam="0"  lastYAxisName="" >
                             <TextTraits font="SansSerif"  size="11"  name="Labels"  style="plain"  color="#000000"  background="#00ffffff"  just="left" />
                             <TextTraits font="SansSerif"  size="11"  name="LayoutGates"  style="plain"  color="#000000"  background="#00ffffff"  just="left" />
                             <TextTraits font="SansSerif"  size="9"  name="Numbers"  style="plain"  color="#000000"  background="#00ffffff"  just="left" />
                             <TextTraits font="SansSerif"  size="9"  name="Legend"  style="plain"  color="#000000"  background="#00ffffff"  just="left" />
                             <WindowPosition x="-1157"  y="273"  width="390"  height="582"  displayed="1"  panelState="---" />
                           </GraphEnvironment>
                         </Graph>
                         <Gate gating:id="ID910370260"  gating:parent_id="ID614126684" >
                           <gating:RectangleGate eventsInside="1"  annoOffsetX="0"  annoOffsetY="0"  tint="#000000"  isTinted="0"  lineWeight="Normal"  userDefined="1"  percentX="0"  percentY="0" >
                             <gating:dimension gating:max="0.9470610000772237" >
                               <data-type:fcs-dimension data-type:name="Y3-A" />
                             </gating:dimension>
                             <gating:dimension gating:min="19.934031568734778" >
                               <data-type:fcs-dimension data-type:name="Y1-A" />
                             </gating:dimension>
                           </gating:RectangleGate>
                         </Gate>
                       </Population>
                       <Population name="Q2: mKate_APC-A+ , PE-A+"  annotation=""  owningGroup="MQD"  expanded="1"  sortPriority="10"  count="611" >
                         <Graph smoothing="0"  backColor="#ffffff"  foreColor="#000000"  heatMapStatParameter="HDR-T"  type="Pseudocolor"  fast="1" >
                           <Axis dimension="x"  name="Y3-A"  label=""  auto="auto" />
                           <Axis dimension="y"  name="Y1-A"  label=""  auto="auto" />
                           <GraphSettings level="5%"  smoothingHighResolution="1"  contourHighResolution="1"  histogramSmoothingCount="0"  graphResolution="256"  showOutliers="0"  drawLargeDots="0"  dotsToDraw="8000"  tint="le.chartfill.tinted.40"  lineWeight="le.lineweight.normal"  lineStyle="le.linestyle.solid" />
                           <GraphEnvironment showGrid="0"  showAxes="tnlTNL"  showGates="1"  showFreqOnPlots="1"  showGateNameOnPlots="1"  showMedians="0"  showUncomped="0"  addEventParam="0"  lastYAxisName="" >
                             <TextTraits font="SansSerif"  size="11"  name="Labels"  style="plain"  color="#000000"  background="#00ffffff"  just="left" />
                             <TextTraits font="SansSerif"  size="11"  name="LayoutGates"  style="plain"  color="#000000"  background="#00ffffff"  just="left" />
                             <TextTraits font="SansSerif"  size="9"  name="Numbers"  style="plain"  color="#000000"  background="#00ffffff"  just="left" />
                             <TextTraits font="SansSerif"  size="9"  name="Legend"  style="plain"  color="#000000"  background="#00ffffff"  just="left" />
                             <WindowPosition x="-1157"  y="273"  width="390"  height="582"  displayed="1"  panelState="---" />
                           </GraphEnvironment>
                         </Graph>
                         <Gate gating:id="ID1880260482"  gating:parent_id="ID614126684" >
                           <gating:RectangleGate eventsInside="1"  annoOffsetX="0"  annoOffsetY="0"  tint="#000000"  isTinted="0"  lineWeight="Normal"  userDefined="1"  percentX="0"  percentY="0" >
                             <gating:dimension gating:min="0.9470610000772237" >
                               <data-type:fcs-dimension data-type:name="Y3-A" />
                             </gating:dimension>
                             <gating:dimension gating:min="19.934031568734778" >
                               <data-type:fcs-dimension data-type:name="Y1-A" />
                             </gating:dimension>
                           </gating:RectangleGate>
                         </Gate>
                       </Population>
                       <Population name="Q4: mKate_APC-A- , PE-A-"  annotation=""  owningGroup="MQD"  expanded="1"  sortPriority="10"  count="1081" >
                         <Graph smoothing="0"  backColor="#ffffff"  foreColor="#000000"  heatMapStatParameter="HDR-T"  type="Pseudocolor"  fast="1" >
                           <Axis dimension="x"  name="Y3-A"  label=""  auto="auto" />
                           <Axis dimension="y"  name="Y1-A"  label=""  auto="auto" />
                           <GraphSettings level="5%"  smoothingHighResolution="1"  contourHighResolution="1"  histogramSmoothingCount="0"  graphResolution="256"  showOutliers="0"  drawLargeDots="0"  dotsToDraw="8000"  tint="le.chartfill.tinted.40"  lineWeight="le.lineweight.normal"  lineStyle="le.linestyle.solid" />
                           <GraphEnvironment showGrid="0"  showAxes="tnlTNL"  showGates="1"  showFreqOnPlots="1"  showGateNameOnPlots="1"  showMedians="0"  showUncomped="0"  addEventParam="0"  lastYAxisName="" >
                             <TextTraits font="SansSerif"  size="11"  name="Labels"  style="plain"  color="#000000"  background="#00ffffff"  just="left" />
                             <TextTraits font="SansSerif"  size="11"  name="LayoutGates"  style="plain"  color="#000000"  background="#00ffffff"  just="left" />
                             <TextTraits font="SansSerif"  size="9"  name="Numbers"  style="plain"  color="#000000"  background="#00ffffff"  just="left" />
                             <TextTraits font="SansSerif"  size="9"  name="Legend"  style="plain"  color="#000000"  background="#00ffffff"  just="left" />
                             <WindowPosition x="-1157"  y="273"  width="390"  height="582"  displayed="1"  panelState="---" />
                           </GraphEnvironment>
                         </Graph>
                         <Gate gating:id="ID1951465392"  gating:parent_id="ID614126684" >
                           <gating:RectangleGate eventsInside="1"  annoOffsetX="0"  annoOffsetY="0"  tint="#000000"  isTinted="0"  lineWeight="Normal"  userDefined="1"  percentX="0"  percentY="0" >
                             <gating:dimension gating:max="0.9470610000772237" >
                               <data-type:fcs-dimension data-type:name="Y3-A" />
                             </gating:dimension>
                             <gating:dimension gating:max="19.934031568734778" >
                               <data-type:fcs-dimension data-type:name="Y1-A" />
                             </gating:dimension>
                           </gating:RectangleGate>
                         </Gate>
                       </Population>
                     </Subpopulations>
                   </Population>
                 </Subpopulations>
               </Population>
             </Subpopulations>
           </Population>
         </Subpopulations>
       </SampleNode>
     </Sample>
     <Sample>
       <DataSet uri="file:/Users/lsc/Desktop/Manuscripts/JExM_RNase6/Figure%201/1A/2019-11-14-WT--A1.0001.mqd"  sampleID="5" />
       <Transformations>
         <transforms:log transforms:offset="1"  transforms:decades="2.1072099696" >
           <data-type:parameter data-type:name="HDR-T" />
         </transforms:log>
         <transforms:log transforms:offset="1"  transforms:decades="3.0102999566" >
           <data-type:parameter data-type:name="HDR-CE" />
         </transforms:log>
         <transforms:log transforms:offset="1"  transforms:decades="3.0102999566" >
           <data-type:parameter data-type:name="HDR-SE" />
         </transforms:log>
         <transforms:log transforms:offset="1"  transforms:decades="2.1072099696" >
           <data-type:parameter data-type:name="HDR-V" />
         </transforms:log>
         <transforms:linear transforms:minRange="0"  transforms:maxRange="1024"  gain="1" >
           <data-type:parameter data-type:name="FSC-A" />
         </transforms:linear>
         <transforms:linear transforms:minRange="0"  transforms:maxRange="1024"  gain="1" >
           <data-type:parameter data-type:name="FSC-H" />
         </transforms:linear>
         <transforms:linear transforms:minRange="0"  transforms:maxRange="1024"  gain="1" >
           <data-type:parameter data-type:name="FSC-W" />
         </transforms:linear>
         <transforms:linear transforms:minRange="0"  transforms:maxRange="1024"  gain="1" >
           <data-type:parameter data-type:name="SSC-A" />
         </transforms:linear>
         <transforms:linear transforms:minRange="0"  transforms:maxRange="1024"  gain="1" >
           <data-type:parameter data-type:name="SSC-H" />
         </transforms:linear>
         <transforms:linear transforms:minRange="0"  transforms:maxRange="1024"  gain="1" >
           <data-type:parameter data-type:name="SSC-W" />
         </transforms:linear>
         <transforms:log transforms:offset="0.1"  transforms:decades="4.0102999566" >
           <data-type:parameter data-type:name="V1-A" />
         </transforms:log>
         <transforms:log transforms:offset="0.1"  transforms:decades="4.0102999566" >
           <data-type:parameter data-type:name="V1-H" />
         </transforms:log>
         <transforms:log transforms:offset="0.1"  transforms:decades="4.0102999566" >
           <data-type:parameter data-type:name="V1-W" />
         </transforms:log>
         <transforms:log transforms:offset="0.1"  transforms:decades="4.0102999566" >
           <data-type:parameter data-type:name="Y1-A" />
         </transforms:log>
         <transforms:log transforms:offset="0.1"  transforms:decades="4.0102999566" >
           <data-type:parameter data-type:name="Y1-H" />
         </transforms:log>
         <transforms:log transforms:offset="0.1"  transforms:decades="4.0102999566" >
           <data-type:parameter data-type:name="Y1-W" />
         </transforms:log>
         <transforms:log transforms:offset="0.1"  transforms:decades="4.0102999566" >
           <data-type:parameter data-type:name="Y3-A" />
         </transforms:log>
         <transforms:log transforms:offset="0.1"  transforms:decades="4.0102999566" >
           <data-type:parameter data-type:name="Y3-H" />
         </transforms:log>
         <transforms:log transforms:offset="0.1"  transforms:decades="4.0102999566" >
           <data-type:parameter data-type:name="Y3-W" />
         </transforms:log>
         <transforms:log transforms:offset="0.1"  transforms:decades="4.0102999566" >
           <data-type:parameter data-type:name="B1-A" />
         </transforms:log>
         <transforms:log transforms:offset="0.1"  transforms:decades="4.0102999566" >
           <data-type:parameter data-type:name="B1-H" />
         </transforms:log>
         <transforms:log transforms:offset="0.1"  transforms:decades="4.0102999566" >
           <data-type:parameter data-type:name="B1-W" />
         </transforms:log>
       </Transformations>
       <Keywords>
         <Keyword name="FJ_FCS_VERSION"  value="3.1" />
         <Keyword name="$EXP"  value="chen lan-sun" />
         <Keyword name="$SYS"  value="MACSQuantify,2.11.1746.19438" />
         <Keyword name="$CYT"  value="MACSQuant VYB,2.11.1746.19438" />
         <Keyword name="$CYTSN"  value="3124" />
         <Keyword name="$CELLS"  value="WT" />
         <Keyword name="$DATE"  value="2019-Nov-14" />
         <Keyword name="$BTIM"  value="16:21:31" />
         <Keyword name="$ETIM"  value="16:22:46" />
         <Keyword name="$TIMESTEP"  value="1" />
         <Keyword name="$LAST_MODIFIED"  value="2019-Nov-14 16:22:46" />
         <Keyword name="$LAST_MODIFIER"  value="chen lan-sun" />
         <Keyword name="$ORIGINALITY"  value="Original" />
         <Keyword name="$PLATENAME"  value="Single tube rack" />
         <Keyword name="$WELLID"  value="A1" />
         <Keyword name="$TR"  value="FSC,8.54805" />
         <Keyword name="$FIL"  value="2019-11-14-WT--A1.0001.mqd" />
         <Keyword name="$PAR"  value="22" />
         <Keyword name="$TOT"  value="458877" />
         <Keyword name="$ABRT"  value="0" />
         <Keyword name="$LOST"  value="0" />
         <Keyword name="$VOL"  value="100000" />
         <Keyword name="$MODE"  value="L" />
         <Keyword name="$DATATYPE"  value="F" />
         <Keyword name="$BYTEORD"  value="1,2,3,4" />
         <Keyword name="$P1N"  value="HDR-T" />
         <Keyword name="$P1B"  value="32" />
         <Keyword name="$P1E"  value="0.0,0.0" />
         <Keyword name="$P1D"  value="Linear,0,60.4765" />
         <Keyword name="$P1R"  value="60.4765" />
         <Keyword name="$P1G"  value="1" />
         <Keyword name="$P1S"  value="HDR-T" />
         <Keyword name="$P2N"  value="HDR-CE" />
         <Keyword name="$P2B"  value="32" />
         <Keyword name="$P2E"  value="0.0,0.0" />
         <Keyword name="$P2D"  value="Linear,0,1000" />
         <Keyword name="$P2R"  value="1000" />
         <Keyword name="$P2G"  value="1" />
         <Keyword name="$P2S"  value="HDR-CE" />
         <Keyword name="$P3N"  value="HDR-SE" />
         <Keyword name="$P3B"  value="32" />
         <Keyword name="$P3E"  value="0.0,0.0" />
         <Keyword name="$P3D"  value="Linear,0,1000" />
         <Keyword name="$P3R"  value="1000" />
         <Keyword name="$P3G"  value="1" />
         <Keyword name="$P3S"  value="HDR-SE" />
         <Keyword name="$P4N"  value="HDR-V" />
         <Keyword name="$P4B"  value="32" />
         <Keyword name="$P4E"  value="0.0,0.0" />
         <Keyword name="$P4D"  value="Linear,0,100" />
         <Keyword name="$P4R"  value="100" />
         <Keyword name="$P4G"  value="1" />
         <Keyword name="$P4S"  value="HDR-V" />
         <Keyword name="$P5N"  value="FSC-A" />
         <Keyword name="$P5B"  value="32" />
         <Keyword name="$P5E"  value="0.0,0.0" />
         <Keyword name="$P5D"  value="Linear,0,1000" />
         <Keyword name="$P5R"  value="1000" />
         <Keyword name="$P5G"  value="1" />
         <Keyword name="$P5S"  value="FSC-A" />
         <Keyword name="$P5F"  value="561_10 nm" />
         <Keyword name="$P5L"  value="561nm" />
         <Keyword name="$P5O"  value="100mW" />
         <Keyword name="$P5V"  value="291" />
         <Keyword name="$P5T"  value="-00" />
         <Keyword name="$P6N"  value="FSC-H" />
         <Keyword name="$P6B"  value="32" />
         <Keyword name="$P6E"  value="0.0,0.0" />
         <Keyword name="$P6D"  value="Linear,0,1000" />
         <Keyword name="$P6R"  value="1000" />
         <Keyword name="$P6G"  value="1" />
         <Keyword name="$P6S"  value="FSC-H" />
         <Keyword name="$P6F"  value="561_10 nm" />
         <Keyword name="$P6L"  value="561nm" />
         <Keyword name="$P6O"  value="100mW" />
         <Keyword name="$P6V"  value="291" />
         <Keyword name="$P6T"  value="-00" />
         <Keyword name="$P7N"  value="FSC-W" />
         <Keyword name="$P7B"  value="32" />
         <Keyword name="$P7E"  value="0.0,0.0" />
         <Keyword name="$P7D"  value="Linear,0,1000" />
         <Keyword name="$P7R"  value="1000" />
         <Keyword name="$P7G"  value="1" />
         <Keyword name="$P7S"  value="FSC-W" />
         <Keyword name="$P7F"  value="561_10 nm" />
         <Keyword name="$P7L"  value="561nm" />
         <Keyword name="$P7O"  value="100mW" />
         <Keyword name="$P7V"  value="291" />
         <Keyword name="$P7T"  value="-00" />
         <Keyword name="$P8N"  value="SSC-A" />
         <Keyword name="$P8B"  value="32" />
         <Keyword name="$P8E"  value="0.0,0.0" />
         <Keyword name="$P8D"  value="Linear,0,1000" />
         <Keyword name="$P8R"  value="1000" />
         <Keyword name="$P8G"  value="1" />
         <Keyword name="$P8S"  value="SSC-A" />
         <Keyword name="$P8F"  value="561_10 nm" />
         <Keyword name="$P8L"  value="561nm" />
         <Keyword name="$P8O"  value="100mW" />
         <Keyword name="$P8V"  value="294" />
         <Keyword name="$P8T"  value="-00" />
         <Keyword name="$P9N"  value="SSC-H" />
         <Keyword name="$P9B"  value="32" />
         <Keyword name="$P9E"  value="0.0,0.0" />
         <Keyword name="$P9D"  value="Linear,0,1000" />
         <Keyword name="$P9R"  value="1000" />
         <Keyword name="$P9G"  value="1" />
         <Keyword name="$P9S"  value="SSC-H" />
         <Keyword name="$P9F"  value="561_10 nm" />
         <Keyword name="$P9L"  value="561nm" />
         <Keyword name="$P9O"  value="100mW" />
         <Keyword name="$P9V"  value="294" />
         <Keyword name="$P9T"  value="-00" />
         <Keyword name="$P10N"  value="SSC-W" />
         <Keyword name="$P10B"  value="32" />
         <Keyword name="$P10E"  value="0.0,0.0" />
         <Keyword name="$P10D"  value="Linear,0,1000" />
         <Keyword name="$P10R"  value="1000" />
         <Keyword name="$P10G"  value="1" />
         <Keyword name="$P10S"  value="SSC-W" />
         <Keyword name="$P10F"  value="561_10 nm" />
         <Keyword name="$P10L"  value="561nm" />
         <Keyword name="$P10O"  value="100mW" />
         <Keyword name="$P10V"  value="294" />
         <Keyword name="$P10T"  value="-00" />
         <Keyword name="$P11N"  value="V1-A" />
         <Keyword name="$P11B"  value="32" />
         <Keyword name="$P11E"  value="0.0,0.0" />
         <Keyword name="$P11D"  value="Hyperlogarithmic,-1.0,1000" />
         <Keyword name="$P11R"  value="1000" />
         <Keyword name="$P11G"  value="1" />
         <Keyword name="$P11S"  value="CFP_VioBlue-A" />
         <Keyword name="$P11F"  value="450_50 nm" />
         <Keyword name="$P11L"  value="405nm" />
         <Keyword name="$P11O"  value="40mW" />
         <Keyword name="$P11V"  value="352" />
         <Keyword name="$P11T"  value="-00" />
         <Keyword name="$P12N"  value="V1-H" />
         <Keyword name="$P12B"  value="32" />
         <Keyword name="$P12E"  value="0.0,0.0" />
         <Keyword name="$P12D"  value="Hyperlogarithmic,-1.0,1000" />
         <Keyword name="$P12R"  value="1000" />
         <Keyword name="$P12G"  value="1" />
         <Keyword name="$P12S"  value="CFP_VioBlue-H" />
         <Keyword name="$P12F"  value="450_50 nm" />
         <Keyword name="$P12L"  value="405nm" />
         <Keyword name="$P12O"  value="40mW" />
         <Keyword name="$P12V"  value="352" />
         <Keyword name="$P12T"  value="-00" />
         <Keyword name="$P13N"  value="V1-W" />
         <Keyword name="$P13B"  value="32" />
         <Keyword name="$P13E"  value="0.0,0.0" />
         <Keyword name="$P13D"  value="Hyperlogarithmic,-1.0,1000" />
         <Keyword name="$P13R"  value="1000" />
         <Keyword name="$P13G"  value="1" />
         <Keyword name="$P13S"  value="CFP_VioBlue-W" />
         <Keyword name="$P13F"  value="450_50 nm" />
         <Keyword name="$P13L"  value="405nm" />
         <Keyword name="$P13O"  value="40mW" />
         <Keyword name="$P13V"  value="352" />
         <Keyword name="$P13T"  value="-00" />
         <Keyword name="$P14N"  value="Y1-A" />
         <Keyword name="$P14B"  value="32" />
         <Keyword name="$P14E"  value="0.0,0.0" />
         <Keyword name="$P14D"  value="Hyperlogarithmic,-1.0,1000" />
         <Keyword name="$P14R"  value="1000" />
         <Keyword name="$P14G"  value="1" />
         <Keyword name="$P14S"  value="PE-A" />
         <Keyword name="$P14F"  value="586_50 nm" />
         <Keyword name="$P14L"  value="561nm" />
         <Keyword name="$P14O"  value="100mW" />
         <Keyword name="$P14V"  value="394" />
         <Keyword name="$P14T"  value="-00" />
         <Keyword name="$P15N"  value="Y1-H" />
         <Keyword name="$P15B"  value="32" />
         <Keyword name="$P15E"  value="0.0,0.0" />
         <Keyword name="$P15D"  value="Hyperlogarithmic,-1.0,1000" />
         <Keyword name="$P15R"  value="1000" />
         <Keyword name="$P15G"  value="1" />
         <Keyword name="$P15S"  value="PE-H" />
         <Keyword name="$P15F"  value="586_50 nm" />
         <Keyword name="$P15L"  value="561nm" />
         <Keyword name="$P15O"  value="100mW" />
         <Keyword name="$P15V"  value="394" />
         <Keyword name="$P15T"  value="-00" />
         <Keyword name="$P16N"  value="Y1-W" />
         <Keyword name="$P16B"  value="32" />
         <Keyword name="$P16E"  value="0.0,0.0" />
         <Keyword name="$P16D"  value="Hyperlogarithmic,-1.0,1000" />
         <Keyword name="$P16R"  value="1000" />
         <Keyword name="$P16G"  value="1" />
         <Keyword name="$P16S"  value="PE-W" />
         <Keyword name="$P16F"  value="586_50 nm" />
         <Keyword name="$P16L"  value="561nm" />
         <Keyword name="$P16O"  value="100mW" />
         <Keyword name="$P16V"  value="394" />
         <Keyword name="$P16T"  value="-00" />
         <Keyword name="$P17N"  value="Y3-A" />
         <Keyword name="$P17B"  value="32" />
         <Keyword name="$P17E"  value="0.0,0.0" />
         <Keyword name="$P17D"  value="Hyperlogarithmic,-1.0,1000" />
         <Keyword name="$P17R"  value="1000" />
         <Keyword name="$P17G"  value="1" />
         <Keyword name="$P17S"  value="mKate_APC-A" />
         <Keyword name="$P17F"  value="661_50 nm" />
         <Keyword name="$P17L"  value="561nm" />
         <Keyword name="$P17O"  value="100mW" />
         <Keyword name="$P17V"  value="427" />
         <Keyword name="$P17T"  value="-20" />
         <Keyword name="$P18N"  value="Y3-H" />
         <Keyword name="$P18B"  value="32" />
         <Keyword name="$P18E"  value="0.0,0.0" />
         <Keyword name="$P18D"  value="Hyperlogarithmic,-1.0,1000" />
         <Keyword name="$P18R"  value="1000" />
         <Keyword name="$P18G"  value="1" />
         <Keyword name="$P18S"  value="mKate_APC-H" />
         <Keyword name="$P18F"  value="661_50 nm" />
         <Keyword name="$P18L"  value="561nm" />
         <Keyword name="$P18O"  value="100mW" />
         <Keyword name="$P18V"  value="427" />
         <Keyword name="$P18T"  value="-20" />
         <Keyword name="$P19N"  value="Y3-W" />
         <Keyword name="$P19B"  value="32" />
         <Keyword name="$P19E"  value="0.0,0.0" />
         <Keyword name="$P19D"  value="Hyperlogarithmic,-1.0,1000" />
         <Keyword name="$P19R"  value="1000" />
         <Keyword name="$P19G"  value="1" />
         <Keyword name="$P19S"  value="mKate_APC-W" />
         <Keyword name="$P19F"  value="661_50 nm" />
         <Keyword name="$P19L"  value="561nm" />
         <Keyword name="$P19O"  value="100mW" />
         <Keyword name="$P19V"  value="427" />
         <Keyword name="$P19T"  value="-20" />
         <Keyword name="$P20N"  value="B1-A" />
         <Keyword name="$P20B"  value="32" />
         <Keyword name="$P20E"  value="0.0,0.0" />
         <Keyword name="$P20D"  value="Hyperlogarithmic,-1.0,1000" />
         <Keyword name="$P20R"  value="1000" />
         <Keyword name="$P20G"  value="1" />
         <Keyword name="$P20S"  value="GFP_FITC-A" />
         <Keyword name="$P20F"  value="525_50 nm" />
         <Keyword name="$P20L"  value="488nm" />
         <Keyword name="$P20O"  value="30mW" />
         <Keyword name="$P20V"  value="380" />
         <Keyword name="$P20T"  value="-01" />
         <Keyword name="$P21N"  value="B1-H" />
         <Keyword name="$P21B"  value="32" />
         <Keyword name="$P21E"  value="0.0,0.0" />
         <Keyword name="$P21D"  value="Hyperlogarithmic,-1.0,1000" />
         <Keyword name="$P21R"  value="1000" />
         <Keyword name="$P21G"  value="1" />
         <Keyword name="$P21S"  value="GFP_FITC-H" />
         <Keyword name="$P21F"  value="525_50 nm" />
         <Keyword name="$P21L"  value="488nm" />
         <Keyword name="$P21O"  value="30mW" />
         <Keyword name="$P21V"  value="380" />
         <Keyword name="$P21T"  value="-01" />
         <Keyword name="$P22N"  value="B1-W" />
         <Keyword name="$P22B"  value="32" />
         <Keyword name="$P22E"  value="0.0,0.0" />
         <Keyword name="$P22D"  value="Hyperlogarithmic,-1.0,1000" />
         <Keyword name="$P22R"  value="1000" />
         <Keyword name="$P22G"  value="1" />
         <Keyword name="$P22S"  value="GFP_FITC-W" />
         <Keyword name="$P22F"  value="525_50 nm" />
         <Keyword name="$P22L"  value="488nm" />
         <Keyword name="$P22O"  value="30mW" />
         <Keyword name="$P22V"  value="380" />
         <Keyword name="$P22T"  value="-01" />
         <Keyword name="$NEXTDATA"  value="0" />
         <Keyword name="$BEGINANALYSIS"  value="0" />
         <Keyword name="$ENDANALYSIS"  value="0" />
         <Keyword name="$BEGINSTEXT"  value="40546493" />
         <Keyword name="$ENDSTEXT"  value="40724995" />
         <Keyword name="$BEGINDATA"  value="159744" />
         <Keyword name="$ENDDATA"  value="40542208" />
         <Keyword name="FILENAME"  value="" />
       </Keywords>
       <SampleNode name="2019-11-14-WT--A1.0001.mqd"  annotation=""  owningGroup=""  expanded="1"  sortPriority="10"  count="458877"  sampleID="5" >
         <Graph smoothing="0"  backColor="#ffffff"  foreColor="#000000"  type="Pseudocolor"  fast="1" >
           <Axis dimension="x"  name="FSC-A"  label=""  auto="auto" />
           <Axis dimension="y"  name="SSC-A"  label=""  auto="auto" />
           <GraphSettings level="5%"  smoothingHighResolution="1"  contourHighResolution="1"  histogramSmoothingCount="0"  graphResolution="256"  showOutliers="0"  drawLargeDots="0"  dotsToDraw="8000"  tint="le.chartfill.tinted.40"  lineWeight="le.lineweight.normal"  lineStyle="le.linestyle.solid" />
           <GraphEnvironment showGrid="0"  showAxes="tnlTNL"  showGates="1"  showFreqOnPlots="1"  showGateNameOnPlots="1"  showMedians="0"  showUncomped="0"  addEventParam="0"  lastYAxisName="" >
             <TextTraits font="SansSerif"  size="11"  name="Labels"  style="plain"  color="#000000"  background="#00ffffff"  just="left" />
             <TextTraits font="SansSerif"  size="11"  name="LayoutGates"  style="plain"  color="#000000"  background="#00ffffff"  just="left" />
             <TextTraits font="SansSerif"  size="9"  name="Numbers"  style="plain"  color="#000000"  background="#00ffffff"  just="left" />
             <TextTraits font="SansSerif"  size="9"  name="Legend"  style="plain"  color="#000000"  background="#00ffffff"  just="left" />
           </GraphEnvironment>
         </Graph>
         <Subpopulations>
           <Population name="cells"  annotation=""  owningGroup="MQD"  expanded="1"  sortPriority="10"  count="225642" >
             <Graph smoothing="0"  backColor="#ffffff"  foreColor="#000000"  heatMapStatParameter="HDR-T"  type="Pseudocolor"  fast="1" >
               <Axis dimension="x"  name="FSC-H"  label=""  auto="auto" />
               <Axis dimension="y"  name="FSC-W"  label=""  auto="auto" />
               <GraphSettings level="5%"  smoothingHighResolution="1"  contourHighResolution="1"  histogramSmoothingCount="0"  graphResolution="256"  showOutliers="0"  drawLargeDots="0"  dotsToDraw="8000"  tint="le.chartfill.tinted.40"  lineWeight="le.lineweight.normal"  lineStyle="le.linestyle.solid" />
               <GraphEnvironment showGrid="0"  showAxes="tnlTNL"  showGates="1"  showFreqOnPlots="1"  showGateNameOnPlots="1"  showMedians="0"  showUncomped="0"  addEventParam="0"  lastYAxisName="" >
                 <TextTraits font="SansSerif"  size="11"  name="Labels"  style="plain"  color="#000000"  background="#00ffffff"  just="left" />
                 <TextTraits font="SansSerif"  size="11"  name="LayoutGates"  style="plain"  color="#000000"  background="#00ffffff"  just="left" />
                 <TextTraits font="SansSerif"  size="9"  name="Numbers"  style="plain"  color="#000000"  background="#00ffffff"  just="left" />
                 <TextTraits font="SansSerif"  size="9"  name="Legend"  style="plain"  color="#000000"  background="#00ffffff"  just="left" />
                 <WindowPosition x="-1350"  y="391"  width="390"  height="582"  displayed="1"  panelState="---" />
               </GraphEnvironment>
             </Graph>
             <Gate gating:id="ID1876098847" >
               <gating:PolygonGate eventsInside="1"  annoOffsetX="-32"  annoOffsetY="-72"  tint="#000000"  isTinted="0"  lineWeight="Normal"  userDefined="1"  quadId="-1"  gateResolution="256" >
                 <gating:dimension>
                   <data-type:fcs-dimension data-type:name="FSC-A" />
                 </gating:dimension>
                 <gating:dimension>
                   <data-type:fcs-dimension data-type:name="SSC-A" />
                 </gating:dimension>
                 <gating:vertex>
                   <gating:coordinate data-type:value="145.1338582677" />
                   <gating:coordinate data-type:value="20.7287449393" />
                 </gating:vertex>
                 <gating:vertex>
                   <gating:coordinate data-type:value="939.3385826772" />
                   <gating:coordinate data-type:value="87.0607287449" />
                 </gating:vertex>
                 <gating:vertex>
                   <gating:coordinate data-type:value="899.0236220472" />
                   <gating:coordinate data-type:value="493.3441295547" />
                 </gating:vertex>
                 <gating:vertex>
                   <gating:coordinate data-type:value="298.3307086614" />
                   <gating:coordinate data-type:value="887.1902834008" />
                 </gating:vertex>
                 <gating:vertex>
                   <gating:coordinate data-type:value="193.5118110236" />
                   <gating:coordinate data-type:value="190.7044534413" />
                 </gating:vertex>
                 <gating:vertex>
                   <gating:coordinate data-type:value="116.9133858268" />
                   <gating:coordinate data-type:value="66.3319838057" />
                 </gating:vertex>
               </gating:PolygonGate>
             </Gate>
             <Subpopulations>
               <Population name="Single Cells"  annotation=""  owningGroup="MQD"  expanded="1"  sortPriority="10"  count="197534" >
                 <Graph smoothing="0"  backColor="#ffffff"  foreColor="#000000"  heatMapStatParameter="HDR-T"  type="Pseudocolor"  fast="1" >
                   <Axis dimension="x"  name="FSC-A"  label=""  auto="auto" />
                   <Axis dimension="y"  name="B1-A"  label=""  auto="auto" />
                   <GraphSettings level="5%"  smoothingHighResolution="1"  contourHighResolution="1"  histogramSmoothingCount="0"  graphResolution="256"  showOutliers="0"  drawLargeDots="0"  dotsToDraw="8000"  tint="le.chartfill.tinted.40"  lineWeight="le.lineweight.normal"  lineStyle="le.linestyle.solid" />
                   <GraphEnvironment showGrid="0"  showAxes="tnlTNL"  showGates="1"  showFreqOnPlots="1"  showGateNameOnPlots="1"  showMedians="0"  showUncomped="0"  addEventParam="0"  lastYAxisName="" >
                     <TextTraits font="SansSerif"  size="11"  name="Labels"  style="plain"  color="#000000"  background="#00ffffff"  just="left" />
                     <TextTraits font="SansSerif"  size="11"  name="LayoutGates"  style="plain"  color="#000000"  background="#00ffffff"  just="left" />
                     <TextTraits font="SansSerif"  size="9"  name="Numbers"  style="plain"  color="#000000"  background="#00ffffff"  just="left" />
                     <TextTraits font="SansSerif"  size="9"  name="Legend"  style="plain"  color="#000000"  background="#00ffffff"  just="left" />
                     <WindowPosition x="-1195"  y="236"  width="390"  height="582"  displayed="1"  panelState="---" />
                   </GraphEnvironment>
                 </Graph>
                 <Gate gating:id="ID1161927761"  gating:parent_id="ID1876098847" >
                   <gating:RectangleGate eventsInside="1"  annoOffsetX="24"  annoOffsetY="102"  tint="#000000"  isTinted="0"  lineWeight="Normal"  userDefined="1"  percentX="0"  percentY="0" >
                     <gating:dimension gating:min="52.40944881889764"  gating:max="778.0787401574803" >
                       <data-type:fcs-dimension data-type:name="FSC-H" />
                     </gating:dimension>
                     <gating:dimension gating:min="497.4898785425101"  gating:max="874.7530364372469" >
                       <data-type:fcs-dimension data-type:name="FSC-W" />
                     </gating:dimension>
                   </gating:RectangleGate>
                 </Gate>
                 <Subpopulations>
                   <Population name="GFP+"  annotation=""  owningGroup="MQD"  expanded="1"  sortPriority="10"  count="190330" >
                     <Graph smoothing="0"  backColor="#ffffff"  foreColor="#000000"  heatMapStatParameter="HDR-T"  type="Pseudocolor"  fast="1" >
                       <Axis dimension="x"  name="Y3-H"  label=""  auto="auto" />
                       <Axis dimension="y"  name="Y1-A"  label=""  auto="auto" />
                       <GraphSettings level="5%"  smoothingHighResolution="1"  contourHighResolution="1"  histogramSmoothingCount="0"  graphResolution="256"  showOutliers="0"  drawLargeDots="0"  dotsToDraw="8000"  tint="le.chartfill.tinted.40"  lineWeight="le.lineweight.normal"  lineStyle="le.linestyle.solid" />
                       <GraphEnvironment showGrid="0"  showAxes="tnlTNL"  showGates="1"  showFreqOnPlots="1"  showGateNameOnPlots="1"  showMedians="0"  showUncomped="0"  addEventParam="0"  lastYAxisName="" >
                         <TextTraits font="SansSerif"  size="11"  name="Labels"  style="plain"  color="#000000"  background="#00ffffff"  just="left" />
                         <TextTraits font="SansSerif"  size="11"  name="LayoutGates"  style="plain"  color="#000000"  background="#00ffffff"  just="left" />
                         <TextTraits font="SansSerif"  size="9"  name="Numbers"  style="plain"  color="#000000"  background="#00ffffff"  just="left" />
                         <TextTraits font="SansSerif"  size="9"  name="Legend"  style="plain"  color="#000000"  background="#00ffffff"  just="left" />
                         <WindowPosition x="-1195"  y="236"  width="390"  height="582"  displayed="0"  panelState="---" />
                       </GraphEnvironment>
                     </Graph>
                     <Gate gating:id="ID1855856555"  gating:parent_id="ID1161927761" >
                       <gating:RectangleGate eventsInside="1"  annoOffsetX="71"  annoOffsetY="152"  tint="#000000"  isTinted="0"  lineWeight="Normal"  userDefined="1"  percentX="0"  percentY="0" >
                         <gating:dimension gating:min="108.85039370078741"  gating:max="866.7716535433071" >
                           <data-type:fcs-dimension data-type:name="FSC-A" />
                         </gating:dimension>
                         <gating:dimension gating:min="102.83613577250435"  gating:max="1000.0" >
                           <data-type:fcs-dimension data-type:name="B1-A" />
                         </gating:dimension>
                       </gating:RectangleGate>
                     </Gate>
                     <Subpopulations>
                       <Population name="CD14+"  annotation=""  owningGroup="MQD"  expanded="1"  sortPriority="10"  count="126375" >
                         <Graph smoothing="0"  backColor="#ffffff"  foreColor="#000000"  heatMapStatParameter="HDR-T"  type="Pseudocolor"  fast="1" >
                           <Axis dimension="x"  name="Y3-A"  label=""  auto="auto" />
                           <Axis dimension="y"  name="Y1-A"  label=""  auto="auto" />
                           <GraphSettings level="5%"  smoothingHighResolution="1"  contourHighResolution="1"  histogramSmoothingCount="0"  graphResolution="256"  showOutliers="0"  drawLargeDots="0"  dotsToDraw="8000"  tint="le.chartfill.tinted.40"  lineWeight="le.lineweight.normal"  lineStyle="le.linestyle.solid" />
                           <GraphEnvironment showGrid="0"  showAxes="tnlTNL"  showGates="1"  showFreqOnPlots="1"  showGateNameOnPlots="1"  showMedians="0"  showUncomped="0"  addEventParam="0"  lastYAxisName="" >
                             <TextTraits font="SansSerif"  size="11"  name="Labels"  style="plain"  color="#000000"  background="#00ffffff"  just="left" />
                             <TextTraits font="SansSerif"  size="11"  name="LayoutGates"  style="plain"  color="#000000"  background="#00ffffff"  just="left" />
                             <TextTraits font="SansSerif"  size="9"  name="Numbers"  style="plain"  color="#000000"  background="#00ffffff"  just="left" />
                             <TextTraits font="SansSerif"  size="9"  name="Legend"  style="plain"  color="#000000"  background="#00ffffff"  just="left" />
                             <WindowPosition x="-1157"  y="273"  width="390"  height="582"  displayed="1"  panelState="---" />
                           </GraphEnvironment>
                         </Graph>
                         <Gate gating:id="ID1544448304"  gating:parent_id="ID1855856555" >
                           <gating:RectangleGate eventsInside="1"  annoOffsetX="0"  annoOffsetY="0"  tint="#000000"  isTinted="0"  lineWeight="Normal"  userDefined="1"  percentX="0"  percentY="0" >
                             <gating:dimension gating:min="0.9470610000772237" >
                               <data-type:fcs-dimension data-type:name="Y3-A" />
                             </gating:dimension>
                             <gating:dimension gating:max="19.934031568734778" >
                               <data-type:fcs-dimension data-type:name="Y1-A" />
                             </gating:dimension>
                           </gating:RectangleGate>
                         </Gate>
                       </Population>
                       <Population name="CD19+"  annotation=""  owningGroup="MQD"  expanded="1"  sortPriority="10"  count="19283" >
                         <Graph smoothing="0"  backColor="#ffffff"  foreColor="#000000"  heatMapStatParameter="HDR-T"  type="Pseudocolor"  fast="1" >
                           <Axis dimension="x"  name="Y3-A"  label=""  auto="auto" />
                           <Axis dimension="y"  name="Y1-A"  label=""  auto="auto" />
                           <GraphSettings level="5%"  smoothingHighResolution="1"  contourHighResolution="1"  histogramSmoothingCount="0"  graphResolution="256"  showOutliers="0"  drawLargeDots="0"  dotsToDraw="8000"  tint="le.chartfill.tinted.40"  lineWeight="le.lineweight.normal"  lineStyle="le.linestyle.solid" />
                           <GraphEnvironment showGrid="0"  showAxes="tnlTNL"  showGates="1"  showFreqOnPlots="1"  showGateNameOnPlots="1"  showMedians="0"  showUncomped="0"  addEventParam="0"  lastYAxisName="" >
                             <TextTraits font="SansSerif"  size="11"  name="Labels"  style="plain"  color="#000000"  background="#00ffffff"  just="left" />
                             <TextTraits font="SansSerif"  size="11"  name="LayoutGates"  style="plain"  color="#000000"  background="#00ffffff"  just="left" />
                             <TextTraits font="SansSerif"  size="9"  name="Numbers"  style="plain"  color="#000000"  background="#00ffffff"  just="left" />
                             <TextTraits font="SansSerif"  size="9"  name="Legend"  style="plain"  color="#000000"  background="#00ffffff"  just="left" />
                             <WindowPosition x="-1157"  y="273"  width="390"  height="582"  displayed="1"  panelState="---" />
                           </GraphEnvironment>
                         </Graph>
                         <Gate gating:id="ID2048348943"  gating:parent_id="ID1855856555" >
                           <gating:RectangleGate eventsInside="1"  annoOffsetX="0"  annoOffsetY="0"  tint="#000000"  isTinted="0"  lineWeight="Normal"  userDefined="1"  percentX="0"  percentY="0" >
                             <gating:dimension gating:max="0.9470610000772237" >
                               <data-type:fcs-dimension data-type:name="Y3-A" />
                             </gating:dimension>
                             <gating:dimension gating:min="19.934031568734778" >
                               <data-type:fcs-dimension data-type:name="Y1-A" />
                             </gating:dimension>
                           </gating:RectangleGate>
                         </Gate>
                       </Population>
                       <Population name="Q2: mKate_APC-A+ , PE-A+"  annotation=""  owningGroup="MQD"  expanded="1"  sortPriority="10"  count="7153" >
                         <Graph smoothing="0"  backColor="#ffffff"  foreColor="#000000"  heatMapStatParameter="HDR-T"  type="Pseudocolor"  fast="1" >
                           <Axis dimension="x"  name="Y3-A"  label=""  auto="auto" />
                           <Axis dimension="y"  name="Y1-A"  label=""  auto="auto" />
                           <GraphSettings level="5%"  smoothingHighResolution="1"  contourHighResolution="1"  histogramSmoothingCount="0"  graphResolution="256"  showOutliers="0"  drawLargeDots="0"  dotsToDraw="8000"  tint="le.chartfill.tinted.40"  lineWeight="le.lineweight.normal"  lineStyle="le.linestyle.solid" />
                           <GraphEnvironment showGrid="0"  showAxes="tnlTNL"  showGates="1"  showFreqOnPlots="1"  showGateNameOnPlots="1"  showMedians="0"  showUncomped="0"  addEventParam="0"  lastYAxisName="" >
                             <TextTraits font="SansSerif"  size="11"  name="Labels"  style="plain"  color="#000000"  background="#00ffffff"  just="left" />
                             <TextTraits font="SansSerif"  size="11"  name="LayoutGates"  style="plain"  color="#000000"  background="#00ffffff"  just="left" />
                             <TextTraits font="SansSerif"  size="9"  name="Numbers"  style="plain"  color="#000000"  background="#00ffffff"  just="left" />
                             <TextTraits font="SansSerif"  size="9"  name="Legend"  style="plain"  color="#000000"  background="#00ffffff"  just="left" />
                             <WindowPosition x="-1157"  y="273"  width="390"  height="582"  displayed="1"  panelState="---" />
                           </GraphEnvironment>
                         </Graph>
                         <Gate gating:id="ID1169633012"  gating:parent_id="ID1855856555" >
                           <gating:RectangleGate eventsInside="1"  annoOffsetX="0"  annoOffsetY="0"  tint="#000000"  isTinted="0"  lineWeight="Normal"  userDefined="1"  percentX="0"  percentY="0" >
                             <gating:dimension gating:min="0.9470610000772237" >
                               <data-type:fcs-dimension data-type:name="Y3-A" />
                             </gating:dimension>
                             <gating:dimension gating:min="19.934031568734778" >
                               <data-type:fcs-dimension data-type:name="Y1-A" />
                             </gating:dimension>
                           </gating:RectangleGate>
                         </Gate>
                       </Population>
                       <Population name="Q4: mKate_APC-A- , PE-A-"  annotation=""  owningGroup="MQD"  expanded="1"  sortPriority="10"  count="37519" >
                         <Graph smoothing="0"  backColor="#ffffff"  foreColor="#000000"  heatMapStatParameter="HDR-T"  type="Pseudocolor"  fast="1" >
                           <Axis dimension="x"  name="Y3-A"  label=""  auto="auto" />
                           <Axis dimension="y"  name="Y1-A"  label=""  auto="auto" />
                           <GraphSettings level="5%"  smoothingHighResolution="1"  contourHighResolution="1"  histogramSmoothingCount="0"  graphResolution="256"  showOutliers="0"  drawLargeDots="0"  dotsToDraw="8000"  tint="le.chartfill.tinted.40"  lineWeight="le.lineweight.normal"  lineStyle="le.linestyle.solid" />
                           <GraphEnvironment showGrid="0"  showAxes="tnlTNL"  showGates="1"  showFreqOnPlots="1"  showGateNameOnPlots="1"  showMedians="0"  showUncomped="0"  addEventParam="0"  lastYAxisName="" >
                             <TextTraits font="SansSerif"  size="11"  name="Labels"  style="plain"  color="#000000"  background="#00ffffff"  just="left" />
                             <TextTraits font="SansSerif"  size="11"  name="LayoutGates"  style="plain"  color="#000000"  background="#00ffffff"  just="left" />
                             <TextTraits font="SansSerif"  size="9"  name="Numbers"  style="plain"  color="#000000"  background="#00ffffff"  just="left" />
                             <TextTraits font="SansSerif"  size="9"  name="Legend"  style="plain"  color="#000000"  background="#00ffffff"  just="left" />
                             <WindowPosition x="-1157"  y="273"  width="390"  height="582"  displayed="1"  panelState="---" />
                           </GraphEnvironment>
                         </Graph>
                         <Gate gating:id="ID1136076814"  gating:parent_id="ID1855856555" >
                           <gating:RectangleGate eventsInside="1"  annoOffsetX="0"  annoOffsetY="0"  tint="#000000"  isTinted="0"  lineWeight="Normal"  userDefined="1"  percentX="0"  percentY="0" >
                             <gating:dimension gating:max="0.9470610000772237" >
                               <data-type:fcs-dimension data-type:name="Y3-A" />
                             </gating:dimension>
                             <gating:dimension gating:max="19.934031568734778" >
                               <data-type:fcs-dimension data-type:name="Y1-A" />
                             </gating:dimension>
                           </gating:RectangleGate>
                         </Gate>
                       </Population>
                     </Subpopulations>
                   </Population>
                 </Subpopulations>
               </Population>
             </Subpopulations>
           </Population>
         </Subpopulations>
       </SampleNode>
     </Sample>
     <Sample>
       <DataSet uri="file:/Users/lsc/Desktop/Manuscripts/JExM_RNase6/Figure%201/1A/2019-11-28-WT--A1.0002.mqd"  sampleID="6" />
       <Transformations>
         <transforms:log transforms:offset="1"  transforms:decades="2.1072099696" >
           <data-type:parameter data-type:name="HDR-T" />
         </transforms:log>
         <transforms:log transforms:offset="1"  transforms:decades="3.0102999566" >
           <data-type:parameter data-type:name="HDR-CE" />
         </transforms:log>
         <transforms:log transforms:offset="1"  transforms:decades="3.0102999566" >
           <data-type:parameter data-type:name="HDR-SE" />
         </transforms:log>
         <transforms:log transforms:offset="1"  transforms:decades="2.1072099696" >
           <data-type:parameter data-type:name="HDR-V" />
         </transforms:log>
         <transforms:linear transforms:minRange="0"  transforms:maxRange="1024"  gain="1" >
           <data-type:parameter data-type:name="FSC-A" />
         </transforms:linear>
         <transforms:linear transforms:minRange="0"  transforms:maxRange="1024"  gain="1" >
           <data-type:parameter data-type:name="FSC-H" />
         </transforms:linear>
         <transforms:linear transforms:minRange="0"  transforms:maxRange="1024"  gain="1" >
           <data-type:parameter data-type:name="FSC-W" />
         </transforms:linear>
         <transforms:linear transforms:minRange="0"  transforms:maxRange="1024"  gain="1" >
           <data-type:parameter data-type:name="SSC-A" />
         </transforms:linear>
         <transforms:linear transforms:minRange="0"  transforms:maxRange="1024"  gain="1" >
           <data-type:parameter data-type:name="SSC-H" />
         </transforms:linear>
         <transforms:linear transforms:minRange="0"  transforms:maxRange="1024"  gain="1" >
           <data-type:parameter data-type:name="SSC-W" />
         </transforms:linear>
         <transforms:log transforms:offset="0.1"  transforms:decades="4.0102999566" >
           <data-type:parameter data-type:name="V1-A" />
         </transforms:log>
         <transforms:log transforms:offset="0.1"  transforms:decades="4.0102999566" >
           <data-type:parameter data-type:name="V1-H" />
         </transforms:log>
         <transforms:log transforms:offset="0.1"  transforms:decades="4.0102999566" >
           <data-type:parameter data-type:name="V1-W" />
         </transforms:log>
         <transforms:log transforms:offset="0.1"  transforms:decades="4.0102999566" >
           <data-type:parameter data-type:name="Y1-A" />
         </transforms:log>
         <transforms:log transforms:offset="0.1"  transforms:decades="4.0102999566" >
           <data-type:parameter data-type:name="Y1-H" />
         </transforms:log>
         <transforms:log transforms:offset="0.1"  transforms:decades="4.0102999566" >
           <data-type:parameter data-type:name="Y1-W" />
         </transforms:log>
         <transforms:log transforms:offset="0.1"  transforms:decades="4.0102999566" >
           <data-type:parameter data-type:name="Y3-A" />
         </transforms:log>
         <transforms:log transforms:offset="0.1"  transforms:decades="4.0102999566" >
           <data-type:parameter data-type:name="Y3-H" />
         </transforms:log>
         <transforms:log transforms:offset="0.1"  transforms:decades="4.0102999566" >
           <data-type:parameter data-type:name="Y3-W" />
         </transforms:log>
         <transforms:log transforms:offset="0.1"  transforms:decades="4.0102999566" >
           <data-type:parameter data-type:name="B1-A" />
         </transforms:log>
         <transforms:log transforms:offset="0.1"  transforms:decades="4.0102999566" >
           <data-type:parameter data-type:name="B1-H" />
         </transforms:log>
         <transforms:log transforms:offset="0.1"  transforms:decades="4.0102999566" >
           <data-type:parameter data-type:name="B1-W" />
         </transforms:log>
       </Transformations>
       <Keywords>
         <Keyword name="FJ_FCS_VERSION"  value="3.1" />
         <Keyword name="$EXP"  value="chen lan-sun" />
         <Keyword name="$SYS"  value="MACSQuantify,2.11.1746.19438" />
         <Keyword name="$CYT"  value="MACSQuant VYB,2.11.1746.19438" />
         <Keyword name="$CYTSN"  value="3124" />
         <Keyword name="$CELLS"  value="WT" />
         <Keyword name="$DATE"  value="2019-Nov-28" />
         <Keyword name="$BTIM"  value="12:20:11" />
         <Keyword name="$ETIM"  value="12:21:40" />
         <Keyword name="$TIMESTEP"  value="1" />
         <Keyword name="$LAST_MODIFIED"  value="2019-Nov-28 12:21:40" />
         <Keyword name="$LAST_MODIFIER"  value="chen lan-sun" />
         <Keyword name="$ORIGINALITY"  value="Original" />
         <Keyword name="$PLATENAME"  value="Single tube rack" />
         <Keyword name="$WELLID"  value="A1" />
         <Keyword name="$TR"  value="FSC,8.54805" />
         <Keyword name="$FIL"  value="2019-11-28-WT--A1.0002.mqd" />
         <Keyword name="$PAR"  value="22" />
         <Keyword name="$TOT"  value="14292" />
         <Keyword name="$ABRT"  value="0" />
         <Keyword name="$LOST"  value="0" />
         <Keyword name="$VOL"  value="100000" />
         <Keyword name="$MODE"  value="L" />
         <Keyword name="$DATATYPE"  value="F" />
         <Keyword name="$BYTEORD"  value="1,2,3,4" />
         <Keyword name="$P1N"  value="HDR-T" />
         <Keyword name="$P1B"  value="32" />
         <Keyword name="$P1E"  value="0.0,0.0" />
         <Keyword name="$P1D"  value="Linear,0,74.0434" />
         <Keyword name="$P1R"  value="74.0434" />
         <Keyword name="$P1G"  value="1" />
         <Keyword name="$P1S"  value="HDR-T" />
         <Keyword name="$P2N"  value="HDR-CE" />
         <Keyword name="$P2B"  value="32" />
         <Keyword name="$P2E"  value="0.0,0.0" />
         <Keyword name="$P2D"  value="Linear,0,1000" />
         <Keyword name="$P2R"  value="1000" />
         <Keyword name="$P2G"  value="1" />
         <Keyword name="$P2S"  value="HDR-CE" />
         <Keyword name="$P3N"  value="HDR-SE" />
         <Keyword name="$P3B"  value="32" />
         <Keyword name="$P3E"  value="0.0,0.0" />
         <Keyword name="$P3D"  value="Linear,0,1000" />
         <Keyword name="$P3R"  value="1000" />
         <Keyword name="$P3G"  value="1" />
         <Keyword name="$P3S"  value="HDR-SE" />
         <Keyword name="$P4N"  value="HDR-V" />
         <Keyword name="$P4B"  value="32" />
         <Keyword name="$P4E"  value="0.0,0.0" />
         <Keyword name="$P4D"  value="Linear,0,100" />
         <Keyword name="$P4R"  value="100" />
         <Keyword name="$P4G"  value="1" />
         <Keyword name="$P4S"  value="HDR-V" />
         <Keyword name="$P5N"  value="FSC-A" />
         <Keyword name="$P5B"  value="32" />
         <Keyword name="$P5E"  value="0.0,0.0" />
         <Keyword name="$P5D"  value="Linear,0,1000" />
         <Keyword name="$P5R"  value="1000" />
         <Keyword name="$P5G"  value="1" />
         <Keyword name="$P5S"  value="FSC-A" />
         <Keyword name="$P5F"  value="561_10 nm" />
         <Keyword name="$P5L"  value="561nm" />
         <Keyword name="$P5O"  value="100mW" />
         <Keyword name="$P5V"  value="291" />
         <Keyword name="$P5T"  value="-00" />
         <Keyword name="$P6N"  value="FSC-H" />
         <Keyword name="$P6B"  value="32" />
         <Keyword name="$P6E"  value="0.0,0.0" />
         <Keyword name="$P6D"  value="Linear,0,1000" />
         <Keyword name="$P6R"  value="1000" />
         <Keyword name="$P6G"  value="1" />
         <Keyword name="$P6S"  value="FSC-H" />
         <Keyword name="$P6F"  value="561_10 nm" />
         <Keyword name="$P6L"  value="561nm" />
         <Keyword name="$P6O"  value="100mW" />
         <Keyword name="$P6V"  value="291" />
         <Keyword name="$P6T"  value="-00" />
         <Keyword name="$P7N"  value="FSC-W" />
         <Keyword name="$P7B"  value="32" />
         <Keyword name="$P7E"  value="0.0,0.0" />
         <Keyword name="$P7D"  value="Linear,0,1000" />
         <Keyword name="$P7R"  value="1000" />
         <Keyword name="$P7G"  value="1" />
         <Keyword name="$P7S"  value="FSC-W" />
         <Keyword name="$P7F"  value="561_10 nm" />
         <Keyword name="$P7L"  value="561nm" />
         <Keyword name="$P7O"  value="100mW" />
         <Keyword name="$P7V"  value="291" />
         <Keyword name="$P7T"  value="-00" />
         <Keyword name="$P8N"  value="SSC-A" />
         <Keyword name="$P8B"  value="32" />
         <Keyword name="$P8E"  value="0.0,0.0" />
         <Keyword name="$P8D"  value="Linear,0,1000" />
         <Keyword name="$P8R"  value="1000" />
         <Keyword name="$P8G"  value="1" />
         <Keyword name="$P8S"  value="SSC-A" />
         <Keyword name="$P8F"  value="561_10 nm" />
         <Keyword name="$P8L"  value="561nm" />
         <Keyword name="$P8O"  value="100mW" />
         <Keyword name="$P8V"  value="294" />
         <Keyword name="$P8T"  value="-00" />
         <Keyword name="$P9N"  value="SSC-H" />
         <Keyword name="$P9B"  value="32" />
         <Keyword name="$P9E"  value="0.0,0.0" />
         <Keyword name="$P9D"  value="Linear,0,1000" />
         <Keyword name="$P9R"  value="1000" />
         <Keyword name="$P9G"  value="1" />
         <Keyword name="$P9S"  value="SSC-H" />
         <Keyword name="$P9F"  value="561_10 nm" />
         <Keyword name="$P9L"  value="561nm" />
         <Keyword name="$P9O"  value="100mW" />
         <Keyword name="$P9V"  value="294" />
         <Keyword name="$P9T"  value="-00" />
         <Keyword name="$P10N"  value="SSC-W" />
         <Keyword name="$P10B"  value="32" />
         <Keyword name="$P10E"  value="0.0,0.0" />
         <Keyword name="$P10D"  value="Linear,0,1000" />
         <Keyword name="$P10R"  value="1000" />
         <Keyword name="$P10G"  value="1" />
         <Keyword name="$P10S"  value="SSC-W" />
         <Keyword name="$P10F"  value="561_10 nm" />
         <Keyword name="$P10L"  value="561nm" />
         <Keyword name="$P10O"  value="100mW" />
         <Keyword name="$P10V"  value="294" />
         <Keyword name="$P10T"  value="-00" />
         <Keyword name="$P11N"  value="V1-A" />
         <Keyword name="$P11B"  value="32" />
         <Keyword name="$P11E"  value="0.0,0.0" />
         <Keyword name="$P11D"  value="Hyperlogarithmic,-1.0,1000" />
         <Keyword name="$P11R"  value="1000" />
         <Keyword name="$P11G"  value="1" />
         <Keyword name="$P11S"  value="CFP_VioBlue-A" />
         <Keyword name="$P11F"  value="450_50 nm" />
         <Keyword name="$P11L"  value="405nm" />
         <Keyword name="$P11O"  value="40mW" />
         <Keyword name="$P11V"  value="352" />
         <Keyword name="$P11T"  value="-00" />
         <Keyword name="$P12N"  value="V1-H" />
         <Keyword name="$P12B"  value="32" />
         <Keyword name="$P12E"  value="0.0,0.0" />
         <Keyword name="$P12D"  value="Hyperlogarithmic,-1.0,1000" />
         <Keyword name="$P12R"  value="1000" />
         <Keyword name="$P12G"  value="1" />
         <Keyword name="$P12S"  value="CFP_VioBlue-H" />
         <Keyword name="$P12F"  value="450_50 nm" />
         <Keyword name="$P12L"  value="405nm" />
         <Keyword name="$P12O"  value="40mW" />
         <Keyword name="$P12V"  value="352" />
         <Keyword name="$P12T"  value="-00" />
         <Keyword name="$P13N"  value="V1-W" />
         <Keyword name="$P13B"  value="32" />
         <Keyword name="$P13E"  value="0.0,0.0" />
         <Keyword name="$P13D"  value="Hyperlogarithmic,-1.0,1000" />
         <Keyword name="$P13R"  value="1000" />
         <Keyword name="$P13G"  value="1" />
         <Keyword name="$P13S"  value="CFP_VioBlue-W" />
         <Keyword name="$P13F"  value="450_50 nm" />
         <Keyword name="$P13L"  value="405nm" />
         <Keyword name="$P13O"  value="40mW" />
         <Keyword name="$P13V"  value="352" />
         <Keyword name="$P13T"  value="-00" />
         <Keyword name="$P14N"  value="Y1-A" />
         <Keyword name="$P14B"  value="32" />
         <Keyword name="$P14E"  value="0.0,0.0" />
         <Keyword name="$P14D"  value="Hyperlogarithmic,-1.0,1000" />
         <Keyword name="$P14R"  value="1000" />
         <Keyword name="$P14G"  value="1" />
         <Keyword name="$P14S"  value="PE-A" />
         <Keyword name="$P14F"  value="586_50 nm" />
         <Keyword name="$P14L"  value="561nm" />
         <Keyword name="$P14O"  value="100mW" />
         <Keyword name="$P14V"  value="394" />
         <Keyword name="$P14T"  value="-00" />
         <Keyword name="$P15N"  value="Y1-H" />
         <Keyword name="$P15B"  value="32" />
         <Keyword name="$P15E"  value="0.0,0.0" />
         <Keyword name="$P15D"  value="Hyperlogarithmic,-1.0,1000" />
         <Keyword name="$P15R"  value="1000" />
         <Keyword name="$P15G"  value="1" />
         <Keyword name="$P15S"  value="PE-H" />
         <Keyword name="$P15F"  value="586_50 nm" />
         <Keyword name="$P15L"  value="561nm" />
         <Keyword name="$P15O"  value="100mW" />
         <Keyword name="$P15V"  value="394" />
         <Keyword name="$P15T"  value="-00" />
         <Keyword name="$P16N"  value="Y1-W" />
         <Keyword name="$P16B"  value="32" />
         <Keyword name="$P16E"  value="0.0,0.0" />
         <Keyword name="$P16D"  value="Hyperlogarithmic,-1.0,1000" />
         <Keyword name="$P16R"  value="1000" />
         <Keyword name="$P16G"  value="1" />
         <Keyword name="$P16S"  value="PE-W" />
         <Keyword name="$P16F"  value="586_50 nm" />
         <Keyword name="$P16L"  value="561nm" />
         <Keyword name="$P16O"  value="100mW" />
         <Keyword name="$P16V"  value="394" />
         <Keyword name="$P16T"  value="-00" />
         <Keyword name="$P17N"  value="Y3-A" />
         <Keyword name="$P17B"  value="32" />
         <Keyword name="$P17E"  value="0.0,0.0" />
         <Keyword name="$P17D"  value="Hyperlogarithmic,-1.0,1000" />
         <Keyword name="$P17R"  value="1000" />
         <Keyword name="$P17G"  value="1" />
         <Keyword name="$P17S"  value="mKate_APC-A" />
         <Keyword name="$P17F"  value="661_50 nm" />
         <Keyword name="$P17L"  value="561nm" />
         <Keyword name="$P17O"  value="100mW" />
         <Keyword name="$P17V"  value="427" />
         <Keyword name="$P17T"  value="-20" />
         <Keyword name="$P18N"  value="Y3-H" />
         <Keyword name="$P18B"  value="32" />
         <Keyword name="$P18E"  value="0.0,0.0" />
         <Keyword name="$P18D"  value="Hyperlogarithmic,-1.0,1000" />
         <Keyword name="$P18R"  value="1000" />
         <Keyword name="$P18G"  value="1" />
         <Keyword name="$P18S"  value="mKate_APC-H" />
         <Keyword name="$P18F"  value="661_50 nm" />
         <Keyword name="$P18L"  value="561nm" />
         <Keyword name="$P18O"  value="100mW" />
         <Keyword name="$P18V"  value="427" />
         <Keyword name="$P18T"  value="-20" />
         <Keyword name="$P19N"  value="Y3-W" />
         <Keyword name="$P19B"  value="32" />
         <Keyword name="$P19E"  value="0.0,0.0" />
         <Keyword name="$P19D"  value="Hyperlogarithmic,-1.0,1000" />
         <Keyword name="$P19R"  value="1000" />
         <Keyword name="$P19G"  value="1" />
         <Keyword name="$P19S"  value="mKate_APC-W" />
         <Keyword name="$P19F"  value="661_50 nm" />
         <Keyword name="$P19L"  value="561nm" />
         <Keyword name="$P19O"  value="100mW" />
         <Keyword name="$P19V"  value="427" />
         <Keyword name="$P19T"  value="-20" />
         <Keyword name="$P20N"  value="B1-A" />
         <Keyword name="$P20B"  value="32" />
         <Keyword name="$P20E"  value="0.0,0.0" />
         <Keyword name="$P20D"  value="Hyperlogarithmic,-1.0,1000" />
         <Keyword name="$P20R"  value="1000" />
         <Keyword name="$P20G"  value="1" />
         <Keyword name="$P20S"  value="GFP_FITC-A" />
         <Keyword name="$P20F"  value="525_50 nm" />
         <Keyword name="$P20L"  value="488nm" />
         <Keyword name="$P20O"  value="30mW" />
         <Keyword name="$P20V"  value="380" />
         <Keyword name="$P20T"  value="-01" />
         <Keyword name="$P21N"  value="B1-H" />
         <Keyword name="$P21B"  value="32" />
         <Keyword name="$P21E"  value="0.0,0.0" />
         <Keyword name="$P21D"  value="Hyperlogarithmic,-1.0,1000" />
         <Keyword name="$P21R"  value="1000" />
         <Keyword name="$P21G"  value="1" />
         <Keyword name="$P21S"  value="GFP_FITC-H" />
         <Keyword name="$P21F"  value="525_50 nm" />
         <Keyword name="$P21L"  value="488nm" />
         <Keyword name="$P21O"  value="30mW" />
         <Keyword name="$P21V"  value="380" />
         <Keyword name="$P21T"  value="-01" />
         <Keyword name="$P22N"  value="B1-W" />
         <Keyword name="$P22B"  value="32" />
         <Keyword name="$P22E"  value="0.0,0.0" />
         <Keyword name="$P22D"  value="Hyperlogarithmic,-1.0,1000" />
         <Keyword name="$P22R"  value="1000" />
         <Keyword name="$P22G"  value="1" />
         <Keyword name="$P22S"  value="GFP_FITC-W" />
         <Keyword name="$P22F"  value="525_50 nm" />
         <Keyword name="$P22L"  value="488nm" />
         <Keyword name="$P22O"  value="30mW" />
         <Keyword name="$P22V"  value="380" />
         <Keyword name="$P22T"  value="-01" />
         <Keyword name="$NEXTDATA"  value="0" />
         <Keyword name="$BEGINANALYSIS"  value="0" />
         <Keyword name="$ENDANALYSIS"  value="0" />
         <Keyword name="$BEGINSTEXT"  value="1425596" />
         <Keyword name="$ENDSTEXT"  value="1604078" />
         <Keyword name="$BEGINDATA"  value="159744" />
         <Keyword name="$ENDDATA"  value="1421312" />
         <Keyword name="FILENAME"  value="" />
       </Keywords>
       <SampleNode name="2019-11-28-WT--A1.0002.mqd"  annotation=""  owningGroup=""  expanded="1"  sortPriority="10"  count="14292"  sampleID="6" >
         <Graph smoothing="0"  backColor="#ffffff"  foreColor="#000000"  type="Pseudocolor"  fast="1" >
           <Axis dimension="x"  name="FSC-A"  label=""  auto="auto" />
           <Axis dimension="y"  name="SSC-A"  label=""  auto="auto" />
           <GraphSettings level="5%"  smoothingHighResolution="1"  contourHighResolution="1"  histogramSmoothingCount="0"  graphResolution="256"  showOutliers="0"  drawLargeDots="0"  dotsToDraw="8000"  tint="le.chartfill.tinted.40"  lineWeight="le.lineweight.normal"  lineStyle="le.linestyle.solid" />
           <GraphEnvironment showGrid="0"  showAxes="tnlTNL"  showGates="1"  showFreqOnPlots="1"  showGateNameOnPlots="1"  showMedians="0"  showUncomped="0"  addEventParam="0"  lastYAxisName="" >
             <TextTraits font="SansSerif"  size="11"  name="Labels"  style="plain"  color="#000000"  background="#00ffffff"  just="left" />
             <TextTraits font="SansSerif"  size="11"  name="LayoutGates"  style="plain"  color="#000000"  background="#00ffffff"  just="left" />
             <TextTraits font="SansSerif"  size="9"  name="Numbers"  style="plain"  color="#000000"  background="#00ffffff"  just="left" />
             <TextTraits font="SansSerif"  size="9"  name="Legend"  style="plain"  color="#000000"  background="#00ffffff"  just="left" />
           </GraphEnvironment>
         </Graph>
         <Subpopulations>
           <Population name="cells"  annotation=""  owningGroup="MQD"  expanded="1"  sortPriority="10"  count="12765" >
             <Graph smoothing="0"  backColor="#ffffff"  foreColor="#000000"  heatMapStatParameter="HDR-T"  type="Pseudocolor"  fast="1" >
               <Axis dimension="x"  name="FSC-H"  label=""  auto="auto" />
               <Axis dimension="y"  name="FSC-W"  label=""  auto="auto" />
               <GraphSettings level="5%"  smoothingHighResolution="1"  contourHighResolution="1"  histogramSmoothingCount="0"  graphResolution="256"  showOutliers="0"  drawLargeDots="0"  dotsToDraw="8000"  tint="le.chartfill.tinted.40"  lineWeight="le.lineweight.normal"  lineStyle="le.linestyle.solid" />
               <GraphEnvironment showGrid="0"  showAxes="tnlTNL"  showGates="1"  showFreqOnPlots="1"  showGateNameOnPlots="1"  showMedians="0"  showUncomped="0"  addEventParam="0"  lastYAxisName="" >
                 <TextTraits font="SansSerif"  size="11"  name="Labels"  style="plain"  color="#000000"  background="#00ffffff"  just="left" />
                 <TextTraits font="SansSerif"  size="11"  name="LayoutGates"  style="plain"  color="#000000"  background="#00ffffff"  just="left" />
                 <TextTraits font="SansSerif"  size="9"  name="Numbers"  style="plain"  color="#000000"  background="#00ffffff"  just="left" />
                 <TextTraits font="SansSerif"  size="9"  name="Legend"  style="plain"  color="#000000"  background="#00ffffff"  just="left" />
                 <WindowPosition x="-1350"  y="391"  width="390"  height="582"  displayed="1"  panelState="---" />
               </GraphEnvironment>
             </Graph>
             <Gate gating:id="ID921579066" >
               <gating:PolygonGate eventsInside="1"  annoOffsetX="-32"  annoOffsetY="-72"  tint="#000000"  isTinted="0"  lineWeight="Normal"  userDefined="1"  quadId="-1"  gateResolution="256" >
                 <gating:dimension>
                   <data-type:fcs-dimension data-type:name="FSC-A" />
                 </gating:dimension>
                 <gating:dimension>
                   <data-type:fcs-dimension data-type:name="SSC-A" />
                 </gating:dimension>
                 <gating:vertex>
                   <gating:coordinate data-type:value="145.1338582677" />
                   <gating:coordinate data-type:value="20.7287449393" />
                 </gating:vertex>
                 <gating:vertex>
                   <gating:coordinate data-type:value="939.3385826772" />
                   <gating:coordinate data-type:value="87.0607287449" />
                 </gating:vertex>
                 <gating:vertex>
                   <gating:coordinate data-type:value="899.0236220472" />
                   <gating:coordinate data-type:value="493.3441295547" />
                 </gating:vertex>
                 <gating:vertex>
                   <gating:coordinate data-type:value="298.3307086614" />
                   <gating:coordinate data-type:value="887.1902834008" />
                 </gating:vertex>
                 <gating:vertex>
                   <gating:coordinate data-type:value="193.5118110236" />
                   <gating:coordinate data-type:value="190.7044534413" />
                 </gating:vertex>
                 <gating:vertex>
                   <gating:coordinate data-type:value="116.9133858268" />
                   <gating:coordinate data-type:value="66.3319838057" />
                 </gating:vertex>
               </gating:PolygonGate>
             </Gate>
             <Subpopulations>
               <Population name="Single Cells"  annotation=""  owningGroup="MQD"  expanded="1"  sortPriority="10"  count="12694" >
                 <Graph smoothing="0"  backColor="#ffffff"  foreColor="#000000"  heatMapStatParameter="HDR-T"  type="Pseudocolor"  fast="1" >
                   <Axis dimension="x"  name="FSC-A"  label=""  auto="auto" />
                   <Axis dimension="y"  name="B1-A"  label=""  auto="auto" />
                   <GraphSettings level="5%"  smoothingHighResolution="1"  contourHighResolution="1"  histogramSmoothingCount="0"  graphResolution="256"  showOutliers="0"  drawLargeDots="0"  dotsToDraw="8000"  tint="le.chartfill.tinted.40"  lineWeight="le.lineweight.normal"  lineStyle="le.linestyle.solid" />
                   <GraphEnvironment showGrid="0"  showAxes="tnlTNL"  showGates="1"  showFreqOnPlots="1"  showGateNameOnPlots="1"  showMedians="0"  showUncomped="0"  addEventParam="0"  lastYAxisName="" >
                     <TextTraits font="SansSerif"  size="11"  name="Labels"  style="plain"  color="#000000"  background="#00ffffff"  just="left" />
                     <TextTraits font="SansSerif"  size="11"  name="LayoutGates"  style="plain"  color="#000000"  background="#00ffffff"  just="left" />
                     <TextTraits font="SansSerif"  size="9"  name="Numbers"  style="plain"  color="#000000"  background="#00ffffff"  just="left" />
                     <TextTraits font="SansSerif"  size="9"  name="Legend"  style="plain"  color="#000000"  background="#00ffffff"  just="left" />
                     <WindowPosition x="-1195"  y="236"  width="390"  height="582"  displayed="1"  panelState="---" />
                   </GraphEnvironment>
                 </Graph>
                 <Gate gating:id="ID1897452842"  gating:parent_id="ID921579066" >
                   <gating:RectangleGate eventsInside="1"  annoOffsetX="24"  annoOffsetY="102"  tint="#000000"  isTinted="0"  lineWeight="Normal"  userDefined="1"  percentX="0"  percentY="0" >
                     <gating:dimension gating:min="52.40944881889764"  gating:max="778.0787401574803" >
                       <data-type:fcs-dimension data-type:name="FSC-H" />
                     </gating:dimension>
                     <gating:dimension gating:min="497.4898785425101"  gating:max="874.7530364372469" >
                       <data-type:fcs-dimension data-type:name="FSC-W" />
                     </gating:dimension>
                   </gating:RectangleGate>
                 </Gate>
                 <Subpopulations>
                   <Population name="GFP+"  annotation=""  owningGroup="MQD"  expanded="1"  sortPriority="10"  count="11213" >
                     <Graph smoothing="0"  backColor="#ffffff"  foreColor="#000000"  heatMapStatParameter="HDR-T"  type="Pseudocolor"  fast="1" >
                       <Axis dimension="x"  name="Y3-H"  label=""  auto="auto" />
                       <Axis dimension="y"  name="Y1-A"  label=""  auto="auto" />
                       <GraphSettings level="5%"  smoothingHighResolution="1"  contourHighResolution="1"  histogramSmoothingCount="0"  graphResolution="256"  showOutliers="0"  drawLargeDots="0"  dotsToDraw="8000"  tint="le.chartfill.tinted.40"  lineWeight="le.lineweight.normal"  lineStyle="le.linestyle.solid" />
                       <GraphEnvironment showGrid="0"  showAxes="tnlTNL"  showGates="1"  showFreqOnPlots="1"  showGateNameOnPlots="1"  showMedians="0"  showUncomped="0"  addEventParam="0"  lastYAxisName="" >
                         <TextTraits font="SansSerif"  size="11"  name="Labels"  style="plain"  color="#000000"  background="#00ffffff"  just="left" />
                         <TextTraits font="SansSerif"  size="11"  name="LayoutGates"  style="plain"  color="#000000"  background="#00ffffff"  just="left" />
                         <TextTraits font="SansSerif"  size="9"  name="Numbers"  style="plain"  color="#000000"  background="#00ffffff"  just="left" />
                         <TextTraits font="SansSerif"  size="9"  name="Legend"  style="plain"  color="#000000"  background="#00ffffff"  just="left" />
                         <WindowPosition x="-1195"  y="236"  width="390"  height="582"  displayed="0"  panelState="---" />
                       </GraphEnvironment>
                     </Graph>
                     <Gate gating:id="ID1702968765"  gating:parent_id="ID1897452842" >
                       <gating:RectangleGate eventsInside="1"  annoOffsetX="71"  annoOffsetY="152"  tint="#000000"  isTinted="0"  lineWeight="Normal"  userDefined="1"  percentX="0"  percentY="0" >
                         <gating:dimension gating:min="108.85039370078741"  gating:max="866.7716535433071" >
                           <data-type:fcs-dimension data-type:name="FSC-A" />
                         </gating:dimension>
                         <gating:dimension gating:min="102.83613577250435"  gating:max="1000.0" >
                           <data-type:fcs-dimension data-type:name="B1-A" />
                         </gating:dimension>
                       </gating:RectangleGate>
                     </Gate>
                     <Subpopulations>
                       <Population name="CD14+"  annotation=""  owningGroup="MQD"  expanded="1"  sortPriority="10"  count="9842" >
                         <Graph smoothing="0"  backColor="#ffffff"  foreColor="#000000"  heatMapStatParameter="HDR-T"  type="Pseudocolor"  fast="1" >
                           <Axis dimension="x"  name="Y3-A"  label=""  auto="auto" />
                           <Axis dimension="y"  name="Y1-A"  label=""  auto="auto" />
                           <GraphSettings level="5%"  smoothingHighResolution="1"  contourHighResolution="1"  histogramSmoothingCount="0"  graphResolution="256"  showOutliers="0"  drawLargeDots="0"  dotsToDraw="8000"  tint="le.chartfill.tinted.40"  lineWeight="le.lineweight.normal"  lineStyle="le.linestyle.solid" />
                           <GraphEnvironment showGrid="0"  showAxes="tnlTNL"  showGates="1"  showFreqOnPlots="1"  showGateNameOnPlots="1"  showMedians="0"  showUncomped="0"  addEventParam="0"  lastYAxisName="" >
                             <TextTraits font="SansSerif"  size="11"  name="Labels"  style="plain"  color="#000000"  background="#00ffffff"  just="left" />
                             <TextTraits font="SansSerif"  size="11"  name="LayoutGates"  style="plain"  color="#000000"  background="#00ffffff"  just="left" />
                             <TextTraits font="SansSerif"  size="9"  name="Numbers"  style="plain"  color="#000000"  background="#00ffffff"  just="left" />
                             <TextTraits font="SansSerif"  size="9"  name="Legend"  style="plain"  color="#000000"  background="#00ffffff"  just="left" />
                             <WindowPosition x="-1157"  y="273"  width="390"  height="582"  displayed="1"  panelState="---" />
                           </GraphEnvironment>
                         </Graph>
                         <Gate gating:id="ID151999679"  gating:parent_id="ID1702968765" >
                           <gating:RectangleGate eventsInside="1"  annoOffsetX="0"  annoOffsetY="0"  tint="#000000"  isTinted="0"  lineWeight="Normal"  userDefined="1"  percentX="0"  percentY="0" >
                             <gating:dimension gating:min="0.9470610000772237" >
                               <data-type:fcs-dimension data-type:name="Y3-A" />
                             </gating:dimension>
                             <gating:dimension gating:max="19.934031568734778" >
                               <data-type:fcs-dimension data-type:name="Y1-A" />
                             </gating:dimension>
                           </gating:RectangleGate>
                         </Gate>
                       </Population>
                       <Population name="CD19+"  annotation=""  owningGroup="MQD"  expanded="1"  sortPriority="10"  count="554" >
                         <Graph smoothing="0"  backColor="#ffffff"  foreColor="#000000"  heatMapStatParameter="HDR-T"  type="Pseudocolor"  fast="1" >
                           <Axis dimension="x"  name="Y3-A"  label=""  auto="auto" />
                           <Axis dimension="y"  name="Y1-A"  label=""  auto="auto" />
                           <GraphSettings level="5%"  smoothingHighResolution="1"  contourHighResolution="1"  histogramSmoothingCount="0"  graphResolution="256"  showOutliers="0"  drawLargeDots="0"  dotsToDraw="8000"  tint="le.chartfill.tinted.40"  lineWeight="le.lineweight.normal"  lineStyle="le.linestyle.solid" />
                           <GraphEnvironment showGrid="0"  showAxes="tnlTNL"  showGates="1"  showFreqOnPlots="1"  showGateNameOnPlots="1"  showMedians="0"  showUncomped="0"  addEventParam="0"  lastYAxisName="" >
                             <TextTraits font="SansSerif"  size="11"  name="Labels"  style="plain"  color="#000000"  background="#00ffffff"  just="left" />
                             <TextTraits font="SansSerif"  size="11"  name="LayoutGates"  style="plain"  color="#000000"  background="#00ffffff"  just="left" />
                             <TextTraits font="SansSerif"  size="9"  name="Numbers"  style="plain"  color="#000000"  background="#00ffffff"  just="left" />
                             <TextTraits font="SansSerif"  size="9"  name="Legend"  style="plain"  color="#000000"  background="#00ffffff"  just="left" />
                             <WindowPosition x="-1157"  y="273"  width="390"  height="582"  displayed="1"  panelState="---" />
                           </GraphEnvironment>
                         </Graph>
                         <Gate gating:id="ID1959724443"  gating:parent_id="ID1702968765" >
                           <gating:RectangleGate eventsInside="1"  annoOffsetX="0"  annoOffsetY="0"  tint="#000000"  isTinted="0"  lineWeight="Normal"  userDefined="1"  percentX="0"  percentY="0" >
                             <gating:dimension gating:max="0.9470610000772237" >
                               <data-type:fcs-dimension data-type:name="Y3-A" />
                             </gating:dimension>
                             <gating:dimension gating:min="19.934031568734778" >
                               <data-type:fcs-dimension data-type:name="Y1-A" />
                             </gating:dimension>
                           </gating:RectangleGate>
                         </Gate>
                       </Population>
                       <Population name="Q2: mKate_APC-A+ , PE-A+"  annotation=""  owningGroup="MQD"  expanded="1"  sortPriority="10"  count="38" >
                         <Graph smoothing="0"  backColor="#ffffff"  foreColor="#000000"  heatMapStatParameter="HDR-T"  type="Pseudocolor"  fast="1" >
                           <Axis dimension="x"  name="Y3-A"  label=""  auto="auto" />
                           <Axis dimension="y"  name="Y1-A"  label=""  auto="auto" />
                           <GraphSettings level="5%"  smoothingHighResolution="1"  contourHighResolution="1"  histogramSmoothingCount="0"  graphResolution="256"  showOutliers="0"  drawLargeDots="0"  dotsToDraw="8000"  tint="le.chartfill.tinted.40"  lineWeight="le.lineweight.normal"  lineStyle="le.linestyle.solid" />
                           <GraphEnvironment showGrid="0"  showAxes="tnlTNL"  showGates="1"  showFreqOnPlots="1"  showGateNameOnPlots="1"  showMedians="0"  showUncomped="0"  addEventParam="0"  lastYAxisName="" >
                             <TextTraits font="SansSerif"  size="11"  name="Labels"  style="plain"  color="#000000"  background="#00ffffff"  just="left" />
                             <TextTraits font="SansSerif"  size="11"  name="LayoutGates"  style="plain"  color="#000000"  background="#00ffffff"  just="left" />
                             <TextTraits font="SansSerif"  size="9"  name="Numbers"  style="plain"  color="#000000"  background="#00ffffff"  just="left" />
                             <TextTraits font="SansSerif"  size="9"  name="Legend"  style="plain"  color="#000000"  background="#00ffffff"  just="left" />
                             <WindowPosition x="-1157"  y="273"  width="390"  height="582"  displayed="1"  panelState="---" />
                           </GraphEnvironment>
                         </Graph>
                         <Gate gating:id="ID702465948"  gating:parent_id="ID1702968765" >
                           <gating:RectangleGate eventsInside="1"  annoOffsetX="0"  annoOffsetY="0"  tint="#000000"  isTinted="0"  lineWeight="Normal"  userDefined="1"  percentX="0"  percentY="0" >
                             <gating:dimension gating:min="0.9470610000772237" >
                               <data-type:fcs-dimension data-type:name="Y3-A" />
                             </gating:dimension>
                             <gating:dimension gating:min="19.934031568734778" >
                               <data-type:fcs-dimension data-type:name="Y1-A" />
                             </gating:dimension>
                           </gating:RectangleGate>
                         </Gate>
                       </Population>
                       <Population name="Q4: mKate_APC-A- , PE-A-"  annotation=""  owningGroup="MQD"  expanded="1"  sortPriority="10"  count="779" >
                         <Graph smoothing="0"  backColor="#ffffff"  foreColor="#000000"  heatMapStatParameter="HDR-T"  type="Pseudocolor"  fast="1" >
                           <Axis dimension="x"  name="Y3-A"  label=""  auto="auto" />
                           <Axis dimension="y"  name="Y1-A"  label=""  auto="auto" />
                           <GraphSettings level="5%"  smoothingHighResolution="1"  contourHighResolution="1"  histogramSmoothingCount="0"  graphResolution="256"  showOutliers="0"  drawLargeDots="0"  dotsToDraw="8000"  tint="le.chartfill.tinted.40"  lineWeight="le.lineweight.normal"  lineStyle="le.linestyle.solid" />
                           <GraphEnvironment showGrid="0"  showAxes="tnlTNL"  showGates="1"  showFreqOnPlots="1"  showGateNameOnPlots="1"  showMedians="0"  showUncomped="0"  addEventParam="0"  lastYAxisName="" >
                             <TextTraits font="SansSerif"  size="11"  name="Labels"  style="plain"  color="#000000"  background="#00ffffff"  just="left" />
                             <TextTraits font="SansSerif"  size="11"  name="LayoutGates"  style="plain"  color="#000000"  background="#00ffffff"  just="left" />
                             <TextTraits font="SansSerif"  size="9"  name="Numbers"  style="plain"  color="#000000"  background="#00ffffff"  just="left" />
                             <TextTraits font="SansSerif"  size="9"  name="Legend"  style="plain"  color="#000000"  background="#00ffffff"  just="left" />
                             <WindowPosition x="-1157"  y="273"  width="390"  height="582"  displayed="1"  panelState="---" />
                           </GraphEnvironment>
                         </Graph>
                         <Gate gating:id="ID129072797"  gating:parent_id="ID1702968765" >
                           <gating:RectangleGate eventsInside="1"  annoOffsetX="0"  annoOffsetY="0"  tint="#000000"  isTinted="0"  lineWeight="Normal"  userDefined="1"  percentX="0"  percentY="0" >
                             <gating:dimension gating:max="0.9470610000772237" >
                               <data-type:fcs-dimension data-type:name="Y3-A" />
                             </gating:dimension>
                             <gating:dimension gating:max="19.934031568734778" >
                               <data-type:fcs-dimension data-type:name="Y1-A" />
                             </gating:dimension>
                           </gating:RectangleGate>
                         </Gate>
                       </Population>
                     </Subpopulations>
                   </Population>
                 </Subpopulations>
               </Population>
             </Subpopulations>
           </Population>
         </Subpopulations>
       </SampleNode>
     </Sample>
   </SampleList>
   <TableEditor title="FlowJo Tables: TD.wsp"  current="Table" >
     <Table name="Table"  outputFile="file:/Users/lsc/Table"  color="#00ffffff"  isBatch="0"  quickclose="0"  destination="toDisplay"  outputFormat="fj.document.type.table" >
       <PrintLayout flipPattern0="0"  rows="1"  columns="1"  padding="36"  header=""  footer=""  headerActive="0"  footerActive="0"  scalingMode="fj.print.scale.none"  scaling="1"  orientation="1"  width="595.2744"  height="841.8888"  imageableX="72"  imageableY="72"  imageableWidth="451.2744"  imageableHeight="697.8888" />
       <PageSection sectionName="header" >&lt;table width=&quot;100%&quot;&gt;&lt;tr&gt;&lt;td align=&quot;left&quot; valign=&quot;top&quot;&gt;&amp;NBSP&amp;NBSP&amp;NBSP&amp;NBSP&lt;IMG SRC=&quot;file:/Applications/FlowJo.app/Contents/Resources/Java/images/fj_icon.png&quot;&gt;&lt;/IMG&gt;&lt;br/&gt;FlowJo, LLC&lt;/td&gt;&lt;td align=&quot;right&quot; valign=&quot;top&quot;&gt;Page &lt;PageNumber/&gt;&lt;/td&gt;&lt;/tr&gt;&lt;/table&gt;</PageSection>
       <PageSection sectionName="footer" >&lt;table width=&quot;100%&quot;&gt;&lt;tr&gt;&lt;td align=&quot;left&quot;  valign=&quot;bottom&quot;&gt;&lt;LongDate/&gt;&lt;/td&gt;&lt;td align=&quot;right&quot; valign=&quot;bottom&quot;&gt;&lt;Version/&gt;&lt;/td&gt;&lt;/tr&gt;&lt;/table&gt;</PageSection>
       <Iteration iterationType="SAMPLE"  iterationValue=""  iterationKeyword=""  discriminator=""  panelSize="1"  groupName="workspaceSelection" />
     </Table>
   </TableEditor>
   <LayoutEditor title="FlowJo Layouts: TD.wsp"  current="Layout"  showGrid="0"  showPageBreaks="0"  showGuides="0"  showDebugOutput="0" >
     <Layout name="Layout"  outputFile="file:/Users/lsc/Layout"  color="#00ffffff"  isBatch="0"  showGrid="0"  showRulers="1"  showDebugOutput="0"  showGuides="0"  showPageBreaks="1"  scale="1" >
       <PrintLayout flipPattern0="0"  rows="1"  columns="1"  padding="36"  header=""  footer=""  headerActive="0"  footerActive="0"  scalingMode="fj.print.scale.none"  scaling="1"  orientation="1"  width="595.2744"  height="841.8888"  imageableX="72"  imageableY="72"  imageableWidth="451.2744"  imageableHeight="697.8888" />
       <PageSection sectionName="header" >&lt;table width=&quot;100%&quot;&gt;&lt;tr&gt;&lt;td align=&quot;left&quot; valign=&quot;top&quot;&gt;&amp;NBSP&amp;NBSP&amp;NBSP&amp;NBSP&lt;IMG SRC=&quot;file:/Applications/FlowJo.app/Contents/Resources/Java/images/fj_icon.png&quot;&gt;&lt;/IMG&gt;&lt;br/&gt;FlowJo, LLC&lt;/td&gt;&lt;td align=&quot;right&quot; valign=&quot;top&quot;&gt;Page &lt;PageNumber/&gt;&lt;/td&gt;&lt;/tr&gt;&lt;/table&gt;</PageSection>
       <PageSection sectionName="footer" >&lt;table width=&quot;100%&quot;&gt;&lt;tr&gt;&lt;td align=&quot;left&quot;  valign=&quot;bottom&quot;&gt;&lt;LongDate/&gt;&lt;/td&gt;&lt;td align=&quot;right&quot; valign=&quot;bottom&quot;&gt;&lt;Version/&gt;&lt;/td&gt;&lt;/tr&gt;&lt;/table&gt;</PageSection>
       <Iteration iterationType="OFF"  iterationValue=""  iterationKeyword=""  discriminator=""  panelSize="1"  groupName="workspaceSelection" />
       <BatchSettings useCurrentGroup="1"  length="3"  name=""  order="ACROSS"  direction="COLUMNS"  append="0"  destination="toLayout"  separatePages="0"  launchApp="1"  header="0"  footer="0"  commandLineBatch="0" />
       <FigList/>
     </Layout>
     <WindowPosition x="0"  y="11"  width="900"  height="600" />
   </LayoutEditor>
   <Scripts>
     <Script lang="text/javascript"  name="New Script 		 " />
   </Scripts>
   <Exports/>
   <SOPS/>
   <experiment/>
   <weights/>
 </Workspace>
