# Supplementary material for: Bacterial RNA sensing by TLR8 requires RNase 6 processing and is inhibited by RNA 2’O-methylation
Source: EMBO Rep. 2024 Oct 3;25(11):4674–92. doi: 10.1038/s44319-024-00281-9 (PMC11549399; doi:10.1038/s44319-024-00281-9)
Supplement: Supplementary file 3 — Source data Fig. 1 [file 44319_2024_281_MOESM3_ESM.zip › Figure 1/1A/2019-11-04-UT--A1.0002.mqd]

MQD3.1    10359040 10362698 159744 10358784 10363069 10541527 0 0                                                                                                                                                                                                                                                                                                                                                                                                                                                                                                                                                                                                                                                                                                                                                                                                                                                                                                                                                                                                                                                                                                                                                                                                                                                                                                                                                                                                                                                                                                                                                                                                                                                                                                                                                                                                                                                                                                                                                                                                                                                                                                                                                                                                                                                                                                                                                                                                                                                                                                                                                                                                                                                                                                                                                                                                                                                                                                                                                                                                                                                                                                                                                                                                                                                                                                                                                                                                                                                                                                                                                                                                                                                                                                                                                                                                                                                                                                                                                                                                                                                                                                                                                                                                                                                                                                                                                                                                                                                               /$EXP/chen lan-sun/$SYS/MACSQuantify,2.11.1746.19438/$CYT/MACSQuant VYB,2.11.1746.19438/$CYTSN/3124/$CELLS/UT/$DATE/2019-Nov-04/$BTIM/16:18:55/$ETIM/16:18:55/$TIMESTEP/1/$PLATENAME/Single tube rack/$WELLID/A1/$FIL/2019-11-04-UT--A1.0002.mqd/$PAR/22/$TOT/0/$ABRT/0/$LOST/0/$MODE/L/$DATATYPE/F/$BYTEORD/1,2,3,4/$P1N/HDR-T/$P1B/32/$P1E/0.0,0.0/$P1D/Linear,0,1000/$P1R/1000/$P1G/1/$P1S/HDR-T/$P2N/HDR-CE/$P2B/32/$P2E/0.0,0.0/$P2D/Linear,0,1000/$P2R/1000/$P2G/1/$P2S/HDR-CE/$P3N/HDR-SE/$P3B/32/$P3E/0.0,0.0/$P3D/Linear,0,1000/$P3R/1000/$P3G/1/$P3S/HDR-SE/$P4N/HDR-V/$P4B/32/$P4E/0.0,0.0/$P4D/Linear,0,1000/$P4R/1000/$P4G/1/$P4S/HDR-V/$P5N/FSC-A/$P5B/32/$P5E/0.0,0.0/$P5D/Linear,0,1000/$P5R/1000/$P5G/1/$P5S/FSC-A/$P5F/561//10 nm/$P5L/561nm/$P5O/100mW/$P5V/291/$P5T/-00/$P6N/FSC-H/$P6B/32/$P6E/0.0,0.0/$P6D/Linear,0,1000/$P6R/1000/$P6G/1/$P6S/FSC-H/$P6F/561//10 nm/$P6L/561nm/$P6O/100mW/$P6V/291/$P6T/-00/$P7N/FSC-W/$P7B/32/$P7E/0.0,0.0/$P7D/Linear,0,1000/$P7R/1000/$P7G/1/$P7S/FSC-W/$P7F/561//10 nm/$P7L/561nm/$P7O/100mW/$P7V/291/$P7T/-00/$P8N/SSC-A/$P8B/32/$P8E/0.0,0.0/$P8D/Linear,0,1000/$P8R/1000/$P8G/1/$P8S/SSC-A/$P8F/561//10 nm/$P8L/561nm/$P8O/100mW/$P8V/294/$P8T/-00/$P9N/SSC-H/$P9B/32/$P9E/0.0,0.0/$P9D/Linear,0,1000/$P9R/1000/$P9G/1/$P9S/SSC-H/$P9F/561//10 nm/$P9L/561nm/$P9O/100mW/$P9V/294/$P9T/-00/$P10N/SSC-W/$P10B/32/$P10E/0.0,0.0/$P10D/Linear,0,1000/$P10R/1000/$P10G/1/$P10S/SSC-W/$P10F/561//10 nm/$P10L/561nm/$P10O/100mW/$P10V/294/$P10T/-00/$P11N/V1-A/$P11B/32/$P11E/0.0,0.0/$P11D/Hyperlogarithmic,-1.0,1000/$P11R/1000/$P11G/1/$P11S/CFP//VioBlue-A/$P11F/450//50 nm/$P11L/405nm/$P11O/40mW/$P11V/352/$P11T/-00/$P12N/V1-H/$P12B/32/$P12E/0.0,0.0/$P12D/Hyperlogarithmic,-1.0,1000/$P12R/1000/$P12G/1/$P12S/CFP//VioBlue-H/$P12F/450//50 nm/$P12L/405nm/$P12O/40mW/$P12V/352/$P12T/-00/$P13N/V1-W/$P13B/32/$P13E/0.0,0.0/$P13D/Hyperlogarithmic,-1.0,1000/$P13R/1000/$P13G/1/$P13S/CFP//VioBlue-W/$P13F/450//50 nm/$P13L/405nm/$P13O/40mW/$P13V/352/$P13T/-00/$P14N/Y1-A/$P14B/32/$P14E/0.0,0.0/$P14D/Hyperlogarithmic,-1.0,1000/$P14R/1000/$P14G/1/$P14S/PE-A/$P14F/586//50 nm/$P14L/561nm/$P14O/100mW/$P14V/394/$P14T/-00/$P15N/Y1-H/$P15B/32/$P15E/0.0,0.0/$P15D/Hyperlogarithmic,-1.0,1000/$P15R/1000/$P15G/1/$P15S/PE-H/$P15F/586//50 nm/$P15L/561nm/$P15O/100mW/$P15V/394/$P15T/-00/$P16N/Y1-W/$P16B/32/$P16E/0.0,0.0/$P16D/Hyperlogarithmic,-1.0,1000/$P16R/1000/$P16G/1/$P16S/PE-W/$P16F/586//50 nm/$P16L/561nm/$P16O/100mW/$P16V/394/$P16T/-00/$P17N/Y3-A/$P17B/32/$P17E/0.0,0.0/$P17D/Hyperlogarithmic,-1.0,1000/$P17R/1000/$P17G/1/$P17S/mKate//APC-A/$P17F/661//50 nm/$P17L/561nm/$P17O/100mW/$P17V/427/$P17T/-20/$P18N/Y3-H/$P18B/32/$P18E/0.0,0.0/$P18D/Hyperlogarithmic,-1.0,1000/$P18R/1000/$P18G/1/$P18S/mKate//APC-H/$P18F/661//50 nm/$P18L/561nm/$P18O/100mW/$P18V/427/$P18T/-20/$P19N/Y3-W/$P19B/32/$P19E/0.0,0.0/$P19D/Hyperlogarithmic,-1.0,1000/$P19R/1000/$P19G/1/$P19S/mKate//APC-W/$P19F/661//50 nm/$P19L/561nm/$P19O/100mW/$P19V/427/$P19T/-20/$P20N/B1-A/$P20B/32/$P20E/0.0,0.0/$P20D/Hyperlogarithmic,-1.0,1000/$P20R/1000/$P20G/1/$P20S/GFP//FITC-A/$P20F/525//50 nm/$P20L/488nm/$P20O/30mW/$P20V/380/$P20T/-01/$P21N/B1-H/$P21B/32/$P21E/0.0,0.0/$P21D/Hyperlogarithmic,-1.0,1000/$P21R/1000/$P21G/1/$P21S/GFP//FITC-H/$P21F/525//50 nm/$P21L/488nm/$P21O/30mW/$P21V/380/$P21T/-01/$P22N/B1-W/$P22B/32/$P22E/0.0,0.0/$P22D/Hyperlogarithmic,-1.0,1000/$P22R/1000/$P22G/1/$P22S/GFP//FITC-W/$P22F/525//50 nm/$P22L/488nm/$P22O/30mW/$P22V/380/$P22T/-01/$NEXTDATA/0/$BEGINANALYSIS/0/$ENDANALYSIS/0/$BEGINSTEXT/8258/$ENDSTEXT/157130/$BEGINDATA/4096/$ENDDATA/4096/                                                                                                                                                                                                                                                                                                                                                                                              /@MB_P1_BASE/HDR-T
HDR-T
0
4/@MB_P2_BASE/HDR-CE
HDR-CE
0
4/@MB_P3_BASE/HDR-SE
HDR-SE
0
4/@MB_P4_BASE/HDR-V
HDR-V
0
4/@MB_P5_BASE/FSC-A
FSC-A
1
4/@MB_P6_BASE/FSC-H
FSC-H
1
4/@MB_P7_BASE/FSC-W
FSC-W
1
4/@MB_P8_BASE/SSC-A
SSC-A
2
4/@MB_P9_BASE/SSC-H
SSC-H
2
4/@MB_P10_BASE/SSC-W
SSC-W
2
4/@MB_P11_BASE/V1-A
FL1-A
3
4/@MB_P12_BASE/V1-H
FL1-H
3
4/@MB_P13_BASE/V1-W
FL1-W
3
4/@MB_P14_BASE/Y1-A
FL2-A
5
4/@MB_P15_BASE/Y1-H
FL2-H
5
4/@MB_P16_BASE/Y1-W
FL2-W
5
4/@MB_P17_BASE/Y3-A
FL3-A
9
4/@MB_P18_BASE/Y3-H
FL3-H
9
4/@MB_P19_BASE/Y3-W
FL3-W
9
4/@MB_P20_BASE/B1-A
FL4-A
6
4/@MB_P21_BASE/B1-H
FL4-H
6
4/@MB_P22_BASE/B1-W
FL4-W
6
4/@MB_INSSET/PEJhc2ljRW50cnk+CiA8bmFtZT5Tb2Z0d2FyZTwvbmFtZT4KIDxmbGFncz4xMzEwNzQ8L2ZsYWdzPgogPEJhc2ljRW50cnk+CiAgPG5hbWU+RGV2aWNlPC9uYW1lPgogIDxmbGFncz4xMzEyMDI8L2ZsYWdzPgogIDxCYXNpY0VudHJ5PgogICA8bmFtZT5EZXRlY3RvcjwvbmFtZT4KICAgPGZsYWdzPjEzMTk3MDwvZmxhZ3M+CiAgIDx2YWx1ZSB0eXBlPSIzIj5WeWI8L3ZhbHVlPgogICA8QmFzaWNFbnRyeT4KICAgIDxuYW1lPlBtdHM8L25hbWU+CiAgICA8ZmxhZ3M+MTMxMjAyPC9mbGFncz4KICAgIDxCYXNpY0VudHJ5PgogICAgIDxuYW1lPjE8L25hbWU+CiAgICAgPGZsYWdzPjEzMTIwMjwvZmxhZ3M+CiAgICAgPEJhc2ljRW50cnk+CiAgICAgIDxuYW1lPkdhaW48L25hbWU+CiAgICAgIDxmbGFncz4xMzE3MTQ8L2ZsYWdzPgogICAgICA8dmFsdWUgdHlwZT0iMiI+MjkxPC92YWx1ZT4KICAgICA8L0Jhc2ljRW50cnk+CiAgICA8L0Jhc2ljRW50cnk+CiAgICA8QmFzaWNFbnRyeT4KICAgICA8bmFtZT43PC9uYW1lPgogICAgIDxmbGFncz4xMzEyMDI8L2ZsYWdzPgogICAgIDxCYXNpY0VudHJ5PgogICAgICA8bmFtZT5HYWluPC9uYW1lPgogICAgICA8ZmxhZ3M+MTMxNzE0PC9mbGFncz4KICAgICAgPHZhbHVlIHR5cGU9IjIiPjI5NDwvdmFsdWU+CiAgICAgPC9CYXNpY0VudHJ5PgogICAgPC9CYXNpY0VudHJ5PgogICAgPEJhc2ljRW50cnk+CiAgICAgPG5hbWU+MzwvbmFtZT4KICAgICA8ZmxhZ3M+MTMxMjAyPC9mbGFncz4KICAgICA8QmFzaWNFbnRyeT4KICAgICAgPG5hbWU+R2FpbjwvbmFtZT4KICAgICAgPGZsYWdzPjEzMTcxNDwvZmxhZ3M+CiAgICAgIDx2YWx1ZSB0eXBlPSIyIj4zNTI8L3ZhbHVlPgogICAgIDwvQmFzaWNFbnRyeT4KICAgIDwvQmFzaWNFbnRyeT4KICAgIDxCYXNpY0VudHJ5PgogICAgIDxuYW1lPjU8L25hbWU+CiAgICAgPGZsYWdzPjEzMTIwMjwvZmxhZ3M+CiAgICAgPEJhc2ljRW50cnk+CiAgICAgIDxuYW1lPkdhaW48L25hbWU+CiAgICAgIDxmbGFncz4xMzE3MTQ8L2ZsYWdzPgogICAgICA8dmFsdWUgdHlwZT0iMiI+MzUyPC92YWx1ZT4KICAgICA8L0Jhc2ljRW50cnk+CiAgICA8L0Jhc2ljRW50cnk+CiAgICA8QmFzaWNFbnRyeT4KICAgICA8bmFtZT4xMDwvbmFtZT4KICAgICA8ZmxhZ3M+MTMxMjAyPC9mbGFncz4KICAgICA8QmFzaWNFbnRyeT4KICAgICAgPG5hbWU+R2FpbjwvbmFtZT4KICAgICAgPGZsYWdzPjEzMTcxNDwvZmxhZ3M+CiAgICAgIDx2YWx1ZSB0eXBlPSIyIj4zOTQ8L3ZhbHVlPgogICAgIDwvQmFzaWNFbnRyeT4KICAgIDwvQmFzaWNFbnRyeT4KICAgIDxCYXNpY0VudHJ5PgogICAgIDxuYW1lPjY8L25hbWU+CiAgICAgPGZsYWdzPjEzMTIwMjwvZmxhZ3M+CiAgICAgPEJhc2ljRW50cnk+CiAgICAgIDxuYW1lPkdhaW48L25hbWU+CiAgICAgIDxmbGFncz4xMzE3MTQ8L2ZsYWdzPgogICAgICA8dmFsdWUgdHlwZT0iMiI+MzQ2PC92YWx1ZT4KICAgICA8L0Jhc2ljRW50cnk+CiAgICA8L0Jhc2ljRW50cnk+CiAgICA8QmFzaWNFbnRyeT4KICAgICA8bmFtZT4yPC9uYW1lPgogICAgIDxmbGFncz4xMzEyMDI8L2ZsYWdzPgogICAgIDxCYXNpY0VudHJ5PgogICAgICA8bmFtZT5HYWluPC9uYW1lPgogICAgICA8ZmxhZ3M+MTMxNzE0PC9mbGFncz4KICAgICAgPHZhbHVlIHR5cGU9IjIiPjQyNzwvdmFsdWU+CiAgICAgPC9CYXNpY0VudHJ5PgogICAgPC9CYXNpY0VudHJ5PgogICAgPEJhc2ljRW50cnk+CiAgICAgPG5hbWU+NDwvbmFtZT4KICAgICA8ZmxhZ3M+MTMxMjAyPC9mbGFncz4KICAgICA8QmFzaWNFbnRyeT4KICAgICAgPG5hbWU+R2FpbjwvbmFtZT4KICAgICAgPGZsYWdzPjEzMTcxNDwvZmxhZ3M+CiAgICAgIDx2YWx1ZSB0eXBlPSIyIj4zNTA8L3ZhbHVlPgogICAgIDwvQmFzaWNFbnRyeT4KICAgIDwvQmFzaWNFbnRyeT4KICAgIDxCYXNpY0VudHJ5PgogICAgIDxuYW1lPjk8L25hbWU+CiAgICAgPGZsYWdzPjEzMTIwMjwvZmxhZ3M+CiAgICAgPEJhc2ljRW50cnk+CiAgICAgIDxuYW1lPkdhaW48L25hbWU+CiAgICAgIDxmbGFncz4xMzE3MTQ8L2ZsYWdzPgogICAgICA8dmFsdWUgdHlwZT0iMiI+MzgwPC92YWx1ZT4KICAgICA8L0Jhc2ljRW50cnk+CiAgICA8L0Jhc2ljRW50cnk+CiAgICA8QmFzaWNFbnRyeT4KICAgICA8bmFtZT44PC9uYW1lPgogICAgIDxmbGFncz4xMzEyMDI8L2ZsYWdzPgogICAgIDxCYXNpY0VudHJ5PgogICAgICA8bmFtZT5HYWluPC9uYW1lPgogICAgICA8ZmxhZ3M+MTMxNzE0PC9mbGFncz4KICAgICAgPHZhbHVlIHR5cGU9IjIiPjM3ODwvdmFsdWU+CiAgICAgPC9CYXNpY0VudHJ5PgogICAgPC9CYXNpY0VudHJ5PgogICA8L0Jhc2ljRW50cnk+CiAgIDxCYXNpY0VudHJ5PgogICAgPG5hbWU+Q2hhbm5lbHM8L25hbWU+CiAgICA8ZmxhZ3M+MTMxMjAyPC9mbGFncz4KICAgIDxCYXNpY0VudHJ5PgogICAgIDxuYW1lPkZTQzwvbmFtZT4KICAgICA8ZmxhZ3M+MTMxNzE0PC9mbGFncz4KICAgICA8dmFsdWUgdHlwZT0iMiI+MTwvdmFsdWU+CiAgICAgPEJhc2ljRW50cnk+CiAgICAgIDxuYW1lPkFjdGl2ZTwvbmFtZT4KICAgICAgPGZsYWdzPjEzMTQ1ODwvZmxhZ3M+CiAgICAgIDx2YWx1ZSB0eXBlPSIxIj4xPC92YWx1ZT4KICAgICA8L0Jhc2ljRW50cnk+CiAgICAgPEJhc2ljRW50cnk+CiAgICAgIDxuYW1lPk1vZGU8L25hbWU+CiAgICAgIDxmbGFncz4xMzE5NzA8L2ZsYWdzPgogICAgICA8dmFsdWUgdHlwZT0iMyI+bGluPC92YWx1ZT4KICAgICA8L0Jhc2ljRW50cnk+CiAgICAgPEJhc2ljRW50cnk+CiAgICAgIDxuYW1lPlRyaWdnZXJMZXZlbDwvbmFtZT4KICAgICAgPGZsYWdzPjEzMjk5NDwvZmxhZ3M+CiAgICAgIDx2YWx1ZSB0eXBlPSI3Ij44LjU0ODA1Mzc0MTwvdmFsdWU+CiAgICAgPC9CYXNpY0VudHJ5PgogICAgIDxCYXNpY0VudHJ5PgogICAgICA8bmFtZT5Vc2VyTmFtZTwvbmFtZT4KICAgICAgPGZsYWdzPjEzMTk3MDwvZmxhZ3M+CiAgICAgIDx2YWx1ZSB0eXBlPSIzIj5GU0M8L3ZhbHVlPgogICAgIDwvQmFzaWNFbnRyeT4KICAgIDwvQmFzaWNFbnRyeT4KICAgIDxCYXNpY0VudHJ5PgogICAgIDxuYW1lPlNTQzwvbmFtZT4KICAgICA8ZmxhZ3M+MTMxNzE0PC9mbGFncz4KICAgICA8dmFsdWUgdHlwZT0iMiI+NzwvdmFsdWU+CiAgICAgPEJhc2ljRW50cnk+CiAgICAgIDxuYW1lPkFjdGl2ZTwvbmFtZT4KICAgICAgPGZsYWdzPjEzMTQ1ODwvZmxhZ3M+CiAgICAgIDx2YWx1ZSB0eXBlPSIxIj4xPC92YWx1ZT4KICAgICA8L0Jhc2ljRW50cnk+CiAgICAgPEJhc2ljRW50cnk+CiAgICAgIDxuYW1lPk1vZGU8L25hbWU+CiAgICAgIDxmbGFncz4xMzE5NzA8L2ZsYWdzPgogICAgICA8dmFsdWUgdHlwZT0iMyI+bGluPC92YWx1ZT4KICAgICA8L0Jhc2ljRW50cnk+CiAgICAgPEJhc2ljRW50cnk+CiAgICAgIDxuYW1lPlRyaWdnZXJMZXZlbDwvbmFtZT4KICAgICAgPGZsYWdzPjEzMjk5NDwvZmxhZ3M+CiAgICAgIDx2YWx1ZSB0eXBlPSI3Ij4zLjI2OTk5OTk4MTwvdmFsdWU+CiAgICAgPC9CYXNpY0VudHJ5PgogICAgIDxCYXNpY0VudHJ5PgogICAgICA8bmFtZT5Vc2VyTmFtZTwvbmFtZT4KICAgICAgPGZsYWdzPjEzMTk3MDwvZmxhZ3M+CiAgICAgIDx2YWx1ZSB0eXBlPSIzIj5TU0M8L3ZhbHVlPgogICAgIDwvQmFzaWNFbnRyeT4KICAgIDwvQmFzaWNFbnRyeT4KICAgIDxCYXNpY0VudHJ5PgogICAgIDxuYW1lPlYxPC9uYW1lPgogICAgIDxmbGFncz4xMzE3MTQ8L2ZsYWdzPgogICAgIDx2YWx1ZSB0eXBlPSIyIj4zPC92YWx1ZT4KICAgICA8QmFzaWNFbnRyeT4KICAgICAgPG5hbWU+QWN0aXZlPC9uYW1lPgogICAgICA8ZmxhZ3M+MTMxNDU4PC9mbGFncz4KICAgICAgPHZhbHVlIHR5cGU9IjEiPjE8L3ZhbHVlPgogICAgIDwvQmFzaWNFbnRyeT4KICAgICA8QmFzaWNFbnRyeT4KICAgICAgPG5hbWU+TW9kZTwvbmFtZT4KICAgICAgPGZsYWdzPjEzMTk3MDwvZmxhZ3M+CiAgICAgIDx2YWx1ZSB0eXBlPSIzIj5obG9nPC92YWx1ZT4KICAgICA8L0Jhc2ljRW50cnk+CiAgICAgPEJhc2ljRW50cnk+CiAgICAgIDxuYW1lPlRyaWdnZXJMZXZlbDwvbmFtZT4KICAgICAgPGZsYWdzPjEzMjk5NDwvZmxhZ3M+CiAgICAgIDx2YWx1ZSB0eXBlPSI3Ij4xLjAwOTk5OTk5PC92YWx1ZT4KICAgICA8L0Jhc2ljRW50cnk+CiAgICAgPEJhc2ljRW50cnk+CiAgICAgIDxuYW1lPlVzZXJOYW1lPC9uYW1lPgogICAgICA8ZmxhZ3M+MTMxOTcwPC9mbGFncz4KICAgICAgPHZhbHVlIHR5cGU9IjMiPkNGUC9WaW9CbHVlPC92YWx1ZT4KICAgICA8L0Jhc2ljRW50cnk+CiAgICA8L0Jhc2ljRW50cnk+CiAgICA8QmFzaWNFbnRyeT4KICAgICA8bmFtZT5WMjwvbmFtZT4KICAgICA8ZmxhZ3M+MTMxNzE0PC9mbGFncz4KICAgICA8dmFsdWUgdHlwZT0iMiI+NTwvdmFsdWU+CiAgICAgPEJhc2ljRW50cnk+CiAgICAgIDxuYW1lPkFjdGl2ZTwvbmFtZT4KICAgICAgPGZsYWdzPjEzMTQ1ODwvZmxhZ3M+CiAgICAgIDx2YWx1ZSB0eXBlPSIxIj4wPC92YWx1ZT4KICAgICA8L0Jhc2ljRW50cnk+CiAgICAgPEJhc2ljRW50cnk+CiAgICAgIDxuYW1lPk1vZGU8L25hbWU+CiAgICAgIDxmbGFncz4xMzE5NzA8L2ZsYWdzPgogICAgICA8dmFsdWUgdHlwZT0iMyI+aGxvZzwvdmFsdWU+CiAgICAgPC9CYXNpY0VudHJ5PgogICAgIDxCYXNpY0VudHJ5PgogICAgICA8bmFtZT5UcmlnZ2VyTGV2ZWw8L25hbWU+CiAgICAgIDxmbGFncz4xMzI5OTQ8L2ZsYWdzPgogICAgICA8dmFsdWUgdHlwZT0iNyI+MDwvdmFsdWU+CiAgICAgPC9CYXNpY0VudHJ5PgogICAgIDxCYXNpY0VudHJ5PgogICAgICA8bmFtZT5Vc2VyTmFtZTwvbmFtZT4KICAgICAgPGZsYWdzPjEzMTk3MDwvZmxhZ3M+CiAgICAgIDx2YWx1ZSB0eXBlPSIzIj5WaW9HcmVlbjwvdmFsdWU+CiAgICAgPC9CYXNpY0VudHJ5PgogICAgPC9CYXNpY0VudHJ5PgogICAgPEJhc2ljRW50cnk+CiAgICAgPG5hbWU+WTE8L25hbWU+CiAgICAgPGZsYWdzPjEzMTcxNDwvZmxhZ3M+CiAgICAgPHZhbHVlIHR5cGU9IjIiPjEwPC92YWx1ZT4KICAgICA8QmFzaWNFbnRyeT4KICAgICAgPG5hbWU+QWN0aXZlPC9uYW1lPgogICAgICA8ZmxhZ3M+MTMxNDU4PC9mbGFncz4KICAgICAgPHZhbHVlIHR5cGU9IjEiPjE8L3ZhbHVlPgogICAgIDwvQmFzaWNFbnRyeT4KICAgICA8QmFzaWNFbnRyeT4KICAgICAgPG5hbWU+TW9kZTwvbmFtZT4KICAgICAgPGZsYWdzPjEzMTk3MDwvZmxhZ3M+CiAgICAgIDx2YWx1ZSB0eXBlPSIzIj5obG9nPC92YWx1ZT4KICAgICA8L0Jhc2ljRW50cnk+CiAgICAgPEJhc2ljRW50cnk+CiAgICAgIDxuYW1lPlRyaWdnZXJMZXZlbDwvbmFtZT4KICAgICAgPGZsYWdzPjEzMjk5NDwvZmxhZ3M+CiAgICAgIDx2YWx1ZSB0eXBlPSI3Ij4xMDwvdmFsdWU+CiAgICAgPC9CYXNpY0VudHJ5PgogICAgIDxCYXNpY0VudHJ5PgogICAgICA8bmFtZT5Vc2VyTmFtZTwvbmFtZT4KICAgICAgPGZsYWdzPjEzMTk3MDwvZmxhZ3M+CiAgICAgIDx2YWx1ZSB0eXBlPSIzIj5QRTwvdmFsdWU+CiAgICAgPC9CYXNpY0VudHJ5PgogICAgPC9CYXNpY0VudHJ5PgogICAgPEJhc2ljRW50cnk+CiAgICAgPG5hbWU+WTI8L25hbWU+CiAgICAgPGZsYWdzPjEzMTcxNDwvZmxhZ3M+CiAgICAgPHZhbHVlIHR5cGU9IjIiPjY8L3ZhbHVlPgogICAgIDxCYXNpY0VudHJ5PgogICAgICA8bmFtZT5BY3RpdmU8L25hbWU+CiAgICAgIDxmbGFncz4xMzE0NTg8L2ZsYWdzPgogICAgICA8dmFsdWUgdHlwZT0iMSI+MDwvdmFsdWU+CiAgICAgPC9CYXNpY0VudHJ5PgogICAgIDxCYXNpY0VudHJ5PgogICAgICA8bmFtZT5Nb2RlPC9uYW1lPgogICAgICA8ZmxhZ3M+MTMxOTcwPC9mbGFncz4KICAgICAgPHZhbHVlIHR5cGU9IjMiPmhsb2c8L3ZhbHVlPgogICAgIDwvQmFzaWNFbnRyeT4KICAgICA8QmFzaWNFbnRyeT4KICAgICAgPG5hbWU+VHJpZ2dlckxldmVsPC9uYW1lPgogICAgICA8ZmxhZ3M+MTMyOTk0PC9mbGFncz4KICAgICAgPHZhbHVlIHR5cGU9IjciPjA8L3ZhbHVlPgogICAgIDwvQmFzaWNFbnRyeT4KICAgICA8QmFzaWNFbnRyeT4KICAgICAgPG5hbWU+VXNlck5hbWU8L25hbWU+CiAgICAgIDxmbGFncz4xMzE5NzA8L2ZsYWdzPgogICAgICA8dmFsdWUgdHlwZT0iMyI+ZHNSZWQvdHhSZWQ8L3ZhbHVlPgogICAgIDwvQmFzaWNFbnRyeT4KICAgIDwvQmFzaWNFbnRyeT4KICAgIDxCYXNpY0VudHJ5PgogICAgIDxuYW1lPlkzPC9uYW1lPgogICAgIDxmbGFncz4xMzE3MTQ8L2ZsYWdzPgogICAgIDx2YWx1ZSB0eXBlPSIyIj4yPC92YWx1ZT4KICAgICA8QmFzaWNFbnRyeT4KICAgICAgPG5hbWU+QWN0aXZlPC9uYW1lPgogICAgICA8ZmxhZ3M+MTMxNDU4PC9mbGFncz4KICAgICAgPHZhbHVlIHR5cGU9IjEiPjE8L3ZhbHVlPgogICAgIDwvQmFzaWNFbnRyeT4KICAgICA8QmFzaWNFbnRyeT4KICAgICAgPG5hbWU+TW9kZTwvbmFtZT4KICAgICAgPGZsYWdzPjEzMTk3MDwvZmxhZ3M+CiAgICAgIDx2YWx1ZSB0eXBlPSIzIj5obG9nPC92YWx1ZT4KICAgICA8L0Jhc2ljRW50cnk+CiAgICAgPEJhc2ljRW50cnk+CiAgICAgIDxuYW1lPlRyaWdnZXJMZXZlbDwvbmFtZT4KICAgICAgPGZsYWdzPjEzMjk5NDwvZmxhZ3M+CiAgICAgIDx2YWx1ZSB0eXBlPSI3Ij4wPC92YWx1ZT4KICAgICA8L0Jhc2ljRW50cnk+CiAgICAgPEJhc2ljRW50cnk+CiAgICAgIDxuYW1lPlVzZXJOYW1lPC9uYW1lPgogICAgICA8ZmxhZ3M+MTMxOTcwPC9mbGFncz4KICAgICAgPHZhbHVlIHR5cGU9IjMiPm1LYXRlL0FQQzwvdmFsdWU+CiAgICAgPC9CYXNpY0VudHJ5PgogICAgPC9CYXNpY0VudHJ5PgogICAgPEJhc2ljRW50cnk+CiAgICAgPG5hbWU+WTQ8L25hbWU+CiAgICAgPGZsYWdzPjEzMTcxNDwvZmxhZ3M+CiAgICAgPHZhbHVlIHR5cGU9IjIiPjQ8L3ZhbHVlPgogICAgIDxCYXNpY0VudHJ5PgogICAgICA8bmFtZT5BY3RpdmU8L25hbWU+CiAgICAgIDxmbGFncz4xMzE0NTg8L2ZsYWdzPgogICAgICA8dmFsdWUgdHlwZT0iMSI+MDwvdmFsdWU+CiAgICAgPC9CYXNpY0VudHJ5PgogICAgIDxCYXNpY0VudHJ5PgogICAgICA8bmFtZT5Nb2RlPC9uYW1lPgogICAgICA8ZmxhZ3M+MTMxOTcwPC9mbGFncz4KICAgICAgPHZhbHVlIHR5cGU9IjMiPmhsb2c8L3ZhbHVlPgogICAgIDwvQmFzaWNFbnRyeT4KICAgICA8QmFzaWNFbnRyeT4KICAgICAgPG5hbWU+VHJpZ2dlckxldmVsPC9uYW1lPgogICAgICA8ZmxhZ3M+MTMyOTk0PC9mbGFncz4KICAgICAgPHZhbHVlIHR5cGU9IjciPjA8L3ZhbHVlPgogICAgIDwvQmFzaWNFbnRyeT4KICAgICA8QmFzaWNFbnRyeT4KICAgICAgPG5hbWU+VXNlck5hbWU8L25hbWU+CiAgICAgIDxmbGFncz4xMzE5NzA8L2ZsYWdzPgogICAgICA8dmFsdWUgdHlwZT0iMyI+UEUtVmlvNzcwPC92YWx1ZT4KICAgICA8L0Jhc2ljRW50cnk+CiAgICA8L0Jhc2ljRW50cnk+CiAgICA8QmFzaWNFbnRyeT4KICAgICA8bmFtZT5CMTwvbmFtZT4KICAgICA8ZmxhZ3M+MTMxNzE0PC9mbGFncz4KICAgICA8dmFsdWUgdHlwZT0iMiI+OTwvdmFsdWU+CiAgICAgPEJhc2ljRW50cnk+CiAgICAgIDxuYW1lPkFjdGl2ZTwvbmFtZT4KICAgICAgPGZsYWdzPjEzMTQ1ODwvZmxhZ3M+CiAgICAgIDx2YWx1ZSB0eXBlPSIxIj4xPC92YWx1ZT4KICAgICA8L0Jhc2ljRW50cnk+CiAgICAgPEJhc2ljRW50cnk+CiAgICAgIDxuYW1lPk1vZGU8L25hbWU+CiAgICAgIDxmbGFncz4xMzE5NzA8L2ZsYWdzPgogICAgICA8dmFsdWUgdHlwZT0iMyI+aGxvZzwvdmFsdWU+CiAgICAgPC9CYXNpY0VudHJ5PgogICAgIDxCYXNpY0VudHJ5PgogICAgICA8bmFtZT5UcmlnZ2VyTGV2ZWw8L25hbWU+CiAgICAgIDxmbGFncz4xMzI5OTQ8L2ZsYWdzPgogICAgICA8dmFsdWUgdHlwZT0iNyI+MTwvdmFsdWU+CiAgICAgPC9CYXNpY0VudHJ5PgogICAgIDxCYXNpY0VudHJ5PgogICAgICA8bmFtZT5Vc2VyTmFtZTwvbmFtZT4KICAgICAgPGZsYWdzPjEzMTk3MDwvZmxhZ3M+CiAgICAgIDx2YWx1ZSB0eXBlPSIzIj5HRlAvRklUQzwvdmFsdWU+CiAgICAgPC9CYXNpY0VudHJ5PgogICAgPC9CYXNpY0VudHJ5PgogICAgPEJhc2ljRW50cnk+CiAgICAgPG5hbWU+QjI8L25hbWU+CiAgICAgPGZsYWdzPjEzMTcxNDwvZmxhZ3M+CiAgICAgPHZhbHVlIHR5cGU9IjIiPjg8L3ZhbHVlPgogICAgIDxCYXNpY0VudHJ5PgogICAgICA8bmFtZT5BY3RpdmU8L25hbWU+CiAgICAgIDxmbGFncz4xMzE0NTg8L2ZsYWdzPgogICAgICA8dmFsdWUgdHlwZT0iMSI+MDwvdmFsdWU+CiAgICAgPC9CYXNpY0VudHJ5PgogICAgIDxCYXNpY0VudHJ5PgogICAgICA8bmFtZT5Nb2RlPC9uYW1lPgogICAgICA8ZmxhZ3M+MTMxOTcwPC9mbGFncz4KICAgICAgPHZhbHVlIHR5cGU9IjMiPmhsb2c8L3ZhbHVlPgogICAgIDwvQmFzaWNFbnRyeT4KICAgICA8QmFzaWNFbnRyeT4KICAgICAgPG5hbWU+VHJpZ2dlckxldmVsPC9uYW1lPgogICAgICA8ZmxhZ3M+MTMyOTk0PC9mbGFncz4KICAgICAgPHZhbHVlIHR5cGU9IjciPjA8L3ZhbHVlPgogICAgIDwvQmFzaWNFbnRyeT4KICAgICA8QmFzaWNFbnRyeT4KICAgICAgPG5hbWU+VXNlck5hbWU8L25hbWU+CiAgICAgIDxmbGFncz4xMzE5NzA8L2ZsYWdzPgogICAgICA8dmFsdWUgdHlwZT0iMyI+UEkvTFNTLW1LYXRlPC92YWx1ZT4KICAgICA8L0Jhc2ljRW50cnk+CiAgICA8L0Jhc2ljRW50cnk+CiAgIDwvQmFzaWNFbnRyeT4KICAgPEJhc2ljRW50cnk+CiAgICA8bmFtZT5QYXJhbWV0ZXJzPC9uYW1lPgogICAgPGZsYWdzPjEzMTIwMjwvZmxhZ3M+CiAgICA8QmFzaWNFbnRyeT4KICAgICA8bmFtZT5IRFI8L25hbWU+CiAgICAgPGZsYWdzPjEzMTcxNDwvZmxhZ3M+CiAgICAgPHZhbHVlIHR5cGU9IjIiPjA8L3ZhbHVlPgogICAgIDxCYXNpY0VudHJ5PgogICAgICA8bmFtZT5UaW1lPC9uYW1lPgogICAgICA8ZmxhZ3M+MTMxNDU4PC9mbGFncz4KICAgICAgPHZhbHVlIHR5cGU9IjEiPjE8L3ZhbHVlPgogICAgICA8QmFzaWNFbnRyeT4KICAgICAgIDxuYW1lPlVzZXJkZWZOYW1lPC9uYW1lPgogICAgICAgPGZsYWdzPjEzMTk3MDwvZmxhZ3M+CiAgICAgICA8dmFsdWUgdHlwZT0iMyI+VGltZTwvdmFsdWU+CiAgICAgIDwvQmFzaWNFbnRyeT4KICAgICA8L0Jhc2ljRW50cnk+CiAgICAgPEJhc2ljRW50cnk+CiAgICAgIDxuYW1lPkNyRXZDb3VudDwvbmFtZT4KICAgICAgPGZsYWdzPjEzMTQ1ODwvZmxhZ3M+CiAgICAgIDx2YWx1ZSB0eXBlPSIxIj4xPC92YWx1ZT4KICAgICAgPEJhc2ljRW50cnk+CiAgICAgICA8bmFtZT5Vc2VyZGVmTmFtZTwvbmFtZT4KICAgICAgIDxmbGFncz4xMzE5NzA8L2ZsYWdzPgogICAgICAgPHZhbHVlIHR5cGU9IjMiPjwvdmFsdWU+CiAgICAgIDwvQmFzaWNFbnRyeT4KICAgICA8L0Jhc2ljRW50cnk+CiAgICAgPEJhc2ljRW50cnk+CiAgICAgIDxuYW1lPlNuZEV2Q291bnQ8L25hbWU+CiAgICAgIDxmbGFncz4xMzE0NTg8L2ZsYWdzPgogICAgICA8dmFsdWUgdHlwZT0iMSI+MTwvdmFsdWU+CiAgICAgIDxCYXNpY0VudHJ5PgogICAgICAgPG5hbWU+VXNlcmRlZk5hbWU8L25hbWU+CiAgICAgICA8ZmxhZ3M+MTMxOTcwPC9mbGFncz4KICAgICAgIDx2YWx1ZSB0eXBlPSIzIj48L3ZhbHVlPgogICAgICA8L0Jhc2ljRW50cnk+CiAgICAgPC9CYXNpY0VudHJ5PgogICAgIDxCYXNpY0VudHJ5PgogICAgICA8bmFtZT5Hcm91cDwvbmFtZT4KICAgICAgPGZsYWdzPjEzMTQ1ODwvZmxhZ3M+CiAgICAgIDx2YWx1ZSB0eXBlPSIxIj4wPC92YWx1ZT4KICAgICAgPEJhc2ljRW50cnk+CiAgICAgICA8bmFtZT5Vc2VyZGVmTmFtZTwvbmFtZT4KICAgICAgIDxmbGFncz4xMzE5NzA8L2ZsYWdzPgogICAgICAgPHZhbHVlIHR5cGU9IjMiPkdyb3VwPC92YWx1ZT4KICAgICAgPC9CYXNpY0VudHJ5PgogICAgIDwvQmFzaWNFbnRyeT4KICAgICA8QmFzaWNFbnRyeT4KICAgICAgPG5hbWU+Vm9sdW1lPC9uYW1lPgogICAgICA8ZmxhZ3M+MTMxNDU4PC9mbGFncz4KICAgICAgPHZhbHVlIHR5cGU9IjEiPjE8L3ZhbHVlPgogICAgICA8QmFzaWNFbnRyeT4KICAgICAgIDxuYW1lPlVzZXJkZWZOYW1lPC9uYW1lPgogICAgICAgPGZsYWdzPjEzMTk3MDwvZmxhZ3M+CiAgICAgICA8dmFsdWUgdHlwZT0iMyI+Vm9sdW1lPC92YWx1ZT4KICAgICAgPC9CYXNpY0VudHJ5PgogICAgIDwvQmFzaWNFbnRyeT4KICAgIDwvQmFzaWNFbnRyeT4KICAgIDxCYXNpY0VudHJ5PgogICAgIDxuYW1lPkZTQzwvbmFtZT4KICAgICA8ZmxhZ3M+MTMxMjAyPC9mbGFncz4KICAgICA8QmFzaWNFbnRyeT4KICAgICAgPG5hbWU+QXJlYTwvbmFtZT4KICAgICAgPGZsYWdzPjEzMTQ1ODwvZmxhZ3M+CiAgICAgIDx2YWx1ZSB0eXBlPSIxIj4xPC92YWx1ZT4KICAgICAgPEJhc2ljRW50cnk+CiAgICAgICA8bmFtZT5Vc2VyZGVmTmFtZTwvbmFtZT4KICAgICAgIDxmbGFncz4xMzE5NzA8L2ZsYWdzPgogICAgICAgPHZhbHVlIHR5cGU9IjMiPjwvdmFsdWU+CiAgICAgIDwvQmFzaWNFbnRyeT4KICAgICA8L0Jhc2ljRW50cnk+CiAgICAgPEJhc2ljRW50cnk+CiAgICAgIDxuYW1lPkhlaWdodDwvbmFtZT4KICAgICAgPGZsYWdzPjEzMTQ1ODwvZmxhZ3M+CiAgICAgIDx2YWx1ZSB0eXBlPSIxIj4xPC92YWx1ZT4KICAgICAgPEJhc2ljRW50cnk+CiAgICAgICA8bmFtZT5Vc2VyZGVmTmFtZTwvbmFtZT4KICAgICAgIDxmbGFncz4xMzE5NzA8L2ZsYWdzPgogICAgICAgPHZhbHVlIHR5cGU9IjMiPjwvdmFsdWU+CiAgICAgIDwvQmFzaWNFbnRyeT4KICAgICA8L0Jhc2ljRW50cnk+CiAgICAgPEJhc2ljRW50cnk+CiAgICAgIDxuYW1lPldpZHRoPC9uYW1lPgogICAgICA8ZmxhZ3M+MTMxNDU4PC9mbGFncz4KICAgICAgPHZhbHVlIHR5cGU9IjEiPjE8L3ZhbHVlPgogICAgICA8QmFzaWNFbnRyeT4KICAgICAgIDxuYW1lPlVzZXJkZWZOYW1lPC9uYW1lPgogICAgICAgPGZsYWdzPjEzMTk3MDwvZmxhZ3M+CiAgICAgICA8dmFsdWUgdHlwZT0iMyI+PC92YWx1ZT4KICAgICAgPC9CYXNpY0VudHJ5PgogICAgIDwvQmFzaWNFbnRyeT4KICAgIDwvQmFzaWNFbnRyeT4KICAgIDxCYXNpY0VudHJ5PgogICAgIDxuYW1lPlNTQzwvbmFtZT4KICAgICA8ZmxhZ3M+MTMxMjAyPC9mbGFncz4KICAgICA8QmFzaWNFbnRyeT4KICAgICAgPG5hbWU+QXJlYTwvbmFtZT4KICAgICAgPGZsYWdzPjEzMTQ1ODwvZmxhZ3M+CiAgICAgIDx2YWx1ZSB0eXBlPSIxIj4xPC92YWx1ZT4KICAgICAgPEJhc2ljRW50cnk+CiAgICAgICA8bmFtZT5Vc2VyZGVmTmFtZTwvbmFtZT4KICAgICAgIDxmbGFncz4xMzE5NzA8L2ZsYWdzPgogICAgICAgPHZhbHVlIHR5cGU9IjMiPjwvdmFsdWU+CiAgICAgIDwvQmFzaWNFbnRyeT4KICAgICA8L0Jhc2ljRW50cnk+CiAgICAgPEJhc2ljRW50cnk+CiAgICAgIDxuYW1lPkhlaWdodDwvbmFtZT4KICAgICAgPGZsYWdzPjEzMTQ1ODwvZmxhZ3M+CiAgICAgIDx2YWx1ZSB0eXBlPSIxIj4xPC92YWx1ZT4KICAgICAgPEJhc2ljRW50cnk+CiAgICAgICA8bmFtZT5Vc2VyZGVmTmFtZTwvbmFtZT4KICAgICAgIDxmbGFncz4xMzE5NzA8L2ZsYWdzPgogICAgICAgPHZhbHVlIHR5cGU9IjMiPjwvdmFsdWU+CiAgICAgIDwvQmFzaWNFbnRyeT4KICAgICA8L0Jhc2ljRW50cnk+CiAgICAgPEJhc2ljRW50cnk+CiAgICAgIDxuYW1lPldpZHRoPC9uYW1lPgogICAgICA8ZmxhZ3M+MTMxNDU4PC9mbGFncz4KICAgICAgPHZhbHVlIHR5cGU9IjEiPjE8L3ZhbHVlPgogICAgICA8QmFzaWNFbnRyeT4KICAgICAgIDxuYW1lPlVzZXJkZWZOYW1lPC9uYW1lPgogICAgICAgPGZsYWdzPjEzMTk3MDwvZmxhZ3M+CiAgICAgICA8dmFsdWUgdHlwZT0iMyI+PC92YWx1ZT4KICAgICAgPC9CYXNpY0VudHJ5PgogICAgIDwvQmFzaWNFbnRyeT4KICAgIDwvQmFzaWNFbnRyeT4KICAgIDxCYXNpY0VudHJ5PgogICAgIDxuYW1lPlYxPC9uYW1lPgogICAgIDxmbGFncz4xMzEyMDI8L2ZsYWdzPgogICAgIDxCYXNpY0VudHJ5PgogICAgICA8bmFtZT5BcmVhPC9uYW1lPgogICAgICA8ZmxhZ3M+MTMxNDU4PC9mbGFncz4KICAgICAgPHZhbHVlIHR5cGU9IjEiPjE8L3ZhbHVlPgogICAgICA8QmFzaWNFbnRyeT4KICAgICAgIDxuYW1lPlVzZXJkZWZOYW1lPC9uYW1lPgogICAgICAgPGZsYWdzPjEzMTk3MDwvZmxhZ3M+CiAgICAgICA8dmFsdWUgdHlwZT0iMyI+PC92YWx1ZT4KICAgICAgPC9CYXNpY0VudHJ5PgogICAgIDwvQmFzaWNFbnRyeT4KICAgICA8QmFzaWNFbnRyeT4KICAgICAgPG5hbWU+SGVpZ2h0PC9uYW1lPgogICAgICA8ZmxhZ3M+MTMxNDU4PC9mbGFncz4KICAgICAgPHZhbHVlIHR5cGU9IjEiPjE8L3ZhbHVlPgogICAgICA8QmFzaWNFbnRyeT4KICAgICAgIDxuYW1lPlVzZXJkZWZOYW1lPC9uYW1lPgogICAgICAgPGZsYWdzPjEzMTk3MDwvZmxhZ3M+CiAgICAgICA8dmFsdWUgdHlwZT0iMyI+PC92YWx1ZT4KICAgICAgPC9CYXNpY0VudHJ5PgogICAgIDwvQmFzaWNFbnRyeT4KICAgICA8QmFzaWNFbnRyeT4KICAgICAgPG5hbWU+V2lkdGg8L25hbWU+CiAgICAgIDxmbGFncz4xMzE0NTg8L2ZsYWdzPgogICAgICA8dmFsdWUgdHlwZT0iMSI+MTwvdmFsdWU+CiAgICAgIDxCYXNpY0VudHJ5PgogICAgICAgPG5hbWU+VXNlcmRlZk5hbWU8L25hbWU+CiAgICAgICA8ZmxhZ3M+MTMxOTcwPC9mbGFncz4KICAgICAgIDx2YWx1ZSB0eXBlPSIzIj48L3ZhbHVlPgogICAgICA8L0Jhc2ljRW50cnk+CiAgICAgPC9CYXNpY0VudHJ5PgogICAgPC9CYXNpY0VudHJ5PgogICAgPEJhc2ljRW50cnk+CiAgICAgPG5hbWU+VjI8L25hbWU+CiAgICAgPGZsYWdzPjEzMTIwMjwvZmxhZ3M+CiAgICAgPEJhc2ljRW50cnk+CiAgICAgIDxuYW1lPkFyZWE8L25hbWU+CiAgICAgIDxmbGFncz4xMzE0NTg8L2ZsYWdzPgogICAgICA8dmFsdWUgdHlwZT0iMSI+MTwvdmFsdWU+CiAgICAgIDxCYXNpY0VudHJ5PgogICAgICAgPG5hbWU+VXNlcmRlZk5hbWU8L25hbWU+CiAgICAgICA8ZmxhZ3M+MTMxOTcwPC9mbGFncz4KICAgICAgIDx2YWx1ZSB0eXBlPSIzIj48L3ZhbHVlPgogICAgICA8L0Jhc2ljRW50cnk+CiAgICAgPC9CYXNpY0VudHJ5PgogICAgIDxCYXNpY0VudHJ5PgogICAgICA8bmFtZT5IZWlnaHQ8L25hbWU+CiAgICAgIDxmbGFncz4xMzE0NTg8L2ZsYWdzPgogICAgICA8dmFsdWUgdHlwZT0iMSI+MTwvdmFsdWU+CiAgICAgIDxCYXNpY0VudHJ5PgogICAgICAgPG5hbWU+VXNlcmRlZk5hbWU8L25hbWU+CiAgICAgICA8ZmxhZ3M+MTMxOTcwPC9mbGFncz4KICAgICAgIDx2YWx1ZSB0eXBlPSIzIj48L3ZhbHVlPgogICAgICA8L0Jhc2ljRW50cnk+CiAgICAgPC9CYXNpY0VudHJ5PgogICAgIDxCYXNpY0VudHJ5PgogICAgICA8bmFtZT5XaWR0aDwvbmFtZT4KICAgICAgPGZsYWdzPjEzMTQ1ODwvZmxhZ3M+CiAgICAgIDx2YWx1ZSB0eXBlPSIxIj4xPC92YWx1ZT4KICAgICAgPEJhc2ljRW50cnk+CiAgICAgICA8bmFtZT5Vc2VyZGVmTmFtZTwvbmFtZT4KICAgICAgIDxmbGFncz4xMzE5NzA8L2ZsYWdzPgogICAgICAgPHZhbHVlIHR5cGU9IjMiPjwvdmFsdWU+CiAgICAgIDwvQmFzaWNFbnRyeT4KICAgICA8L0Jhc2ljRW50cnk+CiAgICA8L0Jhc2ljRW50cnk+CiAgICA8QmFzaWNFbnRyeT4KICAgICA8bmFtZT5ZMTwvbmFtZT4KICAgICA8ZmxhZ3M+MTMxMjAyPC9mbGFncz4KICAgICA8QmFzaWNFbnRyeT4KICAgICAgPG5hbWU+QXJlYTwvbmFtZT4KICAgICAgPGZsYWdzPjEzMTQ1ODwvZmxhZ3M+CiAgICAgIDx2YWx1ZSB0eXBlPSIxIj4xPC92YWx1ZT4KICAgICAgPEJhc2ljRW50cnk+CiAgICAgICA8bmFtZT5Vc2VyZGVmTmFtZTwvbmFtZT4KICAgICAgIDxmbGFncz4xMzE5NzA8L2ZsYWdzPgogICAgICAgPHZhbHVlIHR5cGU9IjMiPjwvdmFsdWU+CiAgICAgIDwvQmFzaWNFbnRyeT4KICAgICA8L0Jhc2ljRW50cnk+CiAgICAgPEJhc2ljRW50cnk+CiAgICAgIDxuYW1lPkhlaWdodDwvbmFtZT4KICAgICAgPGZsYWdzPjEzMTQ1ODwvZmxhZ3M+CiAgICAgIDx2YWx1ZSB0eXBlPSIxIj4xPC92YWx1ZT4KICAgICAgPEJhc2ljRW50cnk+CiAgICAgICA8bmFtZT5Vc2VyZGVmTmFtZTwvbmFtZT4KICAgICAgIDxmbGFncz4xMzE5NzA8L2ZsYWdzPgogICAgICAgPHZhbHVlIHR5cGU9IjMiPjwvdmFsdWU+CiAgICAgIDwvQmFzaWNFbnRyeT4KICAgICA8L0Jhc2ljRW50cnk+CiAgICAgPEJhc2ljRW50cnk+CiAgICAgIDxuYW1lPldpZHRoPC9uYW1lPgogICAgICA8ZmxhZ3M+MTMxNDU4PC9mbGFncz4KICAgICAgPHZhbHVlIHR5cGU9IjEiPjE8L3ZhbHVlPgogICAgICA8QmFzaWNFbnRyeT4KICAgICAgIDxuYW1lPlVzZXJkZWZOYW1lPC9uYW1lPgogICAgICAgPGZsYWdzPjEzMTk3MDwvZmxhZ3M+CiAgICAgICA8dmFsdWUgdHlwZT0iMyI+PC92YWx1ZT4KICAgICAgPC9CYXNpY0VudHJ5PgogICAgIDwvQmFzaWNFbnRyeT4KICAgIDwvQmFzaWNFbnRyeT4KICAgIDxCYXNpY0VudHJ5PgogICAgIDxuYW1lPlkyPC9uYW1lPgogICAgIDxmbGFncz4xMzEyMDI8L2ZsYWdzPgogICAgIDxCYXNpY0VudHJ5PgogICAgICA8bmFtZT5BcmVhPC9uYW1lPgogICAgICA8ZmxhZ3M+MTMxNDU4PC9mbGFncz4KICAgICAgPHZhbHVlIHR5cGU9IjEiPjE8L3ZhbHVlPgogICAgICA8QmFzaWNFbnRyeT4KICAgICAgIDxuYW1lPlVzZXJkZWZOYW1lPC9uYW1lPgogICAgICAgPGZsYWdzPjEzMTk3MDwvZmxhZ3M+CiAgICAgICA8dmFsdWUgdHlwZT0iMyI+PC92YWx1ZT4KICAgICAgPC9CYXNpY0VudHJ5PgogICAgIDwvQmFzaWNFbnRyeT4KICAgICA8QmFzaWNFbnRyeT4KICAgICAgPG5hbWU+SGVpZ2h0PC9uYW1lPgogICAgICA8ZmxhZ3M+MTMxNDU4PC9mbGFncz4KICAgICAgPHZhbHVlIHR5cGU9IjEiPjE8L3ZhbHVlPgogICAgICA8QmFzaWNFbnRyeT4KICAgICAgIDxuYW1lPlVzZXJkZWZOYW1lPC9uYW1lPgogICAgICAgPGZsYWdzPjEzMTk3MDwvZmxhZ3M+CiAgICAgICA8dmFsdWUgdHlwZT0iMyI+PC92YWx1ZT4KICAgICAgPC9CYXNpY0VudHJ5PgogICAgIDwvQmFzaWNFbnRyeT4KICAgICA8QmFzaWNFbnRyeT4KICAgICAgPG5hbWU+V2lkdGg8L25hbWU+CiAgICAgIDxmbGFncz4xMzE0NTg8L2ZsYWdzPgogICAgICA8dmFsdWUgdHlwZT0iMSI+MTwvdmFsdWU+CiAgICAgIDxCYXNpY0VudHJ5PgogICAgICAgPG5hbWU+VXNlcmRlZk5hbWU8L25hbWU+CiAgICAgICA8ZmxhZ3M+MTMxOTcwPC9mbGFncz4KICAgICAgIDx2YWx1ZSB0eXBlPSIzIj48L3ZhbHVlPgogICAgICA8L0Jhc2ljRW50cnk+CiAgICAgPC9CYXNpY0VudHJ5PgogICAgPC9CYXNpY0VudHJ5PgogICAgPEJhc2ljRW50cnk+CiAgICAgPG5hbWU+WTM8L25hbWU+CiAgICAgPGZsYWdzPjEzMTIwMjwvZmxhZ3M+CiAgICAgPEJhc2ljRW50cnk+CiAgICAgIDxuYW1lPkFyZWE8L25hbWU+CiAgICAgIDxmbGFncz4xMzE0NTg8L2ZsYWdzPgogICAgICA8dmFsdWUgdHlwZT0iMSI+MTwvdmFsdWU+CiAgICAgIDxCYXNpY0VudHJ5PgogICAgICAgPG5hbWU+VXNlcmRlZk5hbWU8L25hbWU+CiAgICAgICA8ZmxhZ3M+MTMxOTcwPC9mbGFncz4KICAgICAgIDx2YWx1ZSB0eXBlPSIzIj48L3ZhbHVlPgogICAgICA8L0Jhc2ljRW50cnk+CiAgICAgPC9CYXNpY0VudHJ5PgogICAgIDxCYXNpY0VudHJ5PgogICAgICA8bmFtZT5IZWlnaHQ8L25hbWU+CiAgICAgIDxmbGFncz4xMzE0NTg8L2ZsYWdzPgogICAgICA8dmFsdWUgdHlwZT0iMSI+MTwvdmFsdWU+CiAgICAgIDxCYXNpY0VudHJ5PgogICAgICAgPG5hbWU+VXNlcmRlZk5hbWU8L25hbWU+CiAgICAgICA8ZmxhZ3M+MTMxOTcwPC9mbGFncz4KICAgICAgIDx2YWx1ZSB0eXBlPSIzIj48L3ZhbHVlPgogICAgICA8L0Jhc2ljRW50cnk+CiAgICAgPC9CYXNpY0VudHJ5PgogICAgIDxCYXNpY0VudHJ5PgogICAgICA8bmFtZT5XaWR0aDwvbmFtZT4KICAgICAgPGZsYWdzPjEzMTQ1ODwvZmxhZ3M+CiAgICAgIDx2YWx1ZSB0eXBlPSIxIj4xPC92YWx1ZT4KICAgICAgPEJhc2ljRW50cnk+CiAgICAgICA8bmFtZT5Vc2VyZGVmTmFtZTwvbmFtZT4KICAgICAgIDxmbGFncz4xMzE5NzA8L2ZsYWdzPgogICAgICAgPHZhbHVlIHR5cGU9IjMiPjwvdmFsdWU+CiAgICAgIDwvQmFzaWNFbnRyeT4KICAgICA8L0Jhc2ljRW50cnk+CiAgICA8L0Jhc2ljRW50cnk+CiAgICA8QmFzaWNFbnRyeT4KICAgICA8bmFtZT5ZNDwvbmFtZT4KICAgICA8ZmxhZ3M+MTMxMjAyPC9mbGFncz4KICAgICA8QmFzaWNFbnRyeT4KICAgICAgPG5hbWU+QXJlYTwvbmFtZT4KICAgICAgPGZsYWdzPjEzMTQ1ODwvZmxhZ3M+CiAgICAgIDx2YWx1ZSB0eXBlPSIxIj4xPC92YWx1ZT4KICAgICAgPEJhc2ljRW50cnk+CiAgICAgICA8bmFtZT5Vc2VyZGVmTmFtZTwvbmFtZT4KICAgICAgIDxmbGFncz4xMzE5NzA8L2ZsYWdzPgogICAgICAgPHZhbHVlIHR5cGU9IjMiPjwvdmFsdWU+CiAgICAgIDwvQmFzaWNFbnRyeT4KICAgICA8L0Jhc2ljRW50cnk+CiAgICAgPEJhc2ljRW50cnk+CiAgICAgIDxuYW1lPkhlaWdodDwvbmFtZT4KICAgICAgPGZsYWdzPjEzMTQ1ODwvZmxhZ3M+CiAgICAgIDx2YWx1ZSB0eXBlPSIxIj4xPC92YWx1ZT4KICAgICAgPEJhc2ljRW50cnk+CiAgICAgICA8bmFtZT5Vc2VyZGVmTmFtZTwvbmFtZT4KICAgICAgIDxmbGFncz4xMzE5NzA8L2ZsYWdzPgogICAgICAgPHZhbHVlIHR5cGU9IjMiPjwvdmFsdWU+CiAgICAgIDwvQmFzaWNFbnRyeT4KICAgICA8L0Jhc2ljRW50cnk+CiAgICAgPEJhc2ljRW50cnk+CiAgICAgIDxuYW1lPldpZHRoPC9uYW1lPgogICAgICA8ZmxhZ3M+MTMxNDU4PC9mbGFncz4KICAgICAgPHZhbHVlIHR5cGU9IjEiPjE8L3ZhbHVlPgogICAgICA8QmFzaWNFbnRyeT4KICAgICAgIDxuYW1lPlVzZXJkZWZOYW1lPC9uYW1lPgogICAgICAgPGZsYWdzPjEzMTk3MDwvZmxhZ3M+CiAgICAgICA8dmFsdWUgdHlwZT0iMyI+PC92YWx1ZT4KICAgICAgPC9CYXNpY0VudHJ5PgogICAgIDwvQmFzaWNFbnRyeT4KICAgIDwvQmFzaWNFbnRyeT4KICAgIDxCYXNpY0VudHJ5PgogICAgIDxuYW1lPkIxPC9uYW1lPgogICAgIDxmbGFncz4xMzEyMDI8L2ZsYWdzPgogICAgIDxCYXNpY0VudHJ5PgogICAgICA8bmFtZT5BcmVhPC9uYW1lPgogICAgICA8ZmxhZ3M+MTMxNDU4PC9mbGFncz4KICAgICAgPHZhbHVlIHR5cGU9IjEiPjE8L3ZhbHVlPgogICAgICA8QmFzaWNFbnRyeT4KICAgICAgIDxuYW1lPlVzZXJkZWZOYW1lPC9uYW1lPgogICAgICAgPGZsYWdzPjEzMTk3MDwvZmxhZ3M+CiAgICAgICA8dmFsdWUgdHlwZT0iMyI+PC92YWx1ZT4KICAgICAgPC9CYXNpY0VudHJ5PgogICAgIDwvQmFzaWNFbnRyeT4KICAgICA8QmFzaWNFbnRyeT4KICAgICAgPG5hbWU+SGVpZ2h0PC9uYW1lPgogICAgICA8ZmxhZ3M+MTMxNDU4PC9mbGFncz4KICAgICAgPHZhbHVlIHR5cGU9IjEiPjE8L3ZhbHVlPgogICAgICA8QmFzaWNFbnRyeT4KICAgICAgIDxuYW1lPlVzZXJkZWZOYW1lPC9uYW1lPgogICAgICAgPGZsYWdzPjEzMTk3MDwvZmxhZ3M+CiAgICAgICA8dmFsdWUgdHlwZT0iMyI+PC92YWx1ZT4KICAgICAgPC9CYXNpY0VudHJ5PgogICAgIDwvQmFzaWNFbnRyeT4KICAgICA8QmFzaWNFbnRyeT4KICAgICAgPG5hbWU+V2lkdGg8L25hbWU+CiAgICAgIDxmbGFncz4xMzE0NTg8L2ZsYWdzPgogICAgICA8dmFsdWUgdHlwZT0iMSI+MTwvdmFsdWU+CiAgICAgIDxCYXNpY0VudHJ5PgogICAgICAgPG5hbWU+VXNlcmRlZk5hbWU8L25hbWU+CiAgICAgICA8ZmxhZ3M+MTMxOTcwPC9mbGFncz4KICAgICAgIDx2YWx1ZSB0eXBlPSIzIj48L3ZhbHVlPgogICAgICA8L0Jhc2ljRW50cnk+CiAgICAgPC9CYXNpY0VudHJ5PgogICAgPC9CYXNpY0VudHJ5PgogICAgPEJhc2ljRW50cnk+CiAgICAgPG5hbWU+QjI8L25hbWU+CiAgICAgPGZsYWdzPjEzMTIwMjwvZmxhZ3M+CiAgICAgPEJhc2ljRW50cnk+CiAgICAgIDxuYW1lPkFyZWE8L25hbWU+CiAgICAgIDxmbGFncz4xMzE0NTg8L2ZsYWdzPgogICAgICA8dmFsdWUgdHlwZT0iMSI+MTwvdmFsdWU+CiAgICAgIDxCYXNpY0VudHJ5PgogICAgICAgPG5hbWU+VXNlcmRlZk5hbWU8L25hbWU+CiAgICAgICA8ZmxhZ3M+MTMxOTcwPC9mbGFncz4KICAgICAgIDx2YWx1ZSB0eXBlPSIzIj48L3ZhbHVlPgogICAgICA8L0Jhc2ljRW50cnk+CiAgICAgPC9CYXNpY0VudHJ5PgogICAgIDxCYXNpY0VudHJ5PgogICAgICA8bmFtZT5IZWlnaHQ8L25hbWU+CiAgICAgIDxmbGFncz4xMzE0NTg8L2ZsYWdzPgogICAgICA8dmFsdWUgdHlwZT0iMSI+MTwvdmFsdWU+CiAgICAgIDxCYXNpY0VudHJ5PgogICAgICAgPG5hbWU+VXNlcmRlZk5hbWU8L25hbWU+CiAgICAgICA8ZmxhZ3M+MTMxOTcwPC9mbGFncz4KICAgICAgIDx2YWx1ZSB0eXBlPSIzIj48L3ZhbHVlPgogICAgICA8L0Jhc2ljRW50cnk+CiAgICAgPC9CYXNpY0VudHJ5PgogICAgIDxCYXNpY0VudHJ5PgogICAgICA8bmFtZT5XaWR0aDwvbmFtZT4KICAgICAgPGZsYWdzPjEzMTQ1ODwvZmxhZ3M+CiAgICAgIDx2YWx1ZSB0eXBlPSIxIj4xPC92YWx1ZT4KICAgICAgPEJhc2ljRW50cnk+CiAgICAgICA8bmFtZT5Vc2VyZGVmTmFtZTwvbmFtZT4KICAgICAgIDxmbGFncz4xMzE5NzA8L2ZsYWdzPgogICAgICAgPHZhbHVlIHR5cGU9IjMiPjwvdmFsdWU+CiAgICAgIDwvQmFzaWNFbnRyeT4KICAgICA8L0Jhc2ljRW50cnk+CiAgICA8L0Jhc2ljRW50cnk+CiAgIDwvQmFzaWNFbnRyeT4KICAgPEJhc2ljRW50cnk+CiAgICA8bmFtZT5MYXNlcnM8L25hbWU+CiAgICA8ZmxhZ3M+MTMxMjAyPC9mbGFncz4KICAgIDxCYXNpY0VudHJ5PgogICAgIDxuYW1lPlllbGxvdzwvbmFtZT4KICAgICA8ZmxhZ3M+MTMxNDU4PC9mbGFncz4KICAgICA8dmFsdWUgdHlwZT0iMSI+MTwvdmFsdWU+CiAgICA8L0Jhc2ljRW50cnk+CiAgICA8QmFzaWNFbnRyeT4KICAgICA8bmFtZT5VdjwvbmFtZT4KICAgICA8ZmxhZ3M+MTMxNDU4PC9mbGFncz4KICAgICA8dmFsdWUgdHlwZT0iMSI+MTwvdmFsdWU+CiAgICA8L0Jhc2ljRW50cnk+CiAgICA8QmFzaWNFbnRyeT4KICAgICA8bmFtZT5CbHVlPC9uYW1lPgogICAgIDxmbGFncz4xMzE0NTg8L2ZsYWdzPgogICAgIDx2YWx1ZSB0eXBlPSIxIj4xPC92YWx1ZT4KICAgIDwvQmFzaWNFbnRyeT4KICAgPC9CYXNpY0VudHJ5PgogICA8QmFzaWNFbnRyeT4KICAgIDxuYW1lPkdhaW48L25hbWU+CiAgICA8ZmxhZ3M+MTMxMjAyPC9mbGFncz4KICAgIDxCYXNpY0VudHJ5PgogICAgIDxuYW1lPk1pbjwvbmFtZT4KICAgICA8ZmxhZ3M+MTMxNzE0PC9mbGFncz4KICAgICA8dmFsdWUgdHlwZT0iMiI+MTAwPC92YWx1ZT4KICAgIDwvQmFzaWNFbnRyeT4KICAgIDxCYXNpY0VudHJ5PgogICAgIDxuYW1lPk1heDwvbmFtZT4KICAgICA8ZmxhZ3M+MTMxNzE0PC9mbGFncz4KICAgICA8dmFsdWUgdHlwZT0iMiI+OTk5PC92YWx1ZT4KICAgIDwvQmFzaWNFbnRyeT4KICAgIDxCYXNpY0VudHJ5PgogICAgIDxuYW1lPlByZWNpc2lvbjwvbmFtZT4KICAgICA8ZmxhZ3M+MTMxNzE0PC9mbGFncz4KICAgICA8dmFsdWUgdHlwZT0iMiI+MjwvdmFsdWU+CiAgICA8L0Jhc2ljRW50cnk+CiAgIDwvQmFzaWNFbnRyeT4KICAgPEJhc2ljRW50cnk+CiAgICA8bmFtZT5UcmlnZ2VyPC9uYW1lPgogICAgPGZsYWdzPjEzMTk3MDwvZmxhZ3M+CiAgICA8dmFsdWUgdHlwZT0iMyI+RlNDPC92YWx1ZT4KICAgPC9CYXNpY0VudHJ5PgogICA8QmFzaWNFbnRyeT4KICAgIDxuYW1lPkFyZWFUcmlnZ2VyPC9uYW1lPgogICAgPGZsYWdzPjEzMTQ1ODwvZmxhZ3M+CiAgICA8dmFsdWUgdHlwZT0iMSI+MDwvdmFsdWU+CiAgIDwvQmFzaWNFbnRyeT4KICAgPEJhc2ljRW50cnk+CiAgICA8bmFtZT5TZWNvbmRhcnlUcmlnZ2VyPC9uYW1lPgogICAgPGZsYWdzPjEzMTQ1ODwvZmxhZ3M+CiAgICA8dmFsdWUgdHlwZT0iMSI+MTwvdmFsdWU+CiAgICA8QmFzaWNFbnRyeT4KICAgICA8bmFtZT5DaGFubmVsPC9uYW1lPgogICAgIDxmbGFncz4xMzE5NzA8L2ZsYWdzPgogICAgIDx2YWx1ZSB0eXBlPSIzIj5GU0M8L3ZhbHVlPgogICAgPC9CYXNpY0VudHJ5PgogICAgPEJhc2ljRW50cnk+CiAgICAgPG5hbWU+VmFsdWU8L25hbWU+CiAgICAgPGZsYWdzPjEzMTcxNDwvZmxhZ3M+CiAgICAgPHZhbHVlIHR5cGU9IjIiPjEyNTgyPC92YWx1ZT4KICAgIDwvQmFzaWNFbnRyeT4KICAgPC9CYXNpY0VudHJ5PgogICA8QmFzaWNFbnRyeT4KICAgIDxuYW1lPkJMQzwvbmFtZT4KICAgIDxmbGFncz4xMzE0NTg8L2ZsYWdzPgogICAgPHZhbHVlIHR5cGU9IjEiPjE8L3ZhbHVlPgogICA8L0Jhc2ljRW50cnk+CiAgIDxCYXNpY0VudHJ5PgogICAgPG5hbWU+U2NvcGVNb2RlPC9uYW1lPgogICAgPGZsYWdzPjEzMTcxNDwvZmxhZ3M+CiAgICA8dmFsdWUgdHlwZT0iMiI+MDwvdmFsdWU+CiAgICA8QmFzaWNFbnRyeT4KICAgICA8bmFtZT5MZW5ndGg8L25hbWU+CiAgICAgPGZsYWdzPjEzMTcxNDwvZmxhZ3M+CiAgICAgPHZhbHVlIHR5cGU9IjIiPjY0PC92YWx1ZT4KICAgIDwvQmFzaWNFbnRyeT4KICAgIDxCYXNpY0VudHJ5PgogICAgIDxuYW1lPlNhbXBsZVR5cGVJZDE8L25hbWU+CiAgICAgPGZsYWdzPjEzMTcxNDwvZmxhZ3M+CiAgICAgPHZhbHVlIHR5cGU9IjIiPjA8L3ZhbHVlPgogICAgPC9CYXNpY0VudHJ5PgogICAgPEJhc2ljRW50cnk+CiAgICAgPG5hbWU+U2FtcGxlVHlwZUlkMjwvbmFtZT4KICAgICA8ZmxhZ3M+MTMxNzE0PC9mbGFncz4KICAgICA8dmFsdWUgdHlwZT0iMiI+MjwvdmFsdWU+CiAgICA8L0Jhc2ljRW50cnk+CiAgIDwvQmFzaWNFbnRyeT4KICAgPEJhc2ljRW50cnk+CiAgICA8bmFtZT5GcGdhQ3RybFNldDwvbmFtZT4KICAgIDxmbGFncz4xMzE3MTQ8L2ZsYWdzPgogICAgPHZhbHVlIHR5cGU9IjIiPjE8L3ZhbHVlPgogICA8L0Jhc2ljRW50cnk+CiAgIDxCYXNpY0VudHJ5PgogICAgPG5hbWU+Q29uZmlndXJhdGlvbjwvbmFtZT4KICAgIDxmbGFncz4xMzE5NzA8L2ZsYWdzPgogICAgPHZhbHVlIHR5cGU9IjMiPlZ5YjwvdmFsdWU+CiAgIDwvQmFzaWNFbnRyeT4KICA8L0Jhc2ljRW50cnk+CiAgPEJhc2ljRW50cnk+CiAgIDxuYW1lPkNvbXBlbnNhdGlvbjwvbmFtZT4KICAgPGZsYWdzPjEzMTIwMjwvZmxhZ3M+CiAgIDxCYXNpY0VudHJ5PgogICAgPG5hbWU+TWF0cml4PC9uYW1lPgogICAgPGZsYWdzPjEzMTk3MDwvZmxhZ3M+CiAgICA8dmFsdWUgdHlwZT0iMyI+MQowCjAKMAowCjAKMAowCjAKMQowCjAKMAowCjAKMAowCjAKMQowCjAKMAowCjAKMAowCjAKMQowCjAKMAowCjAKMAowLjA0CjAKMQowCjAKMAowCjAKMAowCjAKMQowCjAKMAowCjAKMAowCjAKMQowCjAKMAowCjAKMAowCjAKMTwvdmFsdWU+CiAgIDwvQmFzaWNFbnRyeT4KICAgPEJhc2ljRW50cnk+CiAgICA8bmFtZT5BY3RpdmU8L25hbWU+CiAgICA8ZmxhZ3M+MTMxNzE0PC9mbGFncz4KICAgIDx2YWx1ZSB0eXBlPSIyIj4xPC92YWx1ZT4KICAgPC9CYXNpY0VudHJ5PgogIDwvQmFzaWNFbnRyeT4KIDwvQmFzaWNFbnRyeT4KIDxCYXNpY0VudHJ5PgogIDxuYW1lPlZhbGlkaXR5S2V5PC9uYW1lPgogIDxmbGFncz4xMzI3Mzg8L2ZsYWdzPgogIDx2YWx1ZSB0eXBlPSI2IiBzaXplPSIxMTYiPgpaQUExQURVQU5BQmxBR1VBWlFBNEFEWUFZZ0E1QURBQU9RQmpBR0VBT1FCZkFEQUFNQUF3QURBQVh3QXlBQzRBCk1RQXhBQzRBTVFBM0FERUFNUUF1QURFQU9BQXdBRFVBT0FCeUFHTUFYd0JOQUdFQVl3QnpBRkVBZFFCaEFHNEEKZEFCZkFESUFNQUF4QURjQU1BQXpBRElBT0FBPTwvdmFsdWU+CiA8L0Jhc2ljRW50cnk+CiA8QmFzaWNFbnRyeT4KICA8bmFtZT5Db25maWdWZXJzaW9uPC9uYW1lPgogIDxmbGFncz4xMzE5NzA8L2ZsYWdzPgogIDx2YWx1ZSB0eXBlPSIzIj4wLjQuMjU8L3ZhbHVlPgogPC9CYXNpY0VudHJ5PgogPEJhc2ljRW50cnk+CiAgPG5hbWU+RmlsZVR5cGU8L25hbWU+CiAgPGZsYWdzPjEzMTk3MDwvZmxhZ3M+CiAgPHZhbHVlIHR5cGU9IjMiPkRldmljZTwvdmFsdWU+CiA8L0Jhc2ljRW50cnk+CiA8QmFzaWNFbnRyeT4KICA8bmFtZT5DaGVja3N1bTwvbmFtZT4KICA8ZmxhZ3M+MTMxODQyPC9mbGFncz4KICA8dmFsdWUgdHlwZT0iMyI+YTBmZTNiMTkzMzIyYzBlOGZhYWE5NzA1OGNhMjJmMDg8L3ZhbHVlPgogPC9CYXNpY0VudHJ5Pgo8L0Jhc2ljRW50cnk+Cg==/@MB_ANALYSIS/PEJhc2ljRW50cnk+CiA8bmFtZT5Tb2Z0d2FyZTwvbmFtZT4KIDxmbGFncz42NTY2NjwvZmxhZ3M+CiA8QmFzaWNFbnRyeT4KICA8bmFtZT5WYWxpZGl0eUtleTwvbmFtZT4KICA8ZmxhZ3M+NjcyMDI8L2ZsYWdzPgogIDx2YWx1ZSB0eXBlPSI2IiBzaXplPSIxMTYiPgpaQUExQURVQU5BQmxBR1VBWlFBNEFEWUFZZ0E1QURBQU9RQmpBR0VBT1FCZkFEQUFNQUF3QURBQVh3QXlBQzRBCk1RQXhBQzRBTVFBM0FERUFNUUF1QURFQU9BQXdBRFVBT0FCeUFHTUFYd0JOQUdFQVl3QnpBRkVBZFFCaEFHNEEKZEFCZkFESUFNQUF4QURjQU1BQXpBRElBT0FBPTwvdmFsdWU+CiA8L0Jhc2ljRW50cnk+CiA8QmFzaWNFbnRyeT4KICA8bmFtZT5Db25maWdWZXJzaW9uPC9uYW1lPgogIDxmbGFncz42NjQzNDwvZmxhZ3M+CiAgPHZhbHVlIHR5cGU9IjMiPjAuNC4yNTwvdmFsdWU+CiA8L0Jhc2ljRW50cnk+CiA8QmFzaWNFbnRyeT4KICA8bmFtZT5BbmFseXNpczwvbmFtZT4KICA8ZmxhZ3M+NjU2NjY8L2ZsYWdzPgogIDxCYXNpY0VudHJ5PgogICA8bmFtZT5WYXJzPC9uYW1lPgogICA8ZmxhZ3M+NjU2NjY8L2ZsYWdzPgogICA8QmFzaWNFbnRyeT4KICAgIDxuYW1lPjE8L25hbWU+CiAgICA8ZmxhZ3M+NjU2NjY8L2ZsYWdzPgogICAgPEJhc2ljRW50cnk+CiAgICAgPG5hbWU+U2FtcGxlczwvbmFtZT4KICAgICA8ZmxhZ3M+NjU2NjY8L2ZsYWdzPgogICAgIDxCYXNpY0VudHJ5PgogICAgICA8bmFtZT5QMTwvbmFtZT4KICAgICAgPGZsYWdzPjY2MTc4PC9mbGFncz4KICAgICAgPHZhbHVlIHR5cGU9IjIiPjg4PC92YWx1ZT4KICAgICAgPEJhc2ljRW50cnk+CiAgICAgICA8bmFtZT5TYW1wbGVzPC9uYW1lPgogICAgICAgPGZsYWdzPjY1NjY2PC9mbGFncz4KICAgICAgIDxCYXNpY0VudHJ5PgogICAgICAgIDxuYW1lPlAyPC9uYW1lPgogICAgICAgIDxmbGFncz42NjE3ODwvZmxhZ3M+CiAgICAgICAgPHZhbHVlIHR5cGU9IjIiPjg5PC92YWx1ZT4KICAgICAgICA8QmFzaWNFbnRyeT4KICAgICAgICAgPG5hbWU+U2FtcGxlczwvbmFtZT4KICAgICAgICAgPGZsYWdzPjY1NjY2PC9mbGFncz4KICAgICAgICAgPEJhc2ljRW50cnk+CiAgICAgICAgICA8bmFtZT5QMzwvbmFtZT4KICAgICAgICAgIDxmbGFncz42NjE3ODwvZmxhZ3M+CiAgICAgICAgICA8dmFsdWUgdHlwZT0iMiI+OTA8L3ZhbHVlPgogICAgICAgICAgPEJhc2ljRW50cnk+CiAgICAgICAgICAgPG5hbWU+U2FtcGxlczwvbmFtZT4KICAgICAgICAgICA8ZmxhZ3M+NjU2NjY8L2ZsYWdzPgogICAgICAgICAgIDxCYXNpY0VudHJ5PgogICAgICAgICAgICA8bmFtZT5QNDwvbmFtZT4KICAgICAgICAgICAgPGZsYWdzPjY2MTc4PC9mbGFncz4KICAgICAgICAgICAgPHZhbHVlIHR5cGU9IjIiPjkxPC92YWx1ZT4KICAgICAgICAgICAgPEJhc2ljRW50cnk+CiAgICAgICAgICAgICA8bmFtZT5TYW1wbGVzPC9uYW1lPgogICAgICAgICAgICAgPGZsYWdzPjY1NjY2PC9mbGFncz4KICAgICAgICAgICAgIDxCYXNpY0VudHJ5PgogICAgICAgICAgICAgIDxuYW1lPlA1PC9uYW1lPgogICAgICAgICAgICAgIDxmbGFncz42NjE3ODwvZmxhZ3M+CiAgICAgICAgICAgICAgPHZhbHVlIHR5cGU9IjIiPjkyPC92YWx1ZT4KICAgICAgICAgICAgIDwvQmFzaWNFbnRyeT4KICAgICAgICAgICAgIDxCYXNpY0VudHJ5PgogICAgICAgICAgICAgIDxuYW1lPkxSNTwvbmFtZT4KICAgICAgICAgICAgICA8ZmxhZ3M+NjYxNzg8L2ZsYWdzPgogICAgICAgICAgICAgIDx2YWx1ZSB0eXBlPSIyIj4wPC92YWx1ZT4KICAgICAgICAgICAgIDwvQmFzaWNFbnRyeT4KICAgICAgICAgICAgIDxCYXNpY0VudHJ5PgogICAgICAgICAgICAgIDxuYW1lPlVSNTwvbmFtZT4KICAgICAgICAgICAgICA8ZmxhZ3M+NjYxNzg8L2ZsYWdzPgogICAgICAgICAgICAgIDx2YWx1ZSB0eXBlPSIyIj4wPC92YWx1ZT4KICAgICAgICAgICAgIDwvQmFzaWNFbnRyeT4KICAgICAgICAgICAgIDxCYXNpY0VudHJ5PgogICAgICAgICAgICAgIDxuYW1lPlVMNTwvbmFtZT4KICAgICAgICAgICAgICA8ZmxhZ3M+NjYxNzg8L2ZsYWdzPgogICAgICAgICAgICAgIDx2YWx1ZSB0eXBlPSIyIj4wPC92YWx1ZT4KICAgICAgICAgICAgIDwvQmFzaWNFbnRyeT4KICAgICAgICAgICAgIDxCYXNpY0VudHJ5PgogICAgICAgICAgICAgIDxuYW1lPkxMNTwvbmFtZT4KICAgICAgICAgICAgICA8ZmxhZ3M+NjYxNzg8L2ZsYWdzPgogICAgICAgICAgICAgIDx2YWx1ZSB0eXBlPSIyIj4wPC92YWx1ZT4KICAgICAgICAgICAgIDwvQmFzaWNFbnRyeT4KICAgICAgICAgICAgPC9CYXNpY0VudHJ5PgogICAgICAgICAgIDwvQmFzaWNFbnRyeT4KICAgICAgICAgIDwvQmFzaWNFbnRyeT4KICAgICAgICAgPC9CYXNpY0VudHJ5PgogICAgICAgIDwvQmFzaWNFbnRyeT4KICAgICAgIDwvQmFzaWNFbnRyeT4KICAgICAgPC9CYXNpY0VudHJ5PgogICAgIDwvQmFzaWNFbnRyeT4KICAgIDwvQmFzaWNFbnRyeT4KICAgPC9CYXNpY0VudHJ5PgogIDwvQmFzaWNFbnRyeT4KIDwvQmFzaWNFbnRyeT4KIDxCYXNpY0VudHJ5PgogIDxuYW1lPldpbmRvd3M8L25hbWU+CiAgPGZsYWdzPjY1NjY2PC9mbGFncz4KICA8QmFzaWNFbnRyeT4KICAgPG5hbWU+dmlldzcgMTwvbmFtZT4KICAgPGZsYWdzPjY2NDM0PC9mbGFncz4KICAgPHZhbHVlIHR5cGU9IjMiPldpbmRvdzwvdmFsdWU+CiAgIDxCYXNpY0VudHJ5PgogICAgPG5hbWU+UGFnZXM8L25hbWU+CiAgICA8ZmxhZ3M+NjY0MzQ8L2ZsYWdzPgogICAgPHZhbHVlIHR5cGU9IjMiPlBhZ2UxPC92YWx1ZT4KICAgIDxCYXNpY0VudHJ5PgogICAgIDxuYW1lPlBhZ2UxPC9uYW1lPgogICAgIDxmbGFncz42NTY2NjwvZmxhZ3M+CiAgICAgPEJhc2ljRW50cnk+CiAgICAgIDxuYW1lPldpZGdldHM8L25hbWU+CiAgICAgIDxmbGFncz42NjQzNDwvZmxhZ3M+CiAgICAgIDx2YWx1ZSB0eXBlPSIzIj5wbG90NjwvdmFsdWU+CiAgICAgIDxCYXNpY0VudHJ5PgogICAgICAgPG5hbWU+UGFnZU5vPC9uYW1lPgogICAgICAgPGZsYWdzPjY2NDM0PC9mbGFncz4KICAgICAgIDx2YWx1ZSB0eXBlPSIzIj5UZXh0PC92YWx1ZT4KICAgICAgIDxCYXNpY0VudHJ5PgogICAgICAgIDxuYW1lPldpZGdldFNpemU8L25hbWU+CiAgICAgICAgPGZsYWdzPjY1NjY2PC9mbGFncz4KICAgICAgICA8QmFzaWNFbnRyeT4KICAgICAgICAgPG5hbWU+V2lkdGg8L25hbWU+CiAgICAgICAgIDxmbGFncz42NjE3ODwvZmxhZ3M+CiAgICAgICAgIDx2YWx1ZSB0eXBlPSIyIj4xMDI0PC92YWx1ZT4KICAgICAgICA8L0Jhc2ljRW50cnk+CiAgICAgICAgPEJhc2ljRW50cnk+CiAgICAgICAgIDxuYW1lPkhlaWdodDwvbmFtZT4KICAgICAgICAgPGZsYWdzPjY2MTc4PC9mbGFncz4KICAgICAgICAgPHZhbHVlIHR5cGU9IjIiPjE1PC92YWx1ZT4KICAgICAgICA8L0Jhc2ljRW50cnk+CiAgICAgICA8L0Jhc2ljRW50cnk+CiAgICAgICA8QmFzaWNFbnRyeT4KICAgICAgICA8bmFtZT5XaWRnZXRQb3M8L25hbWU+CiAgICAgICAgPGZsYWdzPjY1NjY2PC9mbGFncz4KICAgICAgICA8QmFzaWNFbnRyeT4KICAgICAgICAgPG5hbWU+WDwvbmFtZT4KICAgICAgICAgPGZsYWdzPjY2MTc4PC9mbGFncz4KICAgICAgICAgPHZhbHVlIHR5cGU9IjIiPjM8L3ZhbHVlPgogICAgICAgIDwvQmFzaWNFbnRyeT4KICAgICAgICA8QmFzaWNFbnRyeT4KICAgICAgICAgPG5hbWU+WTwvbmFtZT4KICAgICAgICAgPGZsYWdzPjY2MTc4PC9mbGFncz4KICAgICAgICAgPHZhbHVlIHR5cGU9IjIiPjM8L3ZhbHVlPgogICAgICAgIDwvQmFzaWNFbnRyeT4KICAgICAgIDwvQmFzaWNFbnRyeT4KICAgICAgIDxCYXNpY0VudHJ5PgogICAgICAgIDxuYW1lPlRleHRWYWx1ZTwvbmFtZT4KICAgICAgICA8ZmxhZ3M+NjY0MzQ8L2ZsYWdzPgogICAgICAgIDx2YWx1ZSB0eXBlPSIzIj4mbHQ7YiZndDsxLzEmbHQ7L2ImZ3Q7PC92YWx1ZT4KICAgICAgIDwvQmFzaWNFbnRyeT4KICAgICAgPC9CYXNpY0VudHJ5PgogICAgICA8QmFzaWNFbnRyeT4KICAgICAgIDxuYW1lPnBsb3QwPC9uYW1lPgogICAgICAgPGZsYWdzPjY2NDM0PC9mbGFncz4KICAgICAgIDx2YWx1ZSB0eXBlPSIzIj5QbG90PC92YWx1ZT4KICAgICAgIDxCYXNpY0VudHJ5PgogICAgICAgIDxuYW1lPlZpZXdGZWF0dXJlczwvbmFtZT4KICAgICAgICA8ZmxhZ3M+NjY0MzQ8L2ZsYWdzPgogICAgICAgIDx2YWx1ZSB0eXBlPSIzIj5GU0MtQQpTU0MtQTwvdmFsdWU+CiAgICAgICA8L0Jhc2ljRW50cnk+CiAgICAgICA8QmFzaWNFbnRyeT4KICAgICAgICA8bmFtZT5WaWV3TXVsdGlMYXllcjwvbmFtZT4KICAgICAgICA8ZmxhZ3M+NjU5MjI8L2ZsYWdzPgogICAgICAgIDx2YWx1ZSB0eXBlPSIxIj4wPC92YWx1ZT4KICAgICAgIDwvQmFzaWNFbnRyeT4KICAgICAgIDxCYXNpY0VudHJ5PgogICAgICAgIDxuYW1lPlZpZXdTb3VyY2U8L25hbWU+CiAgICAgICAgPGZsYWdzPjY2NDM0PC9mbGFncz4KICAgICAgICA8dmFsdWUgdHlwZT0iMyI+MTpsaXZlPC92YWx1ZT4KICAgICAgIDwvQmFzaWNFbnRyeT4KICAgICAgIDxCYXNpY0VudHJ5PgogICAgICAgIDxuYW1lPlZpZXdQb3B1bGF0aW9uczwvbmFtZT4KICAgICAgICA8ZmxhZ3M+NjY0MzQ8L2ZsYWdzPgogICAgICAgIDx2YWx1ZSB0eXBlPSIzIj4xOmxpdmU8L3ZhbHVlPgogICAgICAgPC9CYXNpY0VudHJ5PgogICAgICAgPEJhc2ljRW50cnk+CiAgICAgICAgPG5hbWU+Vmlld01vZGU8L25hbWU+CiAgICAgICAgPGZsYWdzPjY2MTc4PC9mbGFncz4KICAgICAgICA8dmFsdWUgdHlwZT0iMiI+MDwvdmFsdWU+CiAgICAgICA8L0Jhc2ljRW50cnk+CiAgICAgICA8QmFzaWNFbnRyeT4KICAgICAgICA8bmFtZT5WaWV3QXhlczwvbmFtZT4KICAgICAgICA8ZmxhZ3M+NjY0MzQ8L2ZsYWdzPgogICAgICAgIDx2YWx1ZSB0eXBlPSIzIj5BcyBhY3F1aXJlZApBcyBhY3F1aXJlZDwvdmFsdWU+CiAgICAgICA8L0Jhc2ljRW50cnk+CiAgICAgICA8QmFzaWNFbnRyeT4KICAgICAgICA8bmFtZT5WaWV3Wm9vbTwvbmFtZT4KICAgICAgICA8ZmxhZ3M+NjY0MzQ8L2ZsYWdzPgogICAgICAgIDx2YWx1ZSB0eXBlPSIzIj4wLjAsMS4wCjAuMCwxLjA8L3ZhbHVlPgogICAgICAgPC9CYXNpY0VudHJ5PgogICAgICAgPEJhc2ljRW50cnk+CiAgICAgICAgPG5hbWU+Vmlld0hpZGVSZWdpb25zPC9uYW1lPgogICAgICAgIDxmbGFncz42NjE3ODwvZmxhZ3M+CiAgICAgICAgPHZhbHVlIHR5cGU9IjIiPjA8L3ZhbHVlPgogICAgICAgPC9CYXNpY0VudHJ5PgogICAgICAgPEJhc2ljRW50cnk+CiAgICAgICAgPG5hbWU+SGlzdG9ncmFtVXNlT3ZlcmxheTwvbmFtZT4KICAgICAgICA8ZmxhZ3M+NjYxNzg8L2ZsYWdzPgogICAgICAgIDx2YWx1ZSB0eXBlPSIyIj4wPC92YWx1ZT4KICAgICAgIDwvQmFzaWNFbnRyeT4KICAgICAgIDxCYXNpY0VudHJ5PgogICAgICAgIDxuYW1lPkhpc3RvZ3JhbU92ZXJsYXk8L25hbWU+CiAgICAgICAgPGZsYWdzPjY2NDM0PC9mbGFncz4KICAgICAgICA8dmFsdWUgdHlwZT0iMyI+CgoKCgoKCgoKPC92YWx1ZT4KICAgICAgIDwvQmFzaWNFbnRyeT4KICAgICAgIDxCYXNpY0VudHJ5PgogICAgICAgIDxuYW1lPkhpc3RvZ3JhbU92ZXJsYXlDb2xvcnM8L25hbWU+CiAgICAgICAgPGZsYWdzPjY2NDM0PC9mbGFncz4KICAgICAgICA8dmFsdWUgdHlwZT0iMyI+I2ZmYWE3ZgojZmZhYWZmCiNhYWZmN2YKIzk2ZDhlMQojYWFhYTdmCiNmZjg2NGEKI2ZjNTdmZgojNmJmZjQyCiM0MGJjZmYKI2EyYWEzNDwvdmFsdWU+CiAgICAgICA8L0Jhc2ljRW50cnk+CiAgICAgICA8QmFzaWNFbnRyeT4KICAgICAgICA8bmFtZT5WaWV3RGF0YUVuZDwvbmFtZT4KICAgICAgICA8ZmxhZ3M+NjYxNzg8L2ZsYWdzPgogICAgICAgIDx2YWx1ZSB0eXBlPSIyIj4yMTQ3NDgzNjQ3PC92YWx1ZT4KICAgICAgIDwvQmFzaWNFbnRyeT4KICAgICAgIDxCYXNpY0VudHJ5PgogICAgICAgIDxuYW1lPlZpZXdEYXRhU2tpcDwvbmFtZT4KICAgICAgICA8ZmxhZ3M+NjYxNzg8L2ZsYWdzPgogICAgICAgIDx2YWx1ZSB0eXBlPSIyIj4wPC92YWx1ZT4KICAgICAgIDwvQmFzaWNFbnRyeT4KICAgICAgIDxCYXNpY0VudHJ5PgogICAgICAgIDxuYW1lPlZpZXdEYXRhU3RhcnQ8L25hbWU+CiAgICAgICAgPGZsYWdzPjY2MTc4PC9mbGFncz4KICAgICAgICA8dmFsdWUgdHlwZT0iMiI+MDwvdmFsdWU+CiAgICAgICA8L0Jhc2ljRW50cnk+CiAgICAgICA8QmFzaWNFbnRyeT4KICAgICAgICA8bmFtZT5TY3JpcHRUZXh0PC9uYW1lPgogICAgICAgIDxmbGFncz42NjQzNDwvZmxhZ3M+CiAgICAgICAgPHZhbHVlIHR5cGU9IjMiPkVkaXQgdGV4dCB2aWEgUHJvcGVydGllczwvdmFsdWU+CiAgICAgICAgPEJhc2ljRW50cnk+CiAgICAgICAgIDxuYW1lPlByZWRlZmluZWRTY3JpcHRUZXh0PC9uYW1lPgogICAgICAgICA8ZmxhZ3M+NjY0MzQ8L2ZsYWdzPgogICAgICAgICA8dmFsdWUgdHlwZT0iMyI+PC92YWx1ZT4KICAgICAgICA8L0Jhc2ljRW50cnk+CiAgICAgICA8L0Jhc2ljRW50cnk+CiAgICAgICA8QmFzaWNFbnRyeT4KICAgICAgICA8bmFtZT5TY3JpcHRUZXh0QWxpZ25tZW50PC9uYW1lPgogICAgICAgIDxmbGFncz42NjE3ODwvZmxhZ3M+CiAgICAgICAgPHZhbHVlIHR5cGU9IjIiPjA8L3ZhbHVlPgogICAgICAgPC9CYXNpY0VudHJ5PgogICAgICAgPEJhc2ljRW50cnk+CiAgICAgICAgPG5hbWU+SGlzdG9ncmFtTm9ybWFsaXphdGlvbjwvbmFtZT4KICAgICAgICA8ZmxhZ3M+NjYxNzg8L2ZsYWdzPgogICAgICAgIDx2YWx1ZSB0eXBlPSIyIj4wPC92YWx1ZT4KICAgICAgIDwvQmFzaWNFbnRyeT4KICAgICAgIDxCYXNpY0VudHJ5PgogICAgICAgIDxuYW1lPkhpc3RvZ3JhbVBsb3RNb2RlPC9uYW1lPgogICAgICAgIDxmbGFncz42NjE3ODwvZmxhZ3M+CiAgICAgICAgPHZhbHVlIHR5cGU9IjIiPjA8L3ZhbHVlPgogICAgICAgPC9CYXNpY0VudHJ5PgogICAgICAgPEJhc2ljRW50cnk+CiAgICAgICAgPG5hbWU+SGlzdG9ncmFtU21vb3RoaW5nPC9uYW1lPgogICAgICAgIDxmbGFncz42NjE3ODwvZmxhZ3M+CiAgICAgICAgPHZhbHVlIHR5cGU9IjIiPjA8L3ZhbHVlPgogICAgICAgPC9CYXNpY0VudHJ5PgogICAgICAgPEJhc2ljRW50cnk+CiAgICAgICAgPG5hbWU+U3RhdGlzdGljRmVhdHVyZXM8L25hbWU+CiAgICAgICAgPGZsYWdzPjY2NDM0PC9mbGFncz4KICAgICAgICA8dmFsdWUgdHlwZT0iMyI+RlNDLUEKU1NDLUE8L3ZhbHVlPgogICAgICAgPC9CYXNpY0VudHJ5PgogICAgICAgPEJhc2ljRW50cnk+CiAgICAgICAgPG5hbWU+U3RhdGlzdGljUmVnaW9uRnVuY3M8L25hbWU+CiAgICAgICAgPGZsYWdzPjY2NDM0PC9mbGFncz4KICAgICAgICA8dmFsdWUgdHlwZT0iMyI+UGF0aAolLVQ8L3ZhbHVlPgogICAgICAgPC9CYXNpY0VudHJ5PgogICAgICAgPEJhc2ljRW50cnk+CiAgICAgICAgPG5hbWU+U3RhdGlzdGljRmVhdHVyZUZ1bmNzPC9uYW1lPgogICAgICAgIDxmbGFncz42NjQzNDwvZmxhZ3M+CiAgICAgICAgPHZhbHVlIHR5cGU9IjMiPjwvdmFsdWU+CiAgICAgICA8L0Jhc2ljRW50cnk+CiAgICAgICA8QmFzaWNFbnRyeT4KICAgICAgICA8bmFtZT5TdGF0aXN0aWNTb3VyY2VJbmZvPC9uYW1lPgogICAgICAgIDxmbGFncz42NTkyMjwvZmxhZ3M+CiAgICAgICAgPHZhbHVlIHR5cGU9IjEiPjE8L3ZhbHVlPgogICAgICAgPC9CYXNpY0VudHJ5PgogICAgICAgPEJhc2ljRW50cnk+CiAgICAgICAgPG5hbWU+U3RhdGlzdGljVGFibGU8L25hbWU+CiAgICAgICAgPGZsYWdzPjY1OTIyPC9mbGFncz4KICAgICAgICA8dmFsdWUgdHlwZT0iMSI+MTwvdmFsdWU+CiAgICAgICA8L0Jhc2ljRW50cnk+CiAgICAgICA8QmFzaWNFbnRyeT4KICAgICAgICA8bmFtZT5TdGF0aXN0aWNGZWF0dXJlTmFtZTwvbmFtZT4KICAgICAgICA8ZmxhZ3M+NjYxNzg8L2ZsYWdzPgogICAgICAgIDx2YWx1ZSB0eXBlPSIyIj4wPC92YWx1ZT4KICAgICAgIDwvQmFzaWNFbnRyeT4KICAgICAgIDxCYXNpY0VudHJ5PgogICAgICAgIDxuYW1lPkhlYXRtYXA8L25hbWU+CiAgICAgICAgPGZsYWdzPjY1NjY2PC9mbGFncz4KICAgICAgICA8QmFzaWNFbnRyeT4KICAgICAgICAgPG5hbWU+Q29sb3IxPC9uYW1lPgogICAgICAgICA8ZmxhZ3M+NjY0MzQ8L2ZsYWdzPgogICAgICAgICA8dmFsdWUgdHlwZT0iMyI+I2ZmMDAwMDwvdmFsdWU+CiAgICAgICAgPC9CYXNpY0VudHJ5PgogICAgICAgIDxCYXNpY0VudHJ5PgogICAgICAgICA8bmFtZT5Db2xvcjI8L25hbWU+CiAgICAgICAgIDxmbGFncz42NjQzNDwvZmxhZ3M+CiAgICAgICAgIDx2YWx1ZSB0eXBlPSIzIj4jMDBhYTAwPC92YWx1ZT4KICAgICAgICA8L0Jhc2ljRW50cnk+CiAgICAgICAgPEJhc2ljRW50cnk+CiAgICAgICAgIDxuYW1lPkNvbG9yMzwvbmFtZT4KICAgICAgICAgPGZsYWdzPjY2NDM0PC9mbGFncz4KICAgICAgICAgPHZhbHVlIHR5cGU9IjMiPiNmZmZmMDA8L3ZhbHVlPgogICAgICAgIDwvQmFzaWNFbnRyeT4KICAgICAgICA8QmFzaWNFbnRyeT4KICAgICAgICAgPG5hbWU+Q29sb3I0PC9uYW1lPgogICAgICAgICA8ZmxhZ3M+NjY0MzQ8L2ZsYWdzPgogICAgICAgICA8dmFsdWUgdHlwZT0iMyI+IzMzMzNmZjwvdmFsdWU+CiAgICAgICAgPC9CYXNpY0VudHJ5PgogICAgICAgIDxCYXNpY0VudHJ5PgogICAgICAgICA8bmFtZT5UaHJlc2hvbGQxPC9uYW1lPgogICAgICAgICA8ZmxhZ3M+Njc0NTg8L2ZsYWdzPgogICAgICAgICA8dmFsdWUgdHlwZT0iNyI+MTwvdmFsdWU+CiAgICAgICAgPC9CYXNpY0VudHJ5PgogICAgICAgIDxCYXNpY0VudHJ5PgogICAgICAgICA8bmFtZT5UaHJlc2hvbGQyPC9uYW1lPgogICAgICAgICA8ZmxhZ3M+Njc0NTg8L2ZsYWdzPgogICAgICAgICA8dmFsdWUgdHlwZT0iNyI+MTAwPC92YWx1ZT4KICAgICAgICA8L0Jhc2ljRW50cnk+CiAgICAgICAgPEJhc2ljRW50cnk+CiAgICAgICAgIDxuYW1lPlJlZ2lvbjwvbmFtZT4KICAgICAgICAgPGZsYWdzPjY2NDM0PC9mbGFncz4KICAgICAgICAgPHZhbHVlIHR5cGU9IjMiPjE6bGl2ZTwvdmFsdWU+CiAgICAgICAgPC9CYXNpY0VudHJ5PgogICAgICAgIDxCYXNpY0VudHJ5PgogICAgICAgICA8bmFtZT5SZWdpb25GdW5jdGlvbjwvbmFtZT4KICAgICAgICAgPGZsYWdzPjY2NDM0PC9mbGFncz4KICAgICAgICAgPHZhbHVlIHR5cGU9IjMiPkNvdW50PC92YWx1ZT4KICAgICAgICA8L0Jhc2ljRW50cnk+CiAgICAgICAgPEJhc2ljRW50cnk+CiAgICAgICAgIDxuYW1lPkZlYXR1cmU8L25hbWU+CiAgICAgICAgIDxmbGFncz42NjQzNDwvZmxhZ3M+CiAgICAgICAgIDx2YWx1ZSB0eXBlPSIzIj5GU0MtQTwvdmFsdWU+CiAgICAgICAgPC9CYXNpY0VudHJ5PgogICAgICAgIDxCYXNpY0VudHJ5PgogICAgICAgICA8bmFtZT5GZWF0dXJlRnVuY3Rpb248L25hbWU+CiAgICAgICAgIDxmbGFncz42NjQzNDwvZmxhZ3M+CiAgICAgICAgIDx2YWx1ZSB0eXBlPSIzIj5NZWFuPC92YWx1ZT4KICAgICAgICA8L0Jhc2ljRW50cnk+CiAgICAgICAgPEJhc2ljRW50cnk+CiAgICAgICAgIDxuYW1lPk1vZGU8L25hbWU+CiAgICAgICAgIDxmbGFncz42NjE3ODwvZmxhZ3M+CiAgICAgICAgIDx2YWx1ZSB0eXBlPSIyIj4wPC92YWx1ZT4KICAgICAgICA8L0Jhc2ljRW50cnk+CiAgICAgICAgPEJhc2ljRW50cnk+CiAgICAgICAgIDxuYW1lPkZ1bmN0aW9uPC9uYW1lPgogICAgICAgICA8ZmxhZ3M+NjYxNzg8L2ZsYWdzPgogICAgICAgICA8dmFsdWUgdHlwZT0iMiI+MTwvdmFsdWU+CiAgICAgICAgPC9CYXNpY0VudHJ5PgogICAgICAgIDxCYXNpY0VudHJ5PgogICAgICAgICA8bmFtZT5EaXNhYmxlZEdyb3VwczwvbmFtZT4KICAgICAgICAgPGZsYWdzPjY2NDM0PC9mbGFncz4KICAgICAgICAgPHZhbHVlIHR5cGU9IjMiPjwvdmFsdWU+CiAgICAgICAgPC9CYXNpY0VudHJ5PgogICAgICAgPC9CYXNpY0VudHJ5PgogICAgICAgPEJhc2ljRW50cnk+CiAgICAgICAgPG5hbWU+Vmlld0hlaWdodDwvbmFtZT4KICAgICAgICA8ZmxhZ3M+NjYxNzg8L2ZsYWdzPgogICAgICAgIDx2YWx1ZSB0eXBlPSIyIj4xNDg8L3ZhbHVlPgogICAgICAgPC9CYXNpY0VudHJ5PgogICAgICAgPEJhc2ljRW50cnk+CiAgICAgICAgPG5hbWU+Vmlld1dpZHRoPC9uYW1lPgogICAgICAgIDxmbGFncz42NjE3ODwvZmxhZ3M+CiAgICAgICAgPHZhbHVlIHR5cGU9IjIiPjE0ODwvdmFsdWU+CiAgICAgICA8L0Jhc2ljRW50cnk+CiAgICAgICA8QmFzaWNFbnRyeT4KICAgICAgICA8bmFtZT5XaWRnZXRQb3M8L25hbWU+CiAgICAgICAgPGZsYWdzPjY1NjY2PC9mbGFncz4KICAgICAgICA8QmFzaWNFbnRyeT4KICAgICAgICAgPG5hbWU+WDwvbmFtZT4KICAgICAgICAgPGZsYWdzPjY2MTc4PC9mbGFncz4KICAgICAgICAgPHZhbHVlIHR5cGU9IjIiPjEzPC92YWx1ZT4KICAgICAgICA8L0Jhc2ljRW50cnk+CiAgICAgICAgPEJhc2ljRW50cnk+CiAgICAgICAgIDxuYW1lPlk8L25hbWU+CiAgICAgICAgIDxmbGFncz42NjE3ODwvZmxhZ3M+CiAgICAgICAgIDx2YWx1ZSB0eXBlPSIyIj4xNTwvdmFsdWU+CiAgICAgICAgPC9CYXNpY0VudHJ5PgogICAgICAgPC9CYXNpY0VudHJ5PgogICAgICAgPEJhc2ljRW50cnk+CiAgICAgICAgPG5hbWU+V2lkZ2V0U2l6ZTwvbmFtZT4KICAgICAgICA8ZmxhZ3M+NjU2NjY8L2ZsYWdzPgogICAgICAgIDxCYXNpY0VudHJ5PgogICAgICAgICA8bmFtZT5XaWR0aDwvbmFtZT4KICAgICAgICAgPGZsYWdzPjY2MTc4PC9mbGFncz4KICAgICAgICAgPHZhbHVlIHR5cGU9IjIiPjIzNDwvdmFsdWU+CiAgICAgICAgPC9CYXNpY0VudHJ5PgogICAgICAgIDxCYXNpY0VudHJ5PgogICAgICAgICA8bmFtZT5IZWlnaHQ8L25hbWU+CiAgICAgICAgIDxmbGFncz42NjE3ODwvZmxhZ3M+CiAgICAgICAgIDx2YWx1ZSB0eXBlPSIyIj4yMDk8L3ZhbHVlPgogICAgICAgIDwvQmFzaWNFbnRyeT4KICAgICAgIDwvQmFzaWNFbnRyeT4KICAgICAgPC9CYXNpY0VudHJ5PgogICAgICA8QmFzaWNFbnRyeT4KICAgICAgIDxuYW1lPnBsb3QxPC9uYW1lPgogICAgICAgPGZsYWdzPjY2NDM0PC9mbGFncz4KICAgICAgIDx2YWx1ZSB0eXBlPSIzIj5QbG90PC92YWx1ZT4KICAgICAgIDxCYXNpY0VudHJ5PgogICAgICAgIDxuYW1lPlZpZXdGZWF0dXJlczwvbmFtZT4KICAgICAgICA8ZmxhZ3M+NjY0MzQ8L2ZsYWdzPgogICAgICAgIDx2YWx1ZSB0eXBlPSIzIj5WMS1BClNTQy1IPC92YWx1ZT4KICAgICAgIDwvQmFzaWNFbnRyeT4KICAgICAgIDxCYXNpY0VudHJ5PgogICAgICAgIDxuYW1lPlZpZXdNdWx0aUxheWVyPC9uYW1lPgogICAgICAgIDxmbGFncz42NTkyMjwvZmxhZ3M+CiAgICAgICAgPHZhbHVlIHR5cGU9IjEiPjA8L3ZhbHVlPgogICAgICAgPC9CYXNpY0VudHJ5PgogICAgICAgPEJhc2ljRW50cnk+CiAgICAgICAgPG5hbWU+Vmlld1NvdXJjZTwvbmFtZT4KICAgICAgICA8ZmxhZ3M+NjY0MzQ8L2ZsYWdzPgogICAgICAgIDx2YWx1ZSB0eXBlPSIzIj4xOmxpdmVcUDE8L3ZhbHVlPgogICAgICAgPC9CYXNpY0VudHJ5PgogICAgICAgPEJhc2ljRW50cnk+CiAgICAgICAgPG5hbWU+Vmlld1BvcHVsYXRpb25zPC9uYW1lPgogICAgICAgIDxmbGFncz42NjQzNDwvZmxhZ3M+CiAgICAgICAgPHZhbHVlIHR5cGU9IjMiPjE6bGl2ZVxQMTwvdmFsdWU+CiAgICAgICA8L0Jhc2ljRW50cnk+CiAgICAgICA8QmFzaWNFbnRyeT4KICAgICAgICA8bmFtZT5WaWV3TW9kZTwvbmFtZT4KICAgICAgICA8ZmxhZ3M+NjYxNzg8L2ZsYWdzPgogICAgICAgIDx2YWx1ZSB0eXBlPSIyIj4wPC92YWx1ZT4KICAgICAgIDwvQmFzaWNFbnRyeT4KICAgICAgIDxCYXNpY0VudHJ5PgogICAgICAgIDxuYW1lPlZpZXdBeGVzPC9uYW1lPgogICAgICAgIDxmbGFncz42NjQzNDwvZmxhZ3M+CiAgICAgICAgPHZhbHVlIHR5cGU9IjMiPkFzIGFjcXVpcmVkCkFzIGFjcXVpcmVkPC92YWx1ZT4KICAgICAgIDwvQmFzaWNFbnRyeT4KICAgICAgIDxCYXNpY0VudHJ5PgogICAgICAgIDxuYW1lPlZpZXdab29tPC9uYW1lPgogICAgICAgIDxmbGFncz42NjQzNDwvZmxhZ3M+CiAgICAgICAgPHZhbHVlIHR5cGU9IjMiPjAuMCwxLjAKMC4wLDEuMDwvdmFsdWU+CiAgICAgICA8L0Jhc2ljRW50cnk+CiAgICAgICA8QmFzaWNFbnRyeT4KICAgICAgICA8bmFtZT5WaWV3SGlkZVJlZ2lvbnM8L25hbWU+CiAgICAgICAgPGZsYWdzPjY2MTc4PC9mbGFncz4KICAgICAgICA8dmFsdWUgdHlwZT0iMiI+MDwvdmFsdWU+CiAgICAgICA8L0Jhc2ljRW50cnk+CiAgICAgICA8QmFzaWNFbnRyeT4KICAgICAgICA8bmFtZT5IaXN0b2dyYW1Vc2VPdmVybGF5PC9uYW1lPgogICAgICAgIDxmbGFncz42NjE3ODwvZmxhZ3M+CiAgICAgICAgPHZhbHVlIHR5cGU9IjIiPjA8L3ZhbHVlPgogICAgICAgPC9CYXNpY0VudHJ5PgogICAgICAgPEJhc2ljRW50cnk+CiAgICAgICAgPG5hbWU+SGlzdG9ncmFtT3ZlcmxheTwvbmFtZT4KICAgICAgICA8ZmxhZ3M+NjY0MzQ8L2ZsYWdzPgogICAgICAgIDx2YWx1ZSB0eXBlPSIzIj4KCgoKCgoKCgo8L3ZhbHVlPgogICAgICAgPC9CYXNpY0VudHJ5PgogICAgICAgPEJhc2ljRW50cnk+CiAgICAgICAgPG5hbWU+SGlzdG9ncmFtT3ZlcmxheUNvbG9yczwvbmFtZT4KICAgICAgICA8ZmxhZ3M+NjY0MzQ8L2ZsYWdzPgogICAgICAgIDx2YWx1ZSB0eXBlPSIzIj4jZmZhYTdmCiNmZmFhZmYKI2FhZmY3ZgojOTZkOGUxCiNhYWFhN2YKI2ZmODY0YQojZmM1N2ZmCiM2YmZmNDIKIzQwYmNmZgojYTJhYTM0PC92YWx1ZT4KICAgICAgIDwvQmFzaWNFbnRyeT4KICAgICAgIDxCYXNpY0VudHJ5PgogICAgICAgIDxuYW1lPlZpZXdEYXRhRW5kPC9uYW1lPgogICAgICAgIDxmbGFncz42NjE3ODwvZmxhZ3M+CiAgICAgICAgPHZhbHVlIHR5cGU9IjIiPjIxNDc0ODM2NDc8L3ZhbHVlPgogICAgICAgPC9CYXNpY0VudHJ5PgogICAgICAgPEJhc2ljRW50cnk+CiAgICAgICAgPG5hbWU+Vmlld0RhdGFTa2lwPC9uYW1lPgogICAgICAgIDxmbGFncz42NjE3ODwvZmxhZ3M+CiAgICAgICAgPHZhbHVlIHR5cGU9IjIiPjA8L3ZhbHVlPgogICAgICAgPC9CYXNpY0VudHJ5PgogICAgICAgPEJhc2ljRW50cnk+CiAgICAgICAgPG5hbWU+Vmlld0RhdGFTdGFydDwvbmFtZT4KICAgICAgICA8ZmxhZ3M+NjYxNzg8L2ZsYWdzPgogICAgICAgIDx2YWx1ZSB0eXBlPSIyIj4wPC92YWx1ZT4KICAgICAgIDwvQmFzaWNFbnRyeT4KICAgICAgIDxCYXNpY0VudHJ5PgogICAgICAgIDxuYW1lPlNjcmlwdFRleHQ8L25hbWU+CiAgICAgICAgPGZsYWdzPjY2NDM0PC9mbGFncz4KICAgICAgICA8dmFsdWUgdHlwZT0iMyI+RWRpdCB0ZXh0IHZpYSBQcm9wZXJ0aWVzPC92YWx1ZT4KICAgICAgICA8QmFzaWNFbnRyeT4KICAgICAgICAgPG5hbWU+UHJlZGVmaW5lZFNjcmlwdFRleHQ8L25hbWU+CiAgICAgICAgIDxmbGFncz42NjQzNDwvZmxhZ3M+CiAgICAgICAgIDx2YWx1ZSB0eXBlPSIzIj48L3ZhbHVlPgogICAgICAgIDwvQmFzaWNFbnRyeT4KICAgICAgIDwvQmFzaWNFbnRyeT4KICAgICAgIDxCYXNpY0VudHJ5PgogICAgICAgIDxuYW1lPlNjcmlwdFRleHRBbGlnbm1lbnQ8L25hbWU+CiAgICAgICAgPGZsYWdzPjY2MTc4PC9mbGFncz4KICAgICAgICA8dmFsdWUgdHlwZT0iMiI+MDwvdmFsdWU+CiAgICAgICA8L0Jhc2ljRW50cnk+CiAgICAgICA8QmFzaWNFbnRyeT4KICAgICAgICA8bmFtZT5IaXN0b2dyYW1Ob3JtYWxpemF0aW9uPC9uYW1lPgogICAgICAgIDxmbGFncz42NjE3ODwvZmxhZ3M+CiAgICAgICAgPHZhbHVlIHR5cGU9IjIiPjA8L3ZhbHVlPgogICAgICAgPC9CYXNpY0VudHJ5PgogICAgICAgPEJhc2ljRW50cnk+CiAgICAgICAgPG5hbWU+SGlzdG9ncmFtUGxvdE1vZGU8L25hbWU+CiAgICAgICAgPGZsYWdzPjY2MTc4PC9mbGFncz4KICAgICAgICA8dmFsdWUgdHlwZT0iMiI+MDwvdmFsdWU+CiAgICAgICA8L0Jhc2ljRW50cnk+CiAgICAgICA8QmFzaWNFbnRyeT4KICAgICAgICA8bmFtZT5IaXN0b2dyYW1TbW9vdGhpbmc8L25hbWU+CiAgICAgICAgPGZsYWdzPjY2MTc4PC9mbGFncz4KICAgICAgICA8dmFsdWUgdHlwZT0iMiI+MDwvdmFsdWU+CiAgICAgICA8L0Jhc2ljRW50cnk+CiAgICAgICA8QmFzaWNFbnRyeT4KICAgICAgICA8bmFtZT5TdGF0aXN0aWNGZWF0dXJlczwvbmFtZT4KICAgICAgICA8ZmxhZ3M+NjY0MzQ8L2ZsYWdzPgogICAgICAgIDx2YWx1ZSB0eXBlPSIzIj5WMS1BClNTQy1IPC92YWx1ZT4KICAgICAgIDwvQmFzaWNFbnRyeT4KICAgICAgIDxCYXNpY0VudHJ5PgogICAgICAgIDxuYW1lPlN0YXRpc3RpY1JlZ2lvbkZ1bmNzPC9uYW1lPgogICAgICAgIDxmbGFncz42NjQzNDwvZmxhZ3M+CiAgICAgICAgPHZhbHVlIHR5cGU9IjMiPlBhdGgKJS1UPC92YWx1ZT4KICAgICAgIDwvQmFzaWNFbnRyeT4KICAgICAgIDxCYXNpY0VudHJ5PgogICAgICAgIDxuYW1lPlN0YXRpc3RpY0ZlYXR1cmVGdW5jczwvbmFtZT4KICAgICAgICA8ZmxhZ3M+NjY0MzQ8L2ZsYWdzPgogICAgICAgIDx2YWx1ZSB0eXBlPSIzIj48L3ZhbHVlPgogICAgICAgPC9CYXNpY0VudHJ5PgogICAgICAgPEJhc2ljRW50cnk+CiAgICAgICAgPG5hbWU+U3RhdGlzdGljU291cmNlSW5mbzwvbmFtZT4KICAgICAgICA8ZmxhZ3M+NjU5MjI8L2ZsYWdzPgogICAgICAgIDx2YWx1ZSB0eXBlPSIxIj4xPC92YWx1ZT4KICAgICAgIDwvQmFzaWNFbnRyeT4KICAgICAgIDxCYXNpY0VudHJ5PgogICAgICAgIDxuYW1lPlN0YXRpc3RpY1RhYmxlPC9uYW1lPgogICAgICAgIDxmbGFncz42NTkyMjwvZmxhZ3M+CiAgICAgICAgPHZhbHVlIHR5cGU9IjEiPjE8L3ZhbHVlPgogICAgICAgPC9CYXNpY0VudHJ5PgogICAgICAgPEJhc2ljRW50cnk+CiAgICAgICAgPG5hbWU+U3RhdGlzdGljRmVhdHVyZU5hbWU8L25hbWU+CiAgICAgICAgPGZsYWdzPjY2MTc4PC9mbGFncz4KICAgICAgICA8dmFsdWUgdHlwZT0iMiI+MDwvdmFsdWU+CiAgICAgICA8L0Jhc2ljRW50cnk+CiAgICAgICA8QmFzaWNFbnRyeT4KICAgICAgICA8bmFtZT5IZWF0bWFwPC9uYW1lPgogICAgICAgIDxmbGFncz42NTY2NjwvZmxhZ3M+CiAgICAgICAgPEJhc2ljRW50cnk+CiAgICAgICAgIDxuYW1lPkNvbG9yMTwvbmFtZT4KICAgICAgICAgPGZsYWdzPjY2NDM0PC9mbGFncz4KICAgICAgICAgPHZhbHVlIHR5cGU9IjMiPiNmZjAwMDA8L3ZhbHVlPgogICAgICAgIDwvQmFzaWNFbnRyeT4KICAgICAgICA8QmFzaWNFbnRyeT4KICAgICAgICAgPG5hbWU+Q29sb3IyPC9uYW1lPgogICAgICAgICA8ZmxhZ3M+NjY0MzQ8L2ZsYWdzPgogICAgICAgICA8dmFsdWUgdHlwZT0iMyI+IzAwYWEwMDwvdmFsdWU+CiAgICAgICAgPC9CYXNpY0VudHJ5PgogICAgICAgIDxCYXNpY0VudHJ5PgogICAgICAgICA8bmFtZT5Db2xvcjM8L25hbWU+CiAgICAgICAgIDxmbGFncz42NjQzNDwvZmxhZ3M+CiAgICAgICAgIDx2YWx1ZSB0eXBlPSIzIj4jZmZmZjAwPC92YWx1ZT4KICAgICAgICA8L0Jhc2ljRW50cnk+CiAgICAgICAgPEJhc2ljRW50cnk+CiAgICAgICAgIDxuYW1lPkNvbG9yNDwvbmFtZT4KICAgICAgICAgPGZsYWdzPjY2NDM0PC9mbGFncz4KICAgICAgICAgPHZhbHVlIHR5cGU9IjMiPiMzMzMzZmY8L3ZhbHVlPgogICAgICAgIDwvQmFzaWNFbnRyeT4KICAgICAgICA8QmFzaWNFbnRyeT4KICAgICAgICAgPG5hbWU+VGhyZXNob2xkMTwvbmFtZT4KICAgICAgICAgPGZsYWdzPjY3NDU4PC9mbGFncz4KICAgICAgICAgPHZhbHVlIHR5cGU9IjciPjE8L3ZhbHVlPgogICAgICAgIDwvQmFzaWNFbnRyeT4KICAgICAgICA8QmFzaWNFbnRyeT4KICAgICAgICAgPG5hbWU+VGhyZXNob2xkMjwvbmFtZT4KICAgICAgICAgPGZsYWdzPjY3NDU4PC9mbGFncz4KICAgICAgICAgPHZhbHVlIHR5cGU9IjciPjEwMDwvdmFsdWU+CiAgICAgICAgPC9CYXNpY0VudHJ5PgogICAgICAgIDxCYXNpY0VudHJ5PgogICAgICAgICA8bmFtZT5SZWdpb248L25hbWU+CiAgICAgICAgIDxmbGFncz42NjQzNDwvZmxhZ3M+CiAgICAgICAgIDx2YWx1ZSB0eXBlPSIzIj4xOmxpdmVcUDE8L3ZhbHVlPgogICAgICAgIDwvQmFzaWNFbnRyeT4KICAgICAgICA8QmFzaWNFbnRyeT4KICAgICAgICAgPG5hbWU+UmVnaW9uRnVuY3Rpb248L25hbWU+CiAgICAgICAgIDxmbGFncz42NjQzNDwvZmxhZ3M+CiAgICAgICAgIDx2YWx1ZSB0eXBlPSIzIj5Db3VudDwvdmFsdWU+CiAgICAgICAgPC9CYXNpY0VudHJ5PgogICAgICAgIDxCYXNpY0VudHJ5PgogICAgICAgICA8bmFtZT5GZWF0dXJlPC9uYW1lPgogICAgICAgICA8ZmxhZ3M+NjY0MzQ8L2ZsYWdzPgogICAgICAgICA8dmFsdWUgdHlwZT0iMyI+RlNDLUE8L3ZhbHVlPgogICAgICAgIDwvQmFzaWNFbnRyeT4KICAgICAgICA8QmFzaWNFbnRyeT4KICAgICAgICAgPG5hbWU+RmVhdHVyZUZ1bmN0aW9uPC9uYW1lPgogICAgICAgICA8ZmxhZ3M+NjY0MzQ8L2ZsYWdzPgogICAgICAgICA8dmFsdWUgdHlwZT0iMyI+TWVhbjwvdmFsdWU+CiAgICAgICAgPC9CYXNpY0VudHJ5PgogICAgICAgIDxCYXNpY0VudHJ5PgogICAgICAgICA8bmFtZT5Nb2RlPC9uYW1lPgogICAgICAgICA8ZmxhZ3M+NjYxNzg8L2ZsYWdzPgogICAgICAgICA8dmFsdWUgdHlwZT0iMiI+MDwvdmFsdWU+CiAgICAgICAgPC9CYXNpY0VudHJ5PgogICAgICAgIDxCYXNpY0VudHJ5PgogICAgICAgICA8bmFtZT5GdW5jdGlvbjwvbmFtZT4KICAgICAgICAgPGZsYWdzPjY2MTc4PC9mbGFncz4KICAgICAgICAgPHZhbHVlIHR5cGU9IjIiPjE8L3ZhbHVlPgogICAgICAgIDwvQmFzaWNFbnRyeT4KICAgICAgICA8QmFzaWNFbnRyeT4KICAgICAgICAgPG5hbWU+RGlzYWJsZWRHcm91cHM8L25hbWU+CiAgICAgICAgIDxmbGFncz42NjQzNDwvZmxhZ3M+CiAgICAgICAgIDx2YWx1ZSB0eXBlPSIzIj48L3ZhbHVlPgogICAgICAgIDwvQmFzaWNFbnRyeT4KICAgICAgIDwvQmFzaWNFbnRyeT4KICAgICAgIDxCYXNpY0VudHJ5PgogICAgICAgIDxuYW1lPlZpZXdIZWlnaHQ8L25hbWU+CiAgICAgICAgPGZsYWdzPjY2MTc4PC9mbGFncz4KICAgICAgICA8dmFsdWUgdHlwZT0iMiI+MTQ4PC92YWx1ZT4KICAgICAgIDwvQmFzaWNFbnRyeT4KICAgICAgIDxCYXNpY0VudHJ5PgogICAgICAgIDxuYW1lPlZpZXdXaWR0aDwvbmFtZT4KICAgICAgICA8ZmxhZ3M+NjYxNzg8L2ZsYWdzPgogICAgICAgIDx2YWx1ZSB0eXBlPSIyIj4xNDg8L3ZhbHVlPgogICAgICAgPC9CYXNpY0VudHJ5PgogICAgICAgPEJhc2ljRW50cnk+CiAgICAgICAgPG5hbWU+V2lkZ2V0UG9zPC9uYW1lPgogICAgICAgIDxmbGFncz42NTY2NjwvZmxhZ3M+CiAgICAgICAgPEJhc2ljRW50cnk+CiAgICAgICAgIDxuYW1lPlg8L25hbWU+CiAgICAgICAgIDxmbGFncz42NjE3ODwvZmxhZ3M+CiAgICAgICAgIDx2YWx1ZSB0eXBlPSIyIj4yNDc8L3ZhbHVlPgogICAgICAgIDwvQmFzaWNFbnRyeT4KICAgICAgICA8QmFzaWNFbnRyeT4KICAgICAgICAgPG5hbWU+WTwvbmFtZT4KICAgICAgICAgPGZsYWdzPjY2MTc4PC9mbGFncz4KICAgICAgICAgPHZhbHVlIHR5cGU9IjIiPjE1PC92YWx1ZT4KICAgICAgICA8L0Jhc2ljRW50cnk+CiAgICAgICA8L0Jhc2ljRW50cnk+CiAgICAgICA8QmFzaWNFbnRyeT4KICAgICAgICA8bmFtZT5XaWRnZXRTaXplPC9uYW1lPgogICAgICAgIDxmbGFncz42NTY2NjwvZmxhZ3M+CiAgICAgICAgPEJhc2ljRW50cnk+CiAgICAgICAgIDxuYW1lPldpZHRoPC9uYW1lPgogICAgICAgICA8ZmxhZ3M+NjYxNzg8L2ZsYWdzPgogICAgICAgICA8dmFsdWUgdHlwZT0iMiI+MjM0PC92YWx1ZT4KICAgICAgICA8L0Jhc2ljRW50cnk+CiAgICAgICAgPEJhc2ljRW50cnk+CiAgICAgICAgIDxuYW1lPkhlaWdodDwvbmFtZT4KICAgICAgICAgPGZsYWdzPjY2MTc4PC9mbGFncz4KICAgICAgICAgPHZhbHVlIHR5cGU9IjIiPjIwOTwvdmFsdWU+CiAgICAgICAgPC9CYXNpY0VudHJ5PgogICAgICAgPC9CYXNpY0VudHJ5PgogICAgICA8L0Jhc2ljRW50cnk+CiAgICAgIDxCYXNpY0VudHJ5PgogICAgICAgPG5hbWU+cGxvdDI8L25hbWU+CiAgICAgICA8ZmxhZ3M+NjY0MzQ8L2ZsYWdzPgogICAgICAgPHZhbHVlIHR5cGU9IjMiPlBsb3Q8L3ZhbHVlPgogICAgICAgPEJhc2ljRW50cnk+CiAgICAgICAgPG5hbWU+Vmlld0ZlYXR1cmVzPC9uYW1lPgogICAgICAgIDxmbGFncz42NjQzNDwvZmxhZ3M+CiAgICAgICAgPHZhbHVlIHR5cGU9IjMiPkZTQy1ICkZTQy1XPC92YWx1ZT4KICAgICAgIDwvQmFzaWNFbnRyeT4KICAgICAgIDxCYXNpY0VudHJ5PgogICAgICAgIDxuYW1lPlZpZXdNdWx0aUxheWVyPC9uYW1lPgogICAgICAgIDxmbGFncz42NTkyMjwvZmxhZ3M+CiAgICAgICAgPHZhbHVlIHR5cGU9IjEiPjA8L3ZhbHVlPgogICAgICAgPC9CYXNpY0VudHJ5PgogICAgICAgPEJhc2ljRW50cnk+CiAgICAgICAgPG5hbWU+Vmlld1NvdXJjZTwvbmFtZT4KICAgICAgICA8ZmxhZ3M+NjY0MzQ8L2ZsYWdzPgogICAgICAgIDx2YWx1ZSB0eXBlPSIzIj4xOmxpdmVcUDFcUDI8L3ZhbHVlPgogICAgICAgPC9CYXNpY0VudHJ5PgogICAgICAgPEJhc2ljRW50cnk+CiAgICAgICAgPG5hbWU+Vmlld1BvcHVsYXRpb25zPC9uYW1lPgogICAgICAgIDxmbGFncz42NjQzNDwvZmxhZ3M+CiAgICAgICAgPHZhbHVlIHR5cGU9IjMiPjE6bGl2ZVxQMVxQMjwvdmFsdWU+CiAgICAgICA8L0Jhc2ljRW50cnk+CiAgICAgICA8QmFzaWNFbnRyeT4KICAgICAgICA8bmFtZT5WaWV3TW9kZTwvbmFtZT4KICAgICAgICA8ZmxhZ3M+NjYxNzg8L2ZsYWdzPgogICAgICAgIDx2YWx1ZSB0eXBlPSIyIj4wPC92YWx1ZT4KICAgICAgIDwvQmFzaWNFbnRyeT4KICAgICAgIDxCYXNpY0VudHJ5PgogICAgICAgIDxuYW1lPlZpZXdBeGVzPC9uYW1lPgogICAgICAgIDxmbGFncz42NjQzNDwvZmxhZ3M+CiAgICAgICAgPHZhbHVlIHR5cGU9IjMiPkFzIGFjcXVpcmVkCkFzIGFjcXVpcmVkPC92YWx1ZT4KICAgICAgIDwvQmFzaWNFbnRyeT4KICAgICAgIDxCYXNpY0VudHJ5PgogICAgICAgIDxuYW1lPlZpZXdab29tPC9uYW1lPgogICAgICAgIDxmbGFncz42NjQzNDwvZmxhZ3M+CiAgICAgICAgPHZhbHVlIHR5cGU9IjMiPjAuMCwxLjAKMC4wLDEuMDwvdmFsdWU+CiAgICAgICA8L0Jhc2ljRW50cnk+CiAgICAgICA8QmFzaWNFbnRyeT4KICAgICAgICA8bmFtZT5WaWV3SGlkZVJlZ2lvbnM8L25hbWU+CiAgICAgICAgPGZsYWdzPjY2MTc4PC9mbGFncz4KICAgICAgICA8dmFsdWUgdHlwZT0iMiI+MDwvdmFsdWU+CiAgICAgICA8L0Jhc2ljRW50cnk+CiAgICAgICA8QmFzaWNFbnRyeT4KICAgICAgICA8bmFtZT5IaXN0b2dyYW1Vc2VPdmVybGF5PC9uYW1lPgogICAgICAgIDxmbGFncz42NjE3ODwvZmxhZ3M+CiAgICAgICAgPHZhbHVlIHR5cGU9IjIiPjA8L3ZhbHVlPgogICAgICAgPC9CYXNpY0VudHJ5PgogICAgICAgPEJhc2ljRW50cnk+CiAgICAgICAgPG5hbWU+SGlzdG9ncmFtT3ZlcmxheTwvbmFtZT4KICAgICAgICA8ZmxhZ3M+NjY0MzQ8L2ZsYWdzPgogICAgICAgIDx2YWx1ZSB0eXBlPSIzIj4KCgoKCgoKCgo8L3ZhbHVlPgogICAgICAgPC9CYXNpY0VudHJ5PgogICAgICAgPEJhc2ljRW50cnk+CiAgICAgICAgPG5hbWU+SGlzdG9ncmFtT3ZlcmxheUNvbG9yczwvbmFtZT4KICAgICAgICA8ZmxhZ3M+NjY0MzQ8L2ZsYWdzPgogICAgICAgIDx2YWx1ZSB0eXBlPSIzIj4jZmZhYTdmCiNmZmFhZmYKI2FhZmY3ZgojOTZkOGUxCiNhYWFhN2YKI2ZmODY0YQojZmM1N2ZmCiM2YmZmNDIKIzQwYmNmZgojYTJhYTM0PC92YWx1ZT4KICAgICAgIDwvQmFzaWNFbnRyeT4KICAgICAgIDxCYXNpY0VudHJ5PgogICAgICAgIDxuYW1lPlZpZXdEYXRhRW5kPC9uYW1lPgogICAgICAgIDxmbGFncz42NjE3ODwvZmxhZ3M+CiAgICAgICAgPHZhbHVlIHR5cGU9IjIiPjIxNDc0ODM2NDc8L3ZhbHVlPgogICAgICAgPC9CYXNpY0VudHJ5PgogICAgICAgPEJhc2ljRW50cnk+CiAgICAgICAgPG5hbWU+Vmlld0RhdGFTa2lwPC9uYW1lPgogICAgICAgIDxmbGFncz42NjE3ODwvZmxhZ3M+CiAgICAgICAgPHZhbHVlIHR5cGU9IjIiPjA8L3ZhbHVlPgogICAgICAgPC9CYXNpY0VudHJ5PgogICAgICAgPEJhc2ljRW50cnk+CiAgICAgICAgPG5hbWU+Vmlld0RhdGFTdGFydDwvbmFtZT4KICAgICAgICA8ZmxhZ3M+NjYxNzg8L2ZsYWdzPgogICAgICAgIDx2YWx1ZSB0eXBlPSIyIj4wPC92YWx1ZT4KICAgICAgIDwvQmFzaWNFbnRyeT4KICAgICAgIDxCYXNpY0VudHJ5PgogICAgICAgIDxuYW1lPlNjcmlwdFRleHQ8L25hbWU+CiAgICAgICAgPGZsYWdzPjY2NDM0PC9mbGFncz4KICAgICAgICA8dmFsdWUgdHlwZT0iMyI+RWRpdCB0ZXh0IHZpYSBQcm9wZXJ0aWVzPC92YWx1ZT4KICAgICAgICA8QmFzaWNFbnRyeT4KICAgICAgICAgPG5hbWU+UHJlZGVmaW5lZFNjcmlwdFRleHQ8L25hbWU+CiAgICAgICAgIDxmbGFncz42NjQzNDwvZmxhZ3M+CiAgICAgICAgIDx2YWx1ZSB0eXBlPSIzIj48L3ZhbHVlPgogICAgICAgIDwvQmFzaWNFbnRyeT4KICAgICAgIDwvQmFzaWNFbnRyeT4KICAgICAgIDxCYXNpY0VudHJ5PgogICAgICAgIDxuYW1lPlNjcmlwdFRleHRBbGlnbm1lbnQ8L25hbWU+CiAgICAgICAgPGZsYWdzPjY2MTc4PC9mbGFncz4KICAgICAgICA8dmFsdWUgdHlwZT0iMiI+MDwvdmFsdWU+CiAgICAgICA8L0Jhc2ljRW50cnk+CiAgICAgICA8QmFzaWNFbnRyeT4KICAgICAgICA8bmFtZT5IaXN0b2dyYW1Ob3JtYWxpemF0aW9uPC9uYW1lPgogICAgICAgIDxmbGFncz42NjE3ODwvZmxhZ3M+CiAgICAgICAgPHZhbHVlIHR5cGU9IjIiPjA8L3ZhbHVlPgogICAgICAgPC9CYXNpY0VudHJ5PgogICAgICAgPEJhc2ljRW50cnk+CiAgICAgICAgPG5hbWU+SGlzdG9ncmFtUGxvdE1vZGU8L25hbWU+CiAgICAgICAgPGZsYWdzPjY2MTc4PC9mbGFncz4KICAgICAgICA8dmFsdWUgdHlwZT0iMiI+MDwvdmFsdWU+CiAgICAgICA8L0Jhc2ljRW50cnk+CiAgICAgICA8QmFzaWNFbnRyeT4KICAgICAgICA8bmFtZT5IaXN0b2dyYW1TbW9vdGhpbmc8L25hbWU+CiAgICAgICAgPGZsYWdzPjY2MTc4PC9mbGFncz4KICAgICAgICA8dmFsdWUgdHlwZT0iMiI+MDwvdmFsdWU+CiAgICAgICA8L0Jhc2ljRW50cnk+CiAgICAgICA8QmFzaWNFbnRyeT4KICAgICAgICA8bmFtZT5TdGF0aXN0aWNGZWF0dXJlczwvbmFtZT4KICAgICAgICA8ZmxhZ3M+NjY0MzQ8L2ZsYWdzPgogICAgICAgIDx2YWx1ZSB0eXBlPSIzIj5GU0MtSApGU0MtVzwvdmFsdWU+CiAgICAgICA8L0Jhc2ljRW50cnk+CiAgICAgICA8QmFzaWNFbnRyeT4KICAgICAgICA8bmFtZT5TdGF0aXN0aWNSZWdpb25GdW5jczwvbmFtZT4KICAgICAgICA8ZmxhZ3M+NjY0MzQ8L2ZsYWdzPgogICAgICAgIDx2YWx1ZSB0eXBlPSIzIj5QYXRoCiUtVDwvdmFsdWU+CiAgICAgICA8L0Jhc2ljRW50cnk+CiAgICAgICA8QmFzaWNFbnRyeT4KICAgICAgICA8bmFtZT5TdGF0aXN0aWNGZWF0dXJlRnVuY3M8L25hbWU+CiAgICAgICAgPGZsYWdzPjY2NDM0PC9mbGFncz4KICAgICAgICA8dmFsdWUgdHlwZT0iMyI+PC92YWx1ZT4KICAgICAgIDwvQmFzaWNFbnRyeT4KICAgICAgIDxCYXNpY0VudHJ5PgogICAgICAgIDxuYW1lPlN0YXRpc3RpY1NvdXJjZUluZm88L25hbWU+CiAgICAgICAgPGZsYWdzPjY1OTIyPC9mbGFncz4KICAgICAgICA8dmFsdWUgdHlwZT0iMSI+MTwvdmFsdWU+CiAgICAgICA8L0Jhc2ljRW50cnk+CiAgICAgICA8QmFzaWNFbnRyeT4KICAgICAgICA8bmFtZT5TdGF0aXN0aWNUYWJsZTwvbmFtZT4KICAgICAgICA8ZmxhZ3M+NjU5MjI8L2ZsYWdzPgogICAgICAgIDx2YWx1ZSB0eXBlPSIxIj4xPC92YWx1ZT4KICAgICAgIDwvQmFzaWNFbnRyeT4KICAgICAgIDxCYXNpY0VudHJ5PgogICAgICAgIDxuYW1lPlN0YXRpc3RpY0ZlYXR1cmVOYW1lPC9uYW1lPgogICAgICAgIDxmbGFncz42NjE3ODwvZmxhZ3M+CiAgICAgICAgPHZhbHVlIHR5cGU9IjIiPjA8L3ZhbHVlPgogICAgICAgPC9CYXNpY0VudHJ5PgogICAgICAgPEJhc2ljRW50cnk+CiAgICAgICAgPG5hbWU+SGVhdG1hcDwvbmFtZT4KICAgICAgICA8ZmxhZ3M+NjU2NjY8L2ZsYWdzPgogICAgICAgIDxCYXNpY0VudHJ5PgogICAgICAgICA8bmFtZT5Db2xvcjE8L25hbWU+CiAgICAgICAgIDxmbGFncz42NjQzNDwvZmxhZ3M+CiAgICAgICAgIDx2YWx1ZSB0eXBlPSIzIj4jZmYwMDAwPC92YWx1ZT4KICAgICAgICA8L0Jhc2ljRW50cnk+CiAgICAgICAgPEJhc2ljRW50cnk+CiAgICAgICAgIDxuYW1lPkNvbG9yMjwvbmFtZT4KICAgICAgICAgPGZsYWdzPjY2NDM0PC9mbGFncz4KICAgICAgICAgPHZhbHVlIHR5cGU9IjMiPiMwMGFhMDA8L3ZhbHVlPgogICAgICAgIDwvQmFzaWNFbnRyeT4KICAgICAgICA8QmFzaWNFbnRyeT4KICAgICAgICAgPG5hbWU+Q29sb3IzPC9uYW1lPgogICAgICAgICA8ZmxhZ3M+NjY0MzQ8L2ZsYWdzPgogICAgICAgICA8dmFsdWUgdHlwZT0iMyI+I2ZmZmYwMDwvdmFsdWU+CiAgICAgICAgPC9CYXNpY0VudHJ5PgogICAgICAgIDxCYXNpY0VudHJ5PgogICAgICAgICA8bmFtZT5Db2xvcjQ8L25hbWU+CiAgICAgICAgIDxmbGFncz42NjQzNDwvZmxhZ3M+CiAgICAgICAgIDx2YWx1ZSB0eXBlPSIzIj4jMzMzM2ZmPC92YWx1ZT4KICAgICAgICA8L0Jhc2ljRW50cnk+CiAgICAgICAgPEJhc2ljRW50cnk+CiAgICAgICAgIDxuYW1lPlRocmVzaG9sZDE8L25hbWU+CiAgICAgICAgIDxmbGFncz42NzQ1ODwvZmxhZ3M+CiAgICAgICAgIDx2YWx1ZSB0eXBlPSI3Ij4xPC92YWx1ZT4KICAgICAgICA8L0Jhc2ljRW50cnk+CiAgICAgICAgPEJhc2ljRW50cnk+CiAgICAgICAgIDxuYW1lPlRocmVzaG9sZDI8L25hbWU+CiAgICAgICAgIDxmbGFncz42NzQ1ODwvZmxhZ3M+CiAgICAgICAgIDx2YWx1ZSB0eXBlPSI3Ij4xMDA8L3ZhbHVlPgogICAgICAgIDwvQmFzaWNFbnRyeT4KICAgICAgICA8QmFzaWNFbnRyeT4KICAgICAgICAgPG5hbWU+UmVnaW9uPC9uYW1lPgogICAgICAgICA8ZmxhZ3M+NjY0MzQ8L2ZsYWdzPgogICAgICAgICA8dmFsdWUgdHlwZT0iMyI+MTpsaXZlXFAxXFAyPC92YWx1ZT4KICAgICAgICA8L0Jhc2ljRW50cnk+CiAgICAgICAgPEJhc2ljRW50cnk+CiAgICAgICAgIDxuYW1lPlJlZ2lvbkZ1bmN0aW9uPC9uYW1lPgogICAgICAgICA8ZmxhZ3M+NjY0MzQ8L2ZsYWdzPgogICAgICAgICA8dmFsdWUgdHlwZT0iMyI+Q291bnQ8L3ZhbHVlPgogICAgICAgIDwvQmFzaWNFbnRyeT4KICAgICAgICA8QmFzaWNFbnRyeT4KICAgICAgICAgPG5hbWU+RmVhdHVyZTwvbmFtZT4KICAgICAgICAgPGZsYWdzPjY2NDM0PC9mbGFncz4KICAgICAgICAgPHZhbHVlIHR5cGU9IjMiPkZTQy1BPC92YWx1ZT4KICAgICAgICA8L0Jhc2ljRW50cnk+CiAgICAgICAgPEJhc2ljRW50cnk+CiAgICAgICAgIDxuYW1lPkZlYXR1cmVGdW5jdGlvbjwvbmFtZT4KICAgICAgICAgPGZsYWdzPjY2NDM0PC9mbGFncz4KICAgICAgICAgPHZhbHVlIHR5cGU9IjMiPk1lYW48L3ZhbHVlPgogICAgICAgIDwvQmFzaWNFbnRyeT4KICAgICAgICA8QmFzaWNFbnRyeT4KICAgICAgICAgPG5hbWU+TW9kZTwvbmFtZT4KICAgICAgICAgPGZsYWdzPjY2MTc4PC9mbGFncz4KICAgICAgICAgPHZhbHVlIHR5cGU9IjIiPjA8L3ZhbHVlPgogICAgICAgIDwvQmFzaWNFbnRyeT4KICAgICAgICA8QmFzaWNFbnRyeT4KICAgICAgICAgPG5hbWU+RnVuY3Rpb248L25hbWU+CiAgICAgICAgIDxmbGFncz42NjE3ODwvZmxhZ3M+CiAgICAgICAgIDx2YWx1ZSB0eXBlPSIyIj4xPC92YWx1ZT4KICAgICAgICA8L0Jhc2ljRW50cnk+CiAgICAgICAgPEJhc2ljRW50cnk+CiAgICAgICAgIDxuYW1lPkRpc2FibGVkR3JvdXBzPC9uYW1lPgogICAgICAgICA8ZmxhZ3M+NjY0MzQ8L2ZsYWdzPgogICAgICAgICA8dmFsdWUgdHlwZT0iMyI+PC92YWx1ZT4KICAgICAgICA8L0Jhc2ljRW50cnk+CiAgICAgICA8L0Jhc2ljRW50cnk+CiAgICAgICA8QmFzaWNFbnRyeT4KICAgICAgICA8bmFtZT5WaWV3SGVpZ2h0PC9uYW1lPgogICAgICAgIDxmbGFncz42NjE3ODwvZmxhZ3M+CiAgICAgICAgPHZhbHVlIHR5cGU9IjIiPjE0ODwvdmFsdWU+CiAgICAgICA8L0Jhc2ljRW50cnk+CiAgICAgICA8QmFzaWNFbnRyeT4KICAgICAgICA8bmFtZT5WaWV3V2lkdGg8L25hbWU+CiAgICAgICAgPGZsYWdzPjY2MTc4PC9mbGFncz4KICAgICAgICA8dmFsdWUgdHlwZT0iMiI+MTQ4PC92YWx1ZT4KICAgICAgIDwvQmFzaWNFbnRyeT4KICAgICAgIDxCYXNpY0VudHJ5PgogICAgICAgIDxuYW1lPldpZGdldFBvczwvbmFtZT4KICAgICAgICA8ZmxhZ3M+NjU2NjY8L2ZsYWdzPgogICAgICAgIDxCYXNpY0VudHJ5PgogICAgICAgICA8bmFtZT5YPC9uYW1lPgogICAgICAgICA8ZmxhZ3M+NjYxNzg8L2ZsYWdzPgogICAgICAgICA8dmFsdWUgdHlwZT0iMiI+NDgxPC92YWx1ZT4KICAgICAgICA8L0Jhc2ljRW50cnk+CiAgICAgICAgPEJhc2ljRW50cnk+CiAgICAgICAgIDxuYW1lPlk8L25hbWU+CiAgICAgICAgIDxmbGFncz42NjE3ODwvZmxhZ3M+CiAgICAgICAgIDx2YWx1ZSB0eXBlPSIyIj4xNTwvdmFsdWU+CiAgICAgICAgPC9CYXNpY0VudHJ5PgogICAgICAgPC9CYXNpY0VudHJ5PgogICAgICAgPEJhc2ljRW50cnk+CiAgICAgICAgPG5hbWU+V2lkZ2V0U2l6ZTwvbmFtZT4KICAgICAgICA8ZmxhZ3M+NjU2NjY8L2ZsYWdzPgogICAgICAgIDxCYXNpY0VudHJ5PgogICAgICAgICA8bmFtZT5XaWR0aDwvbmFtZT4KICAgICAgICAgPGZsYWdzPjY2MTc4PC9mbGFncz4KICAgICAgICAgPHZhbHVlIHR5cGU9IjIiPjIzNDwvdmFsdWU+CiAgICAgICAgPC9CYXNpY0VudHJ5PgogICAgICAgIDxCYXNpY0VudHJ5PgogICAgICAgICA8bmFtZT5IZWlnaHQ8L25hbWU+CiAgICAgICAgIDxmbGFncz42NjE3ODwvZmxhZ3M+CiAgICAgICAgIDx2YWx1ZSB0eXBlPSIyIj4yMDk8L3ZhbHVlPgogICAgICAgIDwvQmFzaWNFbnRyeT4KICAgICAgIDwvQmFzaWNFbnRyeT4KICAgICAgPC9CYXNpY0VudHJ5PgogICAgICA8QmFzaWNFbnRyeT4KICAgICAgIDxuYW1lPnBsb3QzPC9uYW1lPgogICAgICAgPGZsYWdzPjY2NDM0PC9mbGFncz4KICAgICAgIDx2YWx1ZSB0eXBlPSIzIj5QbG90PC92YWx1ZT4KICAgICAgIDxCYXNpY0VudHJ5PgogICAgICAgIDxuYW1lPlZpZXdGZWF0dXJlczwvbmFtZT4KICAgICAgICA8ZmxhZ3M+NjY0MzQ8L2ZsYWdzPgogICAgICAgIDx2YWx1ZSB0eXBlPSIzIj5CMS1BClNTQy1IPC92YWx1ZT4KICAgICAgIDwvQmFzaWNFbnRyeT4KICAgICAgIDxCYXNpY0VudHJ5PgogICAgICAgIDxuYW1lPlZpZXdNdWx0aUxheWVyPC9uYW1lPgogICAgICAgIDxmbGFncz42NTkyMjwvZmxhZ3M+CiAgICAgICAgPHZhbHVlIHR5cGU9IjEiPjA8L3ZhbHVlPgogICAgICAgPC9CYXNpY0VudHJ5PgogICAgICAgPEJhc2ljRW50cnk+CiAgICAgICAgPG5hbWU+Vmlld1NvdXJjZTwvbmFtZT4KICAgICAgICA8ZmxhZ3M+NjY0MzQ8L2ZsYWdzPgogICAgICAgIDx2YWx1ZSB0eXBlPSIzIj4xOmxpdmVcUDFcUDJcUDM8L3ZhbHVlPgogICAgICAgPC9CYXNpY0VudHJ5PgogICAgICAgPEJhc2ljRW50cnk+CiAgICAgICAgPG5hbWU+Vmlld1BvcHVsYXRpb25zPC9uYW1lPgogICAgICAgIDxmbGFncz42NjQzNDwvZmxhZ3M+CiAgICAgICAgPHZhbHVlIHR5cGU9IjMiPjE6bGl2ZVxQMVxQMlxQMzwvdmFsdWU+CiAgICAgICA8L0Jhc2ljRW50cnk+CiAgICAgICA8QmFzaWNFbnRyeT4KICAgICAgICA8bmFtZT5WaWV3TW9kZTwvbmFtZT4KICAgICAgICA8ZmxhZ3M+NjYxNzg8L2ZsYWdzPgogICAgICAgIDx2YWx1ZSB0eXBlPSIyIj4wPC92YWx1ZT4KICAgICAgIDwvQmFzaWNFbnRyeT4KICAgICAgIDxCYXNpY0VudHJ5PgogICAgICAgIDxuYW1lPlZpZXdBeGVzPC9uYW1lPgogICAgICAgIDxmbGFncz42NjQzNDwvZmxhZ3M+CiAgICAgICAgPHZhbHVlIHR5cGU9IjMiPkFzIGFjcXVpcmVkCkFzIGFjcXVpcmVkPC92YWx1ZT4KICAgICAgIDwvQmFzaWNFbnRyeT4KICAgICAgIDxCYXNpY0VudHJ5PgogICAgICAgIDxuYW1lPlZpZXdab29tPC9uYW1lPgogICAgICAgIDxmbGFncz42NjQzNDwvZmxhZ3M+CiAgICAgICAgPHZhbHVlIHR5cGU9IjMiPjAuMCwxLjAKMC4wLDEuMDwvdmFsdWU+CiAgICAgICA8L0Jhc2ljRW50cnk+CiAgICAgICA8QmFzaWNFbnRyeT4KICAgICAgICA8bmFtZT5WaWV3SGlkZVJlZ2lvbnM8L25hbWU+CiAgICAgICAgPGZsYWdzPjY2MTc4PC9mbGFncz4KICAgICAgICA8dmFsdWUgdHlwZT0iMiI+MDwvdmFsdWU+CiAgICAgICA8L0Jhc2ljRW50cnk+CiAgICAgICA8QmFzaWNFbnRyeT4KICAgICAgICA8bmFtZT5IaXN0b2dyYW1Vc2VPdmVybGF5PC9uYW1lPgogICAgICAgIDxmbGFncz42NjE3ODwvZmxhZ3M+CiAgICAgICAgPHZhbHVlIHR5cGU9IjIiPjA8L3ZhbHVlPgogICAgICAgPC9CYXNpY0VudHJ5PgogICAgICAgPEJhc2ljRW50cnk+CiAgICAgICAgPG5hbWU+SGlzdG9ncmFtT3ZlcmxheTwvbmFtZT4KICAgICAgICA8ZmxhZ3M+NjY0MzQ8L2ZsYWdzPgogICAgICAgIDx2YWx1ZSB0eXBlPSIzIj4KCgoKCgoKCgo8L3ZhbHVlPgogICAgICAgPC9CYXNpY0VudHJ5PgogICAgICAgPEJhc2ljRW50cnk+CiAgICAgICAgPG5hbWU+SGlzdG9ncmFtT3ZlcmxheUNvbG9yczwvbmFtZT4KICAgICAgICA8ZmxhZ3M+NjY0MzQ8L2ZsYWdzPgogICAgICAgIDx2YWx1ZSB0eXBlPSIzIj4jZmZhYTdmCiNmZmFhZmYKI2FhZmY3ZgojOTZkOGUxCiNhYWFhN2YKI2ZmODY0YQojZmM1N2ZmCiM2YmZmNDIKIzQwYmNmZgojYTJhYTM0PC92YWx1ZT4KICAgICAgIDwvQmFzaWNFbnRyeT4KICAgICAgIDxCYXNpY0VudHJ5PgogICAgICAgIDxuYW1lPlZpZXdEYXRhRW5kPC9uYW1lPgogICAgICAgIDxmbGFncz42NjE3ODwvZmxhZ3M+CiAgICAgICAgPHZhbHVlIHR5cGU9IjIiPjIxNDc0ODM2NDc8L3ZhbHVlPgogICAgICAgPC9CYXNpY0VudHJ5PgogICAgICAgPEJhc2ljRW50cnk+CiAgICAgICAgPG5hbWU+Vmlld0RhdGFTa2lwPC9uYW1lPgogICAgICAgIDxmbGFncz42NjE3ODwvZmxhZ3M+CiAgICAgICAgPHZhbHVlIHR5cGU9IjIiPjA8L3ZhbHVlPgogICAgICAgPC9CYXNpY0VudHJ5PgogICAgICAgPEJhc2ljRW50cnk+CiAgICAgICAgPG5hbWU+Vmlld0RhdGFTdGFydDwvbmFtZT4KICAgICAgICA8ZmxhZ3M+NjYxNzg8L2ZsYWdzPgogICAgICAgIDx2YWx1ZSB0eXBlPSIyIj4wPC92YWx1ZT4KICAgICAgIDwvQmFzaWNFbnRyeT4KICAgICAgIDxCYXNpY0VudHJ5PgogICAgICAgIDxuYW1lPlNjcmlwdFRleHQ8L25hbWU+CiAgICAgICAgPGZsYWdzPjY2NDM0PC9mbGFncz4KICAgICAgICA8dmFsdWUgdHlwZT0iMyI+RWRpdCB0ZXh0IHZpYSBQcm9wZXJ0aWVzPC92YWx1ZT4KICAgICAgICA8QmFzaWNFbnRyeT4KICAgICAgICAgPG5hbWU+UHJlZGVmaW5lZFNjcmlwdFRleHQ8L25hbWU+CiAgICAgICAgIDxmbGFncz42NjQzNDwvZmxhZ3M+CiAgICAgICAgIDx2YWx1ZSB0eXBlPSIzIj48L3ZhbHVlPgogICAgICAgIDwvQmFzaWNFbnRyeT4KICAgICAgIDwvQmFzaWNFbnRyeT4KICAgICAgIDxCYXNpY0VudHJ5PgogICAgICAgIDxuYW1lPlNjcmlwdFRleHRBbGlnbm1lbnQ8L25hbWU+CiAgICAgICAgPGZsYWdzPjY2MTc4PC9mbGFncz4KICAgICAgICA8dmFsdWUgdHlwZT0iMiI+MDwvdmFsdWU+CiAgICAgICA8L0Jhc2ljRW50cnk+CiAgICAgICA8QmFzaWNFbnRyeT4KICAgICAgICA8bmFtZT5IaXN0b2dyYW1Ob3JtYWxpemF0aW9uPC9uYW1lPgogICAgICAgIDxmbGFncz42NjE3ODwvZmxhZ3M+CiAgICAgICAgPHZhbHVlIHR5cGU9IjIiPjA8L3ZhbHVlPgogICAgICAgPC9CYXNpY0VudHJ5PgogICAgICAgPEJhc2ljRW50cnk+CiAgICAgICAgPG5hbWU+SGlzdG9ncmFtUGxvdE1vZGU8L25hbWU+CiAgICAgICAgPGZsYWdzPjY2MTc4PC9mbGFncz4KICAgICAgICA8dmFsdWUgdHlwZT0iMiI+MDwvdmFsdWU+CiAgICAgICA8L0Jhc2ljRW50cnk+CiAgICAgICA8QmFzaWNFbnRyeT4KICAgICAgICA8bmFtZT5IaXN0b2dyYW1TbW9vdGhpbmc8L25hbWU+CiAgICAgICAgPGZsYWdzPjY2MTc4PC9mbGFncz4KICAgICAgICA8dmFsdWUgdHlwZT0iMiI+MDwvdmFsdWU+CiAgICAgICA8L0Jhc2ljRW50cnk+CiAgICAgICA8QmFzaWNFbnRyeT4KICAgICAgICA8bmFtZT5TdGF0aXN0aWNGZWF0dXJlczwvbmFtZT4KICAgICAgICA8ZmxhZ3M+NjY0MzQ8L2ZsYWdzPgogICAgICAgIDx2YWx1ZSB0eXBlPSIzIj5CMS1BClNTQy1IPC92YWx1ZT4KICAgICAgIDwvQmFzaWNFbnRyeT4KICAgICAgIDxCYXNpY0VudHJ5PgogICAgICAgIDxuYW1lPlN0YXRpc3RpY1JlZ2lvbkZ1bmNzPC9uYW1lPgogICAgICAgIDxmbGFncz42NjQzNDwvZmxhZ3M+CiAgICAgICAgPHZhbHVlIHR5cGU9IjMiPlBhdGgKJS1UPC92YWx1ZT4KICAgICAgIDwvQmFzaWNFbnRyeT4KICAgICAgIDxCYXNpY0VudHJ5PgogICAgICAgIDxuYW1lPlN0YXRpc3RpY0ZlYXR1cmVGdW5jczwvbmFtZT4KICAgICAgICA8ZmxhZ3M+NjY0MzQ8L2ZsYWdzPgogICAgICAgIDx2YWx1ZSB0eXBlPSIzIj48L3ZhbHVlPgogICAgICAgPC9CYXNpY0VudHJ5PgogICAgICAgPEJhc2ljRW50cnk+CiAgICAgICAgPG5hbWU+U3RhdGlzdGljU291cmNlSW5mbzwvbmFtZT4KICAgICAgICA8ZmxhZ3M+NjU5MjI8L2ZsYWdzPgogICAgICAgIDx2YWx1ZSB0eXBlPSIxIj4xPC92YWx1ZT4KICAgICAgIDwvQmFzaWNFbnRyeT4KICAgICAgIDxCYXNpY0VudHJ5PgogICAgICAgIDxuYW1lPlN0YXRpc3RpY1RhYmxlPC9uYW1lPgogICAgICAgIDxmbGFncz42NTkyMjwvZmxhZ3M+CiAgICAgICAgPHZhbHVlIHR5cGU9IjEiPjE8L3ZhbHVlPgogICAgICAgPC9CYXNpY0VudHJ5PgogICAgICAgPEJhc2ljRW50cnk+CiAgICAgICAgPG5hbWU+U3RhdGlzdGljRmVhdHVyZU5hbWU8L25hbWU+CiAgICAgICAgPGZsYWdzPjY2MTc4PC9mbGFncz4KICAgICAgICA8dmFsdWUgdHlwZT0iMiI+MDwvdmFsdWU+CiAgICAgICA8L0Jhc2ljRW50cnk+CiAgICAgICA8QmFzaWNFbnRyeT4KICAgICAgICA8bmFtZT5IZWF0bWFwPC9uYW1lPgogICAgICAgIDxmbGFncz42NTY2NjwvZmxhZ3M+CiAgICAgICAgPEJhc2ljRW50cnk+CiAgICAgICAgIDxuYW1lPkNvbG9yMTwvbmFtZT4KICAgICAgICAgPGZsYWdzPjY2NDM0PC9mbGFncz4KICAgICAgICAgPHZhbHVlIHR5cGU9IjMiPiNmZjAwMDA8L3ZhbHVlPgogICAgICAgIDwvQmFzaWNFbnRyeT4KICAgICAgICA8QmFzaWNFbnRyeT4KICAgICAgICAgPG5hbWU+Q29sb3IyPC9uYW1lPgogICAgICAgICA8ZmxhZ3M+NjY0MzQ8L2ZsYWdzPgogICAgICAgICA8dmFsdWUgdHlwZT0iMyI+IzAwYWEwMDwvdmFsdWU+CiAgICAgICAgPC9CYXNpY0VudHJ5PgogICAgICAgIDxCYXNpY0VudHJ5PgogICAgICAgICA8bmFtZT5Db2xvcjM8L25hbWU+CiAgICAgICAgIDxmbGFncz42NjQzNDwvZmxhZ3M+CiAgICAgICAgIDx2YWx1ZSB0eXBlPSIzIj4jZmZmZjAwPC92YWx1ZT4KICAgICAgICA8L0Jhc2ljRW50cnk+CiAgICAgICAgPEJhc2ljRW50cnk+CiAgICAgICAgIDxuYW1lPkNvbG9yNDwvbmFtZT4KICAgICAgICAgPGZsYWdzPjY2NDM0PC9mbGFncz4KICAgICAgICAgPHZhbHVlIHR5cGU9IjMiPiMzMzMzZmY8L3ZhbHVlPgogICAgICAgIDwvQmFzaWNFbnRyeT4KICAgICAgICA8QmFzaWNFbnRyeT4KICAgICAgICAgPG5hbWU+VGhyZXNob2xkMTwvbmFtZT4KICAgICAgICAgPGZsYWdzPjY3NDU4PC9mbGFncz4KICAgICAgICAgPHZhbHVlIHR5cGU9IjciPjE8L3ZhbHVlPgogICAgICAgIDwvQmFzaWNFbnRyeT4KICAgICAgICA8QmFzaWNFbnRyeT4KICAgICAgICAgPG5hbWU+VGhyZXNob2xkMjwvbmFtZT4KICAgICAgICAgPGZsYWdzPjY3NDU4PC9mbGFncz4KICAgICAgICAgPHZhbHVlIHR5cGU9IjciPjEwMDwvdmFsdWU+CiAgICAgICAgPC9CYXNpY0VudHJ5PgogICAgICAgIDxCYXNpY0VudHJ5PgogICAgICAgICA8bmFtZT5SZWdpb248L25hbWU+CiAgICAgICAgIDxmbGFncz42NjQzNDwvZmxhZ3M+CiAgICAgICAgIDx2YWx1ZSB0eXBlPSIzIj4xOmxpdmVcUDFcUDJcUDM8L3ZhbHVlPgogICAgICAgIDwvQmFzaWNFbnRyeT4KICAgICAgICA8QmFzaWNFbnRyeT4KICAgICAgICAgPG5hbWU+UmVnaW9uRnVuY3Rpb248L25hbWU+CiAgICAgICAgIDxmbGFncz42NjQzNDwvZmxhZ3M+CiAgICAgICAgIDx2YWx1ZSB0eXBlPSIzIj5Db3VudDwvdmFsdWU+CiAgICAgICAgPC9CYXNpY0VudHJ5PgogICAgICAgIDxCYXNpY0VudHJ5PgogICAgICAgICA8bmFtZT5GZWF0dXJlPC9uYW1lPgogICAgICAgICA8ZmxhZ3M+NjY0MzQ8L2ZsYWdzPgogICAgICAgICA8dmFsdWUgdHlwZT0iMyI+RlNDLUE8L3ZhbHVlPgogICAgICAgIDwvQmFzaWNFbnRyeT4KICAgICAgICA8QmFzaWNFbnRyeT4KICAgICAgICAgPG5hbWU+RmVhdHVyZUZ1bmN0aW9uPC9uYW1lPgogICAgICAgICA8ZmxhZ3M+NjY0MzQ8L2ZsYWdzPgogICAgICAgICA8dmFsdWUgdHlwZT0iMyI+TWVhbjwvdmFsdWU+CiAgICAgICAgPC9CYXNpY0VudHJ5PgogICAgICAgIDxCYXNpY0VudHJ5PgogICAgICAgICA8bmFtZT5Nb2RlPC9uYW1lPgogICAgICAgICA8ZmxhZ3M+NjYxNzg8L2ZsYWdzPgogICAgICAgICA8dmFsdWUgdHlwZT0iMiI+MDwvdmFsdWU+CiAgICAgICAgPC9CYXNpY0VudHJ5PgogICAgICAgIDxCYXNpY0VudHJ5PgogICAgICAgICA8bmFtZT5GdW5jdGlvbjwvbmFtZT4KICAgICAgICAgPGZsYWdzPjY2MTc4PC9mbGFncz4KICAgICAgICAgPHZhbHVlIHR5cGU9IjIiPjE8L3ZhbHVlPgogICAgICAgIDwvQmFzaWNFbnRyeT4KICAgICAgICA8QmFzaWNFbnRyeT4KICAgICAgICAgPG5hbWU+RGlzYWJsZWRHcm91cHM8L25hbWU+CiAgICAgICAgIDxmbGFncz42NjQzNDwvZmxhZ3M+CiAgICAgICAgIDx2YWx1ZSB0eXBlPSIzIj48L3ZhbHVlPgogICAgICAgIDwvQmFzaWNFbnRyeT4KICAgICAgIDwvQmFzaWNFbnRyeT4KICAgICAgIDxCYXNpY0VudHJ5PgogICAgICAgIDxuYW1lPlZpZXdIZWlnaHQ8L25hbWU+CiAgICAgICAgPGZsYWdzPjY2MTc4PC9mbGFncz4KICAgICAgICA8dmFsdWUgdHlwZT0iMiI+MTQ4PC92YWx1ZT4KICAgICAgIDwvQmFzaWNFbnRyeT4KICAgICAgIDxCYXNpY0VudHJ5PgogICAgICAgIDxuYW1lPlZpZXdXaWR0aDwvbmFtZT4KICAgICAgICA8ZmxhZ3M+NjYxNzg8L2ZsYWdzPgogICAgICAgIDx2YWx1ZSB0eXBlPSIyIj4xNDg8L3ZhbHVlPgogICAgICAgPC9CYXNpY0VudHJ5PgogICAgICAgPEJhc2ljRW50cnk+CiAgICAgICAgPG5hbWU+V2lkZ2V0UG9zPC9uYW1lPgogICAgICAgIDxmbGFncz42NTY2NjwvZmxhZ3M+CiAgICAgICAgPEJhc2ljRW50cnk+CiAgICAgICAgIDxuYW1lPlg8L25hbWU+CiAgICAgICAgIDxmbGFncz42NjE3ODwvZmxhZ3M+CiAgICAgICAgIDx2YWx1ZSB0eXBlPSIyIj4xMzwvdmFsdWU+CiAgICAgICAgPC9CYXNpY0VudHJ5PgogICAgICAgIDxCYXNpY0VudHJ5PgogICAgICAgICA8bmFtZT5ZPC9uYW1lPgogICAgICAgICA8ZmxhZ3M+NjYxNzg8L2ZsYWdzPgogICAgICAgICA8dmFsdWUgdHlwZT0iMiI+MjI0PC92YWx1ZT4KICAgICAgICA8L0Jhc2ljRW50cnk+CiAgICAgICA8L0Jhc2ljRW50cnk+CiAgICAgICA8QmFzaWNFbnRyeT4KICAgICAgICA8bmFtZT5XaWRnZXRTaXplPC9uYW1lPgogICAgICAgIDxmbGFncz42NTY2NjwvZmxhZ3M+CiAgICAgICAgPEJhc2ljRW50cnk+CiAgICAgICAgIDxuYW1lPldpZHRoPC9uYW1lPgogICAgICAgICA8ZmxhZ3M+NjYxNzg8L2ZsYWdzPgogICAgICAgICA8dmFsdWUgdHlwZT0iMiI+MjM0PC92YWx1ZT4KICAgICAgICA8L0Jhc2ljRW50cnk+CiAgICAgICAgPEJhc2ljRW50cnk+CiAgICAgICAgIDxuYW1lPkhlaWdodDwvbmFtZT4KICAgICAgICAgPGZsYWdzPjY2MTc4PC9mbGFncz4KICAgICAgICAgPHZhbHVlIHR5cGU9IjIiPjIwOTwvdmFsdWU+CiAgICAgICAgPC9CYXNpY0VudHJ5PgogICAgICAgPC9CYXNpY0VudHJ5PgogICAgICA8L0Jhc2ljRW50cnk+CiAgICAgIDxCYXNpY0VudHJ5PgogICAgICAgPG5hbWU+cGxvdDQ8L25hbWU+CiAgICAgICA8ZmxhZ3M+NjY0MzQ8L2ZsYWdzPgogICAgICAgPHZhbHVlIHR5cGU9IjMiPlBsb3Q8L3ZhbHVlPgogICAgICAgPEJhc2ljRW50cnk+CiAgICAgICAgPG5hbWU+Vmlld0ZlYXR1cmVzPC9uYW1lPgogICAgICAgIDxmbGFncz42NjQzNDwvZmxhZ3M+CiAgICAgICAgPHZhbHVlIHR5cGU9IjMiPlkzLUEKWTEtQTwvdmFsdWU+CiAgICAgICA8L0Jhc2ljRW50cnk+CiAgICAgICA8QmFzaWNFbnRyeT4KICAgICAgICA8bmFtZT5WaWV3TXVsdGlMYXllcjwvbmFtZT4KICAgICAgICA8ZmxhZ3M+NjU5MjI8L2ZsYWdzPgogICAgICAgIDx2YWx1ZSB0eXBlPSIxIj4wPC92YWx1ZT4KICAgICAgIDwvQmFzaWNFbnRyeT4KICAgICAgIDxCYXNpY0VudHJ5PgogICAgICAgIDxuYW1lPlZpZXdTb3VyY2U8L25hbWU+CiAgICAgICAgPGZsYWdzPjY2NDM0PC9mbGFncz4KICAgICAgICA8dmFsdWUgdHlwZT0iMyI+MTpsaXZlXFAxXFAyXFAzXFA0PC92YWx1ZT4KICAgICAgIDwvQmFzaWNFbnRyeT4KICAgICAgIDxCYXNpY0VudHJ5PgogICAgICAgIDxuYW1lPlZpZXdQb3B1bGF0aW9uczwvbmFtZT4KICAgICAgICA8ZmxhZ3M+NjY0MzQ8L2ZsYWdzPgogICAgICAgIDx2YWx1ZSB0eXBlPSIzIj4xOmxpdmVcUDFcUDJcUDNcUDQ8L3ZhbHVlPgogICAgICAgPC9CYXNpY0VudHJ5PgogICAgICAgPEJhc2ljRW50cnk+CiAgICAgICAgPG5hbWU+Vmlld01vZGU8L25hbWU+CiAgICAgICAgPGZsYWdzPjY2MTc4PC9mbGFncz4KICAgICAgICA8dmFsdWUgdHlwZT0iMiI+MTwvdmFsdWU+CiAgICAgICA8L0Jhc2ljRW50cnk+CiAgICAgICA8QmFzaWNFbnRyeT4KICAgICAgICA8bmFtZT5WaWV3QXhlczwvbmFtZT4KICAgICAgICA8ZmxhZ3M+NjY0MzQ8L2ZsYWdzPgogICAgICAgIDx2YWx1ZSB0eXBlPSIzIj5BcyBhY3F1aXJlZApBcyBhY3F1aXJlZDwvdmFsdWU+CiAgICAgICA8L0Jhc2ljRW50cnk+CiAgICAgICA8QmFzaWNFbnRyeT4KICAgICAgICA8bmFtZT5WaWV3Wm9vbTwvbmFtZT4KICAgICAgICA8ZmxhZ3M+NjY0MzQ8L2ZsYWdzPgogICAgICAgIDx2YWx1ZSB0eXBlPSIzIj4wLjAsMS4wCjAuMCwxLjA8L3ZhbHVlPgogICAgICAgPC9CYXNpY0VudHJ5PgogICAgICAgPEJhc2ljRW50cnk+CiAgICAgICAgPG5hbWU+Vmlld0hpZGVSZWdpb25zPC9uYW1lPgogICAgICAgIDxmbGFncz42NjE3ODwvZmxhZ3M+CiAgICAgICAgPHZhbHVlIHR5cGU9IjIiPjA8L3ZhbHVlPgogICAgICAgPC9CYXNpY0VudHJ5PgogICAgICAgPEJhc2ljRW50cnk+CiAgICAgICAgPG5hbWU+SGlzdG9ncmFtVXNlT3ZlcmxheTwvbmFtZT4KICAgICAgICA8ZmxhZ3M+NjYxNzg8L2ZsYWdzPgogICAgICAgIDx2YWx1ZSB0eXBlPSIyIj4wPC92YWx1ZT4KICAgICAgIDwvQmFzaWNFbnRyeT4KICAgICAgIDxCYXNpY0VudHJ5PgogICAgICAgIDxuYW1lPkhpc3RvZ3JhbU92ZXJsYXk8L25hbWU+CiAgICAgICAgPGZsYWdzPjY2NDM0PC9mbGFncz4KICAgICAgICA8dmFsdWUgdHlwZT0iMyI+bGl2ZQpsaXZlCmxpdmUKbGl2ZQpsaXZlCmxpdmUKbGl2ZQpsaXZlCmxpdmUKbGl2ZTwvdmFsdWU+CiAgICAgICA8L0Jhc2ljRW50cnk+CiAgICAgICA8QmFzaWNFbnRyeT4KICAgICAgICA8bmFtZT5IaXN0b2dyYW1PdmVybGF5Q29sb3JzPC9uYW1lPgogICAgICAgIDxmbGFncz42NjQzNDwvZmxhZ3M+CiAgICAgICAgPHZhbHVlIHR5cGU9IjMiPiNmZmFhN2YKI2ZmYWFmZgojYWFmZjdmCiM5NmQ4ZTEKI2FhYWE3ZgojZmY4NjRhCiNmYzU3ZmYKIzZiZmY0MgojNDBiY2ZmCiNhMmFhMzQ8L3ZhbHVlPgogICAgICAgPC9CYXNpY0VudHJ5PgogICAgICAgPEJhc2ljRW50cnk+CiAgICAgICAgPG5hbWU+Vmlld0RhdGFFbmQ8L25hbWU+CiAgICAgICAgPGZsYWdzPjY2MTc4PC9mbGFncz4KICAgICAgICA8dmFsdWUgdHlwZT0iMiI+MjE0NzQ4MzY0NzwvdmFsdWU+CiAgICAgICA8L0Jhc2ljRW50cnk+CiAgICAgICA8QmFzaWNFbnRyeT4KICAgICAgICA8bmFtZT5WaWV3RGF0YVNraXA8L25hbWU+CiAgICAgICAgPGZsYWdzPjY2MTc4PC9mbGFncz4KICAgICAgICA8dmFsdWUgdHlwZT0iMiI+MDwvdmFsdWU+CiAgICAgICA8L0Jhc2ljRW50cnk+CiAgICAgICA8QmFzaWNFbnRyeT4KICAgICAgICA8bmFtZT5WaWV3RGF0YVN0YXJ0PC9uYW1lPgogICAgICAgIDxmbGFncz42NjE3ODwvZmxhZ3M+CiAgICAgICAgPHZhbHVlIHR5cGU9IjIiPjA8L3ZhbHVlPgogICAgICAgPC9CYXNpY0VudHJ5PgogICAgICAgPEJhc2ljRW50cnk+CiAgICAgICAgPG5hbWU+U2NyaXB0VGV4dDwvbmFtZT4KICAgICAgICA8ZmxhZ3M+NjY0MzQ8L2ZsYWdzPgogICAgICAgIDx2YWx1ZSB0eXBlPSIzIj5FZGl0IHRleHQgdmlhIFByb3BlcnRpZXM8L3ZhbHVlPgogICAgICAgIDxCYXNpY0VudHJ5PgogICAgICAgICA8bmFtZT5QcmVkZWZpbmVkU2NyaXB0VGV4dDwvbmFtZT4KICAgICAgICAgPGZsYWdzPjY2NDM0PC9mbGFncz4KICAgICAgICAgPHZhbHVlIHR5cGU9IjMiPjwvdmFsdWU+CiAgICAgICAgPC9CYXNpY0VudHJ5PgogICAgICAgPC9CYXNpY0VudHJ5PgogICAgICAgPEJhc2ljRW50cnk+CiAgICAgICAgPG5hbWU+U2NyaXB0VGV4dEFsaWdubWVudDwvbmFtZT4KICAgICAgICA8ZmxhZ3M+NjYxNzg8L2ZsYWdzPgogICAgICAgIDx2YWx1ZSB0eXBlPSIyIj4wPC92YWx1ZT4KICAgICAgIDwvQmFzaWNFbnRyeT4KICAgICAgIDxCYXNpY0VudHJ5PgogICAgICAgIDxuYW1lPkhpc3RvZ3JhbU5vcm1hbGl6YXRpb248L25hbWU+CiAgICAgICAgPGZsYWdzPjY2MTc4PC9mbGFncz4KICAgICAgICA8dmFsdWUgdHlwZT0iMiI+MDwvdmFsdWU+CiAgICAgICA8L0Jhc2ljRW50cnk+CiAgICAgICA8QmFzaWNFbnRyeT4KICAgICAgICA8bmFtZT5IaXN0b2dyYW1QbG90TW9kZTwvbmFtZT4KICAgICAgICA8ZmxhZ3M+NjYxNzg8L2ZsYWdzPgogICAgICAgIDx2YWx1ZSB0eXBlPSIyIj4wPC92YWx1ZT4KICAgICAgIDwvQmFzaWNFbnRyeT4KICAgICAgIDxCYXNpY0VudHJ5PgogICAgICAgIDxuYW1lPkhpc3RvZ3JhbVNtb290aGluZzwvbmFtZT4KICAgICAgICA8ZmxhZ3M+NjYxNzg8L2ZsYWdzPgogICAgICAgIDx2YWx1ZSB0eXBlPSIyIj4wPC92YWx1ZT4KICAgICAgIDwvQmFzaWNFbnRyeT4KICAgICAgIDxCYXNpY0VudHJ5PgogICAgICAgIDxuYW1lPlN0YXRpc3RpY0ZlYXR1cmVzPC9uYW1lPgogICAgICAgIDxmbGFncz42NjQzNDwvZmxhZ3M+CiAgICAgICAgPHZhbHVlIHR5cGU9IjMiPlkzLUEKWTEtQTwvdmFsdWU+CiAgICAgICA8L0Jhc2ljRW50cnk+CiAgICAgICA8QmFzaWNFbnRyeT4KICAgICAgICA8bmFtZT5TdGF0aXN0aWNSZWdpb25GdW5jczwvbmFtZT4KICAgICAgICA8ZmxhZ3M+NjY0MzQ8L2ZsYWdzPgogICAgICAgIDx2YWx1ZSB0eXBlPSIzIj5QYXRoCiUtVDwvdmFsdWU+CiAgICAgICA8L0Jhc2ljRW50cnk+CiAgICAgICA8QmFzaWNFbnRyeT4KICAgICAgICA8bmFtZT5TdGF0aXN0aWNGZWF0dXJlRnVuY3M8L25hbWU+CiAgICAgICAgPGZsYWdzPjY2NDM0PC9mbGFncz4KICAgICAgICA8dmFsdWUgdHlwZT0iMyI+PC92YWx1ZT4KICAgICAgIDwvQmFzaWNFbnRyeT4KICAgICAgIDxCYXNpY0VudHJ5PgogICAgICAgIDxuYW1lPlN0YXRpc3RpY1NvdXJjZUluZm88L25hbWU+CiAgICAgICAgPGZsYWdzPjY1OTIyPC9mbGFncz4KICAgICAgICA8dmFsdWUgdHlwZT0iMSI+MTwvdmFsdWU+CiAgICAgICA8L0Jhc2ljRW50cnk+CiAgICAgICA8QmFzaWNFbnRyeT4KICAgICAgICA8bmFtZT5TdGF0aXN0aWNUYWJsZTwvbmFtZT4KICAgICAgICA8ZmxhZ3M+NjU5MjI8L2ZsYWdzPgogICAgICAgIDx2YWx1ZSB0eXBlPSIxIj4xPC92YWx1ZT4KICAgICAgIDwvQmFzaWNFbnRyeT4KICAgICAgIDxCYXNpY0VudHJ5PgogICAgICAgIDxuYW1lPlN0YXRpc3RpY0ZlYXR1cmVOYW1lPC9uYW1lPgogICAgICAgIDxmbGFncz42NjE3ODwvZmxhZ3M+CiAgICAgICAgPHZhbHVlIHR5cGU9IjIiPjA8L3ZhbHVlPgogICAgICAgPC9CYXNpY0VudHJ5PgogICAgICAgPEJhc2ljRW50cnk+CiAgICAgICAgPG5hbWU+SGVhdG1hcDwvbmFtZT4KICAgICAgICA8ZmxhZ3M+NjU2NjY8L2ZsYWdzPgogICAgICAgIDxCYXNpY0VudHJ5PgogICAgICAgICA8bmFtZT5Db2xvcjE8L25hbWU+CiAgICAgICAgIDxmbGFncz42NjQzNDwvZmxhZ3M+CiAgICAgICAgIDx2YWx1ZSB0eXBlPSIzIj4jZmYwMDAwPC92YWx1ZT4KICAgICAgICA8L0Jhc2ljRW50cnk+CiAgICAgICAgPEJhc2ljRW50cnk+CiAgICAgICAgIDxuYW1lPkNvbG9yMjwvbmFtZT4KICAgICAgICAgPGZsYWdzPjY2NDM0PC9mbGFncz4KICAgICAgICAgPHZhbHVlIHR5cGU9IjMiPiMwMGFhMDA8L3ZhbHVlPgogICAgICAgIDwvQmFzaWNFbnRyeT4KICAgICAgICA8QmFzaWNFbnRyeT4KICAgICAgICAgPG5hbWU+Q29sb3IzPC9uYW1lPgogICAgICAgICA8ZmxhZ3M+NjY0MzQ8L2ZsYWdzPgogICAgICAgICA8dmFsdWUgdHlwZT0iMyI+I2ZmZmYwMDwvdmFsdWU+CiAgICAgICAgPC9CYXNpY0VudHJ5PgogICAgICAgIDxCYXNpY0VudHJ5PgogICAgICAgICA8bmFtZT5Db2xvcjQ8L25hbWU+CiAgICAgICAgIDxmbGFncz42NjQzNDwvZmxhZ3M+CiAgICAgICAgIDx2YWx1ZSB0eXBlPSIzIj4jMzMzM2ZmPC92YWx1ZT4KICAgICAgICA8L0Jhc2ljRW50cnk+CiAgICAgICAgPEJhc2ljRW50cnk+CiAgICAgICAgIDxuYW1lPlRocmVzaG9sZDE8L25hbWU+CiAgICAgICAgIDxmbGFncz42NzQ1ODwvZmxhZ3M+CiAgICAgICAgIDx2YWx1ZSB0eXBlPSI3Ij4xPC92YWx1ZT4KICAgICAgICA8L0Jhc2ljRW50cnk+CiAgICAgICAgPEJhc2ljRW50cnk+CiAgICAgICAgIDxuYW1lPlRocmVzaG9sZDI8L25hbWU+CiAgICAgICAgIDxmbGFncz42NzQ1ODwvZmxhZ3M+CiAgICAgICAgIDx2YWx1ZSB0eXBlPSI3Ij4xMDA8L3ZhbHVlPgogICAgICAgIDwvQmFzaWNFbnRyeT4KICAgICAgICA8QmFzaWNFbnRyeT4KICAgICAgICAgPG5hbWU+UmVnaW9uPC9uYW1lPgogICAgICAgICA8ZmxhZ3M+NjY0MzQ8L2ZsYWdzPgogICAgICAgICA8dmFsdWUgdHlwZT0iMyI+MTpsaXZlXFAxXFAyXFAzXFA0PC92YWx1ZT4KICAgICAgICA8L0Jhc2ljRW50cnk+CiAgICAgICAgPEJhc2ljRW50cnk+CiAgICAgICAgIDxuYW1lPlJlZ2lvbkZ1bmN0aW9uPC9uYW1lPgogICAgICAgICA8ZmxhZ3M+NjY0MzQ8L2ZsYWdzPgogICAgICAgICA8dmFsdWUgdHlwZT0iMyI+Q291bnQ8L3ZhbHVlPgogICAgICAgIDwvQmFzaWNFbnRyeT4KICAgICAgICA8QmFzaWNFbnRyeT4KICAgICAgICAgPG5hbWU+RmVhdHVyZTwvbmFtZT4KICAgICAgICAgPGZsYWdzPjY2NDM0PC9mbGFncz4KICAgICAgICAgPHZhbHVlIHR5cGU9IjMiPkZTQy1BPC92YWx1ZT4KICAgICAgICA8L0Jhc2ljRW50cnk+CiAgICAgICAgPEJhc2ljRW50cnk+CiAgICAgICAgIDxuYW1lPkZlYXR1cmVGdW5jdGlvbjwvbmFtZT4KICAgICAgICAgPGZsYWdzPjY2NDM0PC9mbGFncz4KICAgICAgICAgPHZhbHVlIHR5cGU9IjMiPk1lYW48L3ZhbHVlPgogICAgICAgIDwvQmFzaWNFbnRyeT4KICAgICAgICA8QmFzaWNFbnRyeT4KICAgICAgICAgPG5hbWU+TW9kZTwvbmFtZT4KICAgICAgICAgPGZsYWdzPjY2MTc4PC9mbGFncz4KICAgICAgICAgPHZhbHVlIHR5cGU9IjIiPjA8L3ZhbHVlPgogICAgICAgIDwvQmFzaWNFbnRyeT4KICAgICAgICA8QmFzaWNFbnRyeT4KICAgICAgICAgPG5hbWU+RnVuY3Rpb248L25hbWU+CiAgICAgICAgIDxmbGFncz42NjE3ODwvZmxhZ3M+CiAgICAgICAgIDx2YWx1ZSB0eXBlPSIyIj4xPC92YWx1ZT4KICAgICAgICA8L0Jhc2ljRW50cnk+CiAgICAgICAgPEJhc2ljRW50cnk+CiAgICAgICAgIDxuYW1lPkRpc2FibGVkR3JvdXBzPC9uYW1lPgogICAgICAgICA8ZmxhZ3M+NjY0MzQ8L2ZsYWdzPgogICAgICAgICA8dmFsdWUgdHlwZT0iMyI+PC92YWx1ZT4KICAgICAgICA8L0Jhc2ljRW50cnk+CiAgICAgICA8L0Jhc2ljRW50cnk+CiAgICAgICA8QmFzaWNFbnRyeT4KICAgICAgICA8bmFtZT5WaWV3SGVpZ2h0PC9uYW1lPgogICAgICAgIDxmbGFncz42NjE3ODwvZmxhZ3M+CiAgICAgICAgPHZhbHVlIHR5cGU9IjIiPjE0ODwvdmFsdWU+CiAgICAgICA8L0Jhc2ljRW50cnk+CiAgICAgICA8QmFzaWNFbnRyeT4KICAgICAgICA8bmFtZT5WaWV3V2lkdGg8L25hbWU+CiAgICAgICAgPGZsYWdzPjY2MTc4PC9mbGFncz4KICAgICAgICA8dmFsdWUgdHlwZT0iMiI+MTQ4PC92YWx1ZT4KICAgICAgIDwvQmFzaWNFbnRyeT4KICAgICAgIDxCYXNpY0VudHJ5PgogICAgICAgIDxuYW1lPldpZGdldFBvczwvbmFtZT4KICAgICAgICA8ZmxhZ3M+NjU2NjY8L2ZsYWdzPgogICAgICAgIDxCYXNpY0VudHJ5PgogICAgICAgICA8bmFtZT5YPC9uYW1lPgogICAgICAgICA8ZmxhZ3M+NjYxNzg8L2ZsYWdzPgogICAgICAgICA8dmFsdWUgdHlwZT0iMiI+MjQ3PC92YWx1ZT4KICAgICAgICA8L0Jhc2ljRW50cnk+CiAgICAgICAgPEJhc2ljRW50cnk+CiAgICAgICAgIDxuYW1lPlk8L25hbWU+CiAgICAgICAgIDxmbGFncz42NjE3ODwvZmxhZ3M+CiAgICAgICAgIDx2YWx1ZSB0eXBlPSIyIj4yMjQ8L3ZhbHVlPgogICAgICAgIDwvQmFzaWNFbnRyeT4KICAgICAgIDwvQmFzaWNFbnRyeT4KICAgICAgIDxCYXNpY0VudHJ5PgogICAgICAgIDxuYW1lPldpZGdldFNpemU8L25hbWU+CiAgICAgICAgPGZsYWdzPjY1NjY2PC9mbGFncz4KICAgICAgICA8QmFzaWNFbnRyeT4KICAgICAgICAgPG5hbWU+V2lkdGg8L25hbWU+CiAgICAgICAgIDxmbGFncz42NjE3ODwvZmxhZ3M+CiAgICAgICAgIDx2YWx1ZSB0eXBlPSIyIj4yMzQ8L3ZhbHVlPgogICAgICAgIDwvQmFzaWNFbnRyeT4KICAgICAgICA8QmFzaWNFbnRyeT4KICAgICAgICAgPG5hbWU+SGVpZ2h0PC9uYW1lPgogICAgICAgICA8ZmxhZ3M+NjYxNzg8L2ZsYWdzPgogICAgICAgICA8dmFsdWUgdHlwZT0iMiI+MjA5PC92YWx1ZT4KICAgICAgICA8L0Jhc2ljRW50cnk+CiAgICAgICA8L0Jhc2ljRW50cnk+CiAgICAgIDwvQmFzaWNFbnRyeT4KICAgICAgPEJhc2ljRW50cnk+CiAgICAgICA8bmFtZT5wbG90NTwvbmFtZT4KICAgICAgIDxmbGFncz42NjQzNDwvZmxhZ3M+CiAgICAgICA8dmFsdWUgdHlwZT0iMyI+UGxvdDwvdmFsdWU+CiAgICAgICA8QmFzaWNFbnRyeT4KICAgICAgICA8bmFtZT5WaWV3RmVhdHVyZXM8L25hbWU+CiAgICAgICAgPGZsYWdzPjY2NDM0PC9mbGFncz4KICAgICAgICA8dmFsdWUgdHlwZT0iMyI+WTMtQQpCMS1BPC92YWx1ZT4KICAgICAgIDwvQmFzaWNFbnRyeT4KICAgICAgIDxCYXNpY0VudHJ5PgogICAgICAgIDxuYW1lPlZpZXdNdWx0aUxheWVyPC9uYW1lPgogICAgICAgIDxmbGFncz42NTkyMjwvZmxhZ3M+CiAgICAgICAgPHZhbHVlIHR5cGU9IjEiPjA8L3ZhbHVlPgogICAgICAgPC9CYXNpY0VudHJ5PgogICAgICAgPEJhc2ljRW50cnk+CiAgICAgICAgPG5hbWU+Vmlld1NvdXJjZTwvbmFtZT4KICAgICAgICA8ZmxhZ3M+NjY0MzQ8L2ZsYWdzPgogICAgICAgIDx2YWx1ZSB0eXBlPSIzIj4xOmxpdmVcUDFcUDJcUDM8L3ZhbHVlPgogICAgICAgPC9CYXNpY0VudHJ5PgogICAgICAgPEJhc2ljRW50cnk+CiAgICAgICAgPG5hbWU+Vmlld1BvcHVsYXRpb25zPC9uYW1lPgogICAgICAgIDxmbGFncz42NjQzNDwvZmxhZ3M+CiAgICAgICAgPHZhbHVlIHR5cGU9IjMiPjE6bGl2ZVxQMVxQMlxQMzwvdmFsdWU+CiAgICAgICA8L0Jhc2ljRW50cnk+CiAgICAgICA8QmFzaWNFbnRyeT4KICAgICAgICA8bmFtZT5WaWV3TW9kZTwvbmFtZT4KICAgICAgICA8ZmxhZ3M+NjYxNzg8L2ZsYWdzPgogICAgICAgIDx2YWx1ZSB0eXBlPSIyIj4yPC92YWx1ZT4KICAgICAgIDwvQmFzaWNFbnRyeT4KICAgICAgIDxCYXNpY0VudHJ5PgogICAgICAgIDxuYW1lPlZpZXdBeGVzPC9uYW1lPgogICAgICAgIDxmbGFncz42NjQzNDwvZmxhZ3M+CiAgICAgICAgPHZhbHVlIHR5cGU9IjMiPkFzIGFjcXVpcmVkCkFzIGFjcXVpcmVkPC92YWx1ZT4KICAgICAgIDwvQmFzaWNFbnRyeT4KICAgICAgIDxCYXNpY0VudHJ5PgogICAgICAgIDxuYW1lPlZpZXdab29tPC9uYW1lPgogICAgICAgIDxmbGFncz42NjQzNDwvZmxhZ3M+CiAgICAgICAgPHZhbHVlIHR5cGU9IjMiPjAuMCwxLjAKMC4wLDEuMDwvdmFsdWU+CiAgICAgICA8L0Jhc2ljRW50cnk+CiAgICAgICA8QmFzaWNFbnRyeT4KICAgICAgICA8bmFtZT5WaWV3SGlkZVJlZ2lvbnM8L25hbWU+CiAgICAgICAgPGZsYWdzPjY2MTc4PC9mbGFncz4KICAgICAgICA8dmFsdWUgdHlwZT0iMiI+MDwvdmFsdWU+CiAgICAgICA8L0Jhc2ljRW50cnk+CiAgICAgICA8QmFzaWNFbnRyeT4KICAgICAgICA8bmFtZT5IaXN0b2dyYW1Vc2VPdmVybGF5PC9uYW1lPgogICAgICAgIDxmbGFncz42NjE3ODwvZmxhZ3M+CiAgICAgICAgPHZhbHVlIHR5cGU9IjIiPjA8L3ZhbHVlPgogICAgICAgPC9CYXNpY0VudHJ5PgogICAgICAgPEJhc2ljRW50cnk+CiAgICAgICAgPG5hbWU+SGlzdG9ncmFtT3ZlcmxheTwvbmFtZT4KICAgICAgICA8ZmxhZ3M+NjY0MzQ8L2ZsYWdzPgogICAgICAgIDx2YWx1ZSB0eXBlPSIzIj4yMDE5LTExLTAxLVdULUNEMTktLUExLjAwMDEKMjAxOS0xMS0wMS1XVC1DRDE5LS1BMS4wMDAxCjIwMTktMTEtMDEtV1QtQ0QxOS0tQTEuMDAwMQoyMDE5LTExLTAxLVdULUNEMTktLUExLjAwMDEKMjAxOS0xMS0wMS1XVC1DRDE5LS1BMS4wMDAxCjIwMTktMTEtMDEtV1QtQ0QxOS0tQTEuMDAwMQoyMDE5LTExLTAxLVdULUNEMTktLUExLjAwMDEKMjAxOS0xMS0wMS1XVC1DRDE5LS1BMS4wMDAxCjIwMTktMTEtMDEtV1QtQ0QxOS0tQTEuMDAwMQoyMDE5LTExLTAxLVdULUNEMTktLUExLjAwMDE8L3ZhbHVlPgogICAgICAgPC9CYXNpY0VudHJ5PgogICAgICAgPEJhc2ljRW50cnk+CiAgICAgICAgPG5hbWU+SGlzdG9ncmFtT3ZlcmxheUNvbG9yczwvbmFtZT4KICAgICAgICA8ZmxhZ3M+NjY0MzQ8L2ZsYWdzPgogICAgICAgIDx2YWx1ZSB0eXBlPSIzIj4jZmZhYTdmCiNmZmFhZmYKI2FhZmY3ZgojOTZkOGUxCiNhYWFhN2YKI2ZmODY0YQojZmM1N2ZmCiM2YmZmNDIKIzQwYmNmZgojYTJhYTM0PC92YWx1ZT4KICAgICAgIDwvQmFzaWNFbnRyeT4KICAgICAgIDxCYXNpY0VudHJ5PgogICAgICAgIDxuYW1lPlZpZXdEYXRhRW5kPC9uYW1lPgogICAgICAgIDxmbGFncz42NjE3ODwvZmxhZ3M+CiAgICAgICAgPHZhbHVlIHR5cGU9IjIiPjIxNDc0ODM2NDc8L3ZhbHVlPgogICAgICAgPC9CYXNpY0VudHJ5PgogICAgICAgPEJhc2ljRW50cnk+CiAgICAgICAgPG5hbWU+Vmlld0RhdGFTa2lwPC9uYW1lPgogICAgICAgIDxmbGFncz42NjE3ODwvZmxhZ3M+CiAgICAgICAgPHZhbHVlIHR5cGU9IjIiPjA8L3ZhbHVlPgogICAgICAgPC9CYXNpY0VudHJ5PgogICAgICAgPEJhc2ljRW50cnk+CiAgICAgICAgPG5hbWU+Vmlld0RhdGFTdGFydDwvbmFtZT4KICAgICAgICA8ZmxhZ3M+NjYxNzg8L2ZsYWdzPgogICAgICAgIDx2YWx1ZSB0eXBlPSIyIj4wPC92YWx1ZT4KICAgICAgIDwvQmFzaWNFbnRyeT4KICAgICAgIDxCYXNpY0VudHJ5PgogICAgICAgIDxuYW1lPlNjcmlwdFRleHQ8L25hbWU+CiAgICAgICAgPGZsYWdzPjY2NDM0PC9mbGFncz4KICAgICAgICA8dmFsdWUgdHlwZT0iMyI+RWRpdCB0ZXh0IHZpYSBQcm9wZXJ0aWVzPC92YWx1ZT4KICAgICAgICA8QmFzaWNFbnRyeT4KICAgICAgICAgPG5hbWU+UHJlZGVmaW5lZFNjcmlwdFRleHQ8L25hbWU+CiAgICAgICAgIDxmbGFncz42NjQzNDwvZmxhZ3M+CiAgICAgICAgIDx2YWx1ZSB0eXBlPSIzIj48L3ZhbHVlPgogICAgICAgIDwvQmFzaWNFbnRyeT4KICAgICAgIDwvQmFzaWNFbnRyeT4KICAgICAgIDxCYXNpY0VudHJ5PgogICAgICAgIDxuYW1lPlNjcmlwdFRleHRBbGlnbm1lbnQ8L25hbWU+CiAgICAgICAgPGZsYWdzPjY2MTc4PC9mbGFncz4KICAgICAgICA8dmFsdWUgdHlwZT0iMiI+MDwvdmFsdWU+CiAgICAgICA8L0Jhc2ljRW50cnk+CiAgICAgICA8QmFzaWNFbnRyeT4KICAgICAgICA8bmFtZT5IaXN0b2dyYW1Ob3JtYWxpemF0aW9uPC9uYW1lPgogICAgICAgIDxmbGFncz42NjE3ODwvZmxhZ3M+CiAgICAgICAgPHZhbHVlIHR5cGU9IjIiPjA8L3ZhbHVlPgogICAgICAgPC9CYXNpY0VudHJ5PgogICAgICAgPEJhc2ljRW50cnk+CiAgICAgICAgPG5hbWU+SGlzdG9ncmFtUGxvdE1vZGU8L25hbWU+CiAgICAgICAgPGZsYWdzPjY2MTc4PC9mbGFncz4KICAgICAgICA8dmFsdWUgdHlwZT0iMiI+MDwvdmFsdWU+CiAgICAgICA8L0Jhc2ljRW50cnk+CiAgICAgICA8QmFzaWNFbnRyeT4KICAgICAgICA8bmFtZT5IaXN0b2dyYW1TbW9vdGhpbmc8L25hbWU+CiAgICAgICAgPGZsYWdzPjY2MTc4PC9mbGFncz4KICAgICAgICA8dmFsdWUgdHlwZT0iMiI+MDwvdmFsdWU+CiAgICAgICA8L0Jhc2ljRW50cnk+CiAgICAgICA8QmFzaWNFbnRyeT4KICAgICAgICA8bmFtZT5TdGF0aXN0aWNGZWF0dXJlczwvbmFtZT4KICAgICAgICA8ZmxhZ3M+NjY0MzQ8L2ZsYWdzPgogICAgICAgIDx2YWx1ZSB0eXBlPSIzIj5ZMy1BCkIxLUE8L3ZhbHVlPgogICAgICAgPC9CYXNpY0VudHJ5PgogICAgICAgPEJhc2ljRW50cnk+CiAgICAgICAgPG5hbWU+U3RhdGlzdGljUmVnaW9uRnVuY3M8L25hbWU+CiAgICAgICAgPGZsYWdzPjY2NDM0PC9mbGFncz4KICAgICAgICA8dmFsdWUgdHlwZT0iMyI+UGF0aAolLVQ8L3ZhbHVlPgogICAgICAgPC9CYXNpY0VudHJ5PgogICAgICAgPEJhc2ljRW50cnk+CiAgICAgICAgPG5hbWU+U3RhdGlzdGljRmVhdHVyZUZ1bmNzPC9uYW1lPgogICAgICAgIDxmbGFncz42NjQzNDwvZmxhZ3M+CiAgICAgICAgPHZhbHVlIHR5cGU9IjMiPjwvdmFsdWU+CiAgICAgICA8L0Jhc2ljRW50cnk+CiAgICAgICA8QmFzaWNFbnRyeT4KICAgICAgICA8bmFtZT5TdGF0aXN0aWNTb3VyY2VJbmZvPC9uYW1lPgogICAgICAgIDxmbGFncz42NTkyMjwvZmxhZ3M+CiAgICAgICAgPHZhbHVlIHR5cGU9IjEiPjE8L3ZhbHVlPgogICAgICAgPC9CYXNpY0VudHJ5PgogICAgICAgPEJhc2ljRW50cnk+CiAgICAgICAgPG5hbWU+U3RhdGlzdGljVGFibGU8L25hbWU+CiAgICAgICAgPGZsYWdzPjY1OTIyPC9mbGFncz4KICAgICAgICA8dmFsdWUgdHlwZT0iMSI+MTwvdmFsdWU+CiAgICAgICA8L0Jhc2ljRW50cnk+CiAgICAgICA8QmFzaWNFbnRyeT4KICAgICAgICA8bmFtZT5TdGF0aXN0aWNGZWF0dXJlTmFtZTwvbmFtZT4KICAgICAgICA8ZmxhZ3M+NjYxNzg8L2ZsYWdzPgogICAgICAgIDx2YWx1ZSB0eXBlPSIyIj4wPC92YWx1ZT4KICAgICAgIDwvQmFzaWNFbnRyeT4KICAgICAgIDxCYXNpY0VudHJ5PgogICAgICAgIDxuYW1lPkhlYXRtYXA8L25hbWU+CiAgICAgICAgPGZsYWdzPjY1NjY2PC9mbGFncz4KICAgICAgICA8QmFzaWNFbnRyeT4KICAgICAgICAgPG5hbWU+Q29sb3IxPC9uYW1lPgogICAgICAgICA8ZmxhZ3M+NjY0MzQ8L2ZsYWdzPgogICAgICAgICA8dmFsdWUgdHlwZT0iMyI+I2ZmMDAwMDwvdmFsdWU+CiAgICAgICAgPC9CYXNpY0VudHJ5PgogICAgICAgIDxCYXNpY0VudHJ5PgogICAgICAgICA8bmFtZT5Db2xvcjI8L25hbWU+CiAgICAgICAgIDxmbGFncz42NjQzNDwvZmxhZ3M+CiAgICAgICAgIDx2YWx1ZSB0eXBlPSIzIj4jMDBhYTAwPC92YWx1ZT4KICAgICAgICA8L0Jhc2ljRW50cnk+CiAgICAgICAgPEJhc2ljRW50cnk+CiAgICAgICAgIDxuYW1lPkNvbG9yMzwvbmFtZT4KICAgICAgICAgPGZsYWdzPjY2NDM0PC9mbGFncz4KICAgICAgICAgPHZhbHVlIHR5cGU9IjMiPiNmZmZmMDA8L3ZhbHVlPgogICAgICAgIDwvQmFzaWNFbnRyeT4KICAgICAgICA8QmFzaWNFbnRyeT4KICAgICAgICAgPG5hbWU+Q29sb3I0PC9uYW1lPgogICAgICAgICA8ZmxhZ3M+NjY0MzQ8L2ZsYWdzPgogICAgICAgICA8dmFsdWUgdHlwZT0iMyI+IzMzMzNmZjwvdmFsdWU+CiAgICAgICAgPC9CYXNpY0VudHJ5PgogICAgICAgIDxCYXNpY0VudHJ5PgogICAgICAgICA8bmFtZT5UaHJlc2hvbGQxPC9uYW1lPgogICAgICAgICA8ZmxhZ3M+Njc0NTg8L2ZsYWdzPgogICAgICAgICA8dmFsdWUgdHlwZT0iNyI+MTwvdmFsdWU+CiAgICAgICAgPC9CYXNpY0VudHJ5PgogICAgICAgIDxCYXNpY0VudHJ5PgogICAgICAgICA8bmFtZT5UaHJlc2hvbGQyPC9uYW1lPgogICAgICAgICA8ZmxhZ3M+Njc0NTg8L2ZsYWdzPgogICAgICAgICA8dmFsdWUgdHlwZT0iNyI+MTAwPC92YWx1ZT4KICAgICAgICA8L0Jhc2ljRW50cnk+CiAgICAgICAgPEJhc2ljRW50cnk+CiAgICAgICAgIDxuYW1lPlJlZ2lvbjwvbmFtZT4KICAgICAgICAgPGZsYWdzPjY2NDM0PC9mbGFncz4KICAgICAgICAgPHZhbHVlIHR5cGU9IjMiPjE6bGl2ZVxQMVxQMlxQMzwvdmFsdWU+CiAgICAgICAgPC9CYXNpY0VudHJ5PgogICAgICAgIDxCYXNpY0VudHJ5PgogICAgICAgICA8bmFtZT5SZWdpb25GdW5jdGlvbjwvbmFtZT4KICAgICAgICAgPGZsYWdzPjY2NDM0PC9mbGFncz4KICAgICAgICAgPHZhbHVlIHR5cGU9IjMiPkNvdW50PC92YWx1ZT4KICAgICAgICA8L0Jhc2ljRW50cnk+CiAgICAgICAgPEJhc2ljRW50cnk+CiAgICAgICAgIDxuYW1lPkZlYXR1cmU8L25hbWU+CiAgICAgICAgIDxmbGFncz42NjQzNDwvZmxhZ3M+CiAgICAgICAgIDx2YWx1ZSB0eXBlPSIzIj5GU0MtQTwvdmFsdWU+CiAgICAgICAgPC9CYXNpY0VudHJ5PgogICAgICAgIDxCYXNpY0VudHJ5PgogICAgICAgICA8bmFtZT5GZWF0dXJlRnVuY3Rpb248L25hbWU+CiAgICAgICAgIDxmbGFncz42NjQzNDwvZmxhZ3M+CiAgICAgICAgIDx2YWx1ZSB0eXBlPSIzIj5NZWFuPC92YWx1ZT4KICAgICAgICA8L0Jhc2ljRW50cnk+CiAgICAgICAgPEJhc2ljRW50cnk+CiAgICAgICAgIDxuYW1lPk1vZGU8L25hbWU+CiAgICAgICAgIDxmbGFncz42NjE3ODwvZmxhZ3M+CiAgICAgICAgIDx2YWx1ZSB0eXBlPSIyIj4wPC92YWx1ZT4KICAgICAgICA8L0Jhc2ljRW50cnk+CiAgICAgICAgPEJhc2ljRW50cnk+CiAgICAgICAgIDxuYW1lPkZ1bmN0aW9uPC9uYW1lPgogICAgICAgICA8ZmxhZ3M+NjYxNzg8L2ZsYWdzPgogICAgICAgICA8dmFsdWUgdHlwZT0iMiI+MTwvdmFsdWU+CiAgICAgICAgPC9CYXNpY0VudHJ5PgogICAgICAgIDxCYXNpY0VudHJ5PgogICAgICAgICA8bmFtZT5EaXNhYmxlZEdyb3VwczwvbmFtZT4KICAgICAgICAgPGZsYWdzPjY2NDM0PC9mbGFncz4KICAgICAgICAgPHZhbHVlIHR5cGU9IjMiPjwvdmFsdWU+CiAgICAgICAgPC9CYXNpY0VudHJ5PgogICAgICAgPC9CYXNpY0VudHJ5PgogICAgICAgPEJhc2ljRW50cnk+CiAgICAgICAgPG5hbWU+Vmlld0hlaWdodDwvbmFtZT4KICAgICAgICA8ZmxhZ3M+NjYxNzg8L2ZsYWdzPgogICAgICAgIDx2YWx1ZSB0eXBlPSIyIj4xNDg8L3ZhbHVlPgogICAgICAgPC9CYXNpY0VudHJ5PgogICAgICAgPEJhc2ljRW50cnk+CiAgICAgICAgPG5hbWU+Vmlld1dpZHRoPC9uYW1lPgogICAgICAgIDxmbGFncz42NjE3ODwvZmxhZ3M+CiAgICAgICAgPHZhbHVlIHR5cGU9IjIiPjE0ODwvdmFsdWU+CiAgICAgICA8L0Jhc2ljRW50cnk+CiAgICAgICA8QmFzaWNFbnRyeT4KICAgICAgICA8bmFtZT5XaWRnZXRQb3M8L25hbWU+CiAgICAgICAgPGZsYWdzPjY1NjY2PC9mbGFncz4KICAgICAgICA8QmFzaWNFbnRyeT4KICAgICAgICAgPG5hbWU+WDwvbmFtZT4KICAgICAgICAgPGZsYWdzPjY2MTc4PC9mbGFncz4KICAgICAgICAgPHZhbHVlIHR5cGU9IjIiPjQ4MTwvdmFsdWU+CiAgICAgICAgPC9CYXNpY0VudHJ5PgogICAgICAgIDxCYXNpY0VudHJ5PgogICAgICAgICA8bmFtZT5ZPC9uYW1lPgogICAgICAgICA8ZmxhZ3M+NjYxNzg8L2ZsYWdzPgogICAgICAgICA8dmFsdWUgdHlwZT0iMiI+MjI0PC92YWx1ZT4KICAgICAgICA8L0Jhc2ljRW50cnk+CiAgICAgICA8L0Jhc2ljRW50cnk+CiAgICAgICA8QmFzaWNFbnRyeT4KICAgICAgICA8bmFtZT5XaWRnZXRTaXplPC9uYW1lPgogICAgICAgIDxmbGFncz42NTY2NjwvZmxhZ3M+CiAgICAgICAgPEJhc2ljRW50cnk+CiAgICAgICAgIDxuYW1lPldpZHRoPC9uYW1lPgogICAgICAgICA8ZmxhZ3M+NjYxNzg8L2ZsYWdzPgogICAgICAgICA8dmFsdWUgdHlwZT0iMiI+MjM0PC92YWx1ZT4KICAgICAgICA8L0Jhc2ljRW50cnk+CiAgICAgICAgPEJhc2ljRW50cnk+CiAgICAgICAgIDxuYW1lPkhlaWdodDwvbmFtZT4KICAgICAgICAgPGZsYWdzPjY2MTc4PC9mbGFncz4KICAgICAgICAgPHZhbHVlIHR5cGU9IjIiPjIwOTwvdmFsdWU+CiAgICAgICAgPC9CYXNpY0VudHJ5PgogICAgICAgPC9CYXNpY0VudHJ5PgogICAgICA8L0Jhc2ljRW50cnk+CiAgICAgIDxCYXNpY0VudHJ5PgogICAgICAgPG5hbWU+cGxvdDY8L25hbWU+CiAgICAgICA8ZmxhZ3M+NjY0MzQ8L2ZsYWdzPgogICAgICAgPHZhbHVlIHR5cGU9IjMiPlBsb3Q8L3ZhbHVlPgogICAgICAgPEJhc2ljRW50cnk+CiAgICAgICAgPG5hbWU+Vmlld01vZGU8L25hbWU+CiAgICAgICAgPGZsYWdzPjY2MTc4PC9mbGFncz4KICAgICAgICA8dmFsdWUgdHlwZT0iMiI+MzwvdmFsdWU+CiAgICAgICA8L0Jhc2ljRW50cnk+CiAgICAgICA8QmFzaWNFbnRyeT4KICAgICAgICA8bmFtZT5WaWV3SGVpZ2h0PC9uYW1lPgogICAgICAgIDxmbGFncz42NjE3ODwvZmxhZ3M+CiAgICAgICAgPHZhbHVlIHR5cGU9IjIiPjE0ODwvdmFsdWU+CiAgICAgICA8L0Jhc2ljRW50cnk+CiAgICAgICA8QmFzaWNFbnRyeT4KICAgICAgICA8bmFtZT5WaWV3V2lkdGg8L25hbWU+CiAgICAgICAgPGZsYWdzPjY2MTc4PC9mbGFncz4KICAgICAgICA8dmFsdWUgdHlwZT0iMiI+NjE2PC92YWx1ZT4KICAgICAgIDwvQmFzaWNFbnRyeT4KICAgICAgIDxCYXNpY0VudHJ5PgogICAgICAgIDxuYW1lPlZpZXdGZWF0dXJlczwvbmFtZT4KICAgICAgICA8ZmxhZ3M+NjY0MzQ8L2ZsYWdzPgogICAgICAgIDx2YWx1ZSB0eXBlPSIzIj5GU0MtQQpTU0MtQTwvdmFsdWU+CiAgICAgICA8L0Jhc2ljRW50cnk+CiAgICAgICA8QmFzaWNFbnRyeT4KICAgICAgICA8bmFtZT5WaWV3TXVsdGlMYXllcjwvbmFtZT4KICAgICAgICA8ZmxhZ3M+NjU5MjI8L2ZsYWdzPgogICAgICAgIDx2YWx1ZSB0eXBlPSIxIj4wPC92YWx1ZT4KICAgICAgIDwvQmFzaWNFbnRyeT4KICAgICAgIDxCYXNpY0VudHJ5PgogICAgICAgIDxuYW1lPlZpZXdTb3VyY2U8L25hbWU+CiAgICAgICAgPGZsYWdzPjY2NDM0PC9mbGFncz4KICAgICAgICA8dmFsdWUgdHlwZT0iMyI+Mjo8L3ZhbHVlPgogICAgICAgPC9CYXNpY0VudHJ5PgogICAgICAgPEJhc2ljRW50cnk+CiAgICAgICAgPG5hbWU+Vmlld1BvcHVsYXRpb25zPC9uYW1lPgogICAgICAgIDxmbGFncz42NjQzNDwvZmxhZ3M+CiAgICAgICAgPHZhbHVlIHR5cGU9IjMiPjI6PC92YWx1ZT4KICAgICAgIDwvQmFzaWNFbnRyeT4KICAgICAgIDxCYXNpY0VudHJ5PgogICAgICAgIDxuYW1lPlZpZXdBeGVzPC9uYW1lPgogICAgICAgIDxmbGFncz42NjQzNDwvZmxhZ3M+CiAgICAgICAgPHZhbHVlIHR5cGU9IjMiPkFzIGFjcXVpcmVkCkFzIGFjcXVpcmVkPC92YWx1ZT4KICAgICAgIDwvQmFzaWNFbnRyeT4KICAgICAgIDxCYXNpY0VudHJ5PgogICAgICAgIDxuYW1lPlZpZXdab29tPC9uYW1lPgogICAgICAgIDxmbGFncz42NjQzNDwvZmxhZ3M+CiAgICAgICAgPHZhbHVlIHR5cGU9IjMiPjAuMCwxLjAKMC4wLDEuMDwvdmFsdWU+CiAgICAgICA8L0Jhc2ljRW50cnk+CiAgICAgICA8QmFzaWNFbnRyeT4KICAgICAgICA8bmFtZT5WaWV3SGlkZVJlZ2lvbnM8L25hbWU+CiAgICAgICAgPGZsYWdzPjY2MTc4PC9mbGFncz4KICAgICAgICA8dmFsdWUgdHlwZT0iMiI+MDwvdmFsdWU+CiAgICAgICA8L0Jhc2ljRW50cnk+CiAgICAgICA8QmFzaWNFbnRyeT4KICAgICAgICA8bmFtZT5IaXN0b2dyYW1Vc2VPdmVybGF5PC9uYW1lPgogICAgICAgIDxmbGFncz42NjE3ODwvZmxhZ3M+CiAgICAgICAgPHZhbHVlIHR5cGU9IjIiPjA8L3ZhbHVlPgogICAgICAgPC9CYXNpY0VudHJ5PgogICAgICAgPEJhc2ljRW50cnk+CiAgICAgICAgPG5hbWU+SGlzdG9ncmFtT3ZlcmxheTwvbmFtZT4KICAgICAgICA8ZmxhZ3M+NjY0MzQ8L2ZsYWdzPgogICAgICAgIDx2YWx1ZSB0eXBlPSIzIj5saXZlCmxpdmUKbGl2ZQpsaXZlCmxpdmUKbGl2ZQpsaXZlCmxpdmUKbGl2ZQpsaXZlPC92YWx1ZT4KICAgICAgIDwvQmFzaWNFbnRyeT4KICAgICAgIDxCYXNpY0VudHJ5PgogICAgICAgIDxuYW1lPkhpc3RvZ3JhbU92ZXJsYXlDb2xvcnM8L25hbWU+CiAgICAgICAgPGZsYWdzPjY2NDM0PC9mbGFncz4KICAgICAgICA8dmFsdWUgdHlwZT0iMyI+I2ZmYWE3ZgojZmZhYWZmCiNhYWZmN2YKIzk2ZDhlMQojYWFhYTdmCiNmZjg2NGEKI2ZjNTdmZgojNmJmZjQyCiM0MGJjZmYKI2EyYWEzNDwvdmFsdWU+CiAgICAgICA8L0Jhc2ljRW50cnk+CiAgICAgICA8QmFzaWNFbnRyeT4KICAgICAgICA8bmFtZT5WaWV3RGF0YUVuZDwvbmFtZT4KICAgICAgICA8ZmxhZ3M+NjYxNzg8L2ZsYWdzPgogICAgICAgIDx2YWx1ZSB0eXBlPSIyIj4yMTQ3NDgzNjQ3PC92YWx1ZT4KICAgICAgIDwvQmFzaWNFbnRyeT4KICAgICAgIDxCYXNpY0VudHJ5PgogICAgICAgIDxuYW1lPlZpZXdEYXRhU2tpcDwvbmFtZT4KICAgICAgICA8ZmxhZ3M+NjYxNzg8L2ZsYWdzPgogICAgICAgIDx2YWx1ZSB0eXBlPSIyIj4wPC92YWx1ZT4KICAgICAgIDwvQmFzaWNFbnRyeT4KICAgICAgIDxCYXNpY0VudHJ5PgogICAgICAgIDxuYW1lPlZpZXdEYXRhU3RhcnQ8L25hbWU+CiAgICAgICAgPGZsYWdzPjY2MTc4PC9mbGFncz4KICAgICAgICA8dmFsdWUgdHlwZT0iMiI+MDwvdmFsdWU+CiAgICAgICA8L0Jhc2ljRW50cnk+CiAgICAgICA8QmFzaWNFbnRyeT4KICAgICAgICA8bmFtZT5TY3JpcHRUZXh0PC9uYW1lPgogICAgICAgIDxmbGFncz42NjQzNDwvZmxhZ3M+CiAgICAgICAgPHZhbHVlIHR5cGU9IjMiPkVkaXQgdGV4dCB2aWEgUHJvcGVydGllczwvdmFsdWU+CiAgICAgICAgPEJhc2ljRW50cnk+CiAgICAgICAgIDxuYW1lPlByZWRlZmluZWRTY3JpcHRUZXh0PC9uYW1lPgogICAgICAgICA8ZmxhZ3M+NjY0MzQ8L2ZsYWdzPgogICAgICAgICA8dmFsdWUgdHlwZT0iMyI+PC92YWx1ZT4KICAgICAgICA8L0Jhc2ljRW50cnk+CiAgICAgICA8L0Jhc2ljRW50cnk+CiAgICAgICA8QmFzaWNFbnRyeT4KICAgICAgICA8bmFtZT5TY3JpcHRUZXh0QWxpZ25tZW50PC9uYW1lPgogICAgICAgIDxmbGFncz42NjE3ODwvZmxhZ3M+CiAgICAgICAgPHZhbHVlIHR5cGU9IjIiPjA8L3ZhbHVlPgogICAgICAgPC9CYXNpY0VudHJ5PgogICAgICAgPEJhc2ljRW50cnk+CiAgICAgICAgPG5hbWU+SGlzdG9ncmFtTm9ybWFsaXphdGlvbjwvbmFtZT4KICAgICAgICA8ZmxhZ3M+NjYxNzg8L2ZsYWdzPgogICAgICAgIDx2YWx1ZSB0eXBlPSIyIj4wPC92YWx1ZT4KICAgICAgIDwvQmFzaWNFbnRyeT4KICAgICAgIDxCYXNpY0VudHJ5PgogICAgICAgIDxuYW1lPkhpc3RvZ3JhbVBsb3RNb2RlPC9uYW1lPgogICAgICAgIDxmbGFncz42NjE3ODwvZmxhZ3M+CiAgICAgICAgPHZhbHVlIHR5cGU9IjIiPjA8L3ZhbHVlPgogICAgICAgPC9CYXNpY0VudHJ5PgogICAgICAgPEJhc2ljRW50cnk+CiAgICAgICAgPG5hbWU+SGlzdG9ncmFtU21vb3RoaW5nPC9uYW1lPgogICAgICAgIDxmbGFncz42NjE3ODwvZmxhZ3M+CiAgICAgICAgPHZhbHVlIHR5cGU9IjIiPjA8L3ZhbHVlPgogICAgICAgPC9CYXNpY0VudHJ5PgogICAgICAgPEJhc2ljRW50cnk+CiAgICAgICAgPG5hbWU+U3RhdGlzdGljRmVhdHVyZXM8L25hbWU+CiAgICAgICAgPGZsYWdzPjY2NDM0PC9mbGFncz4KICAgICAgICA8dmFsdWUgdHlwZT0iMyI+RlNDLUEKU1NDLUE8L3ZhbHVlPgogICAgICAgPC9CYXNpY0VudHJ5PgogICAgICAgPEJhc2ljRW50cnk+CiAgICAgICAgPG5hbWU+U3RhdGlzdGljUmVnaW9uRnVuY3M8L25hbWU+CiAgICAgICAgPGZsYWdzPjY2NDM0PC9mbGFncz4KICAgICAgICA8dmFsdWUgdHlwZT0iMyI+UGF0aAolLVQKJS0jPC92YWx1ZT4KICAgICAgIDwvQmFzaWNFbnRyeT4KICAgICAgIDxCYXNpY0VudHJ5PgogICAgICAgIDxuYW1lPlN0YXRpc3RpY0ZlYXR1cmVGdW5jczwvbmFtZT4KICAgICAgICA8ZmxhZ3M+NjY0MzQ8L2ZsYWdzPgogICAgICAgIDx2YWx1ZSB0eXBlPSIzIj48L3ZhbHVlPgogICAgICAgPC9CYXNpY0VudHJ5PgogICAgICAgPEJhc2ljRW50cnk+CiAgICAgICAgPG5hbWU+U3RhdGlzdGljU291cmNlSW5mbzwvbmFtZT4KICAgICAgICA8ZmxhZ3M+NjU5MjI8L2ZsYWdzPgogICAgICAgIDx2YWx1ZSB0eXBlPSIxIj4xPC92YWx1ZT4KICAgICAgIDwvQmFzaWNFbnRyeT4KICAgICAgIDxCYXNpY0VudHJ5PgogICAgICAgIDxuYW1lPlN0YXRpc3RpY1RhYmxlPC9uYW1lPgogICAgICAgIDxmbGFncz42NTkyMjwvZmxhZ3M+CiAgICAgICAgPHZhbHVlIHR5cGU9IjEiPjE8L3ZhbHVlPgogICAgICAgPC9CYXNpY0VudHJ5PgogICAgICAgPEJhc2ljRW50cnk+CiAgICAgICAgPG5hbWU+U3RhdGlzdGljRmVhdHVyZU5hbWU8L25hbWU+CiAgICAgICAgPGZsYWdzPjY2MTc4PC9mbGFncz4KICAgICAgICA8dmFsdWUgdHlwZT0iMiI+MDwvdmFsdWU+CiAgICAgICA8L0Jhc2ljRW50cnk+CiAgICAgICA8QmFzaWNFbnRyeT4KICAgICAgICA8bmFtZT5IZWF0bWFwPC9uYW1lPgogICAgICAgIDxmbGFncz42NTY2NjwvZmxhZ3M+CiAgICAgICAgPEJhc2ljRW50cnk+CiAgICAgICAgIDxuYW1lPkNvbG9yMTwvbmFtZT4KICAgICAgICAgPGZsYWdzPjY2NDM0PC9mbGFncz4KICAgICAgICAgPHZhbHVlIHR5cGU9IjMiPiNmZjAwMDA8L3ZhbHVlPgogICAgICAgIDwvQmFzaWNFbnRyeT4KICAgICAgICA8QmFzaWNFbnRyeT4KICAgICAgICAgPG5hbWU+Q29sb3IyPC9uYW1lPgogICAgICAgICA8ZmxhZ3M+NjY0MzQ8L2ZsYWdzPgogICAgICAgICA8dmFsdWUgdHlwZT0iMyI+IzAwYWEwMDwvdmFsdWU+CiAgICAgICAgPC9CYXNpY0VudHJ5PgogICAgICAgIDxCYXNpY0VudHJ5PgogICAgICAgICA8bmFtZT5Db2xvcjM8L25hbWU+CiAgICAgICAgIDxmbGFncz42NjQzNDwvZmxhZ3M+CiAgICAgICAgIDx2YWx1ZSB0eXBlPSIzIj4jZmZmZjAwPC92YWx1ZT4KICAgICAgICA8L0Jhc2ljRW50cnk+CiAgICAgICAgPEJhc2ljRW50cnk+CiAgICAgICAgIDxuYW1lPkNvbG9yNDwvbmFtZT4KICAgICAgICAgPGZsYWdzPjY2NDM0PC9mbGFncz4KICAgICAgICAgPHZhbHVlIHR5cGU9IjMiPiMzMzMzZmY8L3ZhbHVlPgogICAgICAgIDwvQmFzaWNFbnRyeT4KICAgICAgICA8QmFzaWNFbnRyeT4KICAgICAgICAgPG5hbWU+VGhyZXNob2xkMTwvbmFtZT4KICAgICAgICAgPGZsYWdzPjY3NDU4PC9mbGFncz4KICAgICAgICAgPHZhbHVlIHR5cGU9IjciPjE8L3ZhbHVlPgogICAgICAgIDwvQmFzaWNFbnRyeT4KICAgICAgICA8QmFzaWNFbnRyeT4KICAgICAgICAgPG5hbWU+VGhyZXNob2xkMjwvbmFtZT4KICAgICAgICAgPGZsYWdzPjY3NDU4PC9mbGFncz4KICAgICAgICAgPHZhbHVlIHR5cGU9IjciPjEwMDwvdmFsdWU+CiAgICAgICAgPC9CYXNpY0VudHJ5PgogICAgICAgIDxCYXNpY0VudHJ5PgogICAgICAgICA8bmFtZT5SZWdpb248L25hbWU+CiAgICAgICAgIDxmbGFncz42NjQzNDwvZmxhZ3M+CiAgICAgICAgIDx2YWx1ZSB0eXBlPSIzIj4yOjwvdmFsdWU+CiAgICAgICAgPC9CYXNpY0VudHJ5PgogICAgICAgIDxCYXNpY0VudHJ5PgogICAgICAgICA8bmFtZT5SZWdpb25GdW5jdGlvbjwvbmFtZT4KICAgICAgICAgPGZsYWdzPjY2NDM0PC9mbGFncz4KICAgICAgICAgPHZhbHVlIHR5cGU9IjMiPkNvdW50PC92YWx1ZT4KICAgICAgICA8L0Jhc2ljRW50cnk+CiAgICAgICAgPEJhc2ljRW50cnk+CiAgICAgICAgIDxuYW1lPkZlYXR1cmU8L25hbWU+CiAgICAgICAgIDxmbGFncz42NjQzNDwvZmxhZ3M+CiAgICAgICAgIDx2YWx1ZSB0eXBlPSIzIj5GU0MtQTwvdmFsdWU+CiAgICAgICAgPC9CYXNpY0VudHJ5PgogICAgICAgIDxCYXNpY0VudHJ5PgogICAgICAgICA8bmFtZT5GZWF0dXJlRnVuY3Rpb248L25hbWU+CiAgICAgICAgIDxmbGFncz42NjQzNDwvZmxhZ3M+CiAgICAgICAgIDx2YWx1ZSB0eXBlPSIzIj5NZWFuPC92YWx1ZT4KICAgICAgICA8L0Jhc2ljRW50cnk+CiAgICAgICAgPEJhc2ljRW50cnk+CiAgICAgICAgIDxuYW1lPk1vZGU8L25hbWU+CiAgICAgICAgIDxmbGFncz42NjE3ODwvZmxhZ3M+CiAgICAgICAgIDx2YWx1ZSB0eXBlPSIyIj4wPC92YWx1ZT4KICAgICAgICA8L0Jhc2ljRW50cnk+CiAgICAgICAgPEJhc2ljRW50cnk+CiAgICAgICAgIDxuYW1lPkZ1bmN0aW9uPC9uYW1lPgogICAgICAgICA8ZmxhZ3M+NjYxNzg8L2ZsYWdzPgogICAgICAgICA8dmFsdWUgdHlwZT0iMiI+MTwvdmFsdWU+CiAgICAgICAgPC9CYXNpY0VudHJ5PgogICAgICAgIDxCYXNpY0VudHJ5PgogICAgICAgICA8bmFtZT5EaXNhYmxlZEdyb3VwczwvbmFtZT4KICAgICAgICAgPGZsYWdzPjY2NDM0PC9mbGFncz4KICAgICAgICAgPHZhbHVlIHR5cGU9IjMiPjwvdmFsdWU+CiAgICAgICAgPC9CYXNpY0VudHJ5PgogICAgICAgPC9CYXNpY0VudHJ5PgogICAgICAgPEJhc2ljRW50cnk+CiAgICAgICAgPG5hbWU+V2lkZ2V0UG9zPC9uYW1lPgogICAgICAgIDxmbGFncz42NTY2NjwvZmxhZ3M+CiAgICAgICAgPEJhc2ljRW50cnk+CiAgICAgICAgIDxuYW1lPlg8L25hbWU+CiAgICAgICAgIDxmbGFncz42NjE3ODwvZmxhZ3M+CiAgICAgICAgIDx2YWx1ZSB0eXBlPSIyIj4xMzwvdmFsdWU+CiAgICAgICAgPC9CYXNpY0VudHJ5PgogICAgICAgIDxCYXNpY0VudHJ5PgogICAgICAgICA8bmFtZT5ZPC9uYW1lPgogICAgICAgICA8ZmxhZ3M+NjYxNzg8L2ZsYWdzPgogICAgICAgICA8dmFsdWUgdHlwZT0iMiI+NDMzPC92YWx1ZT4KICAgICAgICA8L0Jhc2ljRW50cnk+CiAgICAgICA8L0Jhc2ljRW50cnk+CiAgICAgICA8QmFzaWNFbnRyeT4KICAgICAgICA8bmFtZT5XaWRnZXRTaXplPC9uYW1lPgogICAgICAgIDxmbGFncz42NTY2NjwvZmxhZ3M+CiAgICAgICAgPEJhc2ljRW50cnk+CiAgICAgICAgIDxuYW1lPldpZHRoPC9uYW1lPgogICAgICAgICA8ZmxhZ3M+NjYxNzg8L2ZsYWdzPgogICAgICAgICA8dmFsdWUgdHlwZT0iMiI+NzAyPC92YWx1ZT4KICAgICAgICA8L0Jhc2ljRW50cnk+CiAgICAgICAgPEJhc2ljRW50cnk+CiAgICAgICAgIDxuYW1lPkhlaWdodDwvbmFtZT4KICAgICAgICAgPGZsYWdzPjY2MTc4PC9mbGFncz4KICAgICAgICAgPHZhbHVlIHR5cGU9IjIiPjIwOTwvdmFsdWU+CiAgICAgICAgPC9CYXNpY0VudHJ5PgogICAgICAgPC9CYXNpY0VudHJ5PgogICAgICA8L0Jhc2ljRW50cnk+CiAgICAgPC9CYXNpY0VudHJ5PgogICAgPC9CYXNpY0VudHJ5PgogICA8L0Jhc2ljRW50cnk+CiAgPC9CYXNpY0VudHJ5PgogPC9CYXNpY0VudHJ5PgogPEJhc2ljRW50cnk+CiAgPG5hbWU+UmVnaW9uczwvbmFtZT4KICA8ZmxhZ3M+NjU2NjY8L2ZsYWdzPgogIDxCYXNpY0VudHJ5PgogICA8bmFtZT44ODwvbmFtZT4KICAgPGZsYWdzPjY1NjY2PC9mbGFncz4KICAgPEJhc2ljRW50cnk+CiAgICA8bmFtZT5Vc2VyZGVmTmFtZTwvbmFtZT4KICAgIDxmbGFncz42NjQzNDwvZmxhZ3M+CiAgICA8dmFsdWUgdHlwZT0iMyI+PC92YWx1ZT4KICAgPC9CYXNpY0VudHJ5PgogICA8QmFzaWNFbnRyeT4KICAgIDxuYW1lPlR5cGU8L25hbWU+CiAgICA8ZmxhZ3M+NjYxNzg8L2ZsYWdzPgogICAgPHZhbHVlIHR5cGU9IjIiPjI8L3ZhbHVlPgogICA8L0Jhc2ljRW50cnk+CiAgIDxCYXNpY0VudHJ5PgogICAgPG5hbWU+RmVhdHVyZXM8L25hbWU+CiAgICA8ZmxhZ3M+NjY0MzQ8L2ZsYWdzPgogICAgPHZhbHVlIHR5cGU9IjMiPkZTQy1BClNTQy1BPC92YWx1ZT4KICAgPC9CYXNpY0VudHJ5PgogICA8QmFzaWNFbnRyeT4KICAgIDxuYW1lPkdyb3VwPC9uYW1lPgogICAgPGZsYWdzPjY2MTc4PC9mbGFncz4KICAgIDx2YWx1ZSB0eXBlPSIyIj4wPC92YWx1ZT4KICAgPC9CYXNpY0VudHJ5PgogICA8QmFzaWNFbnRyeT4KICAgIDxuYW1lPkNvbG9yPC9uYW1lPgogICAgPGZsYWdzPjY2NDM0PC9mbGFncz4KICAgIDx2YWx1ZSB0eXBlPSIzIj4jMDA4MDAwPC92YWx1ZT4KICAgPC9CYXNpY0VudHJ5PgogICA8QmFzaWNFbnRyeT4KICAgIDxuYW1lPklzTm90PC9uYW1lPgogICAgPGZsYWdzPjY1OTIyPC9mbGFncz4KICAgIDx2YWx1ZSB0eXBlPSIxIj4wPC92YWx1ZT4KICAgPC9CYXNpY0VudHJ5PgogICA8QmFzaWNFbnRyeT4KICAgIDxuYW1lPlBvaW50czwvbmFtZT4KICAgIDxmbGFncz42NTY2NjwvZmxhZ3M+CiAgICA8QmFzaWNFbnRyeT4KICAgICA8bmFtZT5Qb2ludDA8L25hbWU+CiAgICAgPGZsYWdzPjY1NjY2PC9mbGFncz4KICAgICA8QmFzaWNFbnRyeT4KICAgICAgPG5hbWU+WDwvbmFtZT4KICAgICAgPGZsYWdzPjY2MTc4PC9mbGFncz4KICAgICAgPHZhbHVlIHR5cGU9IjIiPjU1PC92YWx1ZT4KICAgICA8L0Jhc2ljRW50cnk+CiAgICAgPEJhc2ljRW50cnk+CiAgICAgIDxuYW1lPlk8L25hbWU+CiAgICAgIDxmbGFncz42NjE3ODwvZmxhZ3M+CiAgICAgIDx2YWx1ZSB0eXBlPSIyIj40Nzc8L3ZhbHVlPgogICAgIDwvQmFzaWNFbnRyeT4KICAgIDwvQmFzaWNFbnRyeT4KICAgIDxCYXNpY0VudHJ5PgogICAgIDxuYW1lPlBvaW50MTwvbmFtZT4KICAgICA8ZmxhZ3M+NjU2NjY8L2ZsYWdzPgogICAgIDxCYXNpY0VudHJ5PgogICAgICA8bmFtZT5YPC9uYW1lPgogICAgICA8ZmxhZ3M+NjYxNzg8L2ZsYWdzPgogICAgICA8dmFsdWUgdHlwZT0iMiI+MTQ3PC92YWx1ZT4KICAgICA8L0Jhc2ljRW50cnk+CiAgICAgPEJhc2ljRW50cnk+CiAgICAgIDxuYW1lPlk8L25hbWU+CiAgICAgIDxmbGFncz42NjE3ODwvZmxhZ3M+CiAgICAgIDx2YWx1ZSB0eXBlPSIyIj40OTg8L3ZhbHVlPgogICAgIDwvQmFzaWNFbnRyeT4KICAgIDwvQmFzaWNFbnRyeT4KICAgIDxCYXNpY0VudHJ5PgogICAgIDxuYW1lPlBvaW50MjwvbmFtZT4KICAgICA8ZmxhZ3M+NjU2NjY8L2ZsYWdzPgogICAgIDxCYXNpY0VudHJ5PgogICAgICA8bmFtZT5YPC9uYW1lPgogICAgICA8ZmxhZ3M+NjYxNzg8L2ZsYWdzPgogICAgICA8dmFsdWUgdHlwZT0iMiI+MjgwPC92YWx1ZT4KICAgICA8L0Jhc2ljRW50cnk+CiAgICAgPEJhc2ljRW50cnk+CiAgICAgIDxuYW1lPlk8L25hbWU+CiAgICAgIDxmbGFncz42NjE3ODwvZmxhZ3M+CiAgICAgIDx2YWx1ZSB0eXBlPSIyIj40MTU8L3ZhbHVlPgogICAgIDwvQmFzaWNFbnRyeT4KICAgIDwvQmFzaWNFbnRyeT4KICAgIDxCYXNpY0VudHJ5PgogICAgIDxuYW1lPlBvaW50MzwvbmFtZT4KICAgICA8ZmxhZ3M+NjU2NjY8L2ZsYWdzPgogICAgIDxCYXNpY0VudHJ5PgogICAgICA8bmFtZT5YPC9uYW1lPgogICAgICA8ZmxhZ3M+NjYxNzg8L2ZsYWdzPgogICAgICA8dmFsdWUgdHlwZT0iMiI+Mjg5PC92YWx1ZT4KICAgICA8L0Jhc2ljRW50cnk+CiAgICAgPEJhc2ljRW50cnk+CiAgICAgIDxuYW1lPlk8L25hbWU+CiAgICAgIDxmbGFncz42NjE3ODwvZmxhZ3M+CiAgICAgIDx2YWx1ZSB0eXBlPSIyIj4xNDU8L3ZhbHVlPgogICAgIDwvQmFzaWNFbnRyeT4KICAgIDwvQmFzaWNFbnRyeT4KICAgIDxCYXNpY0VudHJ5PgogICAgIDxuYW1lPlBvaW50NDwvbmFtZT4KICAgICA8ZmxhZ3M+NjU2NjY8L2ZsYWdzPgogICAgIDxCYXNpY0VudHJ5PgogICAgICA8bmFtZT5YPC9uYW1lPgogICAgICA8ZmxhZ3M+NjYxNzg8L2ZsYWdzPgogICAgICA8dmFsdWUgdHlwZT0iMiI+MTQxPC92YWx1ZT4KICAgICA8L0Jhc2ljRW50cnk+CiAgICAgPEJhc2ljRW50cnk+CiAgICAgIDxuYW1lPlk8L25hbWU+CiAgICAgIDxmbGFncz42NjE3ODwvZmxhZ3M+CiAgICAgIDx2YWx1ZSB0eXBlPSIyIj4yMDM8L3ZhbHVlPgogICAgIDwvQmFzaWNFbnRyeT4KICAgIDwvQmFzaWNFbnRyeT4KICAgIDxCYXNpY0VudHJ5PgogICAgIDxuYW1lPlBvaW50NTwvbmFtZT4KICAgICA8ZmxhZ3M+NjU2NjY8L2ZsYWdzPgogICAgIDxCYXNpY0VudHJ5PgogICAgICA8bmFtZT5YPC9uYW1lPgogICAgICA8ZmxhZ3M+NjYxNzg8L2ZsYWdzPgogICAgICA8dmFsdWUgdHlwZT0iMiI+NzM8L3ZhbHVlPgogICAgIDwvQmFzaWNFbnRyeT4KICAgICA8QmFzaWNFbnRyeT4KICAgICAgPG5hbWU+WTwvbmFtZT4KICAgICAgPGZsYWdzPjY2MTc4PC9mbGFncz4KICAgICAgPHZhbHVlIHR5cGU9IjIiPjQ0NjwvdmFsdWU+CiAgICAgPC9CYXNpY0VudHJ5PgogICAgPC9CYXNpY0VudHJ5PgogICAgPEJhc2ljRW50cnk+CiAgICAgPG5hbWU+UG9pbnQ2PC9uYW1lPgogICAgIDxmbGFncz42NTY2NjwvZmxhZ3M+CiAgICAgPEJhc2ljRW50cnk+CiAgICAgIDxuYW1lPlg8L25hbWU+CiAgICAgIDxmbGFncz42NjE3ODwvZmxhZ3M+CiAgICAgIDx2YWx1ZSB0eXBlPSIyIj43MzwvdmFsdWU+CiAgICAgPC9CYXNpY0VudHJ5PgogICAgIDxCYXNpY0VudHJ5PgogICAgICA8bmFtZT5ZPC9uYW1lPgogICAgICA8ZmxhZ3M+NjYxNzg8L2ZsYWdzPgogICAgICA8dmFsdWUgdHlwZT0iMiI+NDQ2PC92YWx1ZT4KICAgICA8L0Jhc2ljRW50cnk+CiAgICA8L0Jhc2ljRW50cnk+CiAgIDwvQmFzaWNFbnRyeT4KICAgPEJhc2ljRW50cnk+CiAgICA8bmFtZT5UZXh0UG9pbnRzPC9uYW1lPgogICAgPGZsYWdzPjY1NjY2PC9mbGFncz4KICAgIDxCYXNpY0VudHJ5PgogICAgIDxuYW1lPlBvaW50MDwvbmFtZT4KICAgICA8ZmxhZ3M+NjU2NjY8L2ZsYWdzPgogICAgIDxCYXNpY0VudHJ5PgogICAgICA8bmFtZT5YPC9uYW1lPgogICAgICA8ZmxhZ3M+NjYxNzg8L2ZsYWdzPgogICAgICA8dmFsdWUgdHlwZT0iMiI+NTU8L3ZhbHVlPgogICAgIDwvQmFzaWNFbnRyeT4KICAgICA8QmFzaWNFbnRyeT4KICAgICAgPG5hbWU+WTwvbmFtZT4KICAgICAgPGZsYWdzPjY2MTc4PC9mbGFncz4KICAgICAgPHZhbHVlIHR5cGU9IjIiPjQ3NzwvdmFsdWU+CiAgICAgPC9CYXNpY0VudHJ5PgogICAgIDxCYXNpY0VudHJ5PgogICAgICA8bmFtZT5UZXh0PC9uYW1lPgogICAgICA8ZmxhZ3M+NjY0MzQ8L2ZsYWdzPgogICAgICA8dmFsdWUgdHlwZT0iMyI+PC92YWx1ZT4KICAgICA8L0Jhc2ljRW50cnk+CiAgICA8L0Jhc2ljRW50cnk+CiAgIDwvQmFzaWNFbnRyeT4KICA8L0Jhc2ljRW50cnk+CiAgPEJhc2ljRW50cnk+CiAgIDxuYW1lPjg5PC9uYW1lPgogICA8ZmxhZ3M+NjU2NjY8L2ZsYWdzPgogICA8QmFzaWNFbnRyeT4KICAgIDxuYW1lPlVzZXJkZWZOYW1lPC9uYW1lPgogICAgPGZsYWdzPjY2NDM0PC9mbGFncz4KICAgIDx2YWx1ZSB0eXBlPSIzIj48L3ZhbHVlPgogICA8L0Jhc2ljRW50cnk+CiAgIDxCYXNpY0VudHJ5PgogICAgPG5hbWU+VHlwZTwvbmFtZT4KICAgIDxmbGFncz42NjE3ODwvZmxhZ3M+CiAgICA8dmFsdWUgdHlwZT0iMiI+MzwvdmFsdWU+CiAgIDwvQmFzaWNFbnRyeT4KICAgPEJhc2ljRW50cnk+CiAgICA8bmFtZT5GZWF0dXJlczwvbmFtZT4KICAgIDxmbGFncz42NjQzNDwvZmxhZ3M+CiAgICA8dmFsdWUgdHlwZT0iMyI+VjEtQQpTU0MtSDwvdmFsdWU+CiAgIDwvQmFzaWNFbnRyeT4KICAgPEJhc2ljRW50cnk+CiAgICA8bmFtZT5Hcm91cDwvbmFtZT4KICAgIDxmbGFncz42NjE3ODwvZmxhZ3M+CiAgICA8dmFsdWUgdHlwZT0iMiI+MDwvdmFsdWU+CiAgIDwvQmFzaWNFbnRyeT4KICAgPEJhc2ljRW50cnk+CiAgICA8bmFtZT5Db2xvcjwvbmFtZT4KICAgIDxmbGFncz42NjQzNDwvZmxhZ3M+CiAgICA8dmFsdWUgdHlwZT0iMyI+I2ZmMDAwMDwvdmFsdWU+CiAgIDwvQmFzaWNFbnRyeT4KICAgPEJhc2ljRW50cnk+CiAgICA8bmFtZT5Jc05vdDwvbmFtZT4KICAgIDxmbGFncz42NTkyMjwvZmxhZ3M+CiAgICA8dmFsdWUgdHlwZT0iMSI+MDwvdmFsdWU+CiAgIDwvQmFzaWNFbnRyeT4KICAgPEJhc2ljRW50cnk+CiAgICA8bmFtZT5Qb2ludHM8L25hbWU+CiAgICA8ZmxhZ3M+NjU2NjY8L2ZsYWdzPgogICAgPEJhc2ljRW50cnk+CiAgICAgPG5hbWU+UG9pbnQwPC9uYW1lPgogICAgIDxmbGFncz42NTY2NjwvZmxhZ3M+CiAgICAgPEJhc2ljRW50cnk+CiAgICAgIDxuYW1lPlg8L25hbWU+CiAgICAgIDxmbGFncz42NjE3ODwvZmxhZ3M+CiAgICAgIDx2YWx1ZSB0eXBlPSIyIj4yNzM8L3ZhbHVlPgogICAgIDwvQmFzaWNFbnRyeT4KICAgICA8QmFzaWNFbnRyeT4KICAgICAgPG5hbWU+WTwvbmFtZT4KICAgICAgPGZsYWdzPjY2MTc4PC9mbGFncz4KICAgICAgPHZhbHVlIHR5cGU9IjIiPjI2NjwvdmFsdWU+CiAgICAgPC9CYXNpY0VudHJ5PgogICAgPC9CYXNpY0VudHJ5PgogICAgPEJhc2ljRW50cnk+CiAgICAgPG5hbWU+UG9pbnQxPC9uYW1lPgogICAgIDxmbGFncz42NTY2NjwvZmxhZ3M+CiAgICAgPEJhc2ljRW50cnk+CiAgICAgIDxuYW1lPlg8L25hbWU+CiAgICAgIDxmbGFncz42NjE3ODwvZmxhZ3M+CiAgICAgIDx2YWx1ZSB0eXBlPSIyIj42MjwvdmFsdWU+CiAgICAgPC9CYXNpY0VudHJ5PgogICAgIDxCYXNpY0VudHJ5PgogICAgICA8bmFtZT5ZPC9uYW1lPgogICAgICA8ZmxhZ3M+NjYxNzg8L2ZsYWdzPgogICAgICA8dmFsdWUgdHlwZT0iMiI+MjY2PC92YWx1ZT4KICAgICA8L0Jhc2ljRW50cnk+CiAgICA8L0Jhc2ljRW50cnk+CiAgICA8QmFzaWNFbnRyeT4KICAgICA8bmFtZT5Qb2ludDI8L25hbWU+CiAgICAgPGZsYWdzPjY1NjY2PC9mbGFncz4KICAgICA8QmFzaWNFbnRyeT4KICAgICAgPG5hbWU+WDwvbmFtZT4KICAgICAgPGZsYWdzPjY2MTc4PC9mbGFncz4KICAgICAgPHZhbHVlIHR5cGU9IjIiPjI3MzwvdmFsdWU+CiAgICAgPC9CYXNpY0VudHJ5PgogICAgIDxCYXNpY0VudHJ5PgogICAgICA8bmFtZT5ZPC9uYW1lPgogICAgICA8ZmxhZ3M+NjYxNzg8L2ZsYWdzPgogICAgICA8dmFsdWUgdHlwZT0iMiI+NDk1PC92YWx1ZT4KICAgICA8L0Jhc2ljRW50cnk+CiAgICA8L0Jhc2ljRW50cnk+CiAgICA8QmFzaWNFbnRyeT4KICAgICA8bmFtZT5Qb2ludDM8L25hbWU+CiAgICAgPGZsYWdzPjY1NjY2PC9mbGFncz4KICAgICA8QmFzaWNFbnRyeT4KICAgICAgPG5hbWU+WDwvbmFtZT4KICAgICAgPGZsYWdzPjY2MTc4PC9mbGFncz4KICAgICAgPHZhbHVlIHR5cGU9IjIiPjYyPC92YWx1ZT4KICAgICA8L0Jhc2ljRW50cnk+CiAgICAgPEJhc2ljRW50cnk+CiAgICAgIDxuYW1lPlk8L25hbWU+CiAgICAgIDxmbGFncz42NjE3ODwvZmxhZ3M+CiAgICAgIDx2YWx1ZSB0eXBlPSIyIj40OTU8L3ZhbHVlPgogICAgIDwvQmFzaWNFbnRyeT4KICAgIDwvQmFzaWNFbnRyeT4KICAgPC9CYXNpY0VudHJ5PgogICA8QmFzaWNFbnRyeT4KICAgIDxuYW1lPlRleHRQb2ludHM8L25hbWU+CiAgICA8ZmxhZ3M+NjU2NjY8L2ZsYWdzPgogICAgPEJhc2ljRW50cnk+CiAgICAgPG5hbWU+UG9pbnQwPC9uYW1lPgogICAgIDxmbGFncz42NTY2NjwvZmxhZ3M+CiAgICAgPEJhc2ljRW50cnk+CiAgICAgIDxuYW1lPlg8L25hbWU+CiAgICAgIDxmbGFncz42NjE3ODwvZmxhZ3M+CiAgICAgIDx2YWx1ZSB0eXBlPSIyIj4tODY8L3ZhbHVlPgogICAgIDwvQmFzaWNFbnRyeT4KICAgICA8QmFzaWNFbnRyeT4KICAgICAgPG5hbWU+WTwvbmFtZT4KICAgICAgPGZsYWdzPjY2MTc4PC9mbGFncz4KICAgICAgPHZhbHVlIHR5cGU9IjIiPjEyMTwvdmFsdWU+CiAgICAgPC9CYXNpY0VudHJ5PgogICAgIDxCYXNpY0VudHJ5PgogICAgICA8bmFtZT5UZXh0PC9uYW1lPgogICAgICA8ZmxhZ3M+NjY0MzQ8L2ZsYWdzPgogICAgICA8dmFsdWUgdHlwZT0iMyI+PC92YWx1ZT4KICAgICA8L0Jhc2ljRW50cnk+CiAgICA8L0Jhc2ljRW50cnk+CiAgIDwvQmFzaWNFbnRyeT4KICA8L0Jhc2ljRW50cnk+CiAgPEJhc2ljRW50cnk+CiAgIDxuYW1lPjkwPC9uYW1lPgogICA8ZmxhZ3M+NjU2NjY8L2ZsYWdzPgogICA8QmFzaWNFbnRyeT4KICAgIDxuYW1lPlVzZXJkZWZOYW1lPC9uYW1lPgogICAgPGZsYWdzPjY2NDM0PC9mbGFncz4KICAgIDx2YWx1ZSB0eXBlPSIzIj48L3ZhbHVlPgogICA8L0Jhc2ljRW50cnk+CiAgIDxCYXNpY0VudHJ5PgogICAgPG5hbWU+VHlwZTwvbmFtZT4KICAgIDxmbGFncz42NjE3ODwvZmxhZ3M+CiAgICA8dmFsdWUgdHlwZT0iMiI+MzwvdmFsdWU+CiAgIDwvQmFzaWNFbnRyeT4KICAgPEJhc2ljRW50cnk+CiAgICA8bmFtZT5GZWF0dXJlczwvbmFtZT4KICAgIDxmbGFncz42NjQzNDwvZmxhZ3M+CiAgICA8dmFsdWUgdHlwZT0iMyI+RlNDLUgKRlNDLVc8L3ZhbHVlPgogICA8L0Jhc2ljRW50cnk+CiAgIDxCYXNpY0VudHJ5PgogICAgPG5hbWU+R3JvdXA8L25hbWU+CiAgICA8ZmxhZ3M+NjYxNzg8L2ZsYWdzPgogICAgPHZhbHVlIHR5cGU9IjIiPjA8L3ZhbHVlPgogICA8L0Jhc2ljRW50cnk+CiAgIDxCYXNpY0VudHJ5PgogICAgPG5hbWU+Q29sb3I8L25hbWU+CiAgICA8ZmxhZ3M+NjY0MzQ8L2ZsYWdzPgogICAgPHZhbHVlIHR5cGU9IjMiPiMwMDAwZmY8L3ZhbHVlPgogICA8L0Jhc2ljRW50cnk+CiAgIDxCYXNpY0VudHJ5PgogICAgPG5hbWU+SXNOb3Q8L25hbWU+CiAgICA8ZmxhZ3M+NjU5MjI8L2ZsYWdzPgogICAgPHZhbHVlIHR5cGU9IjEiPjA8L3ZhbHVlPgogICA8L0Jhc2ljRW50cnk+CiAgIDxCYXNpY0VudHJ5PgogICAgPG5hbWU+UG9pbnRzPC9uYW1lPgogICAgPGZsYWdzPjY1NjY2PC9mbGFncz4KICAgIDxCYXNpY0VudHJ5PgogICAgIDxuYW1lPlBvaW50MDwvbmFtZT4KICAgICA8ZmxhZ3M+NjU2NjY8L2ZsYWdzPgogICAgIDxCYXNpY0VudHJ5PgogICAgICA8bmFtZT5YPC9uYW1lPgogICAgICA8ZmxhZ3M+NjYxNzg8L2ZsYWdzPgogICAgICA8dmFsdWUgdHlwZT0iMiI+Mzg8L3ZhbHVlPgogICAgIDwvQmFzaWNFbnRyeT4KICAgICA8QmFzaWNFbnRyeT4KICAgICAgPG5hbWU+WTwvbmFtZT4KICAgICAgPGZsYWdzPjY2MTc4PC9mbGFncz4KICAgICAgPHZhbHVlIHR5cGU9IjIiPjkzPC92YWx1ZT4KICAgICA8L0Jhc2ljRW50cnk+CiAgICA8L0Jhc2ljRW50cnk+CiAgICA8QmFzaWNFbnRyeT4KICAgICA8bmFtZT5Qb2ludDE8L25hbWU+CiAgICAgPGZsYWdzPjY1NjY2PC9mbGFncz4KICAgICA8QmFzaWNFbnRyeT4KICAgICAgPG5hbWU+WDwvbmFtZT4KICAgICAgPGZsYWdzPjY2MTc4PC9mbGFncz4KICAgICAgPHZhbHVlIHR5cGU9IjIiPjM4PC92YWx1ZT4KICAgICA8L0Jhc2ljRW50cnk+CiAgICAgPEJhc2ljRW50cnk+CiAgICAgIDxuYW1lPlk8L25hbWU+CiAgICAgIDxmbGFncz42NjE3ODwvZmxhZ3M+CiAgICAgIDx2YWx1ZSB0eXBlPSIyIj45MzwvdmFsdWU+CiAgICAgPC9CYXNpY0VudHJ5PgogICAgPC9CYXNpY0VudHJ5PgogICAgPEJhc2ljRW50cnk+CiAgICAgPG5hbWU+UG9pbnQyPC9uYW1lPgogICAgIDxmbGFncz42NTY2NjwvZmxhZ3M+CiAgICAgPEJhc2ljRW50cnk+CiAgICAgIDxuYW1lPlg8L25hbWU+CiAgICAgIDxmbGFncz42NjE3ODwvZmxhZ3M+CiAgICAgIDx2YWx1ZSB0eXBlPSIyIj4yMjg8L3ZhbHVlPgogICAgIDwvQmFzaWNFbnRyeT4KICAgICA8QmFzaWNFbnRyeT4KICAgICAgPG5hbWU+WTwvbmFtZT4KICAgICAgPGZsYWdzPjY2MTc4PC9mbGFncz4KICAgICAgPHZhbHVlIHR5cGU9IjIiPjE4MzwvdmFsdWU+CiAgICAgPC9CYXNpY0VudHJ5PgogICAgPC9CYXNpY0VudHJ5PgogICAgPEJhc2ljRW50cnk+CiAgICAgPG5hbWU+UG9pbnQzPC9uYW1lPgogICAgIDxmbGFncz42NTY2NjwvZmxhZ3M+CiAgICAgPEJhc2ljRW50cnk+CiAgICAgIDxuYW1lPlg8L25hbWU+CiAgICAgIDxmbGFncz42NjE3ODwvZmxhZ3M+CiAgICAgIDx2YWx1ZSB0eXBlPSIyIj4yMjg8L3ZhbHVlPgogICAgIDwvQmFzaWNFbnRyeT4KICAgICA8QmFzaWNFbnRyeT4KICAgICAgPG5hbWU+WTwvbmFtZT4KICAgICAgPGZsYWdzPjY2MTc4PC9mbGFncz4KICAgICAgPHZhbHVlIHR5cGU9IjIiPjE4MzwvdmFsdWU+CiAgICAgPC9CYXNpY0VudHJ5PgogICAgPC9CYXNpY0VudHJ5PgogICA8L0Jhc2ljRW50cnk+CiAgIDxCYXNpY0VudHJ5PgogICAgPG5hbWU+VGV4dFBvaW50czwvbmFtZT4KICAgIDxmbGFncz42NTY2NjwvZmxhZ3M+CiAgICA8QmFzaWNFbnRyeT4KICAgICA8bmFtZT5Qb2ludDA8L25hbWU+CiAgICAgPGZsYWdzPjY1NjY2PC9mbGFncz4KICAgICA8QmFzaWNFbnRyeT4KICAgICAgPG5hbWU+WDwvbmFtZT4KICAgICAgPGZsYWdzPjY2MTc4PC9mbGFncz4KICAgICAgPHZhbHVlIHR5cGU9IjIiPjQyPC92YWx1ZT4KICAgICA8L0Jhc2ljRW50cnk+CiAgICAgPEJhc2ljRW50cnk+CiAgICAgIDxuYW1lPlk8L25hbWU+CiAgICAgIDxmbGFncz42NjE3ODwvZmxhZ3M+CiAgICAgIDx2YWx1ZSB0eXBlPSIyIj4yMTQ8L3ZhbHVlPgogICAgIDwvQmFzaWNFbnRyeT4KICAgICA8QmFzaWNFbnRyeT4KICAgICAgPG5hbWU+VGV4dDwvbmFtZT4KICAgICAgPGZsYWdzPjY2NDM0PC9mbGFncz4KICAgICAgPHZhbHVlIHR5cGU9IjMiPjwvdmFsdWU+CiAgICAgPC9CYXNpY0VudHJ5PgogICAgPC9CYXNpY0VudHJ5PgogICA8L0Jhc2ljRW50cnk+CiAgPC9CYXNpY0VudHJ5PgogIDxCYXNpY0VudHJ5PgogICA8bmFtZT45MTwvbmFtZT4KICAgPGZsYWdzPjY1NjY2PC9mbGFncz4KICAgPEJhc2ljRW50cnk+CiAgICA8bmFtZT5Vc2VyZGVmTmFtZTwvbmFtZT4KICAgIDxmbGFncz42NjQzNDwvZmxhZ3M+CiAgICA8dmFsdWUgdHlwZT0iMyI+PC92YWx1ZT4KICAgPC9CYXNpY0VudHJ5PgogICA8QmFzaWNFbnRyeT4KICAgIDxuYW1lPlR5cGU8L25hbWU+CiAgICA8ZmxhZ3M+NjYxNzg8L2ZsYWdzPgogICAgPHZhbHVlIHR5cGU9IjIiPjM8L3ZhbHVlPgogICA8L0Jhc2ljRW50cnk+CiAgIDxCYXNpY0VudHJ5PgogICAgPG5hbWU+RmVhdHVyZXM8L25hbWU+CiAgICA8ZmxhZ3M+NjY0MzQ8L2ZsYWdzPgogICAgPHZhbHVlIHR5cGU9IjMiPkIxLUEKU1NDLUg8L3ZhbHVlPgogICA8L0Jhc2ljRW50cnk+CiAgIDxCYXNpY0VudHJ5PgogICAgPG5hbWU+R3JvdXA8L25hbWU+CiAgICA8ZmxhZ3M+NjYxNzg8L2ZsYWdzPgogICAgPHZhbHVlIHR5cGU9IjIiPjA8L3ZhbHVlPgogICA8L0Jhc2ljRW50cnk+CiAgIDxCYXNpY0VudHJ5PgogICAgPG5hbWU+Q29sb3I8L25hbWU+CiAgICA8ZmxhZ3M+NjY0MzQ8L2ZsYWdzPgogICAgPHZhbHVlIHR5cGU9IjMiPiMwMGZmZmY8L3ZhbHVlPgogICA8L0Jhc2ljRW50cnk+CiAgIDxCYXNpY0VudHJ5PgogICAgPG5hbWU+SXNOb3Q8L25hbWU+CiAgICA8ZmxhZ3M+NjU5MjI8L2ZsYWdzPgogICAgPHZhbHVlIHR5cGU9IjEiPjA8L3ZhbHVlPgogICA8L0Jhc2ljRW50cnk+CiAgIDxCYXNpY0VudHJ5PgogICAgPG5hbWU+UG9pbnRzPC9uYW1lPgogICAgPGZsYWdzPjY1NjY2PC9mbGFncz4KICAgIDxCYXNpY0VudHJ5PgogICAgIDxuYW1lPlBvaW50MDwvbmFtZT4KICAgICA8ZmxhZ3M+NjU2NjY8L2ZsYWdzPgogICAgIDxCYXNpY0VudHJ5PgogICAgICA8bmFtZT5YPC9uYW1lPgogICAgICA8ZmxhZ3M+NjYxNzg8L2ZsYWdzPgogICAgICA8dmFsdWUgdHlwZT0iMiI+MzA5PC92YWx1ZT4KICAgICA8L0Jhc2ljRW50cnk+CiAgICAgPEJhc2ljRW50cnk+CiAgICAgIDxuYW1lPlk8L25hbWU+CiAgICAgIDxmbGFncz42NjE3ODwvZmxhZ3M+CiAgICAgIDx2YWx1ZSB0eXBlPSIyIj4zNTI8L3ZhbHVlPgogICAgIDwvQmFzaWNFbnRyeT4KICAgIDwvQmFzaWNFbnRyeT4KICAgIDxCYXNpY0VudHJ5PgogICAgIDxuYW1lPlBvaW50MTwvbmFtZT4KICAgICA8ZmxhZ3M+NjU2NjY8L2ZsYWdzPgogICAgIDxCYXNpY0VudHJ5PgogICAgICA8bmFtZT5YPC9uYW1lPgogICAgICA8ZmxhZ3M+NjYxNzg8L2ZsYWdzPgogICAgICA8dmFsdWUgdHlwZT0iMiI+MzA5PC92YWx1ZT4KICAgICA8L0Jhc2ljRW50cnk+CiAgICAgPEJhc2ljRW50cnk+CiAgICAgIDxuYW1lPlk8L25hbWU+CiAgICAgIDxmbGFncz42NjE3ODwvZmxhZ3M+CiAgICAgIDx2YWx1ZSB0eXBlPSIyIj4zNTI8L3ZhbHVlPgogICAgIDwvQmFzaWNFbnRyeT4KICAgIDwvQmFzaWNFbnRyeT4KICAgIDxCYXNpY0VudHJ5PgogICAgIDxuYW1lPlBvaW50MjwvbmFtZT4KICAgICA8ZmxhZ3M+NjU2NjY8L2ZsYWdzPgogICAgIDxCYXNpY0VudHJ5PgogICAgICA8bmFtZT5YPC9uYW1lPgogICAgICA8ZmxhZ3M+NjYxNzg8L2ZsYWdzPgogICAgICA8dmFsdWUgdHlwZT0iMiI+NTA2PC92YWx1ZT4KICAgICA8L0Jhc2ljRW50cnk+CiAgICAgPEJhc2ljRW50cnk+CiAgICAgIDxuYW1lPlk8L25hbWU+CiAgICAgIDxmbGFncz42NjE3ODwvZmxhZ3M+CiAgICAgIDx2YWx1ZSB0eXBlPSIyIj41MDU8L3ZhbHVlPgogICAgIDwvQmFzaWNFbnRyeT4KICAgIDwvQmFzaWNFbnRyeT4KICAgIDxCYXNpY0VudHJ5PgogICAgIDxuYW1lPlBvaW50MzwvbmFtZT4KICAgICA8ZmxhZ3M+NjU2NjY8L2ZsYWdzPgogICAgIDxCYXNpY0VudHJ5PgogICAgICA8bmFtZT5YPC9uYW1lPgogICAgICA8ZmxhZ3M+NjYxNzg8L2ZsYWdzPgogICAgICA8dmFsdWUgdHlwZT0iMiI+NTA2PC92YWx1ZT4KICAgICA8L0Jhc2ljRW50cnk+CiAgICAgPEJhc2ljRW50cnk+CiAgICAgIDxuYW1lPlk8L25hbWU+CiAgICAgIDxmbGFncz42NjE3ODwvZmxhZ3M+CiAgICAgIDx2YWx1ZSB0eXBlPSIyIj41MDU8L3ZhbHVlPgogICAgIDwvQmFzaWNFbnRyeT4KICAgIDwvQmFzaWNFbnRyeT4KICAgPC9CYXNpY0VudHJ5PgogICA8QmFzaWNFbnRyeT4KICAgIDxuYW1lPlRleHRQb2ludHM8L25hbWU+CiAgICA8ZmxhZ3M+NjU2NjY8L2ZsYWdzPgogICAgPEJhc2ljRW50cnk+CiAgICAgPG5hbWU+UG9pbnQwPC9uYW1lPgogICAgIDxmbGFncz42NTY2NjwvZmxhZ3M+CiAgICAgPEJhc2ljRW50cnk+CiAgICAgIDxuYW1lPlg8L25hbWU+CiAgICAgIDxmbGFncz42NjE3ODwvZmxhZ3M+CiAgICAgIDx2YWx1ZSB0eXBlPSIyIj4zMDU8L3ZhbHVlPgogICAgIDwvQmFzaWNFbnRyeT4KICAgICA8QmFzaWNFbnRyeT4KICAgICAgPG5hbWU+WTwvbmFtZT4KICAgICAgPGZsYWdzPjY2MTc4PC9mbGFncz4KICAgICAgPHZhbHVlIHR5cGU9IjIiPjk2PC92YWx1ZT4KICAgICA8L0Jhc2ljRW50cnk+CiAgICAgPEJhc2ljRW50cnk+CiAgICAgIDxuYW1lPlRleHQ8L25hbWU+CiAgICAgIDxmbGFncz42NjQzNDwvZmxhZ3M+CiAgICAgIDx2YWx1ZSB0eXBlPSIzIj48L3ZhbHVlPgogICAgIDwvQmFzaWNFbnRyeT4KICAgIDwvQmFzaWNFbnRyeT4KICAgPC9CYXNpY0VudHJ5PgogIDwvQmFzaWNFbnRyeT4KICA8QmFzaWNFbnRyeT4KICAgPG5hbWU+OTI8L25hbWU+CiAgIDxmbGFncz42NTY2NjwvZmxhZ3M+CiAgIDxCYXNpY0VudHJ5PgogICAgPG5hbWU+VXNlcmRlZk5hbWU8L25hbWU+CiAgICA8ZmxhZ3M+NjY0MzQ8L2ZsYWdzPgogICAgPHZhbHVlIHR5cGU9IjMiPjwvdmFsdWU+CiAgIDwvQmFzaWNFbnRyeT4KICAgPEJhc2ljRW50cnk+CiAgICA8bmFtZT5UeXBlPC9uYW1lPgogICAgPGZsYWdzPjY2MTc4PC9mbGFncz4KICAgIDx2YWx1ZSB0eXBlPSIyIj40PC92YWx1ZT4KICAgPC9CYXNpY0VudHJ5PgogICA8QmFzaWNFbnRyeT4KICAgIDxuYW1lPkZlYXR1cmVzPC9uYW1lPgogICAgPGZsYWdzPjY2NDM0PC9mbGFncz4KICAgIDx2YWx1ZSB0eXBlPSIzIj5ZMy1BClkxLUE8L3ZhbHVlPgogICA8L0Jhc2ljRW50cnk+CiAgIDxCYXNpY0VudHJ5PgogICAgPG5hbWU+R3JvdXA8L25hbWU+CiAgICA8ZmxhZ3M+NjYxNzg8L2ZsYWdzPgogICAgPHZhbHVlIHR5cGU9IjIiPjA8L3ZhbHVlPgogICA8L0Jhc2ljRW50cnk+CiAgIDxCYXNpY0VudHJ5PgogICAgPG5hbWU+Q29sb3I8L25hbWU+CiAgICA8ZmxhZ3M+NjY0MzQ8L2ZsYWdzPgogICAgPHZhbHVlIHR5cGU9IjMiPiNmZjAwZmY8L3ZhbHVlPgogICA8L0Jhc2ljRW50cnk+CiAgIDxCYXNpY0VudHJ5PgogICAgPG5hbWU+SXNOb3Q8L25hbWU+CiAgICA8ZmxhZ3M+NjU5MjI8L2ZsYWdzPgogICAgPHZhbHVlIHR5cGU9IjEiPjA8L3ZhbHVlPgogICA8L0Jhc2ljRW50cnk+CiAgIDxCYXNpY0VudHJ5PgogICAgPG5hbWU+UG9pbnRzPC9uYW1lPgogICAgPGZsYWdzPjY1NjY2PC9mbGFncz4KICAgIDxCYXNpY0VudHJ5PgogICAgIDxuYW1lPlBvaW50MDwvbmFtZT4KICAgICA8ZmxhZ3M+NjU2NjY8L2ZsYWdzPgogICAgIDxCYXNpY0VudHJ5PgogICAgICA8bmFtZT5YPC9uYW1lPgogICAgICA8ZmxhZ3M+NjYxNzg8L2ZsYWdzPgogICAgICA8dmFsdWUgdHlwZT0iMiI+MDwvdmFsdWU+CiAgICAgPC9CYXNpY0VudHJ5PgogICAgIDxCYXNpY0VudHJ5PgogICAgICA8bmFtZT5ZPC9uYW1lPgogICAgICA8ZmxhZ3M+NjYxNzg8L2ZsYWdzPgogICAgICA8dmFsdWUgdHlwZT0iMiI+MTgzPC92YWx1ZT4KICAgICA8L0Jhc2ljRW50cnk+CiAgICA8L0Jhc2ljRW50cnk+CiAgICA8QmFzaWNFbnRyeT4KICAgICA8bmFtZT5Qb2ludDE8L25hbWU+CiAgICAgPGZsYWdzPjY1NjY2PC9mbGFncz4KICAgICA8QmFzaWNFbnRyeT4KICAgICAgPG5hbWU+WDwvbmFtZT4KICAgICAgPGZsYWdzPjY2MTc4PC9mbGFncz4KICAgICAgPHZhbHVlIHR5cGU9IjIiPjUxMjwvdmFsdWU+CiAgICAgPC9CYXNpY0VudHJ5PgogICAgIDxCYXNpY0VudHJ5PgogICAgICA8bmFtZT5ZPC9uYW1lPgogICAgICA8ZmxhZ3M+NjYxNzg8L2ZsYWdzPgogICAgICA8dmFsdWUgdHlwZT0iMiI+MTgzPC92YWx1ZT4KICAgICA8L0Jhc2ljRW50cnk+CiAgICA8L0Jhc2ljRW50cnk+CiAgICA8QmFzaWNFbnRyeT4KICAgICA8bmFtZT5Qb2ludDI8L25hbWU+CiAgICAgPGZsYWdzPjY1NjY2PC9mbGFncz4KICAgICA8QmFzaWNFbnRyeT4KICAgICAgPG5hbWU+WDwvbmFtZT4KICAgICAgPGZsYWdzPjY2MTc4PC9mbGFncz4KICAgICAgPHZhbHVlIHR5cGU9IjIiPjEwNDwvdmFsdWU+CiAgICAgPC9CYXNpY0VudHJ5PgogICAgIDxCYXNpY0VudHJ5PgogICAgICA8bmFtZT5ZPC9uYW1lPgogICAgICA8ZmxhZ3M+NjYxNzg8L2ZsYWdzPgogICAgICA8dmFsdWUgdHlwZT0iMiI+MDwvdmFsdWU+CiAgICAgPC9CYXNpY0VudHJ5PgogICAgPC9CYXNpY0VudHJ5PgogICAgPEJhc2ljRW50cnk+CiAgICAgPG5hbWU+UG9pbnQzPC9uYW1lPgogICAgIDxmbGFncz42NTY2NjwvZmxhZ3M+CiAgICAgPEJhc2ljRW50cnk+CiAgICAgIDxuYW1lPlg8L25hbWU+CiAgICAgIDxmbGFncz42NjE3ODwvZmxhZ3M+CiAgICAgIDx2YWx1ZSB0eXBlPSIyIj4xMDQ8L3ZhbHVlPgogICAgIDwvQmFzaWNFbnRyeT4KICAgICA8QmFzaWNFbnRyeT4KICAgICAgPG5hbWU+WTwvbmFtZT4KICAgICAgPGZsYWdzPjY2MTc4PC9mbGFncz4KICAgICAgPHZhbHVlIHR5cGU9IjIiPjUxMjwvdmFsdWU+CiAgICAgPC9CYXNpY0VudHJ5PgogICAgPC9CYXNpY0VudHJ5PgogICA8L0Jhc2ljRW50cnk+CiAgIDxCYXNpY0VudHJ5PgogICAgPG5hbWU+VGV4dFBvaW50czwvbmFtZT4KICAgIDxmbGFncz42NTY2NjwvZmxhZ3M+CiAgICA8QmFzaWNFbnRyeT4KICAgICA8bmFtZT5Qb2ludDA8L25hbWU+CiAgICAgPGZsYWdzPjY1NjY2PC9mbGFncz4KICAgICA8QmFzaWNFbnRyeT4KICAgICAgPG5hbWU+WDwvbmFtZT4KICAgICAgPGZsYWdzPjY2MTc4PC9mbGFncz4KICAgICAgPHZhbHVlIHR5cGU9IjIiPi0xMDA8L3ZhbHVlPgogICAgIDwvQmFzaWNFbnRyeT4KICAgICA8QmFzaWNFbnRyeT4KICAgICAgPG5hbWU+WTwvbmFtZT4KICAgICAgPGZsYWdzPjY2MTc4PC9mbGFncz4KICAgICAgPHZhbHVlIHR5cGU9IjIiPjM0MjwvdmFsdWU+CiAgICAgPC9CYXNpY0VudHJ5PgogICAgIDxCYXNpY0VudHJ5PgogICAgICA8bmFtZT5UZXh0PC9uYW1lPgogICAgICA8ZmxhZ3M+NjY0MzQ8L2ZsYWdzPgogICAgICA8dmFsdWUgdHlwZT0iMyI+PC92YWx1ZT4KICAgICA8L0Jhc2ljRW50cnk+CiAgICA8L0Jhc2ljRW50cnk+CiAgICA8QmFzaWNFbnRyeT4KICAgICA8bmFtZT5Qb2ludDE8L25hbWU+CiAgICAgPGZsYWdzPjY1NjY2PC9mbGFncz4KICAgICA8QmFzaWNFbnRyeT4KICAgICAgPG5hbWU+WDwvbmFtZT4KICAgICAgPGZsYWdzPjY2MTc4PC9mbGFncz4KICAgICAgPHZhbHVlIHR5cGU9IjIiPi00ODwvdmFsdWU+CiAgICAgPC9CYXNpY0VudHJ5PgogICAgIDxCYXNpY0VudHJ5PgogICAgICA8bmFtZT5ZPC9uYW1lPgogICAgICA8ZmxhZ3M+NjYxNzg8L2ZsYWdzPgogICAgICA8dmFsdWUgdHlwZT0iMiI+MDwvdmFsdWU+CiAgICAgPC9CYXNpY0VudHJ5PgogICAgIDxCYXNpY0VudHJ5PgogICAgICA8bmFtZT5UZXh0PC9uYW1lPgogICAgICA8ZmxhZ3M+NjY0MzQ8L2ZsYWdzPgogICAgICA8dmFsdWUgdHlwZT0iMyI+PC92YWx1ZT4KICAgICA8L0Jhc2ljRW50cnk+CiAgICA8L0Jhc2ljRW50cnk+CiAgICA8QmFzaWNFbnRyeT4KICAgICA8bmFtZT5Qb2ludDI8L25hbWU+CiAgICAgPGZsYWdzPjY1NjY2PC9mbGFncz4KICAgICA8QmFzaWNFbnRyeT4KICAgICAgPG5hbWU+WDwvbmFtZT4KICAgICAgPGZsYWdzPjY2MTc4PC9mbGFncz4KICAgICAgPHZhbHVlIHR5cGU9IjIiPjE5NDwvdmFsdWU+CiAgICAgPC9CYXNpY0VudHJ5PgogICAgIDxCYXNpY0VudHJ5PgogICAgICA8bmFtZT5ZPC9uYW1lPgogICAgICA8ZmxhZ3M+NjYxNzg8L2ZsYWdzPgogICAgICA8dmFsdWUgdHlwZT0iMiI+MTc8L3ZhbHVlPgogICAgIDwvQmFzaWNFbnRyeT4KICAgICA8QmFzaWNFbnRyeT4KICAgICAgPG5hbWU+VGV4dDwvbmFtZT4KICAgICAgPGZsYWdzPjY2NDM0PC9mbGFncz4KICAgICAgPHZhbHVlIHR5cGU9IjMiPjwvdmFsdWU+CiAgICAgPC9CYXNpY0VudHJ5PgogICAgPC9CYXNpY0VudHJ5PgogICAgPEJhc2ljRW50cnk+CiAgICAgPG5hbWU+UG9pbnQzPC9uYW1lPgogICAgIDxmbGFncz42NTY2NjwvZmxhZ3M+CiAgICAgPEJhc2ljRW50cnk+CiAgICAgIDxuYW1lPlg8L25hbWU+CiAgICAgIDxmbGFncz42NjE3ODwvZmxhZ3M+CiAgICAgIDx2YWx1ZSB0eXBlPSIyIj4yNjM8L3ZhbHVlPgogICAgIDwvQmFzaWNFbnRyeT4KICAgICA8QmFzaWNFbnRyeT4KICAgICAgPG5hbWU+WTwvbmFtZT4KICAgICAgPGZsYWdzPjY2MTc4PC9mbGFncz4KICAgICAgPHZhbHVlIHR5cGU9IjIiPjM4NDwvdmFsdWU+CiAgICAgPC9CYXNpY0VudHJ5PgogICAgIDxCYXNpY0VudHJ5PgogICAgICA8bmFtZT5UZXh0PC9uYW1lPgogICAgICA8ZmxhZ3M+NjY0MzQ8L2ZsYWdzPgogICAgICA8dmFsdWUgdHlwZT0iMyI+PC92YWx1ZT4KICAgICA8L0Jhc2ljRW50cnk+CiAgICA8L0Jhc2ljRW50cnk+CiAgIDwvQmFzaWNFbnRyeT4KICA8L0Jhc2ljRW50cnk+CiA8L0Jhc2ljRW50cnk+CiA8QmFzaWNFbnRyeT4KICA8bmFtZT5GaWxlVHlwZTwvbmFtZT4KICA8ZmxhZ3M+NjY0MzQ8L2ZsYWdzPgogIDx2YWx1ZSB0eXBlPSIzIj5BbmFseXNpczwvdmFsdWU+CiA8L0Jhc2ljRW50cnk+CiA8QmFzaWNFbnRyeT4KICA8bmFtZT5DaGVja3N1bTwvbmFtZT4KICA8ZmxhZ3M+NjY0MzQ8L2ZsYWdzPgogIDx2YWx1ZSB0eXBlPSIzIj44MzM3ZDdmMDMxOGIxZGMwZGEwNWI3NDg1YmUxZGU5NzwvdmFsdWU+CiA8L0Jhc2ljRW50cnk+CjwvQmFzaWNFbnRyeT4K/@MB_EXPERIMENT/0
PEJhc2ljRW50cnk+CiA8bmFtZT5Tb2Z0d2FyZTwvbmFtZT4KIDxmbGFncz4yNjIxNDY8L2ZsYWdzPgogPEJhc2ljRW50cnk+CiAgPG5hbWU+Q29uZmlnVmVyc2lvbjwvbmFtZT4KICA8ZmxhZ3M+MjYzMDQyPC9mbGFncz4KICA8dmFsdWUgdHlwZT0iMyI+MC40LjI1PC92YWx1ZT4KIDwvQmFzaWNFbnRyeT4KIDxCYXNpY0VudHJ5PgogIDxuYW1lPlZhbGlkaXR5S2V5PC9uYW1lPgogIDxmbGFncz4yNjM4MTA8L2ZsYWdzPgogIDx2YWx1ZSB0eXBlPSI2IiBzaXplPSIxMTYiPgpaQUExQURVQU5BQmxBR1VBWlFBNEFEWUFZZ0E1QURBQU9RQmpBR0VBT1FCZkFEQUFNQUF3QURBQVh3QXlBQzRBCk1RQXhBQzRBTVFBM0FERUFNUUF1QURFQU9BQXdBRFVBT0FCeUFHTUFYd0JOQUdFQVl3QnpBRkVBZFFCaEFHNEEKZEFCZkFESUFNQUF4QURjQU1BQXpBRElBT0FBPTwvdmFsdWU+CiA8L0Jhc2ljRW50cnk+CiA8QmFzaWNFbnRyeT4KICA8bmFtZT5FeHBlcmltZW50PC9uYW1lPgogIDxmbGFncz4yNjIyNzQ8L2ZsYWdzPgogIDxCYXNpY0VudHJ5PgogICA8bmFtZT5SYWNrPC9uYW1lPgogICA8ZmxhZ3M+MjYzMDQyPC9mbGFncz4KICAgPHZhbHVlIHR5cGU9IjMiPlNpbmdsZSB0dWJlIHJhY2s8L3ZhbHVlPgogIDwvQmFzaWNFbnRyeT4KICA8QmFzaWNFbnRyeT4KICAgPG5hbWU+UmFja0lzU2VsZWN0YWJsZTwvbmFtZT4KICAgPGZsYWdzPjI2MjUzMDwvZmxhZ3M+CiAgIDx2YWx1ZSB0eXBlPSIxIj4xPC92YWx1ZT4KICA8L0Jhc2ljRW50cnk+CiAgPEJhc2ljRW50cnk+CiAgIDxuYW1lPkN1cnJlbnQ8L25hbWU+CiAgIDxmbGFncz4yNjI3ODY8L2ZsYWdzPgogICA8dmFsdWUgdHlwZT0iMiI+MDwvdmFsdWU+CiAgPC9CYXNpY0VudHJ5PgogIDxCYXNpY0VudHJ5PgogICA8bmFtZT5GaWxlSWQ8L25hbWU+CiAgIDxmbGFncz4yNjI3ODY8L2ZsYWdzPgogICA8dmFsdWUgdHlwZT0iMiI+MjwvdmFsdWU+CiAgPC9CYXNpY0VudHJ5PgogIDxCYXNpY0VudHJ5PgogICA8bmFtZT5GaWxlQmFzZTwvbmFtZT4KICAgPGZsYWdzPjI2MzA0MjwvZmxhZ3M+CiAgIDx2YWx1ZSB0eXBlPSIzIj4yMDE5LTExLTA0LVVULS1BMTwvdmFsdWU+CiAgPC9CYXNpY0VudHJ5PgogIDxCYXNpY0VudHJ5PgogICA8bmFtZT5GaWxlSXNDdXN0b208L25hbWU+CiAgIDxmbGFncz4yNjI1MzA8L2ZsYWdzPgogICA8dmFsdWUgdHlwZT0iMSI+MDwvdmFsdWU+CiAgPC9CYXNpY0VudHJ5PgogIDxCYXNpY0VudHJ5PgogICA8bmFtZT5Qcm9qZWN0PC9uYW1lPgogICA8ZmxhZ3M+MjYzMDQyPC9mbGFncz4KICAgPHZhbHVlIHR5cGU9IjMiPjwvdmFsdWU+CiAgPC9CYXNpY0VudHJ5PgogIDxCYXNpY0VudHJ5PgogICA8bmFtZT5SYWNrUHJvY2Vzc2luZ09yZGVyPC9uYW1lPgogICA8ZmxhZ3M+MjYyNzg2PC9mbGFncz4KICAgPHZhbHVlIHR5cGU9IjIiPjA8L3ZhbHVlPgogIDwvQmFzaWNFbnRyeT4KICA8QmFzaWNFbnRyeT4KICAgPG5hbWU+UmVhZ2VudHM8L25hbWU+CiAgIDxmbGFncz4yNjIyNzQ8L2ZsYWdzPgogICA8QmFzaWNFbnRyeT4KICAgIDxuYW1lPlIxPC9uYW1lPgogICAgPGZsYWdzPjI2MjI3NDwvZmxhZ3M+CiAgICA8QmFzaWNFbnRyeT4KICAgICA8bmFtZT5FeHBpcmF0aW9uRGF0ZTwvbmFtZT4KICAgICA8ZmxhZ3M+MjYzMDQyPC9mbGFncz4KICAgICA8dmFsdWUgdHlwZT0iMyI+PC92YWx1ZT4KICAgIDwvQmFzaWNFbnRyeT4KICAgIDxCYXNpY0VudHJ5PgogICAgIDxuYW1lPkxvdE51bWJlcjwvbmFtZT4KICAgICA8ZmxhZ3M+MjYzMDQyPC9mbGFncz4KICAgICA8dmFsdWUgdHlwZT0iMyI+PC92YWx1ZT4KICAgIDwvQmFzaWNFbnRyeT4KICAgIDxCYXNpY0VudHJ5PgogICAgIDxuYW1lPlJlYWdlbnQ8L25hbWU+CiAgICAgPGZsYWdzPjI2MzA0MjwvZmxhZ3M+CiAgICAgPHZhbHVlIHR5cGU9IjMiPjwvdmFsdWU+CiAgICA8L0Jhc2ljRW50cnk+CiAgICA8QmFzaWNFbnRyeT4KICAgICA8bmFtZT5DYXRlZ29yeTwvbmFtZT4KICAgICA8ZmxhZ3M+MjYzMDQyPC9mbGFncz4KICAgICA8dmFsdWUgdHlwZT0iMyI+PC92YWx1ZT4KICAgIDwvQmFzaWNFbnRyeT4KICAgIDxCYXNpY0VudHJ5PgogICAgIDxuYW1lPkFjdGl2ZTwvbmFtZT4KICAgICA8ZmxhZ3M+MjYyNTMwPC9mbGFncz4KICAgICA8dmFsdWUgdHlwZT0iMSI+MDwvdmFsdWU+CiAgICA8L0Jhc2ljRW50cnk+CiAgICA8QmFzaWNFbnRyeT4KICAgICA8bmFtZT5UaW1lPC9uYW1lPgogICAgIDxmbGFncz4yNjI3ODY8L2ZsYWdzPgogICAgIDx2YWx1ZSB0eXBlPSIyIj4wPC92YWx1ZT4KICAgIDwvQmFzaWNFbnRyeT4KICAgIDxCYXNpY0VudHJ5PgogICAgIDxuYW1lPlRpdGVyPC9uYW1lPgogICAgIDxmbGFncz4yNjI3ODY8L2ZsYWdzPgogICAgIDx2YWx1ZSB0eXBlPSIyIj4wPC92YWx1ZT4KICAgIDwvQmFzaWNFbnRyeT4KICAgIDxCYXNpY0VudHJ5PgogICAgIDxuYW1lPlBhcmFsbGVsPC9uYW1lPgogICAgIDxmbGFncz4yNjI3ODY8L2ZsYWdzPgogICAgIDx2YWx1ZSB0eXBlPSIyIj4wPC92YWx1ZT4KICAgIDwvQmFzaWNFbnRyeT4KICAgIDxCYXNpY0VudHJ5PgogICAgIDxuYW1lPlByaW9yaXR5PC9uYW1lPgogICAgIDxmbGFncz4yNjI3ODY8L2ZsYWdzPgogICAgIDx2YWx1ZSB0eXBlPSIyIj4wPC92YWx1ZT4KICAgIDwvQmFzaWNFbnRyeT4KICAgIDxCYXNpY0VudHJ5PgogICAgIDxuYW1lPk1pblZvbHVtZTwvbmFtZT4KICAgICA8ZmxhZ3M+MjYyNzg2PC9mbGFncz4KICAgICA8dmFsdWUgdHlwZT0iMiI+MDwvdmFsdWU+CiAgICA8L0Jhc2ljRW50cnk+CiAgICA8QmFzaWNFbnRyeT4KICAgICA8bmFtZT5WaXNpYmxlPC9uYW1lPgogICAgIDxmbGFncz4yNjI3ODY8L2ZsYWdzPgogICAgIDx2YWx1ZSB0eXBlPSIyIj4zPC92YWx1ZT4KICAgIDwvQmFzaWNFbnRyeT4KICAgPC9CYXNpY0VudHJ5PgogICA8QmFzaWNFbnRyeT4KICAgIDxuYW1lPlIyPC9uYW1lPgogICAgPGZsYWdzPjI2MjI3NDwvZmxhZ3M+CiAgICA8QmFzaWNFbnRyeT4KICAgICA8bmFtZT5FeHBpcmF0aW9uRGF0ZTwvbmFtZT4KICAgICA8ZmxhZ3M+MjYzMDQyPC9mbGFncz4KICAgICA8dmFsdWUgdHlwZT0iMyI+PC92YWx1ZT4KICAgIDwvQmFzaWNFbnRyeT4KICAgIDxCYXNpY0VudHJ5PgogICAgIDxuYW1lPkxvdE51bWJlcjwvbmFtZT4KICAgICA8ZmxhZ3M+MjYzMDQyPC9mbGFncz4KICAgICA8dmFsdWUgdHlwZT0iMyI+PC92YWx1ZT4KICAgIDwvQmFzaWNFbnRyeT4KICAgIDxCYXNpY0VudHJ5PgogICAgIDxuYW1lPlJlYWdlbnQ8L25hbWU+CiAgICAgPGZsYWdzPjI2MzA0MjwvZmxhZ3M+CiAgICAgPHZhbHVlIHR5cGU9IjMiPjwvdmFsdWU+CiAgICA8L0Jhc2ljRW50cnk+CiAgICA8QmFzaWNFbnRyeT4KICAgICA8bmFtZT5DYXRlZ29yeTwvbmFtZT4KICAgICA8ZmxhZ3M+MjYzMDQyPC9mbGFncz4KICAgICA8dmFsdWUgdHlwZT0iMyI+PC92YWx1ZT4KICAgIDwvQmFzaWNFbnRyeT4KICAgIDxCYXNpY0VudHJ5PgogICAgIDxuYW1lPkFjdGl2ZTwvbmFtZT4KICAgICA8ZmxhZ3M+MjYyNTMwPC9mbGFncz4KICAgICA8dmFsdWUgdHlwZT0iMSI+MDwvdmFsdWU+CiAgICA8L0Jhc2ljRW50cnk+CiAgICA8QmFzaWNFbnRyeT4KICAgICA8bmFtZT5UaW1lPC9uYW1lPgogICAgIDxmbGFncz4yNjI3ODY8L2ZsYWdzPgogICAgIDx2YWx1ZSB0eXBlPSIyIj4wPC92YWx1ZT4KICAgIDwvQmFzaWNFbnRyeT4KICAgIDxCYXNpY0VudHJ5PgogICAgIDxuYW1lPlRpdGVyPC9uYW1lPgogICAgIDxmbGFncz4yNjI3ODY8L2ZsYWdzPgogICAgIDx2YWx1ZSB0eXBlPSIyIj4wPC92YWx1ZT4KICAgIDwvQmFzaWNFbnRyeT4KICAgIDxCYXNpY0VudHJ5PgogICAgIDxuYW1lPlBhcmFsbGVsPC9uYW1lPgogICAgIDxmbGFncz4yNjI3ODY8L2ZsYWdzPgogICAgIDx2YWx1ZSB0eXBlPSIyIj4wPC92YWx1ZT4KICAgIDwvQmFzaWNFbnRyeT4KICAgIDxCYXNpY0VudHJ5PgogICAgIDxuYW1lPlByaW9yaXR5PC9uYW1lPgogICAgIDxmbGFncz4yNjI3ODY8L2ZsYWdzPgogICAgIDx2YWx1ZSB0eXBlPSIyIj4wPC92YWx1ZT4KICAgIDwvQmFzaWNFbnRyeT4KICAgIDxCYXNpY0VudHJ5PgogICAgIDxuYW1lPk1pblZvbHVtZTwvbmFtZT4KICAgICA8ZmxhZ3M+MjYyNzg2PC9mbGFncz4KICAgICA8dmFsdWUgdHlwZT0iMiI+MDwvdmFsdWU+CiAgICA8L0Jhc2ljRW50cnk+CiAgICA8QmFzaWNFbnRyeT4KICAgICA8bmFtZT5WaXNpYmxlPC9uYW1lPgogICAgIDxmbGFncz4yNjI3ODY8L2ZsYWdzPgogICAgIDx2YWx1ZSB0eXBlPSIyIj4zPC92YWx1ZT4KICAgIDwvQmFzaWNFbnRyeT4KICAgPC9CYXNpY0VudHJ5PgogICA8QmFzaWNFbnRyeT4KICAgIDxuYW1lPlIzPC9uYW1lPgogICAgPGZsYWdzPjI2MjI3NDwvZmxhZ3M+CiAgICA8QmFzaWNFbnRyeT4KICAgICA8bmFtZT5FeHBpcmF0aW9uRGF0ZTwvbmFtZT4KICAgICA8ZmxhZ3M+MjYzMDQyPC9mbGFncz4KICAgICA8dmFsdWUgdHlwZT0iMyI+PC92YWx1ZT4KICAgIDwvQmFzaWNFbnRyeT4KICAgIDxCYXNpY0VudHJ5PgogICAgIDxuYW1lPkxvdE51bWJlcjwvbmFtZT4KICAgICA8ZmxhZ3M+MjYzMDQyPC9mbGFncz4KICAgICA8dmFsdWUgdHlwZT0iMyI+PC92YWx1ZT4KICAgIDwvQmFzaWNFbnRyeT4KICAgIDxCYXNpY0VudHJ5PgogICAgIDxuYW1lPlJlYWdlbnQ8L25hbWU+CiAgICAgPGZsYWdzPjI2MzA0MjwvZmxhZ3M+CiAgICAgPHZhbHVlIHR5cGU9IjMiPjwvdmFsdWU+CiAgICA8L0Jhc2ljRW50cnk+CiAgICA8QmFzaWNFbnRyeT4KICAgICA8bmFtZT5DYXRlZ29yeTwvbmFtZT4KICAgICA8ZmxhZ3M+MjYzMDQyPC9mbGFncz4KICAgICA8dmFsdWUgdHlwZT0iMyI+PC92YWx1ZT4KICAgIDwvQmFzaWNFbnRyeT4KICAgIDxCYXNpY0VudHJ5PgogICAgIDxuYW1lPkFjdGl2ZTwvbmFtZT4KICAgICA8ZmxhZ3M+MjYyNTMwPC9mbGFncz4KICAgICA8dmFsdWUgdHlwZT0iMSI+MDwvdmFsdWU+CiAgICA8L0Jhc2ljRW50cnk+CiAgICA8QmFzaWNFbnRyeT4KICAgICA8bmFtZT5UaW1lPC9uYW1lPgogICAgIDxmbGFncz4yNjI3ODY8L2ZsYWdzPgogICAgIDx2YWx1ZSB0eXBlPSIyIj4wPC92YWx1ZT4KICAgIDwvQmFzaWNFbnRyeT4KICAgIDxCYXNpY0VudHJ5PgogICAgIDxuYW1lPlRpdGVyPC9uYW1lPgogICAgIDxmbGFncz4yNjI3ODY8L2ZsYWdzPgogICAgIDx2YWx1ZSB0eXBlPSIyIj4wPC92YWx1ZT4KICAgIDwvQmFzaWNFbnRyeT4KICAgIDxCYXNpY0VudHJ5PgogICAgIDxuYW1lPlBhcmFsbGVsPC9uYW1lPgogICAgIDxmbGFncz4yNjI3ODY8L2ZsYWdzPgogICAgIDx2YWx1ZSB0eXBlPSIyIj4wPC92YWx1ZT4KICAgIDwvQmFzaWNFbnRyeT4KICAgIDxCYXNpY0VudHJ5PgogICAgIDxuYW1lPlByaW9yaXR5PC9uYW1lPgogICAgIDxmbGFncz4yNjI3ODY8L2ZsYWdzPgogICAgIDx2YWx1ZSB0eXBlPSIyIj4wPC92YWx1ZT4KICAgIDwvQmFzaWNFbnRyeT4KICAgIDxCYXNpY0VudHJ5PgogICAgIDxuYW1lPk1pblZvbHVtZTwvbmFtZT4KICAgICA8ZmxhZ3M+MjYyNzg2PC9mbGFncz4KICAgICA8dmFsdWUgdHlwZT0iMiI+MDwvdmFsdWU+CiAgICA8L0Jhc2ljRW50cnk+CiAgICA8QmFzaWNFbnRyeT4KICAgICA8bmFtZT5WaXNpYmxlPC9uYW1lPgogICAgIDxmbGFncz4yNjI3ODY8L2ZsYWdzPgogICAgIDx2YWx1ZSB0eXBlPSIyIj4zPC92YWx1ZT4KICAgIDwvQmFzaWNFbnRyeT4KICAgPC9CYXNpY0VudHJ5PgogICA8QmFzaWNFbnRyeT4KICAgIDxuYW1lPlI0PC9uYW1lPgogICAgPGZsYWdzPjI2MjI3NDwvZmxhZ3M+CiAgICA8QmFzaWNFbnRyeT4KICAgICA8bmFtZT5FeHBpcmF0aW9uRGF0ZTwvbmFtZT4KICAgICA8ZmxhZ3M+MjYzMDQyPC9mbGFncz4KICAgICA8dmFsdWUgdHlwZT0iMyI+PC92YWx1ZT4KICAgIDwvQmFzaWNFbnRyeT4KICAgIDxCYXNpY0VudHJ5PgogICAgIDxuYW1lPkxvdE51bWJlcjwvbmFtZT4KICAgICA8ZmxhZ3M+MjYzMDQyPC9mbGFncz4KICAgICA8dmFsdWUgdHlwZT0iMyI+PC92YWx1ZT4KICAgIDwvQmFzaWNFbnRyeT4KICAgIDxCYXNpY0VudHJ5PgogICAgIDxuYW1lPlJlYWdlbnQ8L25hbWU+CiAgICAgPGZsYWdzPjI2MzA0MjwvZmxhZ3M+CiAgICAgPHZhbHVlIHR5cGU9IjMiPjwvdmFsdWU+CiAgICA8L0Jhc2ljRW50cnk+CiAgICA8QmFzaWNFbnRyeT4KICAgICA8bmFtZT5DYXRlZ29yeTwvbmFtZT4KICAgICA8ZmxhZ3M+MjYzMDQyPC9mbGFncz4KICAgICA8dmFsdWUgdHlwZT0iMyI+PC92YWx1ZT4KICAgIDwvQmFzaWNFbnRyeT4KICAgIDxCYXNpY0VudHJ5PgogICAgIDxuYW1lPkFjdGl2ZTwvbmFtZT4KICAgICA8ZmxhZ3M+MjYyNTMwPC9mbGFncz4KICAgICA8dmFsdWUgdHlwZT0iMSI+MDwvdmFsdWU+CiAgICA8L0Jhc2ljRW50cnk+CiAgICA8QmFzaWNFbnRyeT4KICAgICA8bmFtZT5UaW1lPC9uYW1lPgogICAgIDxmbGFncz4yNjI3ODY8L2ZsYWdzPgogICAgIDx2YWx1ZSB0eXBlPSIyIj4wPC92YWx1ZT4KICAgIDwvQmFzaWNFbnRyeT4KICAgIDxCYXNpY0VudHJ5PgogICAgIDxuYW1lPlRpdGVyPC9uYW1lPgogICAgIDxmbGFncz4yNjI3ODY8L2ZsYWdzPgogICAgIDx2YWx1ZSB0eXBlPSIyIj4wPC92YWx1ZT4KICAgIDwvQmFzaWNFbnRyeT4KICAgIDxCYXNpY0VudHJ5PgogICAgIDxuYW1lPlBhcmFsbGVsPC9uYW1lPgogICAgIDxmbGFncz4yNjI3ODY8L2ZsYWdzPgogICAgIDx2YWx1ZSB0eXBlPSIyIj4wPC92YWx1ZT4KICAgIDwvQmFzaWNFbnRyeT4KICAgIDxCYXNpY0VudHJ5PgogICAgIDxuYW1lPlByaW9yaXR5PC9uYW1lPgogICAgIDxmbGFncz4yNjI3ODY8L2ZsYWdzPgogICAgIDx2YWx1ZSB0eXBlPSIyIj4wPC92YWx1ZT4KICAgIDwvQmFzaWNFbnRyeT4KICAgIDxCYXNpY0VudHJ5PgogICAgIDxuYW1lPk1pblZvbHVtZTwvbmFtZT4KICAgICA8ZmxhZ3M+MjYyNzg2PC9mbGFncz4KICAgICA8dmFsdWUgdHlwZT0iMiI+MDwvdmFsdWU+CiAgICA8L0Jhc2ljRW50cnk+CiAgICA8QmFzaWNFbnRyeT4KICAgICA8bmFtZT5WaXNpYmxlPC9uYW1lPgogICAgIDxmbGFncz4yNjI3ODY8L2ZsYWdzPgogICAgIDx2YWx1ZSB0eXBlPSIyIj4zPC92YWx1ZT4KICAgIDwvQmFzaWNFbnRyeT4KICAgPC9CYXNpY0VudHJ5PgogICA8QmFzaWNFbnRyeT4KICAgIDxuYW1lPlI1PC9uYW1lPgogICAgPGZsYWdzPjI2MjI3NDwvZmxhZ3M+CiAgICA8QmFzaWNFbnRyeT4KICAgICA8bmFtZT5FeHBpcmF0aW9uRGF0ZTwvbmFtZT4KICAgICA8ZmxhZ3M+MjYzMDQyPC9mbGFncz4KICAgICA8dmFsdWUgdHlwZT0iMyI+PC92YWx1ZT4KICAgIDwvQmFzaWNFbnRyeT4KICAgIDxCYXNpY0VudHJ5PgogICAgIDxuYW1lPkxvdE51bWJlcjwvbmFtZT4KICAgICA8ZmxhZ3M+MjYzMDQyPC9mbGFncz4KICAgICA8dmFsdWUgdHlwZT0iMyI+PC92YWx1ZT4KICAgIDwvQmFzaWNFbnRyeT4KICAgIDxCYXNpY0VudHJ5PgogICAgIDxuYW1lPlJlYWdlbnQ8L25hbWU+CiAgICAgPGZsYWdzPjI2MzA0MjwvZmxhZ3M+CiAgICAgPHZhbHVlIHR5cGU9IjMiPjwvdmFsdWU+CiAgICA8L0Jhc2ljRW50cnk+CiAgICA8QmFzaWNFbnRyeT4KICAgICA8bmFtZT5DYXRlZ29yeTwvbmFtZT4KICAgICA8ZmxhZ3M+MjYzMDQyPC9mbGFncz4KICAgICA8dmFsdWUgdHlwZT0iMyI+PC92YWx1ZT4KICAgIDwvQmFzaWNFbnRyeT4KICAgIDxCYXNpY0VudHJ5PgogICAgIDxuYW1lPkFjdGl2ZTwvbmFtZT4KICAgICA8ZmxhZ3M+MjYyNTMwPC9mbGFncz4KICAgICA8dmFsdWUgdHlwZT0iMSI+MDwvdmFsdWU+CiAgICA8L0Jhc2ljRW50cnk+CiAgICA8QmFzaWNFbnRyeT4KICAgICA8bmFtZT5UaW1lPC9uYW1lPgogICAgIDxmbGFncz4yNjI3ODY8L2ZsYWdzPgogICAgIDx2YWx1ZSB0eXBlPSIyIj4wPC92YWx1ZT4KICAgIDwvQmFzaWNFbnRyeT4KICAgIDxCYXNpY0VudHJ5PgogICAgIDxuYW1lPlRpdGVyPC9uYW1lPgogICAgIDxmbGFncz4yNjI3ODY8L2ZsYWdzPgogICAgIDx2YWx1ZSB0eXBlPSIyIj4wPC92YWx1ZT4KICAgIDwvQmFzaWNFbnRyeT4KICAgIDxCYXNpY0VudHJ5PgogICAgIDxuYW1lPlBhcmFsbGVsPC9uYW1lPgogICAgIDxmbGFncz4yNjI3ODY8L2ZsYWdzPgogICAgIDx2YWx1ZSB0eXBlPSIyIj4wPC92YWx1ZT4KICAgIDwvQmFzaWNFbnRyeT4KICAgIDxCYXNpY0VudHJ5PgogICAgIDxuYW1lPlByaW9yaXR5PC9uYW1lPgogICAgIDxmbGFncz4yNjI3ODY8L2ZsYWdzPgogICAgIDx2YWx1ZSB0eXBlPSIyIj4wPC92YWx1ZT4KICAgIDwvQmFzaWNFbnRyeT4KICAgIDxCYXNpY0VudHJ5PgogICAgIDxuYW1lPk1pblZvbHVtZTwvbmFtZT4KICAgICA8ZmxhZ3M+MjYyNzg2PC9mbGFncz4KICAgICA8dmFsdWUgdHlwZT0iMiI+MDwvdmFsdWU+CiAgICA8L0Jhc2ljRW50cnk+CiAgICA8QmFzaWNFbnRyeT4KICAgICA8bmFtZT5WaXNpYmxlPC9uYW1lPgogICAgIDxmbGFncz4yNjI3ODY8L2ZsYWdzPgogICAgIDx2YWx1ZSB0eXBlPSIyIj4yPC92YWx1ZT4KICAgIDwvQmFzaWNFbnRyeT4KICAgPC9CYXNpY0VudHJ5PgogICA8QmFzaWNFbnRyeT4KICAgIDxuYW1lPlI2PC9uYW1lPgogICAgPGZsYWdzPjI2MjI3NDwvZmxhZ3M+CiAgICA8QmFzaWNFbnRyeT4KICAgICA8bmFtZT5FeHBpcmF0aW9uRGF0ZTwvbmFtZT4KICAgICA8ZmxhZ3M+MjYzMDQyPC9mbGFncz4KICAgICA8dmFsdWUgdHlwZT0iMyI+PC92YWx1ZT4KICAgIDwvQmFzaWNFbnRyeT4KICAgIDxCYXNpY0VudHJ5PgogICAgIDxuYW1lPkxvdE51bWJlcjwvbmFtZT4KICAgICA8ZmxhZ3M+MjYzMDQyPC9mbGFncz4KICAgICA8dmFsdWUgdHlwZT0iMyI+PC92YWx1ZT4KICAgIDwvQmFzaWNFbnRyeT4KICAgIDxCYXNpY0VudHJ5PgogICAgIDxuYW1lPlJlYWdlbnQ8L25hbWU+CiAgICAgPGZsYWdzPjI2MzA0MjwvZmxhZ3M+CiAgICAgPHZhbHVlIHR5cGU9IjMiPjwvdmFsdWU+CiAgICA8L0Jhc2ljRW50cnk+CiAgICA8QmFzaWNFbnRyeT4KICAgICA8bmFtZT5DYXRlZ29yeTwvbmFtZT4KICAgICA8ZmxhZ3M+MjYzMDQyPC9mbGFncz4KICAgICA8dmFsdWUgdHlwZT0iMyI+PC92YWx1ZT4KICAgIDwvQmFzaWNFbnRyeT4KICAgIDxCYXNpY0VudHJ5PgogICAgIDxuYW1lPkFjdGl2ZTwvbmFtZT4KICAgICA8ZmxhZ3M+MjYyNTMwPC9mbGFncz4KICAgICA8dmFsdWUgdHlwZT0iMSI+MDwvdmFsdWU+CiAgICA8L0Jhc2ljRW50cnk+CiAgICA8QmFzaWNFbnRyeT4KICAgICA8bmFtZT5UaW1lPC9uYW1lPgogICAgIDxmbGFncz4yNjI3ODY8L2ZsYWdzPgogICAgIDx2YWx1ZSB0eXBlPSIyIj4wPC92YWx1ZT4KICAgIDwvQmFzaWNFbnRyeT4KICAgIDxCYXNpY0VudHJ5PgogICAgIDxuYW1lPlRpdGVyPC9uYW1lPgogICAgIDxmbGFncz4yNjI3ODY8L2ZsYWdzPgogICAgIDx2YWx1ZSB0eXBlPSIyIj4wPC92YWx1ZT4KICAgIDwvQmFzaWNFbnRyeT4KICAgIDxCYXNpY0VudHJ5PgogICAgIDxuYW1lPlBhcmFsbGVsPC9uYW1lPgogICAgIDxmbGFncz4yNjI3ODY8L2ZsYWdzPgogICAgIDx2YWx1ZSB0eXBlPSIyIj4wPC92YWx1ZT4KICAgIDwvQmFzaWNFbnRyeT4KICAgIDxCYXNpY0VudHJ5PgogICAgIDxuYW1lPlByaW9yaXR5PC9uYW1lPgogICAgIDxmbGFncz4yNjI3ODY8L2ZsYWdzPgogICAgIDx2YWx1ZSB0eXBlPSIyIj4wPC92YWx1ZT4KICAgIDwvQmFzaWNFbnRyeT4KICAgIDxCYXNpY0VudHJ5PgogICAgIDxuYW1lPk1pblZvbHVtZTwvbmFtZT4KICAgICA8ZmxhZ3M+MjYyNzg2PC9mbGFncz4KICAgICA8dmFsdWUgdHlwZT0iMiI+MDwvdmFsdWU+CiAgICA8L0Jhc2ljRW50cnk+CiAgICA8QmFzaWNFbnRyeT4KICAgICA8bmFtZT5WaXNpYmxlPC9uYW1lPgogICAgIDxmbGFncz4yNjI3ODY8L2ZsYWdzPgogICAgIDx2YWx1ZSB0eXBlPSIyIj4yPC92YWx1ZT4KICAgIDwvQmFzaWNFbnRyeT4KICAgPC9CYXNpY0VudHJ5PgogICA8QmFzaWNFbnRyeT4KICAgIDxuYW1lPlI3PC9uYW1lPgogICAgPGZsYWdzPjI2MjI3NDwvZmxhZ3M+CiAgICA8QmFzaWNFbnRyeT4KICAgICA8bmFtZT5FeHBpcmF0aW9uRGF0ZTwvbmFtZT4KICAgICA8ZmxhZ3M+MjYzMDQyPC9mbGFncz4KICAgICA8dmFsdWUgdHlwZT0iMyI+PC92YWx1ZT4KICAgIDwvQmFzaWNFbnRyeT4KICAgIDxCYXNpY0VudHJ5PgogICAgIDxuYW1lPkxvdE51bWJlcjwvbmFtZT4KICAgICA8ZmxhZ3M+MjYzMDQyPC9mbGFncz4KICAgICA8dmFsdWUgdHlwZT0iMyI+PC92YWx1ZT4KICAgIDwvQmFzaWNFbnRyeT4KICAgIDxCYXNpY0VudHJ5PgogICAgIDxuYW1lPlJlYWdlbnQ8L25hbWU+CiAgICAgPGZsYWdzPjI2MzA0MjwvZmxhZ3M+CiAgICAgPHZhbHVlIHR5cGU9IjMiPjwvdmFsdWU+CiAgICA8L0Jhc2ljRW50cnk+CiAgICA8QmFzaWNFbnRyeT4KICAgICA8bmFtZT5DYXRlZ29yeTwvbmFtZT4KICAgICA8ZmxhZ3M+MjYzMDQyPC9mbGFncz4KICAgICA8dmFsdWUgdHlwZT0iMyI+PC92YWx1ZT4KICAgIDwvQmFzaWNFbnRyeT4KICAgIDxCYXNpY0VudHJ5PgogICAgIDxuYW1lPkFjdGl2ZTwvbmFtZT4KICAgICA8ZmxhZ3M+MjYyNTMwPC9mbGFncz4KICAgICA8dmFsdWUgdHlwZT0iMSI+MDwvdmFsdWU+CiAgICA8L0Jhc2ljRW50cnk+CiAgICA8QmFzaWNFbnRyeT4KICAgICA8bmFtZT5UaW1lPC9uYW1lPgogICAgIDxmbGFncz4yNjI3ODY8L2ZsYWdzPgogICAgIDx2YWx1ZSB0eXBlPSIyIj4wPC92YWx1ZT4KICAgIDwvQmFzaWNFbnRyeT4KICAgIDxCYXNpY0VudHJ5PgogICAgIDxuYW1lPlRpdGVyPC9uYW1lPgogICAgIDxmbGFncz4yNjI3ODY8L2ZsYWdzPgogICAgIDx2YWx1ZSB0eXBlPSIyIj4wPC92YWx1ZT4KICAgIDwvQmFzaWNFbnRyeT4KICAgIDxCYXNpY0VudHJ5PgogICAgIDxuYW1lPlBhcmFsbGVsPC9uYW1lPgogICAgIDxmbGFncz4yNjI3ODY8L2ZsYWdzPgogICAgIDx2YWx1ZSB0eXBlPSIyIj4wPC92YWx1ZT4KICAgIDwvQmFzaWNFbnRyeT4KICAgIDxCYXNpY0VudHJ5PgogICAgIDxuYW1lPlByaW9yaXR5PC9uYW1lPgogICAgIDxmbGFncz4yNjI3ODY8L2ZsYWdzPgogICAgIDx2YWx1ZSB0eXBlPSIyIj4wPC92YWx1ZT4KICAgIDwvQmFzaWNFbnRyeT4KICAgIDxCYXNpY0VudHJ5PgogICAgIDxuYW1lPk1pblZvbHVtZTwvbmFtZT4KICAgICA8ZmxhZ3M+MjYyNzg2PC9mbGFncz4KICAgICA8dmFsdWUgdHlwZT0iMiI+MDwvdmFsdWU+CiAgICA8L0Jhc2ljRW50cnk+CiAgICA8QmFzaWNFbnRyeT4KICAgICA8bmFtZT5WaXNpYmxlPC9uYW1lPgogICAgIDxmbGFncz4yNjI3ODY8L2ZsYWdzPgogICAgIDx2YWx1ZSB0eXBlPSIyIj4yPC92YWx1ZT4KICAgIDwvQmFzaWNFbnRyeT4KICAgPC9CYXNpY0VudHJ5PgogICA8QmFzaWNFbnRyeT4KICAgIDxuYW1lPlI4PC9uYW1lPgogICAgPGZsYWdzPjI2MjI3NDwvZmxhZ3M+CiAgICA8QmFzaWNFbnRyeT4KICAgICA8bmFtZT5FeHBpcmF0aW9uRGF0ZTwvbmFtZT4KICAgICA8ZmxhZ3M+MjYzMDQyPC9mbGFncz4KICAgICA8dmFsdWUgdHlwZT0iMyI+PC92YWx1ZT4KICAgIDwvQmFzaWNFbnRyeT4KICAgIDxCYXNpY0VudHJ5PgogICAgIDxuYW1lPkxvdE51bWJlcjwvbmFtZT4KICAgICA8ZmxhZ3M+MjYzMDQyPC9mbGFncz4KICAgICA8dmFsdWUgdHlwZT0iMyI+PC92YWx1ZT4KICAgIDwvQmFzaWNFbnRyeT4KICAgIDxCYXNpY0VudHJ5PgogICAgIDxuYW1lPlJlYWdlbnQ8L25hbWU+CiAgICAgPGZsYWdzPjI2MzA0MjwvZmxhZ3M+CiAgICAgPHZhbHVlIHR5cGU9IjMiPjwvdmFsdWU+CiAgICA8L0Jhc2ljRW50cnk+CiAgICA8QmFzaWNFbnRyeT4KICAgICA8bmFtZT5DYXRlZ29yeTwvbmFtZT4KICAgICA8ZmxhZ3M+MjYzMDQyPC9mbGFncz4KICAgICA8dmFsdWUgdHlwZT0iMyI+PC92YWx1ZT4KICAgIDwvQmFzaWNFbnRyeT4KICAgIDxCYXNpY0VudHJ5PgogICAgIDxuYW1lPkFjdGl2ZTwvbmFtZT4KICAgICA8ZmxhZ3M+MjYyNTMwPC9mbGFncz4KICAgICA8dmFsdWUgdHlwZT0iMSI+MDwvdmFsdWU+CiAgICA8L0Jhc2ljRW50cnk+CiAgICA8QmFzaWNFbnRyeT4KICAgICA8bmFtZT5UaW1lPC9uYW1lPgogICAgIDxmbGFncz4yNjI3ODY8L2ZsYWdzPgogICAgIDx2YWx1ZSB0eXBlPSIyIj4wPC92YWx1ZT4KICAgIDwvQmFzaWNFbnRyeT4KICAgIDxCYXNpY0VudHJ5PgogICAgIDxuYW1lPlRpdGVyPC9uYW1lPgogICAgIDxmbGFncz4yNjI3ODY8L2ZsYWdzPgogICAgIDx2YWx1ZSB0eXBlPSIyIj4wPC92YWx1ZT4KICAgIDwvQmFzaWNFbnRyeT4KICAgIDxCYXNpY0VudHJ5PgogICAgIDxuYW1lPlBhcmFsbGVsPC9uYW1lPgogICAgIDxmbGFncz4yNjI3ODY8L2ZsYWdzPgogICAgIDx2YWx1ZSB0eXBlPSIyIj4wPC92YWx1ZT4KICAgIDwvQmFzaWNFbnRyeT4KICAgIDxCYXNpY0VudHJ5PgogICAgIDxuYW1lPlByaW9yaXR5PC9uYW1lPgogICAgIDxmbGFncz4yNjI3ODY8L2ZsYWdzPgogICAgIDx2YWx1ZSB0eXBlPSIyIj4wPC92YWx1ZT4KICAgIDwvQmFzaWNFbnRyeT4KICAgIDxCYXNpY0VudHJ5PgogICAgIDxuYW1lPk1pblZvbHVtZTwvbmFtZT4KICAgICA8ZmxhZ3M+MjYyNzg2PC9mbGFncz4KICAgICA8dmFsdWUgdHlwZT0iMiI+MDwvdmFsdWU+CiAgICA8L0Jhc2ljRW50cnk+CiAgICA8QmFzaWNFbnRyeT4KICAgICA8bmFtZT5WaXNpYmxlPC9uYW1lPgogICAgIDxmbGFncz4yNjI3ODY8L2ZsYWdzPgogICAgIDx2YWx1ZSB0eXBlPSIyIj4yPC92YWx1ZT4KICAgIDwvQmFzaWNFbnRyeT4KICAgPC9CYXNpY0VudHJ5PgogICA8QmFzaWNFbnRyeT4KICAgIDxuYW1lPlMxPC9uYW1lPgogICAgPGZsYWdzPjI2MjI3NDwvZmxhZ3M+CiAgICA8QmFzaWNFbnRyeT4KICAgICA8bmFtZT5FeHBpcmF0aW9uRGF0ZTwvbmFtZT4KICAgICA8ZmxhZ3M+MjYzMDQyPC9mbGFncz4KICAgICA8dmFsdWUgdHlwZT0iMyI+PC92YWx1ZT4KICAgIDwvQmFzaWNFbnRyeT4KICAgIDxCYXNpY0VudHJ5PgogICAgIDxuYW1lPkxvdE51bWJlcjwvbmFtZT4KICAgICA8ZmxhZ3M+MjYzMDQyPC9mbGFncz4KICAgICA8dmFsdWUgdHlwZT0iMyI+PC92YWx1ZT4KICAgIDwvQmFzaWNFbnRyeT4KICAgIDxCYXNpY0VudHJ5PgogICAgIDxuYW1lPlJlYWdlbnQ8L25hbWU+CiAgICAgPGZsYWdzPjI2MzA0MjwvZmxhZ3M+CiAgICAgPHZhbHVlIHR5cGU9IjMiPjwvdmFsdWU+CiAgICA8L0Jhc2ljRW50cnk+CiAgICA8QmFzaWNFbnRyeT4KICAgICA8bmFtZT5DYXRlZ29yeTwvbmFtZT4KICAgICA8ZmxhZ3M+MjYzMDQyPC9mbGFncz4KICAgICA8dmFsdWUgdHlwZT0iMyI+PC92YWx1ZT4KICAgIDwvQmFzaWNFbnRyeT4KICAgIDxCYXNpY0VudHJ5PgogICAgIDxuYW1lPkFjdGl2ZTwvbmFtZT4KICAgICA8ZmxhZ3M+MjYyNTMwPC9mbGFncz4KICAgICA8dmFsdWUgdHlwZT0iMSI+MDwvdmFsdWU+CiAgICA8L0Jhc2ljRW50cnk+CiAgICA8QmFzaWNFbnRyeT4KICAgICA8bmFtZT5UaW1lPC9uYW1lPgogICAgIDxmbGFncz4yNjI3ODY8L2ZsYWdzPgogICAgIDx2YWx1ZSB0eXBlPSIyIj4wPC92YWx1ZT4KICAgIDwvQmFzaWNFbnRyeT4KICAgIDxCYXNpY0VudHJ5PgogICAgIDxuYW1lPlRpdGVyPC9uYW1lPgogICAgIDxmbGFncz4yNjI3ODY8L2ZsYWdzPgogICAgIDx2YWx1ZSB0eXBlPSIyIj4wPC92YWx1ZT4KICAgIDwvQmFzaWNFbnRyeT4KICAgIDxCYXNpY0VudHJ5PgogICAgIDxuYW1lPlBhcmFsbGVsPC9uYW1lPgogICAgIDxmbGFncz4yNjI3ODY8L2ZsYWdzPgogICAgIDx2YWx1ZSB0eXBlPSIyIj4wPC92YWx1ZT4KICAgIDwvQmFzaWNFbnRyeT4KICAgIDxCYXNpY0VudHJ5PgogICAgIDxuYW1lPlByaW9yaXR5PC9uYW1lPgogICAgIDxmbGFncz4yNjI3ODY8L2ZsYWdzPgogICAgIDx2YWx1ZSB0eXBlPSIyIj4wPC92YWx1ZT4KICAgIDwvQmFzaWNFbnRyeT4KICAgIDxCYXNpY0VudHJ5PgogICAgIDxuYW1lPk1pblZvbHVtZTwvbmFtZT4KICAgICA8ZmxhZ3M+MjYyNzg2PC9mbGFncz4KICAgICA8dmFsdWUgdHlwZT0iMiI+MDwvdmFsdWU+CiAgICA8L0Jhc2ljRW50cnk+CiAgICA8QmFzaWNFbnRyeT4KICAgICA8bmFtZT5WaXNpYmxlPC9uYW1lPgogICAgIDxmbGFncz4yNjI3ODY8L2ZsYWdzPgogICAgIDx2YWx1ZSB0eXBlPSIyIj43PC92YWx1ZT4KICAgIDwvQmFzaWNFbnRyeT4KICAgPC9CYXNpY0VudHJ5PgogICA8QmFzaWNFbnRyeT4KICAgIDxuYW1lPlMyPC9uYW1lPgogICAgPGZsYWdzPjI2MjI3NDwvZmxhZ3M+CiAgICA8QmFzaWNFbnRyeT4KICAgICA8bmFtZT5FeHBpcmF0aW9uRGF0ZTwvbmFtZT4KICAgICA8ZmxhZ3M+MjYzMDQyPC9mbGFncz4KICAgICA8dmFsdWUgdHlwZT0iMyI+PC92YWx1ZT4KICAgIDwvQmFzaWNFbnRyeT4KICAgIDxCYXNpY0VudHJ5PgogICAgIDxuYW1lPkxvdE51bWJlcjwvbmFtZT4KICAgICA8ZmxhZ3M+MjYzMDQyPC9mbGFncz4KICAgICA8dmFsdWUgdHlwZT0iMyI+PC92YWx1ZT4KICAgIDwvQmFzaWNFbnRyeT4KICAgIDxCYXNpY0VudHJ5PgogICAgIDxuYW1lPlJlYWdlbnQ8L25hbWU+CiAgICAgPGZsYWdzPjI2MzA0MjwvZmxhZ3M+CiAgICAgPHZhbHVlIHR5cGU9IjMiPjwvdmFsdWU+CiAgICA8L0Jhc2ljRW50cnk+CiAgICA8QmFzaWNFbnRyeT4KICAgICA8bmFtZT5DYXRlZ29yeTwvbmFtZT4KICAgICA8ZmxhZ3M+MjYzMDQyPC9mbGFncz4KICAgICA8dmFsdWUgdHlwZT0iMyI+PC92YWx1ZT4KICAgIDwvQmFzaWNFbnRyeT4KICAgIDxCYXNpY0VudHJ5PgogICAgIDxuYW1lPkFjdGl2ZTwvbmFtZT4KICAgICA8ZmxhZ3M+MjYyNTMwPC9mbGFncz4KICAgICA8dmFsdWUgdHlwZT0iMSI+MDwvdmFsdWU+CiAgICA8L0Jhc2ljRW50cnk+CiAgICA8QmFzaWNFbnRyeT4KICAgICA8bmFtZT5UaW1lPC9uYW1lPgogICAgIDxmbGFncz4yNjI3ODY8L2ZsYWdzPgogICAgIDx2YWx1ZSB0eXBlPSIyIj4wPC92YWx1ZT4KICAgIDwvQmFzaWNFbnRyeT4KICAgIDxCYXNpY0VudHJ5PgogICAgIDxuYW1lPlRpdGVyPC9uYW1lPgogICAgIDxmbGFncz4yNjI3ODY8L2ZsYWdzPgogICAgIDx2YWx1ZSB0eXBlPSIyIj4wPC92YWx1ZT4KICAgIDwvQmFzaWNFbnRyeT4KICAgIDxCYXNpY0VudHJ5PgogICAgIDxuYW1lPlBhcmFsbGVsPC9uYW1lPgogICAgIDxmbGFncz4yNjI3ODY8L2ZsYWdzPgogICAgIDx2YWx1ZSB0eXBlPSIyIj4wPC92YWx1ZT4KICAgIDwvQmFzaWNFbnRyeT4KICAgIDxCYXNpY0VudHJ5PgogICAgIDxuYW1lPlByaW9yaXR5PC9uYW1lPgogICAgIDxmbGFncz4yNjI3ODY8L2ZsYWdzPgogICAgIDx2YWx1ZSB0eXBlPSIyIj4wPC92YWx1ZT4KICAgIDwvQmFzaWNFbnRyeT4KICAgIDxCYXNpY0VudHJ5PgogICAgIDxuYW1lPk1pblZvbHVtZTwvbmFtZT4KICAgICA8ZmxhZ3M+MjYyNzg2PC9mbGFncz4KICAgICA8dmFsdWUgdHlwZT0iMiI+MDwvdmFsdWU+CiAgICA8L0Jhc2ljRW50cnk+CiAgICA8QmFzaWNFbnRyeT4KICAgICA8bmFtZT5WaXNpYmxlPC9uYW1lPgogICAgIDxmbGFncz4yNjI3ODY8L2ZsYWdzPgogICAgIDx2YWx1ZSB0eXBlPSIyIj43PC92YWx1ZT4KICAgIDwvQmFzaWNFbnRyeT4KICAgPC9CYXNpY0VudHJ5PgogIDwvQmFzaWNFbnRyeT4KICA8QmFzaWNFbnRyeT4KICAgPG5hbWU+U2FtcGxlczwvbmFtZT4KICAgPGZsYWdzPjI2MjI3NDwvZmxhZ3M+CiAgIDxCYXNpY0VudHJ5PgogICAgPG5hbWU+MDwvbmFtZT4KICAgIDxmbGFncz4yNjIyNzQ8L2ZsYWdzPgogICAgPEJhc2ljRW50cnk+CiAgICAgPG5hbWU+QW5ub3RhdGlvbjwvbmFtZT4KICAgICA8ZmxhZ3M+MjYzMDQyPC9mbGFncz4KICAgICA8dmFsdWUgdHlwZT0iMyI+Q0ZQL1Zpb0JsdWUKVmlvR3JlZW4KUEUKZHNSZWQvdHhSZWQKbUthdGUvQVBDClBFLVZpbzc3MApHRlAvRklUQwpQSS9MU1MtbUthdGU8L3ZhbHVlPgogICAgPC9CYXNpY0VudHJ5PgogICAgPEJhc2ljRW50cnk+CiAgICAgPG5hbWU+UmVhZ2VudHM8L25hbWU+CiAgICAgPGZsYWdzPjI2MzU1NDwvZmxhZ3M+CiAgICAgPHZhbHVlIHR5cGU9IjUiPjB4MDwvdmFsdWU+CiAgICA8L0Jhc2ljRW50cnk+CiAgICA8QmFzaWNFbnRyeT4KICAgICA8bmFtZT5GbG93UmF0ZTwvbmFtZT4KICAgICA8ZmxhZ3M+MjYzMDQyPC9mbGFncz4KICAgICA8dmFsdWUgdHlwZT0iMyI+TG93PC92YWx1ZT4KICAgIDwvQmFzaWNFbnRyeT4KICAgIDxCYXNpY0VudHJ5PgogICAgIDxuYW1lPkF1dG9GbG93UmF0ZTwvbmFtZT4KICAgICA8ZmxhZ3M+MjYyNTMwPC9mbGFncz4KICAgICA8dmFsdWUgdHlwZT0iMSI+MDwvdmFsdWU+CiAgICA8L0Jhc2ljRW50cnk+CiAgICA8QmFzaWNFbnRyeT4KICAgICA8bmFtZT5FdmVudExpbWl0PC9uYW1lPgogICAgIDxmbGFncz4yNjI3ODY8L2ZsYWdzPgogICAgIDx2YWx1ZSB0eXBlPSIyIj4xMDAwMDwvdmFsdWU+CiAgICA8L0Jhc2ljRW50cnk+CiAgICA8QmFzaWNFbnRyeT4KICAgICA8bmFtZT5FdmVudExpbWl0ZWQ8L25hbWU+CiAgICAgPGZsYWdzPjI2MjUzMDwvZmxhZ3M+CiAgICAgPHZhbHVlIHR5cGU9IjEiPjA8L3ZhbHVlPgogICAgPC9CYXNpY0VudHJ5PgogICAgPEJhc2ljRW50cnk+CiAgICAgPG5hbWU+R2F0ZTwvbmFtZT4KICAgICA8ZmxhZ3M+MjYzMDQyPC9mbGFncz4KICAgICA8dmFsdWUgdHlwZT0iMyI+PC92YWx1ZT4KICAgIDwvQmFzaWNFbnRyeT4KICAgIDxCYXNpY0VudHJ5PgogICAgIDxuYW1lPkdhdGVGbGFnczwvbmFtZT4KICAgICA8ZmxhZ3M+MjYyNzg2PC9mbGFncz4KICAgICA8dmFsdWUgdHlwZT0iMiI+MDwvdmFsdWU+CiAgICA8L0Jhc2ljRW50cnk+CiAgICA8QmFzaWNFbnRyeT4KICAgICA8bmFtZT5Nb2RlPC9uYW1lPgogICAgIDxmbGFncz4yNjMwNDI8L2ZsYWdzPgogICAgIDx2YWx1ZSB0eXBlPSIzIj5TdGFuZGFyZDwvdmFsdWU+CiAgICA8L0Jhc2ljRW50cnk+CiAgICA8QmFzaWNFbnRyeT4KICAgICA8bmFtZT5TZXBhcmF0aW9uVm9sdW1lPC9uYW1lPgogICAgIDxmbGFncz4yNjI3ODY8L2ZsYWdzPgogICAgIDx2YWx1ZSB0eXBlPSIyIj4yMDA8L3ZhbHVlPgogICAgPC9CYXNpY0VudHJ5PgogICAgPEJhc2ljRW50cnk+CiAgICAgPG5hbWU+U2FtcGxlVm9sdW1lPC9uYW1lPgogICAgIDxmbGFncz4yNjI3ODY8L2ZsYWdzPgogICAgIDx2YWx1ZSB0eXBlPSIyIj4xMDA8L3ZhbHVlPgogICAgPC9CYXNpY0VudHJ5PgogICAgPEJhc2ljRW50cnk+CiAgICAgPG5hbWU+UGVyZm9ybUF1dG9MYWJlbGluZzwvbmFtZT4KICAgICA8ZmxhZ3M+MjYyNTMwPC9mbGFncz4KICAgICA8dmFsdWUgdHlwZT0iMSI+MDwvdmFsdWU+CiAgICA8L0Jhc2ljRW50cnk+CiAgICA8QmFzaWNFbnRyeT4KICAgICA8bmFtZT5NaXhpbmdQYXJhbWV0ZXJzPC9uYW1lPgogICAgIDxmbGFncz4yNjIyNzQ8L2ZsYWdzPgogICAgPC9CYXNpY0VudHJ5PgogICAgPEJhc2ljRW50cnk+CiAgICAgPG5hbWU+TWl4aW5nRnJlcXVlbmN5PC9uYW1lPgogICAgIDxmbGFncz4yNjI3ODY8L2ZsYWdzPgogICAgIDx2YWx1ZSB0eXBlPSIyIj4wPC92YWx1ZT4KICAgIDwvQmFzaWNFbnRyeT4KICAgIDxCYXNpY0VudHJ5PgogICAgIDxuYW1lPk1peGluZ0R1cmF0aW9uPC9uYW1lPgogICAgIDxmbGFncz4yNjI3ODY8L2ZsYWdzPgogICAgIDx2YWx1ZSB0eXBlPSIyIj4wPC92YWx1ZT4KICAgIDwvQmFzaWNFbnRyeT4KICAgIDxCYXNpY0VudHJ5PgogICAgIDxuYW1lPk1peGluZ0FsZ29yaXRobTwvbmFtZT4KICAgICA8ZmxhZ3M+MjYyNzg2PC9mbGFncz4KICAgICA8dmFsdWUgdHlwZT0iMiI+MDwvdmFsdWU+CiAgICA8L0Jhc2ljRW50cnk+CiAgICA8QmFzaWNFbnRyeT4KICAgICA8bmFtZT5NaXhpbmdEZXZpY2U8L25hbWU+CiAgICAgPGZsYWdzPjI2MzA0MjwvZmxhZ3M+CiAgICAgPHZhbHVlIHR5cGU9IjMiPk5vbmVNaXhlcjwvdmFsdWU+CiAgICA8L0Jhc2ljRW50cnk+CiAgICA8QmFzaWNFbnRyeT4KICAgICA8bmFtZT5NaXhpbmdLZXk8L25hbWU+CiAgICAgPGZsYWdzPjI2MzA0MjwvZmxhZ3M+CiAgICAgPHZhbHVlIHR5cGU9IjMiPk9mZjwvdmFsdWU+CiAgICA8L0Jhc2ljRW50cnk+CiAgICA8QmFzaWNFbnRyeT4KICAgICA8bmFtZT5NaXhpbmdOYW1lPC9uYW1lPgogICAgIDxmbGFncz4yNjMwNDI8L2ZsYWdzPgogICAgIDx2YWx1ZSB0eXBlPSIzIj5PZmY8L3ZhbHVlPgogICAgPC9CYXNpY0VudHJ5PgogICAgPEJhc2ljRW50cnk+CiAgICAgPG5hbWU+VXNlTGlxdWlkRGV0ZWN0aW9uPC9uYW1lPgogICAgIDxmbGFncz4yNjI1MzA8L2ZsYWdzPgogICAgIDx2YWx1ZSB0eXBlPSIxIj4wPC92YWx1ZT4KICAgIDwvQmFzaWNFbnRyeT4KICAgIDxCYXNpY0VudHJ5PgogICAgIDxuYW1lPlNhbXBsZUlkPC9uYW1lPgogICAgIDxmbGFncz4yNjMwNDI8L2ZsYWdzPgogICAgIDx2YWx1ZSB0eXBlPSIzIj5VVDwvdmFsdWU+CiAgICA8L0Jhc2ljRW50cnk+CiAgICA8QmFzaWNFbnRyeT4KICAgICA8bmFtZT5QYXRpZW50SWQ8L25hbWU+CiAgICAgPGZsYWdzPjI2MzA0MjwvZmxhZ3M+CiAgICAgPHZhbHVlIHR5cGU9IjMiPjwvdmFsdWU+CiAgICA8L0Jhc2ljRW50cnk+CiAgICA8QmFzaWNFbnRyeT4KICAgICA8bmFtZT5Hcm91cDwvbmFtZT4KICAgICA8ZmxhZ3M+MjYyNzg2PC9mbGFncz4KICAgICA8dmFsdWUgdHlwZT0iMiI+MDwvdmFsdWU+CiAgICA8L0Jhc2ljRW50cnk+CiAgICA8QmFzaWNFbnRyeT4KICAgICA8bmFtZT5TdGF0ZTwvbmFtZT4KICAgICA8ZmxhZ3M+MjYyNzg2PC9mbGFncz4KICAgICA8dmFsdWUgdHlwZT0iMiI+MjwvdmFsdWU+CiAgICA8L0Jhc2ljRW50cnk+CiAgICA8QmFzaWNFbnRyeT4KICAgICA8bmFtZT5BZHZhbmNlZDwvbmFtZT4KICAgICA8ZmxhZ3M+MjYyNzg2PC9mbGFncz4KICAgICA8dmFsdWUgdHlwZT0iMiI+MTk2NjA5PC92YWx1ZT4KICAgIDwvQmFzaWNFbnRyeT4KICAgIDxCYXNpY0VudHJ5PgogICAgIDxuYW1lPkFuYWx5c2lzVGVtcGxhdGU8L25hbWU+CiAgICAgPGZsYWdzPjI2MzA0MjwvZmxhZ3M+CiAgICAgPHZhbHVlIHR5cGU9IjMiPipCbGFFUiBkaWZmPC92YWx1ZT4KICAgIDwvQmFzaWNFbnRyeT4KICAgIDxCYXNpY0VudHJ5PgogICAgIDxuYW1lPkluc3RydW1lbnRTZXR0aW5nPC9uYW1lPgogICAgIDxmbGFncz4yNjMwNDI8L2ZsYWdzPgogICAgIDx2YWx1ZSB0eXBlPSIzIj4qQmxhRVIgZGlmZiB3aXRoIENPTVA8L3ZhbHVlPgogICAgPC9CYXNpY0VudHJ5PgogICAgPEJhc2ljRW50cnk+CiAgICAgPG5hbWU+QWR2YW5jZWRNb2RlPC9uYW1lPgogICAgIDxmbGFncz4yNjMwNDI8L2ZsYWdzPgogICAgIDx2YWx1ZSB0eXBlPSIzIj48L3ZhbHVlPgogICAgPC9CYXNpY0VudHJ5PgogICAgPEJhc2ljRW50cnk+CiAgICAgPG5hbWU+QWR2YW5jZWRTdWJNb2RlPC9uYW1lPgogICAgIDxmbGFncz4yNjMwNDI8L2ZsYWdzPgogICAgIDx2YWx1ZSB0eXBlPSIzIj48L3ZhbHVlPgogICAgPC9CYXNpY0VudHJ5PgogICA8L0Jhc2ljRW50cnk+CiAgPC9CYXNpY0VudHJ5PgogPC9CYXNpY0VudHJ5PgogPEJhc2ljRW50cnk+CiAgPG5hbWU+Q29uZmlndXJhdGlvbjwvbmFtZT4KICA8ZmxhZ3M+MjYzMDQyPC9mbGFncz4KICA8dmFsdWUgdHlwZT0iMyI+VnliPC92YWx1ZT4KIDwvQmFzaWNFbnRyeT4KIDxCYXNpY0VudHJ5PgogIDxuYW1lPkZpbGVUeXBlPC9uYW1lPgogIDxmbGFncz4yNjMwNDI8L2ZsYWdzPgogIDx2YWx1ZSB0eXBlPSIzIj5FeHBlcmltZW50PC92YWx1ZT4KIDwvQmFzaWNFbnRyeT4KIDxCYXNpY0VudHJ5PgogIDxuYW1lPkNoZWNrc3VtPC9uYW1lPgogIDxmbGFncz4yNjI5MTQ8L2ZsYWdzPgogIDx2YWx1ZSB0eXBlPSIzIj41MGQ2M2FhY2MzOTY3Yzk1ZGQxZWYxY2QxNzk0OTQwNTwvdmFsdWU+CiA8L0Jhc2ljRW50cnk+CjwvQmFzaWNFbnRyeT4K/@MB_WELLINFOS/d2lzIDEgMSAxNiBTaW5nbGUgdHViZSByYWNrIDAgMCAyIFVUIDAgMTEgMjAxOS1Ob3YtMDQgOCAxNjoxODo1NSA=/@MB_SESSIONID/5ba23e5f-5f2c-4528-a034-517c5a444c18/   21355                                                                                                                                                                                                                                                                                                                                                                                                                                                                                                                                                                                                                                                                                                                                                                                                                                                                                                                                                                                                                                                                                                                                                                                                                                                                                                                                                                                                                                                                                                                                                                                                                                                                                                                                                                                                                                                                                                                                                                                                                                                                                                                                                                                                                                                                                                                                                                                                                                                                                                                                                                                                                                                                                                              ÈT§7wÌ+2wÌ+2hè:0~Ø>ÞÀ>ø¶G?åc>ëõæ=Ué(?3Èe;wõA;¤?o/=åM=LA?Ð0ç9 /õ973?åï1?¹ß?4ü?Uâ8wÌ«2wÌ«2hè:Àn¤>"[>K@?¹1­=m=C"?&
;' è:\?_=¨Ýº< _E?|÷9n79
ÜL?SåÀ>8õ¨>"?2+98YÙ3YÙ3hè:õðh>ú>ÚÈB?äN=\w=zÖ#?f
;×¸;+ÖØ>Æ=^&Ñ<º8<?pÝ0¹Öº7´#?Åê>ÖéÑ>z(?6D8wÌ+3wÌ+3hè:Xµ>Ñmp>'A?³=Öó=4/$?È;§;ôõ>é×Q=j=b3?Ä:|*¸9èx7?1&ä>zÎ>o
?¾n8¿V3¿V3hè:ü>Ñù>;òJ?,>©ã=Ú,-?æË;q;áêï>pa=Ë`=m8?ô¿.:'9"ÍI?Ò#?T7?R!?½·8YÙ3YÙ3hè:Lr>Ë_?>B?)¡§=g=(?l;Ej;¼Ê?Zy=9¢"=³@D? ¸ iN¸ïD?*Ð>O¶>]?AeÒ8èR3èR3hè:WÏ=v¬=@´=?®
>?Æ^>&Ö'?£Ë¬<¹`¬<dO?PÀ'<¸ýø;*y,?ç·9Ü9}u?'-à;°Á;&?È¡9wÌ«3wÌ«3hè:°aÒ>«>×O?u:>Rr
>Éc,?ñ;Vj;î5	?þÖÓ=~¥=ãu;?Ä:Ãß88K?%,??Z?{À9FÁ3FÁ3hè:EX>2>Ñ@?V­=q=z!?S:K=¼:ªà¯>¯øô<¹ï¨<>9?À¯8À¹8à!7?Ww>Å|>#F?ÞH(9¿Ö3¿Ö3hè:ÊR>gbO>ø@?=Ää=ë±=áã$?è;íLñ:@ ?Fp= ß<®í6?\*,:@9I¦^?ý¤>×¤>ú?;9$9ì3$9ì3hè:¼cÞ>6Ç>µDC?a>.Òð=ÑË$?dÑk;à"N;Jn?¿=ñZ*=ÐyA?Ð9¸rH9íëH?tú>@0Ø>ÝI?º¥@9YÙ4YÙ4hè:§Ä>êb> E?Ðz«= X='?Q;Ò@;<Ç
?jt$=½bÓ<ú)G?lj6@a8~@?È>ó¢>Áp??ÒH9!4!4hè:ß>:º>@E?M%
>×=Ä£'?.%P;
(;P?ëb=¦ð=g9?ÀºO8ð²8=@3?Ê»Ä>xÞ¡>Ð?S[9èR4èR4hè:a
 >%ÁR>fB?I> Ï=K'?¼ý;);µêé>g=çÃ=£z??Ö:æ
9âZ?W®>F4>àÄ?¯þs9°!4°!4hè:¢>BV>°±A?mÇ=V¢=è#?ASM;ã2;Öê?4=Gbô<W¤<?à:ÐF´9ì=?x2Ê>óf±>äã?ÌÅu9wÌ+4wÌ+4hè:¤v>!%>\Â>?¨=z=þ}#?Ì:Yv÷:$§Ó>Åk=íì<ôÙ&?Öf9 ä³82?Eí>æf>Ú?y9>64>64hè:Ë>Ôß<>TæB?=Þk=%?Ö9:è:Í¦>
´*=pç<ÛÑ<? ¿&8ü$¹á`?NÀ=×¨=öÉ?ÊR9FA4FA4hè:YOÖ>ý>åC?Ö»=¸C=)?dB;g07;	Ô?FÐ<î§<ä>?`K¼9=9¹=?:U?Ö<Ó>?½?ñY9ÍL4ÍL4hè:÷*>ÍÓP>Ä«@?¥OÑ=¢=Ôß$?yÖ:lââ:yñ>¶=¾¸M=÷z4?¨ÂË9@89J´<?òT¿>j¨>k?z9¿V4¿V4hè:úÉ>N>KäD?øí=*¶=ÃE&?1;¶;(Å?1s=>!=ÃA?à+ì8K74I?èb?]ôæ>%¾?ð9\|a4\|a4hè:w½>lt>pF?·À>óÆ={õ&?r~;èi;º?ÐL=¼Ãº<8?Ä8ó9ÆBÎ9}.?Û
,?Â?*0?
9$9l4$9l4hè:é½¤>H>X>©C?^±Ö=1a¢=»<)?*=M;ÄÔJ;ý?NM=q8=:*6?xÛ8:´×9#/=?_?xoë>í?H·9ëõv4ëõv4hè:Þµæ>ÿf>
þF?ÅU>K&>ó·$?Æ_;PP`;Bbÿ>Ø×=%=ÚE?c¤9\ÄÃ9å4?2{?júñ>Ñ?ñº9YÙ4YÙ4hè:K¾>J8><ÛA?ùs¶=*/=½#?Lç;u];1ú>­âh= =µ9?0¬-9+8Öj>?^´Å>å¯>®?Zâ9½74½74hè:8®>yZd>¨C?E
Õ="l =!þ)?ôôA;ZH;4Ô÷>xT=Ë	=lF? d8Ü
¶÷L?à>&Ç>úL?;xª9!4!4hè:±À?z°>Þ¦L?NÁ4>Rñ>·1*?ç¯;ðD;'/&?\º=Ë1>=I@?¯):$×¾9øíE?`Mô>ó^Å>¨o?Éª9ô4ô4hè:tÃ>°öC>Q¥C?£üô=c»=H'?êù;V÷;ü°ü>`î_=ÏÏ=[3?XÇ¹9Y92ö7?Ï->{Ï~>Ü?°a´9èR4èR4hè:Ìð§>w
W>çêG?òr>÷Ì=û(?PµG;õ,;Ã"?òí=`D= î<?¸¿9ÀÕ8££G?BÞ>=Ù¹>O?+\Å9L±4L±4hè:é>â÷>]K?5>È^â=/)?'V;6²f;è¤í>P3=Ì[X=ì¢7?°4v:Â9L?*&?ÃÚ>yþ?±[Æ9°¡4°¡4hè:¥Ã>"~>úôD?
Ã=b=ÔÓ%?&ë;×Ä;³Ê?z=ç":=/U4?@Ö9À*j8=ëJ?&£å>ÛSÅ>Rõ?¾?Î9n¦4n¦4hè:ý'¢>±Q>t÷E?Ã
>ÙÔ= å&?*uR;öS;àGÿ>6
=ðÏN=JL2?`:Ë9À9éÏ3?ËÕ?iÚ>áY?Ï9wÌ«4wÌ«4hè:Gì>g>B?9Eô=øµ=?­,?!"U;?½U;6Fÿ>/ê®=y=$u3?H¡â9À°¹990?ò?«?Ü8?JkÐ9Û*±4Û*±4hè:94>¦N>+¥A?âÏá=±ª=U)?ºæ;þT;O"Ù>ê`)=*í<IÔ6?[½8¼Ã9G¤?J>ï>ßºÔ>ô?§«Ñ9>¶4>¶4hè:IÖä=»ü=Ï7>?K95>®²>n&?]h>K&|>jéë>£é;s_;"?Æç8Ð×8Ô?sÈD;&Þ+;K?ÏýÒ9¢ç»4¢ç»4hè:äk >ôGQ>²;D??Ò=Í£=YJ%?¼\;z1;Atü>x=ÝîM=p%.?tm· 	Ï¸a06?ú¢>s7>üC?P¥Ù9FÁ4FÁ4hè:Û±>K[b>vDH?J'>_¯ú=*?#2;Cï;uf?¨w=mº"=J?¸Õ9Ü-9_A?#õ>Ñ>VR?N.à9j¤Æ4j¤Æ4hè:6>ÉOF>yC?¸=«5=÷&?{¥*;WÏ ;^Ô?øoW=È=4N5?`
ð9 »¯8#ùP?! à>@É>Þ?ã9ÍÌ4ÍÌ4hè:Ót®>Oah>M0@?ÃÐ=å^=$?Zó;÷;·
?ÂQ=(=y7?ÿß9°)î8hqM?+ÄÀ>µÑ¢>ú?äæ91aÑ41aÑ4hè:ùPÄ>J>E?:A1>*>Í&?n¹t;#Z;?=C8=<?Ç6¤!9".?ÍC?·&?»T?]í9¿Ö4¿Ö4hè:w¼>ry>óºA?aúñ=\·=Õ·(?Xº;Î­";PÈù>ÕD=ý¹=Eì??p19@Ä88B?ÀãÏ>J~°>Å?|D:øÜ4øÜ4hè:Äsª>%"]>ìSE?
Ø=¼¦=ÿÛ%?/¶;a
;?õJx=ý>'==>?»Þ79E$?Ê>Ë>ïê?TÍ
:\|á4\|á4hè:6Lw>{ä >½D?sù=¹=w,?á;Ñ42;ªôØ>1T=s)=¿D?À9x8&9Q=?e|¤>:Î>èx?ñu:ÀÚæ4ÀÚæ4:2?H±>nO?(öû= ²=}5?ü;,~;ä?Ï¶¾=¹{=òóA? ÒÊ9ºî¶ª·V?Õ°D?H:?¨N$?:$9ì4$9ì4:ô«À>Y±z>(ÀD?!>NÌ=½%?ª(;,!;?Á=ô¸<r	F?ì¼9Ì%59ì¬H?Æí¼>Øµ >y?S:ñ4ñ4:XÊÌ>.û>!H?'Ýø=Ö~¾=98'?°;]Ð;Å§?ZÍ?=L¨=tÒ>?æw:$Å9û>?L"¸>¸>É?
:ëõö4ëõö4:ï»à>øt>H?¡2>V>*?FÝ@;¿r^;9ôÝ>÷Í¨=PZ_=zA?Øo9Ôg9»½=?øL?5tà>
Q?¸X:OTü4OTü4:ü±w>~!>¢ÝD?¶÷">«©ø=ºÆ'?Î8;;Ýß?ú
==µå=v2?¬Ã9hÿ9z@?.Ñ>¸¬·>=?NÄ:YÙ5YÙ5:\>AÞ=> >?a­=¡=tü!?¹:@/;ºE{>ìè	=û§Æ<þ·1?b9ã9y*?/>Óx>¾H?õß:55:P÷Í>/Ê>FC?Ìmÿ=Ã=C'?=¾P;é~/;Ø??x}=?==_>?Æ¸9i9D ;??Í?©?:½75½75:Ø> 1>ÆVD?Q
	>6Ñ=®Ì'?3nJ;8b;9´ä>>N=R3=yN>?¦h92N9¬9?gãÐ>`«>·T?1ú :ïæ5ïæ5:È}>þø'>õcA?¼NÂ=VV=&?+ó;±ç:±+?zÞÜ<$i<3?và9hë9>&W?B >.>Kâ?!#:!5!5:~¡>ú·T>yZB?´==Qº"?W;;<:?)I=ÏÜÎ<E6?H4 9 j8ÑlQ?aæ>K>?Ôa-:SE5SE5:µ5Ú>ÌN>|¶T?Õ >||E>
èC?ðä=sS=äâû>Õm=/»	=ÐR\?¨¡9LË9¯M?¯>FÈ>y?a1:ô5ô5:(O¬>Ö_b>ýÛB?ß$¥=Æ{=+ê'?w2;-)&;qz	?KI`=&=	9?9Ð3'9?;?\¿>½¥>¹?íò2:¶£5¶£5:òâ>^w>L:D?Ü=öÉª=HI%?ÿÉV;Ms/;³?Áa=ùÀ"=N^1?fò9tÔ9å5?ÔÏØ>w£º>±?øÝ::èR5èR5:W§>äSX>B?F?P1Ü=Ð(©=®&?le>;¹½E;¹}ö>ðj!=V:á<Àx7?Dÿ: ¨¹9vË8?©?Ì>ª¼®>B?T/;:55:$¤§?ÿÁÇ>D×Ö?Ø:7@${?{¤?åJÀ?ò]ø>Ç3Æ?Z:X>uF=ù(È?$E;q2:vkÌ?x/=[t<K?õ6;:L±5L±5:Í?¶ÅÑ>4µ?8yU@^«?är?â@i´r?+`?ª®d>KC=YÁÍ?¶è:¨T^:5ø¼?92=år<¯²»?À<:~`5~`5:ð>«L>ðA?.æ=Ò	³=m$?:,;/÷:Ð¢?®m=N°Þ< 6?¼¦9 X=9G9?ð¸>G¤>Û?©\L:°!5°!5:Ë>>*E?¢¾Ì=Î =Ø.#?0Î7;Sl1;¼?ºv=ÐÆ$=9??ô¹À±·ZÀ5?9Ð>zz®>ÉÁ?Å;M:á¾#5á¾#5:Úº>ï.q>ÿE?Þé=Ö³=
&?;%*;ßê>Ì:;=îe=;c6?@68X\9<Û(?ãË>åoª>ò?uØO:n&5n&5:RÓ¡>WRQ>éE?Þ=(	q=np(?+E	;ßµÿ:öl	?ð
=ëÜ<¥x7?¨ÿ9E7mÞF?´·½>P÷¥>tQ?øöO:E)5E)5:,XÌ>»å>"XC?h®ð=8º=Q%?Ä:æ<;»¸>¬í=/qE=Ám5?óÜ9XPÀ9ï/?UäØ>CÂ>Ýè?ºW:wÌ+5wÌ+5:mÛ>³Ñ>H?>?²Æ=f.?ÓN;Ã"J;:~È>C=£/=Na=?;:(>i9lúV?Î\Ñ>Ü¨>H³?@`:©{.5©{.5:Ñ>]æL>ÅLD?ð°=t=Êå(?h>È:¸;GÎÂ>É=rÂÏ<ÓS8?9½8@\á8[÷0?·Î¥>K>÷&?Åv`:Û*15Û*15:é>ÞìB>
AB?¶Ù=Z©=#$?q;ù:2ð:ÍÐ?­rB=A¤=Nø0?ðc9 X9O5?5½>ÖÙi>v?qh:
Ú35
Ú35:P¹Â>ò|>EE?ìº>gÂó=¼$? Ç.;è\;¨í?2.=éoO=
=?/:à½9PKD?;m?{ú÷>ô?¶r~:>65>65:ÒÌ>Ïä>é??Ù%è=´¶=0*#?3+;X:;&1ë>áá=0=·=?0¦9ð«Ä8Z8J?¬º>á8>ôù?Hý~:p895p895:¬Û>®^>ÄÃF?øû>Uâ=Êa'?>;w;øø?à²+=ó<Ý4?,bö9¨``9¨-D?3ÝÏ>m±>Bä?¼÷:¢ç;5¢ç;5:á	±>vg>ÄÎC?Û®=Ì=(?z;#ð:ª"?Ô0w=~)=Ö:?°Ë9<JÒ9U.?m~Ò>?Ú²>¥?r:Ô>5Ô>5:tþ>®ø.>=B?.¿=&û=Ë? ?(¤#;Õ!;Õ^?Ü¤A=l-=ô<?¬oØ9@9©è=?Eñ¹>k¥>Lá?tn:FA5FA5:6!©>ý\>»MD?z¿=éÿ=U#?Âó;¿!#;xã>>=cóþ<gç>?DZ:°À9wU?êkÍ>YË¦>¤?
6:8õC58õC5:h>P>tò??Cà·=gf=	*?æÒ;½Ñ
;õí>Í=rîÊ<`ú<?X9àîÇ8CáL?¹¿r>P>Ýò?ðé:j¤F5j¤F5:>d7R>@B?E0>¹8Ï=H$?ÞK;\`2;K?Ò.=hõ<ñE6?àU^9Hþ&9â4?'Öý>çpÝ>Ä¹?>¾:SI5SI5:ÉÐ>«»>6lL?o->ªó>8)?"xY;¬5;AX?±f»=ö|=ðõ=?$=: /'9øU?&	?xáâ>EÀ?×3:ÍL5ÍL5:Õ>±>E?×â=þ¯=ºÅ$?];æ¡[;ÿ?ö.=34=ÔA?·6:àéD9¸B\?T?Ôf??ë:ÿ±N5ÿ±N5:bÏ>'Ü>cC?Ï½=U=#$?®=;5$;W{?£=þh=éû3?0Õ:S79/Ö@?/Ï>àó«>Ã9?ýå:1aQ51aQ5:¶X½>`]x>Ý*C?Ý	>5Ç=Ä&??;Q~+;^ñ?G\=U³=«N5?lª9Ð§8
HF? Æ¹>÷¡>Ç?":cT5cT5:êj¶>4Íq>!A?Gº=}³k=÷&?D%­:Ù:¨0Ì>Ã`=\Ê»<Ø8?+9`ý¦8ß9?Õz>ï¼l>Å?V* :¿V5¿V5:\¦ì>>-G?'76>#^
>ð(?!J~;¯h;¯â?;+]=Y=ÖxB?0¦9`ªâ8eAO?l?ï> ?w^¢:ÇnY5ÇnY5:ôß¦>^>zb@?û'=ïòr=¸´'?;K
;Õ­
?N8=Ô·<¯Æ9?¸>:¾9¿A6?æ¦>ï>²Ä?¡£:ø\5ø\5:jÜ>SnD>l³@?¯M=DÞ\=mj(?Í;¢è:»9?£hn=÷=A?ô¡(:8à9ñ@?±>­°f>Ù?¥¤:*Í^5*Í^5:êXá>µ>VG?V²@>T>j'?`;M;ãÜÝ>¤8ç=1=UC?`lô989qD?gy?üû>ßÚ?Ò¦:\|a5\|a5:¡¶>o|s>þ@?ÛÔÏ=ì =O%?àpô:©8;#½à>åD=4r=¼??¸89ðòn9»1?ÿÎ>õ «>ë?É+§:+d5+d5:r·¹>Çés>fëB?:Z÷=ïÛÀ=Ä*$?°Á);]';¯?¯\C=§	=¡©5?¤":\9ßfD?c¸>ª>¥?'[«:ÀÚf5ÀÚf5:ê´>·6n>ïB?å=òÝ¯=ñ³&?Ùã-;Ä5.;ÿ>Ejv=W1=÷¨1?0I9xÓ29¬.?a0Ñ>í}µ>§?²:òi5òi5:/zÏ>ïz>¦ZT?ââ>Ú~Ð=+q/?bC;
7;õ?ÖµE= ,=-iB? :Ø¦M9°\?Ñþ?!Ô>,?g-³:$9l5$9l5:B£>¡áY>Ò??2~À=ª=OÛ&?¯2?;½;Q$?z =SE=NË5?L-W:øÉ|9^
R?Ã?´¤ï>Åõ?_r³:Uèn5Uèn5:U­­>ùüe>ñQA?ùÈ>½ÞÝ==ç%?qt];vtK;S?xf=KC;=êC2?àyØ¸ÐPï¸sl6?Pü?Ñî>¶ÿ?¦´:q5q5:áÕ>p>]ÐL?Þë>> Ý=@+?Ò6;G;o?©Å=cæ=v;D?Pç:øu¦9«sI?¯ïù>Â	Ï>?©J»:¹Ft5¹Ft5:A!Ö>i$>ÅC?È>ârÆ=¹'?52\;LRk;¨ï>$=H¬R=,Ð8?K:Ð ã9Á@?\?ÛÖ>íR?Ù»:ëõv5ëõv5:w£>)ìS>"E?`û>íÙ=Ã")? LV;s7];½þ÷>Æ}=s`'=¡B?Àmï88lc9&;3?l?9øî>?i¶½:¥y5¥y5:¦µ´>õd>´
J?>F0ë=]g*? i;Ïd;°«?ig=«5=[`8?¶:>¯9»p<?a?zQé>ö?KÇ:OT|5OT|5:qE´>èÅl>öèB?èèË=7='(?%Þ,;Z';y?Òºd=x²=A=?@:Ðõ¼9ë:=?Wó>øÑ>8X?Î®Ç:55:Õ©ª>
üT>©!M?&·=Ö=Ë/? 6
;î;©.ï>/A=ä=8?ÀìQ¸@f¸d;?ö¤¿>e>4&?íâÇ:YÙ5YÙ5:Hº^>ôù>C>?Úê=5\=¶+?8%ß:åá:Ýáü>¹Æ<rC<ôÌ2?hÇ8|c	9â-%?Û$¯>	f>¬?	~Î:ò05ò05:í»²>çOj>GC?%Ï=ä=mè(?;wr ;AÂù>â==h[=¯9?XÅ9p×8UçS?÷>[¢Ñ>]+?¦Ï:55:.ø»>ª«v>(C?âÆö=ã½=5Y&?ã;¤y,;&Nè>b`=9QÒ<ùÆ@?9´@Â9êû#?'9ß>Ë½>O?«Ï:$à5$à5:Ç>}>è¤D?cU>ëa#>â,'?9o;`:Z;ÁP?Ú=²}3=Æ7?XýÑ9P59ÃßA?4ºê>EÄ>Ú?JBÐ:½75½75:©z>òF>Ìä??àOv=45G==D?pÔ:)Ì;ª¹¼>5Å=`³Æ<:?@>ì7h¨8T1?èÏ¡>§>¤Þ?d£Ó:V5V5:ö>1P>Æ??Ð[¤=X÷=_a$?7äÛ:Fû:ÿà>½ ?=zý<A?@Ô4 °*9+?W¢½>¥>0?þ×Ô:ïæ5ïæ5:¸ ½>¼t>C`F?C¹>Æ`Í=X-)?¤?;·B;îõû>ZO=¡G=ÁB?às
:@¯8-
h?#±´>Q>U)?*ú×:>5>5:z¿Ö>f¦>h±G?ï=É³=.;+?À_;;9R;i<?Js=èø=ÆyJ?`«9xA9J%M?¦?J½Î>kM?ÃMÜ:!5!5:èèÜ>[®>ï-F?.t%>^-þ=î£&?W;V;íÖS;
r?#Ó=üÏÊ<:? ü8Àý09B·,?' ??´7?ÃÝ:ºí5ºí5:Q"É>Q0>HG?Kkü=i¸=­/?sÕY;¼lb;sIö>^=tª=½=?ØÊ9àº{9p??wè>ÕiÉ>#?A
à:SE5SE5:	»>åop>A$G?K>¥sÓ=ãù(?>;¤K[;µ?é=wD=| >?8ú9ä69úªA?·?ç¢û>§?ü4à:ë5ë5:\ú»>Jp>²DH?êE?>>Aø)?;hXs;d?vu=dô&=Å0<?ð :¨¢9ö®S?u'?l(?ôø ?`á:ô5ô5:ÚLÄ>x>Ñ&J?(»Ò=°²=Î÷)?rS;Ù-;Ôa?Éj=:=£¿J?´;
:`i9$X?øØ?7àë>4?{?æ:L5L5:D>C> u??võï=D¬¼=%Ë"?gX;î¨ë:nu?¢Ý<.<o[??}=889¨&?ì¬>DP>?-ç:¶£5¶£5:û¢î>v4>·ÎD?;Èë=|·=¦{$?2Ê\;J;?ùn=3=6#7? "9`.Í8ÿÎ??ß>L»>·­?që:Oû5Oû5:w>k¼;>xUB?Ê¸Ã=c=ê´$?÷ßÀ:BXé:ÖÓ>äÜ<5<ÝÙ3?ðbÓ8¹wºj?Ã¶>>CR?,ãì:èR5èR5:T>"ì6>5??uË=*¢=å@ ?µ));J';Na
?Jås=ËÀ(=øþ8?Þ':¾93g@?¤å>@6Ç>?ëô:ª5ª5:44¡>è;Q><E?Ó¤=¥z=.(?Ü;3;Óê>cC=]=(r.?ìj¼9Ü9Äú=?\b>)½?>9>?$ø:55:CÇ	?ô÷¯>ÑpH?·uD>	Y>B'?·y;¨h;L	?v«=¦l=¥9?tÔ7ÀÝó¸ÄõD?Â?×ðð>¿¾?8ù:³Y5³Y5:!Ë>$Â5>ÜäD?'Ð=@²=o*?ÿk;êk²:ÀBY?=&HÎ<$¥>? Q9^G9{½5?m\>hä>\d?påü:L±5L±5:uC>XF>OD?Ä> Ú=ª$?L";;Ý1;¨TÒ>È=tûÛ<? 4?ÐÆ9m8|8?.£æ>o>Î>¤#?EÊý:å5å5:ZÓä>ç>&hN?¿,]>|>èâ:?y@Ò<¾íÊ<?ZZ==ïÓ4? Ä8xV9ÔÈ-?ªÿ²>£X>rº?¥;~`5~`5:ôLe>ÛG>£=>?F=×k=¹(&?7ø:®Ñ:
V >±=±¤Â<ü<?Â9µ:\j?0>Å>àù?`·;¸5¸5:>ÒÀ>ñw> G?Eå=ð©«=ô*?]æ#;4û";°¸?Ä%=qüá<;?°%¸°®8\Z'?Zð>%ýÌ>¡=?1_;°¡5°¡5:Êõ·>dl>_8G?¿/>ß>Ç)?í'7;u8,;¨ ?Äì=eG=Ñ7?¤ :r9-ÃC?ÕuÆ>þ>¹¬ ?ñ;Hg¢5Hg¢5:°àu>ÝE$>ò??³â=z=_´#?ö:ä	ç:?c`=#nÇ<ÿ14?À¹ d¸ät'?PêÂ>Ú¯>?à
?ïó;á¾£5á¾£5:ë¼>!v>6~D?ÿåð=¸µ=á®)?è*i;RxR;ÈÍ
?=ü«=`=^	D?4¹[o9÷"*?B ?«Ï?{?ô
;z¥5z¥5:Ae°>ØÏa>1úG?¦d#>÷=H)?¡
:;ió.;w?¼=Îåz=Þ??Xê:¸9b®E?9ø´>G>ê°?Ö;n¦5n¦5:>O*>hH?D­>à=¼s)?É;¼ÛO;6Ø?H,Ã<+az<ÝG?d_F¹ é¸7|C?ôÀÜ>«ï³>=	?è;¬Å§5¬Å§5:½^å>ð>tF?Ñf>1ó=¾&?Dãf;ùÁE;q?HÄ=ÕÌW=W<?69 8oÏ=??Q
?/ý?þÐ;E©5E©5:ß±Ã>fÚz>ÁµG?Ù,>hî>ù²'?CU;;(ÚM;,øè>rl0=[[û<½®3?PÌò8ø9*¹-?
?ôÙ>ðg?H8;Þtª5Þtª5:û">£VM>2fF?¦¢L>Âö>Ñ%?@æZ;+ïY;?8J[=[<=pÕ:? ¾8ÀòM8Mt<?Ý}?,Hõ>Ã?ú¼;wÌ«5wÌ«5:ôX¬>§º`>ZTD? >D&Þ=Âø)?ùwA;Ø4;!-	?f4=bë<^D?L9ÀêK9:?á>F>>Å1?½v;$­5$­5:¶ìµ>®gi>:G?®J!>&,ù=¶%?$L;:ÉT;oõ>D`==j1B? hÚ9¬¾9tB?~Æ>¢>F?Äy;©{®5©{®5:`>ÌB0>í??ëÙ=r§=¨ø%?Zö;P;èÂð>ë=>kÈ<¿]E?Ñ¶à8àI>?ÿ©>³>Ù¦?K;BÓ¯5BÓ¯5:Q®>f>î<B?õçÍ=¯¨¡=Ô#?;LO;røí>Ai=R$=Ç6?\F:tåÕ9ó0?T>bo>6?y¥;Û*±5Û*±5:1Wu>Ø`>>HF?Áñï=¸=³ç&?ª;.-;Û>¶T=a=r??Èë
:í9µ­F?Òyæ>gÊ>íÀ?Í1;t²5t²5:E>H>HÙ>?Ru=&¬r=üþ#?øø:Þ;³é>ì``=Y#=hÒ/? ­f9T>9_µ-?4~²>jG>ÌC?B;
Ú³5
Ú³5:s»Z>Ç>Ò??bÔç>c#°>x(?·t>yY>9tî>J/;ý);2 ?ô=9¤ò7³ý ?È<ï;Â*?Ê;¦1µ5¦1µ5:MÛ>>E?¤
>SÎ=3J,? ó;ýÏe;87?Êë\=Ã=j=?T¶+:U9²a?w
?Ðî>Ú?F9;>¶5>¶5:×÷>ÊJ>#A?l¾é=Ã³='?>;ÁI;?Ñ=¬?=d,4?: ð8x`I?å¬¬>ðz>£ú?e";×à·5×à·5:êÙê>sÙ>`dC?Ùå=ô¬=R)?tP;¾nE;xÛ?çt=?Þ)=5S8?È^9.'8£/J?ßÍæ>£&¾> ]?h"%;p8¹5p8¹5:m¤>ÉÛY>6A?ïv=Æ±e=¦w%?¶Îð:\º;rï>õù=W/=ûRC?\y:Tb9×K?Y>t
>ZØ?±&;	º5	º5:µ½>pt>sF?#ù=l»=E*?ÙP;{×/;¥?ÎL=Ô%=óÃ0?69|9è)?:NÚ>Új¸>b?ÄÅ&;¢ç»5¢ç»5:q>^<>ºA?O$µ=-!=ÄÞ ?ÝÎ:lÚ:tò>¦T=$=¹3?lé
:¤9ä??¸j>"Ùz>b?ß(;;?½5;?½5:çÖ>×>IG?o{
>-)Ñ=_~)?X,;3)';qø?ßY=×I
=äcI?L0:29UQZ?»¹>çP>»7?-³(;Ô¾5Ô¾5:^®>Ðó.>¯Á=?tëk=Ë:=F"?iÏ¥:]ò:3
¯>Éºù<`¤­<{8? ø9/¹ÖÝ?îM«>£;>{?´);mî¿5mî¿5:ç>%D>²0C?;<°=¢9=ÂR)?¤Ñé:õF
;×pØ>³~=S&=°FC?0E¹àf¸É¼8?i(É>Ü«>ÄÑ?}F*;FÁ5FÁ5:K»>´w>
ÎA?1Á=Û=¿-$?Bw ;ÿx1;Öwç>hîo=²â$=úA:?Çª9,9Ã5?1zÞ>÷Â> ?ò!,;Â5Â5:íÛº>õ¢v>ÿóA?i7¦=t= &?w î:m«è:?üå[=Fò=0>9?_Ê90KÆ9&.?Ä>¤Ü>é?µ,;8õÃ58õÃ5:;*>Ç'>U«B?J]Ï=Þë=8(?¬.;Æ;<ó?b=±=¼V6?à9M79;.?ARµ>×y >x ?NÅ-;ÑLÅ5ÑLÅ5:à>S8M>K±C?#Ç=8i=0Q(?Ó6%;8´4;Lê>8{B=Fâ=Á<? ½¸ `¸ñò=?xÈâ>3ÌÊ>#?½1;j¤Æ5j¤Æ5:EÅ >@V>Ó×??ú¯=no=Ü¡%?¡.;bD;JÊ>êzó<~¢<Øº??Û7D8("3?¹°Ø>ÒÙµ>Ç?¼1;üÇ5üÇ5:ªò¨>[>ôñD?þ³=i=·ð%?É;dq*;eyß>6Õ>=Àb=Jê9?0?Å¸¨vx9J?(Ô>J½>ôv?ÅÚ1;SÉ5SÉ5:î,°>W§f>C?÷ØÙ=Ã¥=ð(?9Y;%j;,í>|=êþO=är:? ñt9¸³9è6,?üÓ>c­>Iö?ø	3;4«Ê54«Ê5:÷n>½=>?,@?³¾=Þ4=|Ñ%?¨ó;âP$;Kæ>7'6=¨	=%*?èhó93[99?¾çÃ>­¦>
?¶¯4;ÍÌ5ÍÌ5:Íü>d¦§>%A?o²?>>P!?ê9;ð;Ãñç>.=|9=öÆ9?§g9Ðå9L;?~1?	?ñ?Và4;fZÍ5fZÍ5:¸á¹>ePq>´1E?ÀDû=<®º=I,?Ë6*;Y;1UÈ>ªÉ=#ü=@?èµk:O:Òµ5?]ù>V8Ö>Ö×?*9;ÿ±Î5ÿ±Î5:³>ôi>ÐD?÷hÓ=' =%)?±²/;½©;ÞZ?ê>=Y.=ëÅ=?|:Ö9{RD?úÏ>ðì²>?Ñ!9;	Ð5	Ð5:é} >£¬N>ËF?-ÉÍ=T?= h%?ÿf÷:ôm&;F¾>°_]=£
=]C?0éx9A/9vîA?Rº>Ì>ÃC?ö9;1aÑ51aÑ5:÷2>g(>êfD?ï>Ï+Ú=g$?,°m;¬+m;G?ÉBL=À=ïi/?à]e¸ÝÑ·£-?úü?.7?Î
?9;;Ê¸Ò5Ê¸Ò5:w+>Õ>>þ9B?´y=>?=\T'?«CC;ñ©*;`s?­ý?=Pn=/-8?º7p®ª8f/?Ú?áJê>2ú?
M=;cÔ5cÔ5:þ´>ùop>µ@?<á²=DÔ="?.\<;ªT;fã>ì_=$Ò=T37? 6Õ90,Å8çÁL?û'¸>¨ >¸?Å=;ügÕ5ügÕ5:¤[÷>¡ >>ØE?-qÙ==B{.?ó*;ØJ;a¿×>æñ=M?=ÝMC?p"p9ÀÂ8WI?ê{Þ>Å.±>ý¹ ?*>;¿Ö5¿Ö5í
¾:ÓY>ø8>ÅFA?¯=]p=D'?M|#;i;ë?#=áÙ<]ß@?v90=9Y=?¼Î¯>Û>Q?u:>;.Ø5.Ø5í
¾:³ø±>¶ÿj>RàA?{ðú=3½À=Ä¦&?¯.;Ô;þ?ø2=¬â<÷J?¨_p9499}h3?ØÀ>±¡>?Ã>C;ÇnÙ5ÇnÙ5í
¾:¦Ç¤>¸X>+GC?íª>öØÕ=çh"?E;;¨ó<;¥¸ý>¾åx=-=E8?d&:P8Ü`\?mÕà>±PÁ>Þ?îÃC;`ÆÚ5`ÆÚ5í
¾:´=ç>[Ú>ï0H?àÚ#>çô=@G+??;;|.?s[Ý=cU=ªND?¼l:4Î:.áF?÷/?»Âø>vÊ"?ßÒE;øÜ5øÜ5í
¾:\á¶>4/l>I9F?'>qDÿ=Þ'?ú­;(k;QE?=¼®F=½àC?pù9z°8ÐÓY?ôF*?¦?`?qÀF;uÝ5uÝ5í
¾:À>y|>»C?´1>¥â=eR#?éÚM;df;ä>ÜY]==$üC?ÜE:Tkù9F;?ß!à>ç0¼>!r?VG;*ÍÞ5*ÍÞ5í
¾:6÷>ÊL>ÒtB?AÇ==I×%?;"©(;Û`å>dTÖ<$£<=@(?èþ·H¢µ2#?7Ã>ç4«>/?¶ÁG;Ã$à5Ã$à5í
¾:ð>U©G>7A?&=o=Þ'?ÏjÝ:óú:)ßá>6±s= Û3=Ým-?À·)8r!8y,?¤¥>íZ>Ý?vìH;\|á5\|á5í
¾:zlµ>êe>ÅÎJ?Ï:Ð=	ÿ=úÛ*?Ë;$P;²ç
?Ê~=^Z*=	A?ÐQ90Æ9E?9?gü>_±Ó>½?Á|I;õÓâ5õÓâ5í
¾:"kÀ>C0|>SC?=§4Y=ÿÿ'?@âE;
;BÞ2?N-=$ü3=pØ>?`90ÓÉ9e,?¤ ±>Äm>H?·I;+ä5+ä5í
¾:·> ¼r>bA?éÐ¿=(_=òä(?e?;"à^;8×Û>µ³.=g_Ü< òJ?8
:ð«9RòT?K;Þ>£»>/­?çJ;'å5'å5í
¾:k«>¢a>ÜÅB?T#ä=&ß°=Ñ%?¿$;Yò);G+ø>H=iÕ<y/?0\Ó8@oí7â6?Rï?7Jí>JB
?ÏRL;ÀÚæ5ÀÚæ5í
¾:îÝ©>ªn^>{C?ìx½=¶¦=b©'?;®;[z?Xw=pà<§4?ÈÞO¹PÃ¸¨,?[éº>*ñ¢>QÔ?ï*Q;Y2è5Y2è5í
¾:$s>ð?>Â??x~=ÈF=ìp$?>Í#;¹ã;ª»?u=QgÊ<ô@?è¨X9°ç8#­E?÷&>áL`>°?>­Q;òé5òé5í
¾:ô>3>Ýj@?ê =Dx=¯"?Njä:Ü:?öæÿ<®ì±<ý8?plè8@ß·ÁN?y§>ÇÏ>¾$?	èQ;áê5áê5í
¾:²»Ï>ó>G?<ÈÝ=éú«=÷%?Lb;WS;Éî?àa=&=Z@?@ù9m8äzB?d?¯û>eÕ?ÅÎR;$9ì5$9ì5í
¾:è½>9v>y^D?Ç=ë
=7*?üÃ=;i;¸^?´8=Z=¤¼1?Ø.9 (8Ý}8?3.>`q>/Ö?3W;½í5½í5í
¾:§ÿ>çÃJ>nB?Ë²=âD=ñ'?°Æ;Jü&;»Ñ×>j[O=óì=¥V<?@Cµ8Ð/9¾"/?ÈÎ>p²>Å?p5X;Uèî5Uèî5í
¾:ðz>:>â¨B?å¸=[=î%?L;ËP[;W>î>àn=Y$=Ò
:?Ø9ÀÛF9<?Ü
?çgÿ>×Y
?GY;î?ð5î?ð5í
¾:»ª>c>QW??ÏÜ=¬Ñ°=Ø?z¿;Úâ:p+?Ò4*=î<ñ©6?p¿u¹ÈM9N?ðâÕ>c3»>!??/Z;ñ5ñ5í
¾:î>xSC>gÂ@?ó,>zÔÕ=ìÑ'?g;;%Q?MÐh=ñ=~¶B?PDÅ9`1«90?:?Î>¸A®>üd?ò\; ïò5 ïò5í
¾:ì±>¼j>xB?#1>¤ê>ÏÑ&?Ê>";ç;.²?a`=[b>=8X3?@b8hû¹D?xö>ñÀÑ>Å,?fN];¹Fô5¹Fô5í
¾:Û>>"A>K@?²¢´=d=Þß%?¡¶,;%N;ù?91.=vðó<ùÍ6?¾d9Þ9!º(?+¨>Ì!>¥k
?(^;Rõ5Rõ5í
¾:sÖ°>c*j> SA?Ó=!óo=Á!?YÊC;ê);D~?J=>5=`-5?HE9Xÿv9Úú0?MÈ>Ü«>go?+k^;ëõö5ëõö5í
¾:ìá >ÂiV>6@?9°=l=ñ¤!?kú:í®;Ð>Ðõ="(Ò<ñã7?Ã:ôü×9K¯3?2öË>j´>x´?5H`;Mø5Mø5í
¾:ÄÓ>^O>åúC?Y£ù=Á=À%?½¡K;ØV;N£ò>ÐÀY=Òç=áî9?Ð¾Ù9Ñ97>?û4?Vñ>CÃ?¸áa;¥ù5¥ù5í
¾:Ù®>fWj>S3>?ýÏ=
;=OK ?¯â;L	;¥¢ù>ùò<Q¯¤<GÙ<?pV¸Ðpª8Ìu"?°¿·>f>H½?Ýb;¶üú5¶üú5í
¾:	Ç¤>ºßQ>þH?O9>¼Øå=Zn(?"N;J¨#;Å"!?ï=N{W=¦4?%¥9 8 ]A?(¿Ã>>¦>¬{?ÄCc;OTü5OTü5í
¾:«>a>*B?ñÇ=Ó=.*?°Ù4;ï;La?sõ(=PÅæ<-n;?'>:0ÅW9å)d?»>ô>Ùx?c;è«ý5è«ý5í
¾:£!À>ÂE>'¹??#i©=Ù=7¹%?nÄ
;Æú;F²ë>OP<=`=qÃ;?@j¹d¶âV.?Ö·§>ê>?d;ÿ5ÿ5í
¾:i¸>´Gp>0zD?OÓ=ï#=4ö)?#$2;¨I%;,ô	?Òv=;=#ü7?h9°Ø8j6?fÖ>1w¶>ºf?­d;-6-6í
¾:ú°><h>ÒB?Ë¯á=jG®=´Á%?\;q6;HÀ?K=µ<=
G?ÐÏ¦9ôt£9ý:?iÌ>ý^¬> Ë?M·f;YÙ6YÙ6í
¾:MÏ>Mð8>ØA?¡¶=Î =­%?e{9;B7*;Þz?^ö<
Þ®<;V4?¬19$ù9¶%?æ>HdÄ>ZJ?Ðh;&6&6í
¾:ö>Õ¥1>©B?G»
>ÛôÛ=æô$?_¤a;d5;p9?Î3R=T=»??@Âk8ðþ©8Tû9?¬?^§å>¾?-i;ò06ò06í
¾:Éd¨>Ioa>£9??D_¹=¥M=L#?ãð%;ËpB;:zÚ>êX=ùO4=Ê9?`>¸8û¸H?÷¬>E >Lþ?Xi;¿Ü6¿Ü6í
¾:Cc§>
nZ>¶-D?ã°>ã×Ì=3$?q§;H	;0?÷4a=ah=û#=?C®9 D¯9ÎÊ1?.>O>¬?éi;66í
¾:RÀ>¢C>î¹>?O	ä=w®=ºM'?ruæ:y{;ùå>{Ò<(E<_¾:?ÈK9ÈÌ#9¥@?H">ã>#ð?Xj;X46X46í
¾:Ìê>«qB>t¾B?^½=f=K!?Vi;]Ê
;b¦é>Í¼ã<ûÜ¡<Ã4?9Àè7åÜ[?6¶>ÉG>J?öo;$à6$à6í
¾:)®>cR>é>?Ò=Nfs=j3%?Fv-;ÃD;]%?xJQ=[='
7?x©ï9õ9L¨>?¤>Dý>½p?·¡p;ñ6ñ6í
¾:ÖoÞ>ëv>JÚG?Ä+>2{>yÍ)?.y;;ûQ;þä?°tn=Ñø=×H?@i8 Aé¸N^??ñjÙ>?!òs;½76½76í
¾:n÷>¡>D?ê8>°Äò=¶®#?mÿ;rU;P?4Ì=_#==D? 0!9Y9èÅ9?y°3?X?Ì?((t;ã6ã6í
¾:hÞ>H·>,¹@?6>Í=à$?«(p;î¸V;Å)?Â='C=!©=?`X´99Ú:?Ò¿.?ä?UC?>u;V6V6í
¾:d«>G_>ÇD?1Ð=þ=ï+?s¨;;%fâ>ðÆ=!&×<¶ì<?°«7@¹Ê7/;?\=Æ>L¤>ã©?¥9w;";6";6í
¾:I
Ç>ùt>×ÌD?RA>ZÌ=y+'?_,;©';·Ò?µX±=;i=QoB?`ÒE:0ß9¼G?²4þ>ß=Õ>Ì?Xw;ïæ6ïæ6í
¾:UÇ >ø²Q>/GD?£·>Ó=ð)?M;_w4;L6Õ>ô=­ÉÀ<à{@?à^¹Ð¾8?yÈº>&µ>Þ?+Ýz;»	6»	6í
¾:¿¬¶>?q>DØA?k7Ê=%4=*#?`Ñ;	4;
1È>z=)=3=?@´:3:(94?MÕ>y©µ>K?Z{;>
6>
6í
¾:çÚ>j_>3«I?·@>(><¡'?æ@s;/,j;´ö?r=<=yE?À$Û929ÔC?¯?	aÞ>e¾?Fý{;Tê
6Tê
6í
¾:q÷t>#>u»??Û=RÍf=i'?áR:ø
í:ùç>"³<Y<
¹1?x,ÿ¸ì&7z°?^VE>ý¿)>dÍ?¹|};!6!6í
¾:­Ê>U>ÔB?°==Å&?nª;Å!;ê>ÛÎq=ï9=îÛD?L7:dÈ9fSL?Î>§°>À?Æ×};íA6íA6í
¾:+÷»>xCt>6ÿD?¸)>6>t¯'?.P;zé/;»z?Q¹Ì=y;=µÝ:?À^7P5k;?[ï>ÔÌ>é?¸~;ºí6ºí6í
¾:[{>Â@+>£
<?(@I=|Ì=4!?,G;¯;ü?i&=Ûú<H_*?xÙê9hHw9s&6?Îb¦>Å]>ü?~;
6
6í
¾:8Ó>¸÷>þõC?ÖÁ>`nÚ=iË#?X>;»=;7j?èÜ=ÜQ;=z1?ø:¸ç'9J?D?É|?¬,?dÕ~;SE6SE6í
¾:Ëª>­Ê`>ÎB?×Î>mØî=?í%?Èu;JAL;?VÀ>-	=Ñ4=kÒ4? >¹8¨:¹Çs:?%WÌ>»x®>¾é?1;ñ6ñ6í
¾:¥yÎ>:,>ßùD?=Ú=m§=®&? @F;âB};ueÈ>«2=¨G$=éÖF?k9ðÄ®¸IÔf??? ÷>ç?êQ;ë6ë6í
¾:`K½>ªPw>ñC?8;Ã=¶R=EZ'?.O ;ñ2';}sõ>Âô#=ÁÊé<Ä3?ìÊ83¸]ÆI?Slú>Wà>Ç?Ð;¸H6¸H6í
¾:©3>.I>Sx@?¦úÑ=9C¢=¤%?¤íó:I;é>ÌM=s=ã©0?Ð¥V¹ 'x¹q=?Ây¾>§¨>¸¬?½;ô6ô6í
¾:I«Â>ðQ~>zôC?¢v>àì=âî&?Ï8_;d5;qÀ?æÙ'=:Üâ<Ki=?`K8@ù³8Xü4?@Ù?»QÞ>ù?4Ñ;Q 6Q 6í
¾:[òµ>¨¬q>Y»@?dx¾=N=G%?Ê5;°g,;ø?	0=8ê<;@?ò :üü°9VA?Ü±>Nw>mN?ì;L6L6í
¾:ßß}>²&>®C?¶OÍ=ès=¼
)?p;Á5L;o?ùc=+n*=Ú7+?#Ï·Òw¹WE?¦ì>æ9Í>%?¿¥;ê÷6ê÷6í
¾:ê3À>Ó[|>âùB?ìÿ=²Ç=$?ÉÑO;"@;å{
?§¨=ð5=y=?ôö&:Xx:Û7?vVõ>N°Í>p¬?/¬;¶£6¶£6í
¾:qª>.kd>??}>×Ç=¸¹(?÷êë:
Á
;üÕ>NÛc=#=aT2?À²Õ8`P=93'?>Ô>ØÏ¶>ÌÍ?)Þ;O6O6í
¾:¾¯º>2{u>¯B?¨
>QàÄ=,Ï'?;4
;?rÃg=ôÒ =ôu8?0ú9À)48;ÙJ?KÓË>q®>? &;Oû6Oû6í
¾:±7¾>}õ|>@?'ùå=PÃ±=5%?Él;Aje;ÿ?:Ev=)=:?,/:È=9÷K?°wè>CäÆ>º?¡à;§6§6í
¾:é!å>*¿>|,E?Z>×èæ=ß*?©®3;=Ä7;oOú>g=rh=±À@?pµ9 {9|n=?J?5Þ>ÊÜ?Øõ;èR6èR6í
¾:]Uã>Ð{>L©B?L2> &á=¹]'?=øa;äKI;m°?´Y=@ù=L=?8Ù98`A9ä¼H?Fý>qÓÕ>{?µ2;µþ6µþ6í
¾:²Sä>>fE?h>©KÖ=8»'?
;ø·;nà>¥F=F=L@?F878g¨A?ë2?Ê?Â%?dÏ;ª6ª6í
¾:Qw§>_ù[>äB?:º>é¬Ñ=nï&?Ê"4;Õ|;À$?Ç=æ,=@?à9Ø69ß±6?%?º>Ý>%¯?;NV6NV6í
¾:ìÀ>4L>GBC?(1>UòÎ=XÃ$?à;U¥;ò?ñ±]==7?T¤:bX9d©F?:Ñ>Ô¶>B{?a/;66í
¾:D>"ÁG>lD?<ô=ÇÇº=_'?Ü6;µ~;N?¶ =:V=¾ô>?xC·9~Ø9îZ1?ì@>L{z>ü?;æ­6æ­6í
¾:Æ>"M>q¨>?ë{¾=Ê¨=ê"?Åé:|Ö:"?xæ	=Óh¿<-o8?À<8 9<&?ÐE]>??>±?(;³Y6³Y6í
¾:u>ûuM>Ç@?úW=àUp=§&?DP
;Êé;¥ªò>Cg=üÚ<[U3? o¹´|¸*-?áyÁ>Wª>b?YF;66í
¾:mûÍ>e>a»B?øµ%>Uêþ=xj&?
5;âJ-;»?Ö×E=¶|
=sÜ6?ÄÊÓ9`µk8FT?û¸Ø>Tð¹>1?«K;L±6L±6í
¾: >þU>úö@?û=*e=y#?·
;ØÅç:}M?/J?=×á=©¨9?ØñÖ9(-Ú9+?}>m6>Mþ?r ;]6]6í
¾:¢¬>èf>["@?õË=6Ï=ó*?ý:Ò¥Ô:k§?w,º<l<Pv)?&
Ï9P®8f?É=ú®=ÙÉ?¾;å6å6í
¾:7O>Î:>uA?eú=lo=]#?];í;8ú>«n=­91=Ï`,?Ç9ÔlÄ9O`?Ôù>ZÚá>¾
?b;±´6±´6í
¾:ÝZ>O>í§??Vë=K·=hd$?ûüW;JF;B?t=½Ü<Xí8?ä¾98¼øV?W×Þ>
¼>/°?';~`6~`6í
¾:Ñk8?¬Ô>^?ä?¯«>÷«H?ö«"=î=W	?Üê2>¿Ì=´_?4:0%:{_?qÿ¸?Ëec?`DP?æÞ;J6J6í
¾:y~½>)y>)²B?[äý=ÞÂ=ÖÄ&?ê:ãí;m¼>
7=Aù<å<?@`9À/ù7xM?A>µx>._?¤;¸6¸6í
¾:m>Óç:>ã=?0µ=WÎ=HF!?b;ªøL;Í&
?K<Î<ý©(?M70×¸xm?ÀÃ>ëÓ«>tÒ?@[;ãc 6ãc 6í
¾:§>`!X>F?³>ö;ë=?(?ømQ;F­?;èÚ?ÀZ=hûF=¶n8?-:ñ9sd8?Y½ç>å\Å>K?h;°!6°!6í
¾:Û>¿ýD>ò?<?ª=x²w=Pâ ?Ö:Þ\Ú:¼éú>S2%=Òì<å3?\Õ9
À9^=*?#}>*Æ_>õË?o^;|»!6|»!6í
¾:Ý>2.>Öa=?`ú¶=SÙ=¹i?ëÛ:ø:ëôâ>³=ñè<Û"0? ì¤8á¸êÙD?Ñi>°YS>
?;Hg"6Hg"6í
¾:«
Ø>I>êý@?gÆ>cÊ=!'$?i+;Tä5;?ñ>y®=çè<Ü0?¤5@­+¸sÛ6??ü>nØ>¸?j­;#6#6í
¾:­Ï¦>r`>>?|D=i=õ%?5q¡:gL®:í>°oÕ<ÒR<`µ:?ø-Å9<¦¤90?Òª>q%>Ò÷?i;á¾#6á¾#6í
¾:"ÕÒ>>W³N?t'¤>zh\>y©>?ÿ q?¿O=?	#?y"<¹¨ã;À¿6?$o¸ w8Tmø>Ñö;&6â:MÊ!?;®j$6®j$6í
¾:ûÂº>à/v>¹4B?â`=|ûf=¾%?ÿ;
m;¤Øý>t#<=0ðü<vj>?Psà9PÆ9Fº=?Ú-¨>)>Ù??«T;z%6z%6í
¾:7'>)_ã=E<?Z\«=zå=Wg!?¦iÉ:\ø;ÉåÇ>cBÀ<Þ<Á³/?îÊ¤¹vo¹U{/?0*>Ù>,à?65;GÂ%6GÂ%6í
¾:{z>W0>S@?vÐ=¬Ó£=ô"?WM;Á÷:ZÄ?ÊU(=i\ò<ìÎ1?HÜ09(9(/?õúª>ö>Â?6¤;n&6n&6í
¾:ð	Ö>è>>¯ÀD?>Ö]Ù=I)?únb; ;A5?ÅN=éê
=©b>?ÐÚe9X;x9dµ3?3ð>åÅ>?á¥;à'6à'6í
¾:,@>â¿C>áA?Ý­¦=ú=<$$?z;efÛ:_?-Þ<ï<O-;?DY9`¤°8ÚV?½Ü>K¨b>õ?V;¬Å'6¬Å'6í
¾:¯ö>Ú6>QZ>?}ÝÈ=Þá=Ò!?Î:;ÙÌ7;¹í?y\=åï=«®2?@ø¸³7«-?¾ðÊ>¦<·>Ã
?¥;yq(6yq(6í
¾:Þ>+¤>ÔE?>0>¸
>ÓC#?ì"c;
¾L;
?Îä=,
@=½|6? 9°0?9tÜ.?¹Â	?ZÆç>Ð(?;E)6E)6í
¾:y¡>B¸[>M<?}ò=øO»=ÄÅ%?×ÃL;ÖM;xÿþ>==ÜÞ<B'?Ìiô9-92G?¹³?»ÿ>9Ú?;É)6É)6í
¾:±¸>Uþm>F?<êH>«>q'?'¢H;À;y#?»=Qdº<ÿÊ;?Há9L_9L)I?rè³>>¤$?u;Þt*6Þt*6í
¾:`Ê>ö>¶A?K±>wÉ=ÝÕ#?a;6ö9;G?÷(N==º6?ÈÂù9°tw9
vA?â8?ö:é>o?à;« +6« +6í
¾:/n¢>ýuV>EäA?«ú=Á=¨­%?±I;wÎA;Ä?Öy=E<E=Î»3?  93)9ø®-?sF?ãÄÿ>¸h?t;wÌ+6wÌ+6í
¾:½>W½,>êÁA?%ýå=Õ´=Ë"?·
K;P÷=;Ï?×I==¶0?P}³¸ >8XÏ#?2û>sá>÷?±ê;Cx,6Cx,6í
¾:ÿ»>2qw>¬
B?ï»»=:=ê
%?ôÂ;<;èÑð>¼!=ã¦¯<ûfF?ói¹h#ú8{ò?wÕÑ>	Ý±>ô?,¥;$-6$-6í
¾:¥»>w>ºB?ôÓ=¦=³"?ZÎØ:Ý¶;i7Å>_¥=ÍOi=ht5?R27pÝ9*ø*?ï¤>>?´c ;ÜÏ-6ÜÏ-6í
¾:Ä»>©mv>$C?Û©>²Ñ==#?òs+;6N;¢Â	?(ð=e¹==¦:?à»	9?¤¸RÐK??B®é>6£?í¡;©{.6©{.6í
¾:y>KÊ=N=?þD>s>é!?Kð½<µ¿<¹¢ý>`É<¦ï;¤$?à#M8àJ9Êðß>B·;Òr¬;b?D£;u'/6u'/6í
¾:¦iÁ>8)>r+A?>·5Ê=ì¬$?¸oA;h;ðUÕ>"Æ==2ö=T5?2:xD9ñN?Ù>^+¿>ª?úë£;BÓ/6BÓ/6í
¾:ô/¹>w>w??`´==£&?Y¯à:»¡;PÛÝ>æÎ<=×=ú22?8Ë9ô{³9h+?wùÉ>ånª>9°?O¤;0606í
¾:Vt©>û^>bC?Â>Ü1×=OM?
mï:Þ;Èúë>LO==û5=º63?¦8àá8g6?;æ>>¸?nä¤;Û*16Û*16í
¾:ß-Ý>Bx>æöC?SuH>m¼>äÁ$?ã²;£æ;S?RdÖ=	¹=KQ<?ÀeÛ9Ý9;<?b.?ó?¤?Í¥;§Ö16§Ö16í
¾:vÄ>ª1z>§I?U§>ûúÛ=Ã)?'&B;(&;X'?Lv=»Ô =hD?HÛî9Ô9ÄlE?k?#Ò>Ër?3§;t26t26í
¾:'BÒ>ª>ö1@?=>
Ð=d%?$H;½F8;LD?û=}=ý(=â×@?ÀDz8Pö91)?\:×>y»>äò?(·ª;@.36@.36í
¾:aÎ>×»>Ù2A?b1À=*=Áÿ(?5;;­«2;g?¥I¤= l=$2?X½9À`M¸!J?l^ý>\Þ>±Ù?/­;
Ú36
Ú36ÐDØ:ü½>v>²"E?ÅX+>$¿>J8%?8O;ÝF;y`?Áû=FH=ÂR9?w9x	8»hF?é
?¦Iæ>}i?ïÌ­;Ù46Ù46ÐDØ:ñ ?§>­?HÈ+>ê¿±=Ügw?ä;èo=;0J?õ9»=¶ùL=+Õi?`/:°ã9&\?ò
0?X}Ä>.`e?×®;¦156¦156ÐDØ:x\µ>µr>>K??¡í=_)¼=/!?FòF;¬;7;ú
?`0-=b®ó<¶ñ5?g¹´8c?yÁ>° ¦>ãD?´4®;rÝ56rÝ56ÐDØ:wï³>S&p>¼Ï??ëæ×=ïQ¨=/$?gÂO;\;¼)ñ>Ð=X±\=7?)¾9 p§8KE?B°ñ>Ø2Ò>û,? °;>66>66ÐDØ:ñå>Å>í;E?f>)D->TG*?	T;ÀyS;d?#õD=9=£D?ÀMI98¶F9Ð;?ÍÂ>!¤>½´?¾Þ°;576576ÐDØ:®Å>d>KC?+8>]
ë=J´$?iA;"D+;0?Å:=§-=¸h7?Ú¹ i¸ßî%?êÓ>¸>wÈ?le³;×à76×à76ÐDØ:Ô¿>¼u>4G?>C>·>à0(?Tx¢;};^?^±>Í·=n6=? u§9@9Ê@?D?TÙ?Ý?®?´;¤86¤86ÐDØ:Ï«>ÞQb>B?±mF>Ðb>æ$??R;å£;;l?¼tX=¡=\Ä;?À:`^©91?? ?¤ä>÷µ?´;p896p896ÐDØ:8­> ²f>,@?ÐæÏ=èG¢=Îû#?Ó;;QãT;¿á>¦=«Í<4?8#¹@·¦8ªì?U±>ü#>;B?÷¾´;=ä96=ä96ÐDØ:×o>ÙM>`Ñ>?½=Ò=òê"?E^ñ:û:ö>Q;=Z2=ÎB0?XÞ9ð'9åA?Î0§>ë9>u[?tµ;	:6	:6ÐDØ:½½>¡P>¾¥<?w¸Ë=O=2Ã%?áO
;\Á1;ÚË>C=o=Ç¹9?°ÿ×8ÀÈ
8~Ú>?íþÞ>+Á>Ó?^"µ;Ö;;6Ö;;6ÐDØ:½>§ëu>HE?õåï=Ü¸=.e&?:;ø=;
±ú>Äj=¸&=->4?ÛH9 F|8+X<?? ¡Ô>Nr?n¶;¢ç;6¢ç;6ÐDØ:i×Ø>\>üñ>?{>Ð=Uã#?=;ÞM`;$gØ>äJ_=¶5%=;-?5·àÍ¹¸ì<?½Óî>ïÌ>ÿ*?;·;o<6o<6ÐDØ:¡Þ>AL>uA?=r=Òe!?±J;Yï:?¦R=Ë=Æå3?lV:Xd9æI?âÍ>óËy>uf?äJ¸;;?=6;?=6ÐDØ:>QB>L>?Np¹=`F=3$?¤ö:}Ã:~!?)'L=üB=<è-?Ð9Ôõ©9ÇÚ*?ç>âu>2
?P¹;ë=6ë=6ÐDØ:kC§>Ï#b>iY=?X³=\¾=&{$?¥;§;¹õ>øÓ!=Bç<3í2?F:Ìc9@C?hB±>BÔ>v?l»;Ô>6Ô>6ÐDØ:}õ¨>zÉ`>|k@?àÁÑ=·¢=í%?ib;l]);%&Î> %=§bì<7Ó2?.¸¸d¬8?dÆ>ä¬>Ü?é²»; B?6 B?6ÐDØ:Ê­§>ñD[>wÄC?è~¬=À2=Ô"?H;8;-#ú>çÇH=[H
=ç5?ð»I9 Qç8B÷8?ÍQË>À¹­>ýÍ?wy¼;mî?6mî?6ÐDØ:¤WÈ>´Ä>½E?r>1kí=ñà"?ÎÎP;æ=;Û¾?¾t/=Ò,ë<'þ>?¨âÚ9Ör9AªE?"Þ>M¼>ÿ?'¼;9@69@6ÐDØ:P©>ØÄ]>ªµC?Èý=ãåÁ=Ø'?'=;cÒ ;?u9A=lö<åH?ü¬Ç9(Äõ9Õ-?Zï>'Ç>íÕ?ÉÀ;FA6FA6ÐDØ:z >+S>lB?&ÀÝ=	¯¬=Ë^$?±·3;vC;Í`ë>êÊ=®Ó]=@-/?$Þ?:Ðå296zJ?Õ,ó>èÓ>×â?¦Á;ÒñA6ÒñA6ÐDØ:õoÔ>ò>ÉMB?%@í=õnµ=ì`'?îK[;ú$C;×?û=?ýF=¨6?pùb9!Ç8¾;?@X?uóû>û¥?úÂ;B6B6ÐDØ:?Ô>Ó©?>ôÅ>?ENÂ=áÿ="?:´4;m!;ÐH?®n1=F.=Ï/?8ë±9 °/9â9?´¢>ôv>/?¼Ã;kIC6kIC6ÐDØ:Ð¢>UZ>Àá=?)à¬=æ=WR ?²K;àb;Ctç>¼ª*=_+ù<rX/?²9¸ÕÍD?ÿÑ>@¸¹>E»?²Ä;8õC68õC6ÐDØ:°¯Â>Âi>;¡=?Ø®¹=è=äO&?½(;&~&;]º?¸r=Åb4=;,?°+Þ9hÀ9,(?±ù>+aâ>±.
?ÐÅ;¡D6¡D6ÐDØ:Ö,>âR>tI@?Îµ==Câ$?ì,;ªZ=;3×>æÆ=xP4=5?T:Ð?91C?%¾®>ß¶>ô?PÅ;ÑLE6ÑLE6ÐDØ:Í­>\gB>>?Jcß=Ô
±=æ!?{ô:Ãõà:s?IX:=@Î=èö4?àî¹9¶]9ñ¸9?m³>×>$Ú?ùÅ;øE6øE6ÐDØ:°>æR>ßã<?kÅ=_Å=* ? ¯á:rÆ:U?Cø<÷Ï©<";?pQ39´4|96%?æX>ø~>$ò?¸Æ;j¤F6j¤F6ÐDØ:49>Îe9>ôz=?'dÑ=ûû£=eq#?*Ý	;#.;Á¬Ê>ñ=ÛÛÆ<¶3?@|ª¸è5¸[x4?cX±>w;>v?_nÈ;6PG66PG6ÐDØ:u9¤>RÎ\>hf>?{8>IÔ=yÏ"?I]%;ñ
;/~?/r=ü&=z¤9?Ö·À¿;92&?É¥>	Ò>p?/áÉ;üG6üG6ÐDØ:ÍT>=FW>ÍH<?Ùw¦=èÕ= !?`;·;	ÿß>GË=	:=±6?ô(:hÄ9=?w>Ôù]>
¹?KîÉ;Ï§H6Ï§H6ÐDØ:RC>ß`;>C>?=0l`=#`$?¨Ñî:;ÌÐä>]òò<îÜ <PA?\ð9ìèa9ÀcR?S>ùÿ>?/?ß+Ê;SI6SI6ÐDØ:ÁA¤>Íü_>»;?'¯=Ü=J#?­¯(;^;G#?úã6=OÑ=´A0?Ø6Ã9øÜ9ìØ2?ô¸>¸ª¢>â?ÈúÎ;hÿI6hÿI6ÐDØ:â¢d>£>õ;?ZV»=Ë=m&?QN3;E34;½ºþ>ÓP;=¬=q]3?øW[9°çå8d8?É«>	¼>qE?èFÒ;4«J64«J6ÐDØ:ßV×>Ì>Þ®??¦=|þx=7+?âÎ;²ô; 1?ò=GÆ<ë¤<?H+´9Á9*ù:?é§>>ÅY?^Ó;WK6WK6Ö¨;àå >
´X>0>?ÓÍ=RÓ=I×$?#º(;t3*;zÈý>27|=%õ+=Û½;?È9ÔÍ·9Í.?:Ï>¸>ç%?÷²Ó;ÍL6ÍL6Ö¨;õ>íC><C<?E£=Mç|=`%?E;
;_?B±Ò<­@<Õ.?x.9@C'·.ØM?Yý¸>Î©¤>ñÌ?\Ô;®L6®L6Ö¨;'Þ>>ÕMC??>¬\í=û#?ßÉv;P;Jo?aiÎ=Q=8W9?ð[:øúá9r=8?ü5*?r*?p?&Ô;fZM6fZM6Ö¨;ek?>ßf?ìí>á3C>>?õ`<If5<F{?øhp=Ú}
=}|Y? ú±8ÈL9XL?É¹>óZ¢>¯@?ç¼Õ;3N63N6Ö¨;þË>ª>Ê«=?n}¢=PÄz=á%?ï²;Ø/;+ÿ>þRr=-=J3?pÐ?9[²6@?´¢> Ð>Ð?mÈÖ;ÿ±N6ÿ±N6Ö¨;ÂN>£Ì7>:Ú=?¼=Òº=8Q&?µ4;¹;Ç¥?G=ç=M6?¨E±9`©ý8nÝD?±4Õ>¾+Á>F
?Å×;Ì]O6Ì]O6Ö¨;!óÜ>>}ø>?E>iáù=h"?Vr;¾R;U?Ð>=VÂc=¬ý2?¡9@Ûþ8Àz:?6~?/õ>	u?îØ;	P6	P6Ö¨;<>j¬?>ë¾=?U¾£=²R=?W!ò:Øj;^Ù>ép-=W^û<£0?ýß9°P90g>?ºò>0>ê!?R/Ù;eµP6eµP6Ö¨;*ðy>ûÂ(>Ó=?®lµ=ÕY=m"#?[ð¾:ð:;Ë>³LO=Ê=ö$1?ä`:hÁ8÷¨S?K>W~>Xk?aÜ;1aQ61aQ6Ö¨;¶*ª>ý'f>IF=?¡ÖÔ=U¦=o#?W/;Åa';:+ä>kâV=¡Y=Þ²-?¸ç906	9çÛA?é? Ðè>Ù?ÞÜ;ýR6ýR6Ö¨;Ú°>O¤P>x<?pF=JX=8Ø$?K;aÍÜ:x9?â7=*3=',?}ð¶P"H¹¦H?¹C>q>?e,Þ;Ê¸R6Ê¸R6Ö¨;äÚ¡>·òY>>?Y
Í=G =üÁ#?wÁE;BA;Oú?ú-=qòI=ªn0?À9ànw¸{4>?¦í>/Õ>V°?1>ß;dS6dS6Ö¨;Y¢>7oE>v!>?çu=BA=r"?­ø ;¸Qè:*a1?g-ú<!±< b4?»'¸(P9²ë
? <â>Î:Ã>T?'à;cT6cT6Ö¨;Ãë¦>Bõb>ÌG<?Ðñ=x³P=e?«%;	UC;`Ù>JÏ=]_;=òs5?Ä9àiÆ8!iE?1À>å&¥>gõ?¾]à;/¼T6/¼T6Ö¨;Ä0Õ==·=D6?ô+\>=.>ë½!?mÞ<¼Ä<Ùõ>ÍV`<&<m@?NÒ`¹4¨'9,Ó¢>/Ì;10¦;??x:â;ügU6ügU6Ö¨;ÌÀW>1>Ðç<?&³=!ñ="?àå:ÈÉü:ytè>&
=Æf¾<Ç©=?øÇµ9¨9$'Q?éf>I>§É?>â;ÈV6ÈV6Ö¨;!>ò.>ö;?Ü^=¢æu=äµ ?+;#ú:üC?Dî<Gî¢</;?ð/¹pY28o¹?\>En>Ý5?Íáâ;¿V6¿V6Ö¨;E}>$Ã+>Å<?¿ø©= -=]#?Í:ü;Ê:Þ³>Nã0=uÉþ<çº1? "c8(9U"?Ä>ûus>¶?Lã;akW6akW6Ö¨;J>gS>þ;?þ¡=Ä
_=îþ%?]­;.A;wIÞ>º8=Ðü<d;?PñC9Ø89'?&Ã>N¯>£?²àå;.X6.X6Ö¨;ÜV>sÔ=>Üè;?ÄË>9Yì=Îj$?ªÿ;Ý¬;ë?'=2Ï<°)7?¥9ØU½9ÜR$?f>ý>J$?ôôå;úÂX6úÂX6Ö¨;è¡>[>¯<?´1»=£=Uã"?IÈù:ð
;âñÝ>=9==?8?2:À£ú9ði7?ÉAÏ>§º>3?öèæ;ÇnY6ÇnY6Ö¨;§þ{>ì+>;?¨9=3`b=Õ´?jÖ:4!ã:	«ñ>8÷=6Í<KÁ)?X:P9î+8Àw;?\«>Gü>@µ
?h.ç;Z6Z6Ö¨;ßÙ>±9<>Â|;?ñ²·=B=Gü ?ø)Ä:éòÆ:jü>p,=ggý<S4.?p]Í9ì)ú9O÷?q>j;h>0H?Zè;`ÆZ6`ÆZ6Ö¨;­H>R>o­??ÎÈé=ño³=Ä&?è7;?H=;Ï@ø>-?=¾ÿ=¹2? >8èD,¹P?	;	?ï#î>»?HXé;,r[6,r[6Ö¨;æ>.8><?µ=ï·z=F#?kô:ø4;ï²Û>æÇ=\Æ<0?ÀÚî¸ D¸­'?
>#i>ÇÑ?&é;ø\6ø\6Ö¨;ÙÆ>-[>s9?u=Vg=@à?Ñ©:´iù:ÀM®>cnÿ<É<º¦"? ö9 §8«=0?>VGp>×á?ì;ÅÉ\6ÅÉ\6Ö¨;Ö9Ã>ÚË>\
??W»=c<=Ý*$?Å1;@#;o?t=£ïA=è8?¼Ë
:øà9¥B?¸&å>üçÇ>Â¹?íLí;u]6u]6Ö¨;ÊÊ>o\O>¶??ßt=ÓY=Õ(?4à;Ú´&;`ä>Ìì;=y=?\8?Ìºâ9`¨Ü8LmR?I,Ã>8-¨>?'Jï;^!^6^!^6Ö¨;ù>¯9>ô:?kÁ=N3=?Àíò:@;=¯é>$Ø(=Áå<í§<?X a9-9j0??É>YXt>ýü?¢xï;*Í^6*Í^6Ö¨;Ëb>üd>¼}>?Ôv=ál=Å$?ðð:ª¹Æ:Ñê?,*=ò<ö3?B99ÀiH8)\??mq>¯4>ßÒ?ò;÷x_6÷x_6Ö¨;Ù}>Ä«.>u:?ÞéÈ=«¤=©,?©ë:zÏé:ò?¼V=âz=îd1? 9j8Ï@?æ>Ã>öÔ?@¦ó;Ã$`6Ã$`6Ö¨;À%¤>CZ>l@?=Ñ='j¡=yì%?®;¼;\?GIe=¿=*=ûd,?9I7`^×8<#?
£¿>xçª>(?úñö;Ð`6Ð`6Ö¨;¦>ÃN>B=>?«Ø=Þ­=ª¦?â~!;Îù9;pMÞ>\M=f=
8?$9 ¡9lY*?8ªÃ>;¤©>¯¢?Ä÷;\|a6\|a6Ö¨;' ¾>x>QPD?Ô>>Åþ>ü¡)?KnB;1;;×ª?T=G=ø1?@¨^98çm9k)?"Và>õ¸>A@?÷;)(b6)(b6Ö¨;ÒÎ=Ø"Ì<nÞ;?r=Éª>=Ï"?8ÿ9:Ò×:Æ=£>C;Ê;;rÏU?ÔÂ,8ß¸9u>·R·9ÜÑ:ë >¢õ÷;õÓb6õÓb6Ö¨;pr>æº'>_9?Ý{=Ò|=%ê?ú±;3?%;}ë>Éf©<}<_+?È:¾iÎ9s-?="Í>m%¿>ß]	?eù;Âc6Âc6D/#;ô+¨>b>g>?fî=Ìº=#?T/;ü@;ç!ê>f=D¤)=Ùî-?è¼94o·©RC?æx?K?t?aú;+d6+d6D/#;¤¼>Lc}>Ù>?ËE>T©Î=þÙ#?Ý_;lÿe;£,ù>Ü?A=Ox	=Þï3?v²¸~7P¼*?5½Î>L²>K?ø]ü;[×d6[×d6D/#;F®Y><>8>=?®=7ã=ôã?ó;Ú;tò>SÀ=Á×<?0?07Ù9@>7$_?Â®¨>/¶>B8?êÙü;'e6'e6D/#;e¬¶>[Ân>@ÝC?$>Jî=Ý÷$?0:;Æô0;ù?Øh=<dG=×8?hõ98rR9ÓB?-Ò?'Þä>ÓÍ?	þ;ó.f6ó.f6D/#;®>­j>`a>?¦£=±~=û$?Ü"÷:¤;XeÓ>á=²<ÆH?8äG9[5?nø¥>kÉ>Ä¿?¢¬ÿ;ÀÚf6ÀÚf6D/#;,Ä>`>D<?Íã=ë²=×"?d£&;×«*;^óù>U\H=4=¤÷D?ð*9dÔ×9V ?ÛK±>qM>?Ô.<g6g6D/#;ÆóÅ>|/>ÌÓ<?òñ>A¶Ð=c?O	;Ü;»ë? 16=²n=ÑË2? &þ9@m9_&A?"çµ>8"£>º?"1<Y2h6Y2h6D/#;ïI>~qI>Ê-;?k=èA|=6Å ?Aâ: ô:<ì>2<ú<<ç~@?ÙB:þîk9£\?0oe>àG>î?S><%Þh6%Þh6D/#;h¥>²"b>¸@;?1m¥=G=4K!?õ;õºÿ:j-?î'D=çé=t3?p·9Ð)9^6?ÈìÀ>²­>°+?å«<òi6òi6D/#;\«>+Ëf>°>?&B>QÔ=J$?ð®;¥y;ê>Y¹=:îÉ<Y@?¨"9hj9âÙ/?E>2l>ù?h<¾5j6¾5j6D/#;p>8å@>	=?ÅD=îÐj=×v?)øë:³1ò: kù>v	·<i\<×­/?@Í· r8×!?Ïô>°L>¦Ã
?o<áj6áj6D/#;Ý>¼0>ME:?³=£Q=Fx?¤³;å

;=M?C	=rÈ<5³/?àæ9Ø7yA?Àì¿>G¬>kS? Ñ<Wk6Wk6D/#;]÷Í>Ýª>fç@?ßô=»Ã=Xé?Æ)>;çv ;±°?I>=ÄR=­4?°ª:9ð229v1?ì£>rv>yë?k<$9l6$9l6D/#;\i>ôb>×V?d>f±Ð=R:? ?­`l?Ë6$?`;Íä8;&¯4?0º¸X,R8
Ç>Õo±:zK:ï?JË<ðäl6ðäl6D/#;iU^>¯>s{:?ñª=v\=ÁJ?så	;?;y?Ì!=ôà<W7?â:h´W9MQ?@¤>Îî>?Þ<½m6½m6í
>;4­>¯he>GA?iºº=á=Þ?(?,/;<0;uþ>RÂ6=Ìô<q??ìå9¨®92E?óûá>Ö&È>/?Ñ<<n6<n6í
>;ÙZ¦>d[>ºB? >úþä=ðé?A, ;êóM;lÇ>r?=æÆ=R8?$½9§n9VÓ4?/Í´>âH>Sú?Å4<Uèn6Uèn6í
>;ÉÌ>`?>¤X<?WÁ=»t=6z!?K;/;(s×>¡<=ã¾=Æx4?`¦1¹@Î©·¶r&?ûP¹>R>8â?aJ<"o6"o6í
>;¢B>ê>«@?Iß=jG®=þ#?.f;*;?YðD=½=.8?(«9p»À9|@)?²)
?L÷>§"?>ª<î?p6î?p6í
>;Ä5?¸>¦i|?Xv>QA>Rg?æ×;ÞQ;G?¸"ÿ=òó=¡u?`BÄ9 Ç8b¿~?ó{?¹±ý>T=~?+	<»ëp6»ëp6í
>;÷¥à>=>Ê D?>àâ=C¾(?;!;Ló?^Í=¡jI=¹ð@?0®":ø¶9È:F?h:?{L?Xº?ðV	<q6q6í
>;ª±> &q><?±tá=¢ù±=ð%"?§«;oø:H?=NM=6ð=fq0?èùå9Xa9ÖW;?>qðv>°?v	<TCr6TCr6í
>;¤Ë>yÏ>>.ì@?¥Ï=¡³¡=¥è#?»>;³ú;Fã>6\=½=5?e9pA9Eª7?a5Ù>À>£e?ü~
< ïr6 ïr6í
>;,ú>0>EÜ@?ükÛ=Þ§±=?Ç.ý:;¬Þ>^@=§Ì<s>?Lñâ9Xl9ÝØV?ÈHÌ>^n³>ºº?§
<ís6ís6í
>;1?>=?÷q2>,½=Îq?q;Ýõ.;``?ûÊ=Ûo\=/·j?':À/9ñÂ~?ë­8?¥Æ>M©n?<¹Ft6¹Ft6í
>;]©·>ux>È~=?Òý÷=ß`¿=YÝ%?j';É=;aá>-y=©lB=²3?¸Ê:è/f9í@? ©û>¢ß>Á
?4<òt6òt6í
>;­>5M>Ù=?T½Ý=H»°=ü ?ßÁ;¦àC;:º>ïYK=tÅ=¨õ.?9à,®80x>?]N¯>¹ >Äç
?C<Ru6Ru6í
>;¹>:u>3A?wê³=NF="¼ ? %;I;Ï?Cì=qyÚ<?d;?@¨s9x¤'9"7;?W¤¢>>?ké<Jv6Jv6í
>;µX>®>ì(=?¿W²=ß=Jç ?§Ú:] þ:Ï>øhE=q
=3?P´9X%92e=?CE>à.>¿b?¸
<ëõv6ëõv6í
>;&¥>W¨^>­á=?ÖÏ=$t=< ?gý:¥
Í:/ñ?<j?=ì=<*?EÚ9³Ä9tK$?²>à]>?\Û
<¸¡w6¸¡w6í
>;UÄÆ>t©>!8D?Ïw>¥	<>Ö3(?^
<;FDC;¨ö>IØ=4=k9?4:pQ9E?,4É> ~®>?Ó<Mx6Mx6í
>;Ü{Á>ÜL> B?b>5Ú=rº(?!;1j;B°>
w=8&?=l5?ÀÊ¼¸È.4¹ÞA?üöë>êSÌ>Ñ?®<Pùx6Pùx6í
>;¾Ù>yÐ>ÝÌA?°ç="ª´=ñ¸#?õ_;X;ü/?,d¤=GÛd=ã7?°?(:È(9B?Lè?O-?¤ö?Ïñ<¥y6¥y6í
>;^{>æ)>`=?^/>
«	>.#?xM;ÐïD;ö?n=Õ<8? 	9@8IB?º×Å>D¨>C/?¿i<éPz6éPz6í
>;ÅºJ>ì>u??ëì=Sé¼=# ?wß%;ÁK;=gÐ>éy=ë±<©}A?ð¢9rl9Ík1?q|Ì>¹>ek
?eË<¶üz6¶üz6í
>;$#å>Uk>GüB?Ö>ï"Û=ãò(?ð;¹M8;3Ù>ÿ&=Åä<³w:?àðÅ¸8fm95ñ?F?¥`ú>v?í<¨{6¨{6í
>;	>R§F>¿B?º¨4>ùy>ý+!?Ì¹];`W;¨?VH=Ôó	=Þ:?¸aþ9àJS9zóI?]/ã>KvÅ>eD?m<OT|6OT|6í
>;}=x0=Æù7?f>Iýñ=u#?Äl;©;fÜË>RÎX<o40<g~?¶«ª9¨À8Q?SLw;e;æ'
?Ä<}6}6í
>;Â\>_²Y>Úf;?±¤=çÏ=ÄY?o÷;Òá:¤`4?¾B==,"7?lî9èü9ÍL?>6[>\Q?<è«}6è«}6í
>;Én>"ñË=@?ØAË=ýI¢=ñO ?åÑ!;÷:U'?ðw==W=Q:?8½9°¡9ËF?ÒÛ>Ù¨Ä>x?6¡<´W~6´W~6í
>;ÿH¦>9N\>!:A?í é=ò´=D%?Òh;ÒÞ<;rÉ?éwZ=J=Å=5?@É9P=9Ð;D?µnê>æÊ>x? K<66í
>;¶>ðÇv>'f=?¬¦¥=ì=Z3#?íI);$\;â8?NA=
m=»:?À¢9à{â8ÜH?¿²>J>-´?¡|<M¯6M¯6í
>;>Ìw5>MO??@Eã=e°=ÌË$?Iõ;Á ;qÖ
?½=E1é<\/?6£9ØÍ9Õç:?ùØÔ>æl¹>ýí?ñl<-6-6í
>;Áë>ÚW>Aõ;?¾ ¬=.ë=b=&?iE;	;lý>:=8=65?(9`¸hÐJ?6Ö¾>¿ª>V,?X<s6s6í
>;¸À¼>°åy>Ä\A?ÿ>Ü=Öv#?*ñL;¹:d;áå>=pÁ==`\<?à%S:A:
8?Ù?ß<ì>¡??<YÙ6YÙ6í
>;f	>ðKI>£þ:?îìä=-µ=·»!?ËõC;#;_?A_=ùÙ<WM5?:Èôr9âJI?Õkð>¤ÛÖ>§:?Z<?/6?/6í
>;^>ÓH>)<?Ñ¾=àZ=[0"?ç[;cÜü:Þ)?ÇÛ=b¥Ð<xu@? ù7¸`9*t#?9S >4>TM?Ä<&6&6í
>;]:µ>5Oq>ÊB@?nå={o=[Õ$?ÎW0;88;Áô>Ð=¼º<A?J7ç·àÐH?xÑÿ>ÇYã>?êü<Û6Û6í
>;ä>#öK>¥>?2°>@×=4`!?D#ë:¹B;MÈ>¯c=7®:=eo1? ©¹ »¡8ÙÏ ?Pxµ>,/¤>äy
?6<ò06ò06í
>;{	i>?>aA?í©==l;?î;RB;'È>U7}=ë4= &3?$5: ì9ÉÞ=?´>=>¹?2<Ø6Ø6í
>;ëÍ>è>C?ÿø=#ëÀ=ì$?¸º;Ú;ì>%.%=ké<Üj5?È9À7ì8(C?Ýî>·UÈ>u?ºû<¿Ü6¿Ü6í
>;+ø>ß¹ >ôE?ÏÂÙ=ø£=]*?ÇS;@;d&
?A=ÌïW=Í<? Ó9ÐOv9úq8?íö?Äà?n?×
<¥26¥26í
>;÷1¹>Øe>N?üc>IõÛ=·`*?íP;õ0;î6?¼=Î;=mÛF?Pþ*9È?A9¢??Øö>C¿>%?r<66í
>;l]>->'í9?«!=ê÷^=
"?¥Øã:»g×:d?Úe|<c1<õð5?À»U·Àwc7µÆ,?©
>ºØ>oR?ýø<qÞ6qÞ6í
>;õ¥>à`>¨=?ÀÝ>!Û=7å?æ+;æf
;¸ú?ëØ=æ:=,f5?ð9t¶y[H?ft±>Áý><¯?¸l<X46X46í
>;Þ¨>V0_>meA?´½=K=g!?µ.;|$;íÏ?÷Æ=ûº<
Ð4?Øb9^Ñ8a4B?BÌ³>
h>S5?Ö<>6>6í
>;¡ó>r·>I?3?>H?Þ=þ)?«w;Ms;M?¨S¤=Û÷U=hD?HË9ÐÅ9ñpM?C>?;ì?w?Ñ<$à6$à6í
>;xô=FéP=«4:?<¬=¦=I:,?~Q±>1º>~?ó>LU;<V,<«48?·ð8Hý#9ío?ý°:ë²:«.?V<
66
66í
>;%¤>Z¢\>«t>?ä¼µ=Tª=5$?#³";";Õ=?#=Dëå<;5?Ä§9@9£9û*?_¡>ßÊ>áj?4<ñ6ñ6í
>;,§>ºÅc>Hä;?õ=ºa=ï ?;è¸;b?¤«4=½3=í.??
:5ú6äèa?!·>Ñß > ?L$ <×á6×á6í
>;CÙ¨>Ç_>±½A?G>Ìî=î%?>5; GK;xä>Åy[==U_B? /9ö´9ÓM2?ÚÇÈ>÷Ü¬>¬?E. <½76½76í
>;¬ì'>ÿwâ=YÒ=?¸U[=G+=ò$?'ÉÉ:Æ¡Õ:ñÍñ>ì¦<X^<Jû??¸[9ì½9®Ñ?½>ÈA©>¬\?Úv <£6£6í
>;-é>é¸>;d?Ç<>N=³=º¹??½Vj;,ó;¯¢\?k1T=ð­=-K?ÀF¦9o¸8_v?P¼ÿ>ßð¡>í"J?r <ã6ã6í
>;æÈk=Ãw =ñ<?w
>¶Ðå=`Ë#?Tò=>\ò>f;¡,;j±*?Íòc9¦ñØ8ôe[?ÚF;Õ+$;Ñ?ÿg!<p96p96í
>;¹c½>¿¦}>§$??
iÎ=(=
'?¬6
;+
;&úù>ü|=LC=¶V8?l=G:Ê:ú×8?r>ËBq>·??Üû!<V6V6í
>;P¬b>
Ý>ä
??Hv=L÷== ò%?Ó&ß:pÛ:R*?¦=<VÐ<C0?x$9Ë9â0+?>[ë>#7?ÙÏ"<<å6<å6í
>;.â³>)Fp>*¨??³©É=1¢=5Ï?Þ;;áû>'=óL4=
$5?°9¨09J08?Ó?°ð>ÒV?G#<";6";6í
>;ßKÀ>Ä}>KýA?èö->!m>ç¥%?ø-;L8;«¦ñ>Þn=ó)=*°3?ðB¨9°eP96?Ä{û>wØ>ÿ?¹#<	6	6í
>;Øn°>o>O<?½!·==±!?>E5;ð¶6;úý>c=è$=ß0?Rï9 h97>C?HÑ>Ó ¸>ËR?æ%$<ïæ6ïæ6í
>;_à~>7¹+>û=?!¯=@"W=ò¥"?¹W×:*à:Rìõ>=P3=/6?Ø9h9lÚ+?~ù>=§>Þ?Þ$<Õ<6Õ<6í
>;&t¼>ly>¿½A?â­ç=hµ=äc#?¬û:qîß:KÛ?ÕHI==vF??':¤¿9ÏÎK?LP¦>j}>¯f?d0&<»6»6[Y;#ï>kj4>>?/Îç=/­µ=zQ#?ú7;Û¨);/Í
?¼<@ u<ûD?R`9Ý9ñ(? >ñp>®±?{]&<¢è6¢è6[Y;RïÓ>Û>???qü=Å=Ñ$?yU);4Û+;>ü>Rc=5_É<ôé=?@·øM:9|*?Íã¿>jE§>¾Ö?j&<>6>6[Y;£ É>_Õ>ÏA?Å¤>¼áê=%G%?²Kc;£¼Z;)?-Ë~=ðo0=bØ8? O9¨9T8?x?ð\ý>í?¥'<n6n6[Y;Ä£>JI>[¹:?d­=?ª=ñ?÷;xÿ:ï5?ýÜ(=°û<*,?àr&¹Ï80ø?¡>:v>¦	?.¡'<Tê6Tê6[Y;%>!L>Ö;?MÃ}=dE=ªa$?Òã:bÛ:¾?^º7=«=wÅ6?40Ë9pjª8ÀP?\¿¢>bz>±5?¯'<:@6:@6[Y;!·>o>a±C?ï=úP¶=ÓÝ'?ÿnï:¾;aÚ>{çý<!_°<ÀD8?~Ö	:`4¡9Ë`A?¿> >BÌ?î³'<!6!6[Y;S|¦>`x_>k¸>?Hpâ=Õ|¯=×)%?9F;ÞN^;1û?Ûi|=¤j.=r=9?
90ê8ÈGC?%
?Êdñ>|?|R)<ì6ì6[Y;d¾>
G{>øA?¹
>PÙ=õ%?Ãl<;6^;Ì+Ù>º=OD7=g9?¸´ß9¨9â7?!ì>h]Î>h?&ì)<íA6íA6[Y;*9>P`O>pB?Dã=]±=6Ü#?8Ì8;5ç;¦Ç,?Íñ=ÖÀÎ<þ0?:@þ¿8MÁ[?ÒÜ¾>;Å¤>öD?åV*<Ó6Ó6[Y;ÍÖ>Âc>éaM?ë}>JIÑ= *?U_;88Q;W¢?VSÌ=Ä¥=ï<B?°Å¬9ÐM9M¸H?jË?x<î>6?Ï*<ºí6ºí6[Y;%¾>sÛ>Æá<?!õ©=?3=É$?¦*;øW;	'?#:h=N®#=5?pè&9E89/?vÊ>Ý±>¨½?E	+< C6 C6[Y;RÞ>>Á0>Pý>?×=ï©=4Á"?[9;"{-;?£Ï=+×<Ý;?X·ð±z9R¾?
+Å>c¬>D°?ÔÉ+<66[Y;V2>ÂÀ7>@Z<?ô?®=ô'=#?åêç:ÈØò:zô>P->=b=ÂG9? í4¸m9F?U>ÆËy>À?E,<lï6lï6[Y;CkÂ>àê>
	A?>ð=U&?:];ñ:z;)â>÷=ó×X=åþ9?<¸ãh¹©ÀL?a
?µð>U+?Òî,<SE6SE6[Y;^º>O{>">?W@¦==Ð%?Í¹ê:4k;0öÒ>.=¼zØ<cq4?L(Å9 9þCG?X9>o_>Â?-<9696[Y;r>59>iÏ>?¸G©=ì=%?æ;]';7XÝ>¨7=A×=í
5?pd¸ %8F*?ãª>LÀ>i?×ñ-<ñ6ñ6[Y;#-`>
G>9@?Ù+>ïÄ>k8?é(;im<;Ëå>h=üÿÛ<a4?ÔºÕ9 ^9V0??0Tì>Q=Ï>÷?ú#.<G6G6[Y;on>9§ >ù=?xf±=}=\?ëî:Þ"ç:¯?V>ú<¡Û«<µa:?z9Ü9M*?«>÷9>*?«.<ë6ë6[Y;\¯Ä>|o>3A?Ì¼ò=Â¿=¨"?ú0;bª;Dé?Q ;=²Ô=V0? '}8J¡8î-,?èê¬>7>ÐW?/<Òò6Òò6[Y;Ày®>j>¦j>?­=ª=^A#?±IÛ:óä:á1õ>/Ü=ÿÃ<¦,?¸Án98ã99Î ?;g>¨>À? n/<¸H6¸H6[Y;a
¬>£lb>6B?Í>ÃcÒ=6a$?¾@;R;­Uê>UY\=Ô=É@?»9@Yñ8A÷;?Ð
?Oï>ª?¸/<66[Y;yv>ÓT>Ð??Û	Þ=²©=ëz'?ª³
;ôu;È>ù>ä6=],þ<58?Ò¹À¿D8Ìd#?özá>a¬Ä>¿?É0<ô6ô6[Y;CÌ£>ÉZ>\¨??=Ô=$A©=ÚY ? X;üh;yí>9£}=L½6="©1?¤:¬Ï9ñ©.?(læ>7õÅ>àý?S&0<kJ6kJ6[Y;°ï>èÄ8>ÜDC?Tåe=¨ *=v,?.F;ú?Ì:B???=º
=rµ,?ðX78c9>A?/©±>Ê!>}x?¯20<Q 6Q 6[Y;44> ")>B?\f?>Ã>W=#?(R;³·X;r@ø>nYb=GÖ =#4?Üµ:pf9³ÍB?'ùÂ>sq­>ã?(90<7ö67ö6[Y;Þ¿>ß>IM>?ÒÖ=º§=Wð#?ÛñA;Vi;]E'?ÎÌY=j=5?Àç´9Í]8õËK?¥|Â>Ðª>÷?U0<L6L6[Y;æ¶>àr>øá??èþÍ=5á =<å#?û;
ä5;rÞÎ>ÛA=£n=a;?ü<°9tÏ9mÑ7?F*Ó>ôº>è=?Üi0<¢6¢6[Y;ÛY¸>nw>þ??k?Ò=ä@¢=µÜ%?gH;Í3;ñ¶Þ>8C=sª=[@;?@Z¸ +9§Ý!?¨2Å>	ãª>5µ?Ö0<ê÷6ê÷6[Y;I>ï,6>Ý½=?öt="9=Ä(?j!Ù:¸Ì:IÂ?CéÉ<±Õ<Øð4?GÞ·¾7*?Ûg>ì<M>?ªL1<ÐM6ÐM6[Y;'¢>ÖñZ>1=?°T¬={=æ&?k×`;èæ>;¨Á?ùÓY=qD=õ3?ôí2:XX9ÞÐP?Kê>ÐÿÌ>J?ÿ2<¶£6¶£6[Y;Ïx>2^%>Pn@?-£Î=<	£=D;"?æ:´^ß:eÞ?P=CÌ:=o?2?û2¹¤·ò(?ñ{>bèW>¤"?/2<ù6ù6[Y;¬h>H9>ç@?S!Ë=òu =	"?	»+;Ö
;¦?
m=@*=l92?V:(Õ8ãQ?Y»>´¤>#?®4<O6O6Éu;Ü½®>FIj>Ñï>?1ê=+g=Ü#?ò;;7;*ü>hp?=Ý	=ßÆ2?5«98Y£9&Z*?Â*>YÏ>²ª?£@5<i¥6i¥6Éu;@År>[&>QË:?ÔIY=À
-=é· ?S};Ä¿;ký>þD=$ª=B3?ðÒµÐÊ8vm*?vÊÎ>çk¼>z?Ò½5<Oû6Oû6Éu;ÏÎ¸>«t>KqA?Ü	>ÀÖ=$$?}Wg;Qr;$7ô>ø<i=}=!$;?pÍ9h÷v9ã-?¾?ÜÐú>?«06<5Q65Q6Éu;PTµ>ì{v>rT<?
Æ=ä/l=y+ ?T,;QÕ$;[Ò?ìL4=8ú<Jw8?¸¢§9´49e
3?5>;Y>£?6<§6§6Éu;÷7¼>Q/v>¹C?(U>Q">](?G®P;§k;ÚÁâ>á¯=¢w=¦G6?p¯9@8«kB?h?(Þ>G?¹À6<ý6ý6Éu;p¼½>2W|>Ó|@?Y¥=ymu=@#,?¼Óâ:kMË:­Ï?/Á[=K%=µò)?øß¶dH8.$?ÃÓª>8\>­?ß7<èR6èR6Éu;3ôh>HK>_<?÷µv=ÏB=Ú"?>O:^£Í:ÊÀ>-=«ëÔ<.?à!Â9B9/Î:?Ó>}>zc?´f8<Î¨6Î¨6Éu;î>ÒÔC>2@?­cð=rÁ=ëS?ó;ÏâU;^Ú»>¹v=Î'=2<?Øß9PN9Õø:?i	?Æ×ò>l?Ö:<µþ6µþ6Éu;Ì>5»4>±=?§C°=ó=¤$?Ü;*);NpÊ>\ªß<6$<ô/6?|@á9Üb9¡_X?ZÇ>	ü¯>o.?µ!<<T6T6Éu;¥E¸>A¥v>ÊB??­ýÂ=»==F%?ý;C+;ðèÞ>j5=í3ð<RXA?Àö9h(w9¹K?¦Ï>[ª²>Ä?/<<ª6ª6Éu;ãHÚ>­¢>'EE?p>Ïç=|#?5¤;ÛÄv;¦3?,=
Îé<ë<?0"9ð­Æ8«t>?øD?vÛ%?»?é&=<g6g6Éu;Þþ >~T>õA?­Ð=Ê£=#?­)M;©=;v
?"¢=Í®Z=5ÿ-?øz9æÄ9¼, ?þ?×<?0Ö?F¡=<NV6NV6Éu;Ý¥>9C]>³??3Ë=¨=ÚJ$?×B;Ôt ;Ðþ>(.{=Å19=p-?§¦9dr9ÜF+?ñÈÆ>Úª>d?Ú=<4¬64¬6Éu;½>­­9>
I??¶>ÀBú=°*!?<!#;×·G;ÓÑ>¦¥i=÷!=z9?\ä9ªÈ9j1?ãÊ>YÈ®>ë?U¤><66Éu;xq>ýU>(l>?áDÚ=OÓ°=?S*;Ò6;¨Èî>ø7,=·{÷</%2?¤ò:4.9Ù>?í:À>(ï©>GË?8©><X6X6Éu;ý8Ï>ÜÈ>¯??îÈ¦==Ïd%?u´;8;bÛ>wwK='µ=+:5?$t
:|>98L?Ú?Þ>4Æ>«?Æû><æ­6æ­6Éu;J¢Å>_>è@?=^îv=Ý"?÷Ó*;$6;ï>*°=éâ<ðæ1?Ð¹9hkz9ÿ3?ÎÐ´>Ä>â?f?<Í6Í6Éu;]ø¸>éq>[¾C?p>ä÷=dÅ"?kKk;X4X;NM?w:=_Ë=÷Z9?|ê9@	¾9È83?Ï?Ê?è?qO?<³Y6³Y6Éu;K¢>°vZ>|>?=ØÆ=D@=êÒ?Xz3;o}];-qÏ>Rú8='ö<á@?É(9d5$Q?Ý>ÞmÄ>¬?qZ?<¯6¯6Éu;H>¶>=¢<?àúª=V=)Û ?ûú:;¬î/;¾	?Ç,=Ïïò<ÕÏ5?,Ôä9èq98.O?T¡>3Ë>î?á?<66Éu;¬÷ò>D*>JáE?þ×>4@¾=_-?MY.;.ö;?ÈA=Uþ<nEB?9[9ÝA;?,á>â ¶>L@?ü:@<f[6f[6Éu;8À\>>çq??Ùî=³T½=?!?"£A;ÚWR;ûªë>½­=;,Ì<xc0? 8N!9Z?ø?¶»è>¨C?mz@<L±6L±6Éu;|Ì >7÷X>dº=?ü$¦=³T=s&?&ö8;¸¥-;	W?óV=dî=sR/?ùM90Dþ8¬1?+çù>Þ>é°?O£@<2626Éu;Ö>PC>O=?¥Æg=«F9=þ ?{ß:É;sÄ>a¨<Ø%}<¯F*??}6 NÍ·f2?uÀ>>9C?4UA<]6]6Éu;±,¦>`>±â=?òÎ×=wª=?"?X>ä:ýÈ;#Úâ>+óE=,_=5<?LPÙ9à&s9÷B?¹Ì>H~>è?¦A<ÿ²6ÿ²6Éu;±¬>fi>G=?à0ì=
Ð½=pF?Z;^s;3,æ>ëfê<ò <Ka;?@°Î¸àÒ 8Ñò?Àç#?"P?îc?§ÎA<å6å6Éu;À>êu>.n??CM>3Ù=U+?mG;;¹!?ª¤="õ2=t9?pè:Ô¡Å9i7?.Eï>þÍ>#?§_B<Ë^6Ë^6Éu;å¦¡>£äU>yA?nô=»=ZN'?µG;³$;`¸?í[¨==Éu=þZ/?HÆ6:x>9¸T=?:®ý>&×>0 ?/ÍB<±´6±´6Éu;t ¾>Óÿ{>+%A?¢$>º1à=$?1És;§Ýb;æ	?¦=N·>=Ý0?À¹9(9©	-?ç
?§Ãô>j?%C<
6
6Éu;Ò>w2>oýB?A4>ÃÖ>Ó$?âpg;.ä;(×å>=
ëO=ÊY6?,ë&: è9(6?´?e÷ß>~?/GC<~`6~`6Éu;·>Ú~t>-¢??ó=¦½=z$?fÚB;×/;t?TÙ=ÎÄ<¬ëB?¨´9ôz9P&;?òpØ>ò¼>÷ë?C<d¶6d¶6Éu;ë£é>èp>5.D?Ñ_
>ªäØ=âR#?Q´*;Ý7;x±î>õÃ=sGE=Î4?hc²9ÀÒ7H?ôµ>å¡>?mÇC<J6J6Éu;_È>ê°>Ê@?á8>ùFÈ=]»'?0´U;øR8;ôf?4î=$1=Á©>?G9$9Õ.?yÎ>å/ª>êJ?B&E<0b60b6Éu;z®Ì>w>Í8??ë@´=e4=!?Z;¹;çÐó>mW=Où.=¿Ê:?ÕÏ·è·ì¾:?È¡¨>ê>ØB?Ð7E<¸6¸6Éu;Úí>¢->3
]?°±¤>¿ëJ>&ÆO?ö+??óG+?£Æ<Ã_<Vc?Æñ­9dµn9§TW?3/Ù;ð®;mzA?µME<ý
 6ý
 6Éu;1l>fO>Ø??`¿¶=L=¹ ?7í	;j;á¹ö>:=~ÐÊ<ÕÝ:?Lö9Ì»²9¶.8?Z>Ìem>K?zuE<ãc 6ãc 6Éu;õù>7ë9>å\??2>>#?ÃN;ÇWT;Eù>]=½Q=u1?@i8×ï72&1?9¾+?$t?2?¿E<É¹ 6É¹ 6Éu;ßøÐ>A>??_Ï¼=Æ«=´¨#?äú";T,);Ù ö>ö=ËÙQ=
2?7À?8ß-?$ü>Éêå>£_?[ÆE<°¡6°¡6Éu;>Ì>Yà>Ì?@?Êû=DLÃ=á$?ú>;uª);Éj?|³=!~n=o·@?°`c9À(9v??_ÇË>´®>Kz?¾HF<e¡6e¡6Éu;`[ê>\e>hJB?>Ã<Ø=½(?C«6;ù
A;k:ò>HG·=~=m©8?ü9Ø5é9a¨1?PÄ?ÚËÚ>W?ìF<|»¡6|»¡6Éu;¦Z>óã>:?Ió=YÇ=:[?þÌ0;ì<;©Ø?9Ò°<' b<.H?È8p.Û8ù6?jT>rË>î?\H<b¢6b¢6Éu;&L·>Sýo>C?xº»=BN=%&?Ò';FI0;}µó>î²=5oF=Ö??À­9 ðF9?B?-ë>Å>ªh?ì]I<Hg¢6Hg¢6Éu;00¬>´ãj>Ý©;?:÷=ìÅ=ÿb ?xÅ:tA&;L>x"{=#é0=´5?!¬9lÜ8G6B?X¡>ÒÀ>±?NxI</½¢6/½¢6Éu;G=·>D{x>¦È<?YØ=j¨=´$?Ùø:þ¥;jþÏ>Vo=S	0=3.? !9@·8Ô0?×q>>ÒX>ßN?2ÎI<£6£6Éu;zýÔ>ØÄ>õ>?Ð=à =ö%?	;·á+;;GÚ>þ²d=-l=÷Ç8?¨!9Úe9ìR6?t0¨>§Û>¶?éÎI<ûh£6ûh£6Éu;(u£>Ó^>Zk<?Öô=¼=+&?fâ5;4;Pì?Zòo=\Ë-=ª¸0?D9Àº±7:1A?X£ì>?jÑ>²£?âJ<á¾£6á¾£6Éu;Í~>ÿé*>ÿE>?"=¹m=¨È?ºû:'ÁË:b
?cú×<P<B³6?À¹ÀÝ7¾º?>?o>Ø
?oëJ<È¤6È¤6Éu;Ïv>¸Ð)>9ß9?%y=Ej=ç ?¢ÔÍ:Ä.­:U!?=¿áÊ<£C?ñã9äã¹9hq9?mÞp>l~X>Xi?ÑóJ<®j¤6®j¤6Éu;ªM¦>µ^>)??õÎ=K=ßL&?(F;Ö$;5à?OÉ=ÈA=dé8?Ð%9hrn9ï.?xL?$á>ÓÄ?K<À¤6À¤6Éu;ûÞ>/Ç>:çG?è¬?>!>y
)?]êy;	X;å?â¥=d=++:? Úå9ö8ÃH?Ezë>{¦À>t?,K<z¥6z¥6Éu;­v±>êÚg>¹ñC?[>Í©é=ø4*?±S;+5;6¨?}=â¾L=Z©>?`íB9Ð#ð9÷Î$?ÿùæ>Ã>$?IL<al¥6al¥6Éu;PÉÔ>Þ>E?D×=7¢=ê*?Q;qâ;öê-?Ø=P=­7?ì\7p°X9j'?S£Ë>êy¬>I ?ß¦L<GÂ¥6GÂ¥6Éu;Öá>Ä{>V5>?>:>t/Ö=©n ?¨N;ëu/;â>ÈQ=¬Ð=å6?@m®9À%ó7¼bP?WIÀ>P¦>	ý?sÞL<-¦6-¦6Éu;OQè>Æß>^¾G?[Ö>+ÅÆ=	(?£;Ì×r;ã+?íó¶=WÄy=½;?0Ë9ìï·øZR?+?=â?·?ïM<n¦6n¦6Éu;o>lðQ>Ç@?§FØ=Eå¬=© ?(ÿ.;,;mK?´e=Ûä'=ü.?X-»9à
¹8ú#@?ú >ÝM>jê?_ûM<úÃ¦6úÃ¦6Éu;D¿>Áºy>yD?þôÖ=ò£=ÁÓ'?Æ';XÌî:°w?u"=ÿÜ<ç0<?@&9@¬7V[?º>-ý¡>Û
?×%N<à§6à§6Éu;§x«>Øe>
ü>?C»=µ¡=ª%?ì3;x$;"<è>yg3=ì=Â,?à[v9`¼B8Ý(=?Äò­><I>N
?üN<Æo§6Æo§6P;Õ·>IL>âA?ÞZ¦=×~=³'?)g;îoö:?(=Àhò<Ô~1? Ö¥8Ø%90~%?-úÈ>[z±>µò?$N<¬Å§6¬Å§6P;âãf<'b<Ì9C?Åë;ý¶;mÁ$?áûþ9S1:ÈÎh>4)<0<ò ?`¡E¸°-ª·Òø?²9=U
i=ñÙ?®N<¨6¨6P;+à>°´L>¯A?,óá=­ú±=ó"?7Ñ; a/;åbÓ>Ì<u=%=¢ >? Þ­¸P®8D·0?.å>Ä>×?_YO<yq¨6yq¨6P;ú"¨>­y_>y@?´A->¾>-"?6Y;ó;lL?íë=GY@=O9:?ð9Íg9C>8?ßþ>;Ú>ª}?O<_Ç¨6_Ç¨6P;lÎ>ª	>di??¸S¨=Ñ|=ÂÜ#?kH+;ZK;Ñ ×>-§=çç<Ö¸*?T9@ÒÂ8Í.;?Ú>ªº>ü?8{P<E©6E©6P;87>HNC>÷@?à)©=¸=D¨"?Ðq;/;Ö:7*?Sa
=áüÀ<7?d9ê9§Z(?!£>>,>âD?LP<+s©6+s©6P;kÛ>!>k±@?Ö>
æ=½#?uàH;ØH;?ô=¬})=¥ãB?h¡9Ø2â9U,?Yé>óÍ>1?P<É©6É©6P;9ï>~×>6F?è¡">aWò=sÌ+?!s};üo;.?lc=þ_4=»>?ð`9ô9x2?%?q
?ÿn??fQ<øª6øª6P;¸#ß>ª>	A?Rõ=M¾=.%?*§;HM;Ë1 ?Õ¦=-qm=3?@ØÛ9¸âä9X.*?¦1#?	þ?c?DR<Þtª6Þtª6P;ó@¨>5Ed>U±<?Ô³=/=J"?¬;¡n&;-WÇ>Tµ=bC=·Ï1?Î9 ë8õeD?Iï>÷%Õ>¤?ýER<ÄÊª6ÄÊª6P;Î,>Df1> h:?½ÁÎ=°¹¥=ï°?Ç4;9}0;?)ÓM=U=¾Î7?ó½9`G9
3?Í¯>ÛI>qè?¯xR<« «6« «6P;`[´> q>@{??ð}¯=ø=/n&?ÙH;*Ú;R7?÷T=áF=÷9?T?:èæ9TÄK?vÂµ>Y¡>ñe?S<v«6v«6P;2á>ÔT>×û:?Zñ=S¾=g"?êí:4Sý:Ûï>â)=íþ<$ñ*? ¸\¹P?9X?)§>j>H{?ÁºS<wÌ«6wÌ«6P;v%¡>kY>
>?ù÷ß=­»¬=÷%?ZI;)(;my?ä=¯{É<×<?ö&	:Xªô9ëÄ-?2Øí>oµÐ>lÞ?FúS<]"¬6]"¬6P;yH<öV<»í8?[Ú®<><ÇT?£Ï°<¼<Ù«ð>d¯Ï8c9²'J>ßh.9~;p8¡ë¡?Dë7rÒö9ü[ô<FT<Cx¬6Cx¬6P;«£>ûÆX>¸HA?µ$>Odû=Ê'?je;è4L;8Í?y=P8=ò92?À'¸ >A¸G4?T ÿ>\Ú>¼o?¨HT<*Î¬6*Î¬6P;C >T>#A?}tÜ=«=ð$?©&[;0M;Xm?ÞÈs=jD0=t1?9Ýr¸;ÍJ?+®û>»Ù>ùô?VZT<$­6$­6P;àZÑ>îþ>pf;?£=Çm=CE!?¡ú;1E;øWµ>Ãv=¾«(=¸:?b¸+S7&&5?u?Zÿ>gñ?ìT<öy­6öy­6P;#÷>kú£>Ñ@?ÇÚþ=aÆÃ= &?G\;¦S2; Q?_c=Ð½è<ùP/?¹àe8ôÑ?]
ÿ>Fï×>K.?¿{U<ÜÏ­6ÜÏ­6P;Wbu>%>=¯=?iüñ=*¾¼=¥$?
;UÔ:åÝ/?¦s=°Ø<§7?Ä9 æ9à??d?f>÷øC>
c?ý¤V<Ã%®6Ã%®6P;w>\;>]U>?O>óëÒ=ù#?iM;]S;ùÍø>³U=+=ø8?@õ949*-?d?Fï>í?s­V<©{®6©{®6P;ñüÁ>´>p??ÚÖ=Îþ¨=»"?ôf;³ÎT;ê
?@´I=½è=Q÷=?ùÑ·@9»+?·
è>Â[Ì>ÌX?§mW<Ñ®6Ñ®6P;'¹>^{>d<?A»¡=äY=üI!?},;j};¢û?lV>=u=Ó+?@98àO{8Ñ)?Ä¶>Jw >·É?×LX<u'¯6u'¯6P;¯¤º>py>RÐ??þ>¨wÌ=\$?Ýâ[;¦j);©!&?O@=!:=eß<?¸R8:ì9º¡N?{{ô>";Õ>Â?.Y<\}¯6\}¯6P;9!Ê>Ô+>4Õ@?Ç¼>lòÆ=`ñ&?¯ËL;3c;Alæ>º=ÖÙJ=$¦6?(°:ðæá9m0?¨ñ>!jÏ>¡!?aY<BÓ¯6BÓ¯6P;Ü
?ÒE>zc?!¡n?à?kGS?¢JÈ??Î=?`P=L¢+=±a?lÍ':pC)9ttz?Öçs<UD <­ÌB?²Y<()°6()°6P;I >åY>±<?Û£Ì=ô¡=+"?ê;Ñ?+;½ì>]=ã=¬«8? ¸Ò9BU9øÒ@?c$ñ>Ó>æ?7ËY<°6°6P;îÃ>8>Á=?{á=ÁF¯=ó¬$?®+`;:uy;¯æ>=Ã65=|:?`è¸°þá8Ý8(?V #?$?Dp?}Z<ôÔ°6ôÔ°6P; |å>B>KÌD?Ð
>r4Ï=§*?Æ;
¡y;õ?ÓÙ=ûÒ6=GÓ<?ÐÁo9 £ì8ßA?¼è?ÛíÙ>4Ç?f0Z<Û*±6Û*±6P;D>Ó0>û>?M¥=è
=õ?ÓÒ:Y3ú:!k×>.±Ó<Ï«<À{1?@q8(¶Á¸o©Q?è)>R¦t>;o
?F·Z<Á±6Á±6P;®>Ü5>Í??	É=V7 =Þ ?qÿ;IÓL;^y»>;;ò<µÛ·<£(?yî9?9zL/?hÖÃ>ìp§>$µ?º)[<§Ö±6§Ö±6P;8íí>op>ázF?C-%>,äô=e«,?:;5; ?ûPÌ=ë=[d2?PN9'·F>?Èr?I?Ø³?º[<,²6,²6P;Aü´>Ç©p>â@?ú´Ó=©=QÐ?Hé:Ñ;íæ>Å=H?="08?°ÓM9@Â¿8dj<?KÆ>«Íª>2Õ?ö¤[<t²6t²6P;x³ª>ÛOf>½=?¸=yÞg=$?-T;67?;ñN?]q=btÑ<554?@1ë7@ÖT8F/?¹wÿ>7oë>?ä
?=«[<ZØ²6ZØ²6P;ø©>jb>f3??ÓoÑ=ä¤=§i#?é;¥;¾k?QyÆ<­B<!q:?Ì}¹ð¸I'?·ßË>ìE·>Gc?íÆ[<@.³6@.³6P;¹!¿>ÞÑz>FC?x8û=`Ä=q$?óR;.G;wJ?Ê]=øä;=Óá=?Xû*:ü ð9-I<?H?öÛ>R?46\<&³6&³6P;µ>íÛ·=õ<?1Z>,ÜÒ=òS$?·Ï>UèÖ>1÷>öZ<#**<´$?8¾Ï9Âµ?*ÅÊ:vçÙ:^8î>\<
Ú³6
Ú³6P;±Ý³>½K>>Åb?h?>)2>¥F?ËI?.?2?}<¶*<5®I?äs¹°«Þ7õ>Lgt;]M$;2g>?ä]<ó/´6ó/´6¡;áé×>çáH>ã?³² >]®À=´U?"0;»;eô?%.A=s¼<å?hê90u8Ùõ?pÖ>Ý¤>IÁ&?T]<Ù´6Ù´6¡;{Ç>¡x5>ÑÊ?U>~=@U?íF;ùyÊ:Î{?Å/=0ÂÃ<.Üe?@É7¨U)¹/;?ß ?¿Er>­ê?Öq]<¿Û´6¿Û´6¡;R>)ïP>q=?QÇ=(W=Óx'?¨.;ÔÀ);ã²?=J«ã<ª6(?DL9Ë\8,A?ðÛÆ>°>7?,]<¦1µ6¦1µ6¡;t­>ão>É9?sÍ=3 [=ú("?y?(;¶A;DU%?PÜ6=
q=jº0?(Í9}ò6U¶=?-Í>q¹>
?5ö]<µ6µ6¡;Î>ô#>ÚC?ò">M`÷=Ç (?n{;ó;7?À<¯=Ýl=N¡=?hß·98§ç92/?»B3?	?²õ?Ì1^<rÝµ6rÝµ6¡;º>h6N>u=?¸º}=JªC=þû%?À;«;íÉ?b=TéÜ<ó-?P5Ç¸¨)C¹§D?Ï©>v>.1?*Â^<X3¶6X3¶6¡;Ù>ÇD>;?Hóz=ÒE=¯`"?¸r÷:ÚD
;å>M=Iâ<%.? I`9@ìH¸RP?Ù> D>=?Ã<_<>¶6>¶6¡;iAà>¶>â»??j5>ÝúÊ=¥²!?s¦u;>Òf;(9?[=ÉF=91;?ÀÆV:`:CÓ>?@E	?]øë>$ì?Ý?_<%ß¶6%ß¶6¡;d¶>á7;>`ð:?
§©=a=U!?îÔ;Å®:å£??Ë 5=Z=,Ü1?B­¸Àp½·v,?y>´h>µù	?ú_<5·65·6¡;e«1>Wò=Ã®;?í)`=nx4=fý?æø:ë*;·º>m-m<m7<ºã%?«!¹D	¥¸Ü½?Ù>|Ç>¤?`<ñ·6ñ·6¡;x¬>éZe>â@?ÄÌ=|	=>R%?¥;£Ç:;;TÕ>ýb=î*=z*?`¤¸ é8:º?ù!Ì>­³>
ì?
|`<×à·6×à·6¡;%$Ñ>ë>'
D?Ö,>í[Ê=_ò%?Ì;Ì¥f;-Â?X=	Ë<s®:?m9ðË,959?ªù>hÍ>~?&`<¾6¸6¾6¸6¡;	kß>k>üA?z8>½Þ
>Ü	*?¸Q;7ÁZ;¢mõ>`¶Î=øà=>?P.°9 t9
>?n?rë>Wã?­Ï`<¤¸6¤¸6¡;É­£>T]>­=?ª@¼=à=zc$?W6;<;û,/?"04=è»÷<C3:?¨»7«·ÚÌ??ò×>s¿>Û?ië`<â¸6â¸6¡;>_,2>ôù<?6õ¥=óó=&?Ö;¨3;8ä>ôä<8K <ªÓ6?ß 9n©9Oê$?kº¥>LJ>?K<a<p8¹6p8¹6¡;(G>¬H>çá;?Y¦=¹O=¢ñ%?¥Â;sÓ:sO?Oe=Ýu¹<F<?»¾· ¶¿·áÙ=?ÿÎ>o>Õv?La<W¹6W¹6¡;¹¡>y[>Î<?J·=Í=³"?©¡&;	û;ú´?bÝ5=}=H1?Ï9ð£9Ñ/?¸«>æÃ>Ê?rÚa<=ä¹6=ä¹6¡;'[Ö>çN>+B?X> >ô=Hë$?]ÑW;	þA;¡f?BÛ=hE=?s2?°ÓÍ9`D9à 7?i±?Na?ªä?ß\b<#:º6#:º6¡;#¼>p»{>1??Öl½=ÿ-=s!?&¸<;!);
Ó?»=`]=ø%-?@û8ßR¸T8?a{ë>ÒnË>O*?
fb<	º6	º6¡;0R>ÚX2>©<??3°=ÈA=?÷W";võ";ÿ>¯B'=rIù<ÂÃ+?n9¤¬9'?Æé>QÔ>÷
?}b<ïåº6ïåº6¡;ãY¸>Íc>ÜaO?PUÂ=@=RÊ6?èÄü:vð¿:ê(?=öÄ¹<wF?5¸pj¸S^C?
â·>ïc>4?b<Ö;»6Ö;»6¡;×0£>Y>¿@?§ë¤=>v=D%?¥;Ú};!þ>Å=F á<O%4?Pu³9ªü7ïV?%BË>¼®>å?,Îb<¼»6¼»6¡;àA>>1ç;?í:=üª=R"#?£;àT;Èè>Ve0<'ï;Kí<?²9¹¬9;2?º#Ë>eP°>y?ò)c<¢ç»6¢ç»6¡;f·>¹w>.">?É×½=+d=jÁ#?_÷;7N ;ª²ê>á´<ßz< ^8?Í9îv9~n3?®ß>üóq>Òà?K7c<=¼6=¼6¡;ìc>N/>+ <?#¸=¾,=Ì8!?«;)Õ$;nà>÷_
=ÛÅ<c¶7?È60!8ÁS-?)(?¸õ?ÿå
?¿Æc<o¼6o¼6¡;¡>FòZ>Õ<?Uo­=&ï=®$?°É#;Pâ;»?¶B=ní=²6?P¡9 =é8oc3?©|¯>!>J8?åc<Ué¼6Ué¼6¡;KÆµ>#]p>sA?ÀB>Y>\Q"?Ân`;_W;C?þîk=*K%=¿³6?H:P9<G?µþ>¹EÛ> ?°d<;?½6;?½6¡;N£>sñ\>fw=?ü>¿¤Ë=ÿë"?Çi$;±¼;ÌD? µ&=GÝ<Þ@?l 9X_9Ã80?é>É>\?H¢d<!½6!½6¡;Qê­>kj>Ù=?¤Ã=1ã=H¢"?º;9	;¥U	?[éS=#=IÝ%?õ9Å9Î\-?¸>þÔ¡>?ád<ë½6ë½6¡;6Uy>X!>vÍE?#ä¿=j=³7"?Òø:âIÉ:Õ?í<Î¦<#à5?` :H)X9A²]?º> >-Ý?ï±e<î@¾6î@¾6¡;S²Í>ªÈ>¥¶=?Ãë=O4¸=Ó#?Ê¬\;#82;~?{=¡==ÎL4?ðÅõ9h:å'?yôç>?Ä>J?Å²e<Ô¾6Ô¾6¡;Í>ø>µYD?~G<>³>¢µ&?4;=R';¼"
?9e=íF=²:?x¸ø9XW9fE?¾ã²>}"> ?­ºe<ºì¾6ºì¾6¡;PñÕ>.Ù>ÑC?	ú>6SÊ=j1#?ë¡3;^Ö_;qÍ>òç)=@ ×<10J?T0ý9ÜÅ9D
@?ÞÕ>Ø­>öµ?Û÷f< B¿6 B¿6¡;ÙJÂ>%a>8@?
ÆÂ=O¬=±°'?^u6;ç1;$G?ê´,=¶ î<£G9?èÄß9XD9®[9?Ö£¯>¯>½4?~'g<¿6¿6¡;ÀÍ>zD>âDA?hî=Pú¸=øø$?ÝÙ8;quR;ÜÙà>æß¸=w=1??°£:Xâä9B=?ÕUò>\Ð>c?½Cg<mî¿6mî¿6¡;S[Ô>ðv>'\?UÞò>Z¯>lßY?q8 ?Øc?ö®4?mÒ<ú= <ù`?àÛv97O?0ò;·4;´öT?zg<SDÀ6SDÀ6¡;õÃ>;5>á<?ÓÂ=-\=ñï$?Uÿÿ:÷Î:­R?@³<ÄD<tÉ.?ã¶^¿8Ñ?5ß>%>d?Áµg<9À69À6¡;Z£>+yV>4C?`+	>áÔ=eô$?ì?;u;8ÀÇ>g'=Ý9å<µ+;?¦n$:¬i9HêW?¼?R.à>ô%?h< ðÀ6 ðÀ6¡;pÌ>in>ùh>?eÔ=Ql¨=G2!?×?;;&î?j¹l=ïå"=:?¬9¨²9ãpD?Pº>à¢> ?1i<FÁ6FÁ6¡;¸Ë.?ÊÍ¥>ñ?·A>ã
Ì=;r?;·5;¡²;?hºé=·¿r=¢|v?øÓ:@[94Õ~?É'K?x÷>A(R?i<ìÁ6ìÁ6¡;ðGl>í>×L>?t[`>éb4>3?N«;XS;ÒÚ?V÷V=í9=KÁ4?òÜ·x¦9¤`"?ð>\ÈÔ>Æn?°i<ÒñÁ6ÒñÁ6¡;4p>ýÔ1>¥6=?ß"­=Þ=G?.I5;(}I;ÊTæ>,Ç0=çï=$.?tØ9(¢9ñ-?Öå>jÏ>HÄ
?y¶i<¹GÂ6¹GÂ6¡;î²P>î>ÚF6?wa=ºÙ3=Ív ??Á:¿w:
!?Ç	=1ÑÅ<§^1?tè9ð0l¸ÝJ`?&c>´oO>Ìe?éj<Â6Â6¡;­î/>Êë=$??U¶Á=(Û=(!?¿ÁA;ÞË;T7 ?~T=SÈ<7? í8È$79Q+"?¶ï>5Ø>
?òTj<óÂ6óÂ6¡;_r>U8>Jâ;?¸Íþ={°Ê=é ?Á;#&;¤à>?U=Ä¯=M56?Hj:ZÍ9lM?$êÓ>q^º>?FÔj<kIÃ6kIÃ6¡;]*\>ê>2¹;?E=&u= A$? U;X;g~ú>L£<v<>)?ÆC9ä9õ¶&?s¬>¼
>ì¸?ØÌk<RÃ6RÃ6¡;BÖµ>ðµv>ÿ®<?èd±=ÿ=r1"?¨ö;í;hÈ?Þ<â­<SÜ@?àØ8ñ/9_!?7°>öt>T?-îk<8õÃ68õÃ6¡;Ï/µ>ät>v«=?^oë=PÂ¾=Nú?%!U;%qR;y¢?°x=0KX=%v4?]9:X9ËlD?øÈæ>U/Å>¤Ï?^l<KÄ6KÄ6¡;f©>Fe>ÃÇ<?6#£=înz=Ã&?WÅï:Þhà:Ã?°Ê=H)Q=à;?Àõ!¹³ý7¬½.?ãe>ûm>¼?Òól<¡Ä6¡Ä6¡;û>&ËP>;?{§==|0?C;Rï;&í>òe=1	×<ýª0?H9bU7=E?7Ç>T®h>ÏÈ?¦m<êöÄ6êöÄ6¡;y£>í[>à=?vÓ=L:©=õ ?Ë#;à¹b;¨ñ¸>RLx=º.=ûä5?pÁû9(0
91úI?ð>Ñ>ú?©Öm<ÑLÅ6ÑLÅ6¡;§ùh>## >m8:?1(¾=$=W
!?oeë:>Så:}c?O=<ûã<U-?¬
:P3F9ÌE?É¸>£	¨>?®ëm<·¢Å6·¢Å6¡;´>,Å2>z9?^y¼=¬s=$Y ?¬o.;ú;&?2=(Äñ<<?p-ï90ÅÄ9+4?M?Ôû?Ò?Adn<øÅ6øÅ6¡;iû>!¢8>ñB?°#>Î@é=ðÇ$?äs^;ös;iÝé>æ¯=+ÐK='?8?ðo9`
9 D:?l?Zcý>ñ?jn<NÆ6NÆ6¡;j>ÎK>/o>?
$³=õí=qP?B";ó7;Ýâ>Ò
&=õò<â÷.?XOí9Ø9ÙÃ7?!·>5ú>=?qkn<j¤Æ6j¤Æ6¡;\>gü;>O;?é¨=³=Yn?¿ü; ;%ÿ>@]à<»©<ù2)?úÐ:ÂN9_ M?t*¨>gx>?(¾n<PúÆ6PúÆ6¡;)À>W>'ú??Pæ=ÏP±=GB&?B8;ðî.;­?~Þ8=h=Ü¶2?T
Ê9`8¯R?fÕë>­ýÌ>;B?JÁn<6PÇ66PÇ6¡;·Ô>Àù*>É??Ùÿ>iÞ=:¿%?I;a*};H¹?êrJ=ûM=»±8?¨ª£9Pª$9äÝ??¿f?8u?>¼?no<¦Ç6¦Ç6¡;þ¤>w^>'G=?X* =QHm=ºÌ,?ï´4;ÿ>;Tó>¨"=©å<64?pn39@¿38Ã@?ä¥þ>À@Ù>A?cp<üÇ6üÇ6¡;¾>>^þ=?ÈÇ®=tP=µ$?ý);w!;Tk?"Cc=²Y=@ÄF?ÈÏï9Ô°9JB?W©å>¼)Æ>X?·p<éQÈ6éQÈ6¡;æR>½X>(À<?+Î=ýµ¡=!#?Mú:UÜ;ö¶ö>ê5=Îl=t3?`7¸ày8ØÕ&?Óa¨>ì,>?y'q<Ï§È6Ï§È6¡;Yø»>ôy><A?ç·==ñj#?bG;M\D;ÀÅ?ê2=ôG=$â3?ØÈ9@ÛP9!þ9??.?¦?!Zq<µýÈ6µýÈ6¡;V¦>Áã6>äy<?ê3=HVG=5¥$?ë:;N½Þ>Àj=_ò×<f!1?P¢8`d8
!0?ºÇ>´±³>Ã?Ëxq<SÉ6SÉ6¡; å>>B?­:>#>1~'??;S¤;¾pø>Óg=aR=Çº9?(¾9àm968?ô¯?@óú>L?Aüq<©É6©É6¡;L-£>°ïY>9­??¾è=à¯=)?_ù:;²@;#fø>«l=ña='
3?¸îR:°J9³¢O?1·Å>äÃ¨>õ?þq<hÿÉ6hÿÉ6¡;GÔ>ÒL><?&òÒ=ou¥=n0#?Bf;;þ2,;zL?½Y<<
b<ZT3?°%9ì>9G/?Ñp?ó1?h?-r<NUÊ6NUÊ6¡;Ù>¹>C]|>ê;?ö¤=Ê*=+Q?6;uöL;ûã>gAo=2=õ,?8R	:ðqn9 A:?¸l?÷Çð>uË?Gr<4«Ê64«Ê6¡;7m>v¬#>;9?Í^=-=uË#?Ë¬	;I;Ûp?H|(=]=ç<º:?À÷¹9¸9uÒK?½>î©>^?ûzr<Ë6Ë6¡;E»>Kfz>JÆ??a³Ì=r=êj&?_"!;x0;òµé>2>=zñ=ì9?"I8`H¸4F?VÙÖ>õ0·>¸?r<WË6WË6¡;>óK>Ú9? Ì=tÃ¤=ø?ð-ã:p;ªºÊ>RÏ<õ<=#7?ü9xT9t=3?·>Lí>-?ûr<ç¬Ë6ç¬Ë6¡;(&Ô>ù>öÙA?Äu¹=~=Gµ'?;aø
;ìõ>äWl=9(=Ô3?4Æ:8^e9'iD?¹>à >®´?¯&s<ÍÌ6ÍÌ6¡;õ«>UÂ^>¤E?t-J>_ù>ªÄ!?C,C;w­0;Hf
?·°=$w=Q7?nº9 Å8î\B?
?¥ì>)w?áÄs<´XÌ6´XÌ6¡;(U>G> z<?1ê=÷ìs=÷Ç&?ïÆ;Éâ:Yá?T´Â<sP<HU*?ürb9Ðî8êO4?[î>b>?¶t<®Ì6®Ì6¡;ö¨>ý`>ÓÎ??¯à=(Ç°="?\@u;ÊT;W¦?ó÷[=W=Æ??0<9ü³8eC?"?rú>aZ?¢u<Í6Í6¡;·äÅ>z>ÿ3??$>3EÖ=;¨"?
P;}×I;zB?,/¢=Nf=G4?P4: cg9÷ÆG?¶sÿ>Ò	Û>uG?u<fZÍ6fZÍ6¡;>»ä+>'??M>¥»Ê=ä#?;é};Äç>xí.=®ªõ<I6?H²ô9'P9B"G?é}>Þ>¶?>³u<L°Í6L°Í6¡;ÀY®>Sl>i=?í4ã=³²=³¾"?6;ó#;¯¹Ý>Ü}=^µ6=LC1?Õ$:x÷m9ZGE?{­Ì>!H¸>±*?PØu<3Î63Î6¡;JC>ÈÊ=¾7?huf>¯5>Qm"?Ïä_;ënx;¶æ>L<9Q¥;-Q?0¾Å7êR8@°3?=>µ/c>21?Êõu<\Î6\Î6¡;ûÂ>W>Ë@?]¤>@îÍ=ìg"?*ù;#=~;Z?út=T4=,.?Ó½8©·?a6?ÕÓ2?:' ?Óì?qôv<ÿ±Î6ÿ±Î6¡;å>ºA>ù¾=?øµ=v=ùR!?ç(¡:{cÖ:pÀ>þã=Ò·Ä<6?¤6Øã-9PÍ?õô>=$>|*?¡õv<åÏ6åÏ6¡;3cµ>óo>*0B?L>*ä=%?M2-;l]$;¬à?0,=Î ñ<=<7?áæ¶°ö8Dò%?Ì>U­>dÕ?qw<Ì]Ï6Ì]Ï6¡;ë³>Kr>D>?[ò=}¾=AÝ"?/~U;FSP;Ô,?3´=xLw=Rl:?@Ãé8H99`-?7SJ?Ås4?Ù?í­w<²³Ï6²³Ï6¡;>°zL>ED?:)>^>p'?FH;IëR;àeó>±=ä?=°A?(6ï9@G9·B?Að>nÀÌ>º1?x<	Ð6	Ð6¡;%±>ÖDo>=?YÃ=Po=X"?Ùí;ò/;
ì>B,K=A÷	=3<?`Ö8èav9Ü¡&?^>ü>¼?Áy<~_Ð6~_Ð6¡;b>×Ù?>R;?#0>Èô=X?]ù;1Î;9öÚ>x=ß,=k]8?pý<9°²8Ù<?IB>ä>2Ä
?Ky<eµÐ6eµÐ6¡;¿s>*îL>ò;?>Ö=Ò¤=ÿa&?ãõ ;'Ý9;³Ý>
ÿ=Î¸<h¶5?Í¹H
9êû>!ÀÝ>}×Ã>ï?µy<KÑ6KÑ6¡;q¯>
íi>v @?vÅµ=²2=FZ!?µo
;Øô:2á?98Q=g =Z6?@9x
|9['?w¨³>½>é?ãËy<1aÑ61aÑ6¡;>þ3@>@?ö[>ú|Æ=%?xfk;%;Ä	6?÷=hP=Þ8?ÐKl9s8Cà@?>Þþ>ôß>õ?o<z<·Ñ6·Ñ6Ãdª;¾Gn>Å>õ@?m<ß=$È®=-|#?×0;ÄW";ØÕ
?;ém=µ*=|c2?Ð.J9ýB7Û??Õâ¶>n>Z¥?v{<ýÒ6ýÒ6Ãdª;¥½>y>ÇäB?Kyû=Á=.X&?;~a;õ?w¼=Å÷T=rÏ>?ÐN¼9(a¢9|Q9?¬CÛ>¿´>j?~{<äbÒ6äbÒ6Ãdª;jÛ¯>[ j>lI@??ò=µ½=¶#?+;µ	2;úõ>½=w;G=
þ(? i|9à#¸<?R
?]Tü>°­?Z|<Ê¸Ò6Ê¸Ò6Ãdª;P >LDX>Ä=?
>¶Ô=Á½#?òác;3I;_ù?cD0=Û_æ<ÅßC?Ï8&S9}-?ïÕ>[ù´>º?°/|<°Ó6°Ó6Ãdª;H¼G>*Æ>?²=?%=tZ=`· ?¦%;n;X?

=ÄbÃ<èË8?X9¬Ö-9®@?QÆ>¹³>
?µ¦|<dÓ6dÓ6Ãdª;§>7ðW>h<?4à=u}=a!?·;KA!;ÞÕ>Mb=0N=ý6?ðá/:@£ê8êÂU?HÎã>rË>¶A?Ú|<}ºÓ6}ºÓ6Ãdª;¥m½>x>C?áÓ#>×¤ý=uY%?^Yq;ä^h;ò?uÄ=tøa=¿Ý3?øKÏ9±
8hÎG?rÚ?â¥?¤?þ1}<cÔ6cÔ6Ãdª;¦~>%ÏK>p=?Ûú=ë«Æ=!?GYÿ:ýØ;è>fÙ=.Ð<\¸??·ð·)9çV"?Rx>cÍV>AÍ?]¤}<IfÔ6IfÔ6Ãdª;
 >ÞR>¶þB?wy>¹¯ë=É³&?rN;;ÎD;©ô>Êª=óm=ñ¾7?Ò;:@!9hNG?ª&ø>åÓ>z?ñÊ}</¼Ô6/¼Ô6Ãdª;Åð>Ò>µG?¶Ñ!>3÷=ô`'?ï\;éB;O?5ì@=ú0ü<ÖC?òü9ð.`9sQ?hÚ>Þ®>/ ?£Î}<Õ6Õ6Ãdª;F¿¶>_s>t:@?2Û=°=m>?u+;Çÿ:C+?ì=¾Â<4å.?H¾O9@*8ñÄ<?¶ì>VéÌ>&Ý?Ï~<ügÕ6ügÕ6Ãdª;«Ò>©6I>0X=?£üÎ=Õ¡=Dw$?ß:J;´ôÀ><V	=eÅ<2?D§Å9È®q9$8?Ã·>&°¦>o
?÷<â½Õ6â½Õ6Ãdª;Y¯>Æl>=?Õjí=JC¹=¸$?­±-;­Á";?êA$=Abæ<i6?àâ9ø¢9C¡5?Ø#Ê>&³>?<ÈÖ6ÈÖ6Ãdª;Ê>­£>ùW=?ý»>*Î=$V"?¿ãE;X);)`?Äpr=:ü,=ªd3?`ð8 ã3¸ü@?Gß?&ê>Ë-?EI<¯iÖ6¯iÖ6Ãdª;ª^y>->eõ7?¶©±=ÔÅ=Og ?Ýqé:Ôÿ:«Ôé>´+=ðð<4p6?¼í9(ôS9Æz7?ü«>l>á?ÑS<¿Ö6¿Ö6Ãdª;£> X^>ÜG<? ¿=SN=û/#?´;©Í;<?Ó³G=ôÿ
=4?°ú8Î9¸£@?`ì>Õ>¨
?Ç<{×6{×6Ãdª;
Ø>hâE>àa;?!¢§=JÊ=ã` ?Wâ:;ÇÕ>J¯	=ö.Á<|t6?9^V· ëK?¿>Ã>È? <ak×6ak×6Ãdª;s>êÅ6>äê:?gS=ch=5?Ü;Q¿;@Ç	?×?[=ª=Ý=?¨9À_ò9z"?P?¡>F>ª?;£<GÁ×6GÁ×6Ãdª;³Æ>ÐY>E?¤ÿP>æ">%?Ëv;hò};áÉø>=Ch7=tv:?::Ìü9H0?èj?Eâé>®ú?;©<.Ø6.Ø6Ãdª;]ª>Êe>(®=?+KÉ=¢=¬k"?§;j5ì:#!?%*=Wê<Ì9?^·¹OxQ?wÇ>8±>F?¶<mØ6mØ6Ãdª;)¡>f8[>ë2<?l³Ý=ý¬=Zj$?¯5;Ë>;úÆó>k?y=ÿu9=,?Ð÷Î9î(97?òØ>_Â>Æ?OÒ<úÂØ6úÂØ6Ãdª;ÉV¢>ñE\>U«<?Uî=	þn=Ç ?ÄÁ:þ;[¢>ÀÙC={B=80?Øü90b83ê>?ÍX?íMù>>?Jò<àÙ6àÙ6Ãdª;9òl>d#>:?	=.ï]=m ?]:c2Ú:ó>FÖ<"<r±>?¹ÀYx·¨¨'?µ>9 m>ø?\<ÇnÙ6ÇnÙ6Ãdª;Yo°>ò\n>]}=?/×>æË=@º#?¯E;.;.?6};=Õè=¯î5?p³µ9ÐÜs9­G7?I$õ>e×>n­?U:<­ÄÙ6­ÄÙ6Ãdª;6\®>J¤g>ì±@?p>ã*Ö=ïÑ&?üJ ;¶×;ê?È}F=Ñ=ÓA? ÷9X9*<?`V>a{{>j÷?Û<Ú6Ú6Ãdª;¡¢ê>*L>3E?â&>³Þå=B&?¤ÖX; Cu;òTâ>=s=hk =iB?,'1:H¿9°?J?-ß?£¡
??ü¸<ypÚ6ypÚ6Ãdª;Ýãg>>:?|î¶>+u>6"?k>¦8>aô>ùø;yÉZ;í?Ây9D\9°ß>x;±#m;'S?ç<`ÆÚ6`ÆÚ6Ãdª;t¨´>´Ûm>ãoB?A>¸¢Ô=T`$?wb;c;õ·ö>J!:=®üû<=?Dzà9¨`g9F?É´>!->H?xø<FÛ6FÛ6Ãdª;¢¨Ð>r{>lÆ<?7Ð=¢=Nd$?ªr;¨D5;ZÚ>,=%­Ô<§[2?HX9`Â9î
$?ûu¾>Å¥>N?u<,rÛ6,rÛ6Ãdª;µ~Ï>9>I÷>?>Øç=b#?s£x;Î];=|?S¤=ë`==I;?z1¸ Ê8Ð
1?~?8[Ú>?r
<ÈÛ6ÈÛ6Ô·;âÖ>48>ÉË??41è=Y³=ü¶%?¾L;ÉÆ<;Ê¼
?|=O
1=©36?À_28 £8Áø5?ÝË>`Ì°>?
?´J<øÜ6øÜ6Ô·;[/Ë>À¿>sB?Ù=>6Fñ=«Ö&?E*_;b+;fó&?Â=m'=RhF?Ül:H"z9Ò±V?qì?-lú>õH?<ßsÜ6ßsÜ6Ô·;Ãf¤>û`>;?`®=Ià=GÍ"?°a;;ò¸?¤Ô=
¯Ö<-y1?`l¢¸$!9°?Ü>kÅ¿>¡4?VÃ<ÅÉÜ6ÅÉÜ6Ô·;&ð¦>YY>¢`D?þµo>¨Z8>bo&?ô­;óíX;¤)?"³È=ç=Ía;?@`Ï9êò6Ê»M?ø¢?lú>æ÷?Ö<«Ý6«Ý6Ô·;ãß>CÍ>ªA?ô>ÿî=}%?¼|$;÷§;74?ú¿`=U^=-4?0ö92g9Õ/?ÎhÅ>5E«>?å<uÝ6uÝ6Ô·;^}»>\~>Æ<?LðÀ=Ú=uö#?µð+;a¹$;{?8¶=JnE=(5?Àjø8 [8N8?¾Ý?æ>È?<xËÝ6xËÝ6Ô·;­Ó>Þ°3>ú;=?÷=G	N=ø#?â
ú:lx
;¸"ç>÷l=Ó+=Å0? Ä8¸>9Y%?ãµ>yGw>)
?T$<^!Þ6^!Þ6Ô·;J©>ùKf>©÷;?¢»==¸"?>µý:d
;O­å>x"=ÅB2= Â=?àe¹@L´^*?s>5ÚX>z?T<DwÞ6DwÞ6Ô·;| >àX>#U>?Ña=\j=ìs&?3&;Í8;¯:æ>8)=fí<K6?½¢¸S7Ø+?°>¯×>ßx?2<*ÍÞ6*ÍÞ6Ô·;´eÆ> æ>t§=?Ç='µ¡=&ò?Ú;ñN!;Q!ö>þ9t=j#=L??´ú9LÒ9!7?zÌ> °>²?W<#ß6#ß6Ô·;.æ½>\w{>¨RA?Sã=Ùyµ=ùV ?j5J;	TP;äzø>Ðþk=ö!=:?ô¿:ÈÛì9«1?Â?Öwé>H«?¥_<÷xß6÷xß6Ô·;ø}¢>´g[>(=?U=1ñd=àc!?í¨;NF;´ÈÃ>Ö`c=ïp(=pÉ,?¦½9hVG9`4?ýâ>Æ7Ñ>ß
?><ÝÎß6ÝÎß6Ô·;;§¾>è}>:Ö@?óë=ùÊr=RY#?gó:;¶ç>u­=Lá<B*?¸%Ú9à®)9ex>?Äb©>*L>â?·õ<Ã$à6Ã$à6Ô·;#þ­>ºªh>q??Á=â*=V:?(>;Ó÷S;Wyå>p÷=z/K=IÞ2?Xò9 ëg9È;?ìí>tÎ>¬?.<©zà6©zà6Ô·;2>Ù/>gçA?öH©=

=X%?Ù :;¢
;LÎ(?SZS=eô=ÖÞ0? c¸|Î5am*?¬¢²>ïÏ>O¨?;Y<Ðà6Ðà6Ô·;²>R;>dH@?­0=èO=kò'?´wó:ê
;ÓUà>ö!=%Ó<©9?XîB9<`9o.'?Ý¶µ>h>=£?½<v&á6v&á6Ô·;Ä%M>h>\<?º =k=Ã~?ë;ÿ;c®ô>3à;<Ñ<(?ÞÇ¹6ø¸	Î>
>Å>ö ´>âÅ?­<\|á6\|á6Ô·;öá¥>^>
2??I¶Þ=N­==}$?r;F&O;Hê$?¢=ìa=£¨7? ìË9»9fO6?F?$?2K?Á<BÒá6BÒá6Ô·;|>KóD>_>?fâß=/\±=!?jä5;ýÈG;é>â<=O«=Þ»2?w8ð8²§/?|?>?{&?ïÛ<)(â6)(â6Ô·;i¢>·^[>u=?½²=þY=yk"?áÈ;½ /;¯Ø>y=x1=ãù3?°må9d@9uþ??Å>XÙq>
?É<~â6~â6Ô·;(æ£>m ^>üw<?=¶BK=W ?Ï6;;¡«?ä¶(=ãøó<21?<Ý9è²%9bD?ÿú>7å>?5<õÓâ6õÓâ6Ô·;î±ü>öd£>×ôE?@¡&>Üû=#^)?Qf;åeZ;ü?î=p0=¿r;?ì:$:ª9!Å@?Ç+?êó? ?<Û)ã6Û)ã6Ô·;K¥<¤#<<m?É¡>zD>/ÍR?ºÓ;!;á´1?
ï;~;9¦p?Nå8þà{9¤Ö>YÊ;}KM;)9?o<Âã6Âã6NÅ;ËÒ>t<>/Ë9?L¬=¾6P=ä!?;û:$·ë: ?A6'=ð<)G2?î8ÈJ9fÈ#?»©>eÑ>£?þy<¨Õã6¨Õã6NÅ;Ñû¹>kz>dü=?&-ê=úµ=`·$?Ø;pñ";-µñ>ÐÏ=PÓÃ<Ó<?à8À 7ë¶B?lÑ>}|¸>q?*<+ä6+ä6NÅ;¬ª²>j©r>Â|<?3¦=t+=êm#?Q;,4;F	?7=ª=	6-?@!-¸v7«(?>g1>®?)¡<tä6tä6NÅ;N>3ê2>-±B?ØÜ>æ2Ñ="?¾;þ^;±%?%e=ËÅ=7?,I9 2¹«¼_?ÄlØ>ºÀ>7G?¤<[×ä6[×ä6NÅ;¦çx>"Â*>:?¼=YK=É$?g};ÛV;?Ë?ªÔ<´<Á9?XÂ7 ·¤8B?~3?RÅé>R­?} <A-å6A-å6NÅ;ý¦>Ù¡b><¡<?ÿR¼=7t=?Ì5;§à$;s?acE=î­=þ3? Æ¨9zf9Å®4?øÉ>d°>(ï?{<'å6'å6NÅ;6MÕ>a(>ü@?RÐà=AÇ¯=µ#?:K;ó³@;Ñý?Ã«=(Ø7=4?Í8Àbñ·oÞ9?0÷?¬#?fl?<
Ùå6
Ùå6NÅ;ûÓ>7#>fA??D>Q[é=À#?Mhh;(,V;êå
?qz®=x=³3?À>ô¸0Ùj9
æ?mPæ>È>¢ó?[W<ó.æ6ó.æ6NÅ;bá³>"zt>Ó[<?­½=`÷=%?RW;.Þô:¾?Ü8=cË=0?ð9P§9²Q6?ªg>S >Ñ?¯<Úæ6Úæ6NÅ;ÀÃ>%$}>&ÆE?:>[MÜ=p¥%?«I7;¬Ã;8?=«g=î=DÙ<?Â]¸°¶À8ö.?(4ð>eÈ>om?}¯<ÀÚæ6ÀÚæ6NÅ;EÙ±>åÏl>RB@?h¾=â=)?`¾:;S*;]V?dh\=§â=ªÓ3?8@F9s,)?Jä>×êÂ>b?yæ<¦0ç6¦0ç6NÅ;*>>§ê;>?T<?>Oã="?SÁ.;S¼;,k?wÔw=­*=òþ9?V9pf9s42?Ûí>foÒ>#®?<ç6ç6NÅ;#>éT>\??H«¡=}Ä=´ ?ð4ï:ÙÇ;ßá>>3=÷<CÄ9?H¨9Ð:9??]t¢>PÁ>¨»?ø<sÜç6sÜç6NÅ;Á&j>¹Î>tì=?/Ã=J1q=]!?E;ÙØ>;(?8UQ=·=Ò&9?ÀÌ9ÁÔ9=+?vÊ>AS¯>Ð?A#<Y2è6Y2è6NÅ;Ù>§GU>Vª>?m'=6¥X=@#?Ã%ã:äÉé:Yºø>x=©¸<[cC?,I9´ÈÊ9÷ê!?Àª>#4>µ[?ú3<?è6?è6NÅ;ß>ß*>j??lkî=U¬º=g{#?.H;èùl;@Ø>ú)=XHL=Q©4?Lò':°9±9¦¢=?fï>8DË>Á?§Ý<%Þè6%Þè6NÅ;u©>Ñf>î	<?pêÆ=í=g?"?¹ÈF;£î6;?ÐvL=m
=,=?Á3P	9Uê,?ä>PÈ>ñ?Ðú<4é64é6NÅ;ú{¢>òW>{vA?ù>þßä=g¡&?²w.;d/3;Bù>A=ZO=õ 1?àÿ7:87/?pÍ>Îì³>~ä?¦<òé6òé6NÅ;ðëÁ>È>bB?ñî5>Y
>´À$?x@;j;;t?§=ò»?=§5?P°Â9Tf9`!6?Ý>Øû¼>Ð¶?v<Øßé6Øßé6NÅ;y¥©>e>ü =?ÅÏ>t>,'?S;¯6;Ñm?$=í<B!1?l9ô9#'?òCÄ>¨«>¢Y?<<¾5ê6¾5ê6NÅ;þ}>«é,>ÅZ;?KÅ=Ç=½
?ïºÈ:þ»:cQ	?-Ò<¤<
6?Øûv9¶9$%?:M>w³>?[c<¤ê6¤ê6NÅ;>S
A>õª=?Ý?­=ï=j ? ú:¬;³]ø>ÁÅü<¨È±<qý5?À½8DsV9Ý?,Ò>-­{>H0?¢É<áê6áê6NÅ;>3LP>V!<?	¥¬=¦o=e*#?¯;O¨Ñ:½
A?xL='£
=È8?`j9I,7ç«B?È£>y>a?À!<q7ë6q7ë6NÅ;Ô¯>ÅÛg>Ë"B?>óò=Åt#?

;T,;±íû>·==}4? ¤í¸@s¹¸9+5?5
?¶Ûð>SH?^<Wë6Wë6NÅ;'¯½>g¯>¬<?}Ñ=! ¤='â"?T9(;äT;n?&6ú<J²<îÚ3?èô9¤ )9!c8?«>Ì>"3?ø<=ãë6=ãë6NÅ;»¬â>:>Ü??ý>jÆå= !?_;90d;Ö?Þ =§¯g=iÀ1?Àÿ9¼¾8:?b.?Ò?êÉ?äÁ<$9ì6$9ì6NÅ;»¥>Jì_>¡:=?ó:=ç!=Ò?bá.;OÞ#;?o=gÕ<¿¬5?¨I9ù¦9?@?u=Ê>!±>r%?É<
ì6
ì6NÅ;h¹>/Úv>õF@?Z>z#Ú=µ5#?B\N;ñ>;¹U
?¾,=äSÎ<Tâ2?7@V¸7ã70?Ôçú>m×>h?Ï<ðäì6ðäì6NÅ;N­£>hò[>§>?Æl¯=Jº=Ü!?ÔL;~Ãg;òhá>ïâ=SD=W	:?>9|Aô9DD$?TMÝ>Æ>«ú?uÒ<Ö:í6Ö:í6NÅ;:
Æ>$e>6w??ÈÅ=ú×=Tr"?Em:;Åê,;
?"³P=ÉÝ=JÀ.?øªñ9 =¸6
[?ôWñ>º¾Î>°k?ýJ<½í6½í6NÅ;ÌH¬>2åf>5??G=tùh=W!%?¨};Õø:/é?ÆÇj=«I&=à¸4?0ÂM9 É¸,P?±>V>?så<£æí6£æí6NÅ;¡.³>óDq>A>?±Û³=h=3#?Jb;Ð¸
;H?îáG=UÀú<L?Üñ9T¦9yPH?ôìÓ>rÁ>e:? =<<î6<î6NÅ;1¦±>0i>õ¬B?Öº=F=&?·L;ß;tÕ>"%=©õ<C ,?àì29Uj7õ¥<?£>>h=?Û[<oî6oî6NÅ;®s©>%Ea>B@?f³Ö=§=¡$?±á:æÒâ:k¹þ>½=Ë§8=p­5?à-o9@Æ¼7ùmC?/Á>;L¨>Âí?Ûx<Uèî6Uèî6NÅ;° ¶>ps>¬??"À=
ä=úl'?ú$;fo;ºã?ð=È^=kC3?:ð¦M9¡óC?2@Á>Ôn¤>Én?Vö<<>ï6<>ï6NÅ;]ç>ÑêU>Y\??zE=4w=*ï!?Pg&;öê:¥5?÷È==yc=¿;?Üc9à÷$9é>?¢ÎÆ>R¥°>ö?,<"ï6"ï6NÅ;)9=ÊMZ=Þ6?>ù×=ÎÕ?y.>9>Áð>®ª:Â9y:Ã?`qÃ9ü 9&?fcr;¥ûV;'Q?5<êï6êï6NÅ;ððµ>5þp>[EA?>2Ä=@Ø&?Á+;ð;Y?û^Z=)
=@;?à¦¹`¸¿¸öA;?¸ê>Ä>´Ó?<î?ð6î?ð6NÅ;º>%¹C>ê??ø>Ì=½©"?N¢;2;b?l0=Ö5ö<pp7?Ñ=·Àß8Xd'?»>Oò>ò?<Õð6Õð6NÅ;ø¡¨>b>eñ>?âË=YH=ªà$?Ús;ñTn;??àÔH=åK=µd3?2Þ98z@9;Ü@?ò®%?1à?is?àÍ<»ëð6»ëð6NÅ;C>ö÷N>eþD?A(> >#E$?@³Z;]Az;t¸ß>º25=À«=ø8,?·7ÀÜ×¸2À;?ñë'?Qè?#?Þ<¡Añ6¡Añ6NÅ;S>Î¹E>£Î;?£zr="m>=ý"?
*;}R;ÎÎ>àvë<÷ <>;?àHo90Ò[8À`R?Crñ>ôÚ>Xµ
?¹<ñ6ñ6NÅ;KKÀ>¼û>ÿÓ>?Ýý=É
Ê=Ô ?:uG;J0;¹¢?wÄU=þÄ=tñ1?`2¸àm8ÉÑ$?nîô>5Ø>l?£*<níñ6níñ6NÅ;³Æ>X>>?Wn¼=É"=ä¹!?MÉ:(Ø:üõí>ßä@=!=±8?8ö9X[x9ÅÐB?íB¢<VÄ<ê{?P<TCò6TCò6NÅ;ñ!½>µt>+üE?Nó3>kA>É ?¯Êm;`x;jë>L´=¼0~=¬5?0·M9À¿ 8DÈ<?F2?'?cù?vÄ<:ò6:ò6NÅ;N}>&->G[;?^Ü=ÒÁ²=èË?É´;0è:(!?,=y»ú<­20?p8¯8Àñ8;)?S²Ä>Ì¯>
Ë?`&< ïò6 ïò6NÅ;©>Æ4b>U??^¸=]~=3"?õS³:Ì6;¼­>¡N=B=´o)?P8:(9y9©E?ý~>2\>Èc?è[<Eó6Eó6NÅ;Õ>ÊQ>B?Mù=1»=8x*?è2;õ3;}á>·â!=lîÚ<¥K=?\Ëå9Å8Ý}c?½AÊ>+§>?<íó6íó6NÅ;¸Ó>>§DB?¡àÓ=YC¦=ì#?gT;.L;d ?¿O~=Ç(=
A?`ê9èã9ª>4?CÃ:?+ÿ#?ÙÄ?¢<Óðó6Óðó6NÅ;ó»>ðv>ÿØB?ë1>±&	>&?];§¸T;rS?8O=^ùW=y*2?àæ®90þ¸VR?dmõ>áRÌ>æ¿?~²<¹Fô6¹Fô6NÅ;S:>P>+@?½C½=è=S!?3,;N[;ÌÈ>ñÅ"=öoð<O-?àC:9î 9nf*?$Tò>PÑÖ>d?öÊ<ô6ô6NÅ;Ä>½>²±<?þ>·tÓ=¹£$?[·-;}U;ã;Ð>ØÃj=#i"=89?6t¸Ð>8ÌÇ,?KÃ>Ó¬>}?´<òô6òô6NÅ;|Y·>ìEq>vB?ù]->/>`%?UZ;¹êY;Ä>?!=ucÞ<Çc9?È:xö9«/?c\ô>uÒ>Í?BC<lHõ6lHõ6NÅ;; ¯>$m>ì²=?Â9&>»Ù>ß %?
8W;OW;«äÿ>òòX=)=
@?8ó9¸B9lr6?T6?6"?¿?¬Z<Rõ6Rõ6NÅ;u>àíS>I3>?<=dd=á"?{À6;>ä;W ?%)ç<Ü<m:?ðå:øÓ9kÇK?®k×>1Â>*þ
?>e<8ôõ68ôõ6NÅ;>Ñ}:>P=?²×Ã=æÓ=sè!?6;Ì;­?~Ëj=Ó(=
2?j¤9Ð19µ7?É>5Lµ>hõ
?Ðf<Jö6Jö6NÅ; >|¿>>ÏD?®S.>x
>!?ëIX;Ûn;^è>@n¡=Ð_=¥8?`t«8.9ë0?'Ð?µËÿ>í?Ìh< ö6 ö6NÅ;5ê>E>)Å;?¼=1Ó=Ù"?HF;VL;fø>w­=üZË<+3?äÜ9Ù7÷P?Í.'?Ù?ø
?:<ëõö6ëõö6NÅ;ß2¶>É~x>³;?=)³=û=½?	S;að;y?s¼=!'Û<ÌA8?ðJ§9h(9`òB?8ã>o>ªÒ?±<ÑK÷6ÑK÷6NÅ;ý>ñ<>Ã@? æã=sø³=ã"?iø4;¯3;yZ?;4=ì<y\C? #R9p4V9íß8?M?ã°õ>T%?<¸¡÷6¸¡÷6NÅ;êÆ>`º> Ô??y>mâ=4y$?d&;±(;(µý>F-=÷<Ýì2?pàÙ8·JÑ@? ÛÝ>Å Ç>?25<÷÷6÷÷6NÅ;
þ>M>T=?Ê Å={=)f$?¨#S;Â,;ñ£?Ïô4=í÷<Ù:? Zø8Àf8Ñ¹>?Â=É>ìÏ´>Jv?j<Mø6Mø6NÅ;V«ó=RE¥=õ·<?ÒA>ûý=ÛÄ?µ>ÿ0*>¸ªç>k;¬:Õ^?0w·½8ï>à;IÙ;Jè>#r<j£ø6j£ø6ZÓ;h»´>Í|o>1A?b]ä=õ±=UA$?­.;o°-;º?Á»H=J	=È;?øw	: ª9N??P4¤>¢>É?ïÀ<Pùø6Pùø6ZÓ;TÂÈ>U>!æA?Õâù=Î4Ã=½Ú#?L;dB;ÿ?¸É=tÏF=Sü*?0ù9°J9Að0?½?HÍÝ>?ÍÅ<7Où67Où6ZÓ;>ñÎ=ª2:?»Z>2çU>0#?Þ¯=?&µ=Ê/ø>"L;$=Æ:m-?
£Y97{9ÿö>T¾À;×ò¡;èV?<¥ù6¥ù6ZÓ;ïI>]qV>Y(>?µ=º=#?v²Ü:·Û·:¥?Áw= É<W??Ü¦9`|)8¨_?á¨>]ð>S?F<ûù6ûù6ZÓ;¿g>ÓlT> }<?}À«=¿z=³$?»:¿ÆÞ:D×>ÝÿH=¤F=ËÔ4?p¹P[9Ü
?Í¥>Ì(>Áw?Rl<éPú6éPú6ZÓ;µ«>jb>ÞýA?·¼æ='Ä´=`b#?§/N;³=;Ø?
==a½ÿ<J4=?¬tÿ9$9Ï¢E?ñð>Ï>^?@Å<Ð¦ú6Ð¦ú6ZÓ;Øå>Ek/>??¡=çz=2]!?/=;16;?öM=¬=Àõ8?@÷
8XÖ9ÿ¥,?ÎRô>Û>`»?÷Ð<¶üú6¶üú6ZÓ;é°©>b>ê"@?¤&
>ÑÝ=5ç"?bi;aW;
?gk=d¼!=
M:?À~Ú8à¸´ÏF?;³ÿ>Ýè>ê
?wè<Rû6Rû6ZÓ;µ>h'>·>H?TÌ=ðk=9(?óT,;ë:¨;?vL=K[=ü÷K?0Ý9h>9¾ïP?ç»>*ø>D&?(<¨û6¨û6ZÓ;13Æ>Ü>L%C?:7±=N%=C#?Ò';+;?C=­ü<ÿ§E?`À¸¸_9l(?iÂ><;¦>#³?K¢<iþû6iþû6ZÓ;Öæ>>«Ø@?·=m=w'&?Yf;d9;
?¨<=­ï=Z8?d9hü`9í¦5?qXÂ>Ú¤>
æ?ç<OTü6OTü6ZÓ;V>­L>1:?2«==?é4;t;7V?/@*=Åö<k0?ÀV¸(i9Ö¯?ñ§>a>¼Ý?¿N<5ªü65ªü6ZÓ;ò£>z]>Ñ=?h =:Íy=nc$?¡ ;Ô4;ù>à>ñK=2½=bÝ,?i: "s9öo>?ð­é>$Í>Î?	V<ý6ý6ZÓ;ý¦×>W<>B?±ç=­\´=ÞP$?CuE;?"0;.?=BI=Oµ4?Ó9f¶1L>?	J?©`ç>v'?«t<Vý6Vý6ZÓ;_GÀ>>|@?ÀÙ=î²©=Ô>$?È0F;U*(;Ú?Àù.=s=àG*?hßµ@Ð7Zâ&?}+?X{?1G?\~<è«ý6è«ý6ZÓ;Ía²>É(n>©¾??`B
>±Û=Õ!?Ô";W;D?Ý4=pù<0ä9?P<Å¸ÈYF9ÜM?1IÅ>é'«>?<Îþ6Îþ6ZÓ;ÆYÅ>Í>®C?	Ñ>Ó=¦%?¡T`;t;óMë>y©=È@h=}Ø:?¸b:Pç9t9E?HÙ?ï?3?G<´Wþ6´Wþ6ZÓ;ÖÎ^>p>;;?·Æ=ó =6?ß;.I;vü>r)D=ã=Æ8?Ð,9¬ç9öÛ%?GÞº>«V¬>¥Ê
?Ð¿<­þ6­þ6ZÓ;A©><\F>0G=?}	=®`f=vG"?úRÿ:º;#Ì>*×=tù_=äh4?Ü*
:9s!<?SwÛ>Ê>{?â<ÿ6ÿ6ZÓ;Üè>C>>>?*è=z±=40(?×rµ:½Ã:{í>Mxå<u<O8? Á²8Ð¯¶xG?µgq>½_R>ná?<gYÿ6gYÿ6ZÓ;	ó>i,C>ËÏ<?r=éÞL=ÑÀ!?å²:Åï:ñ¨¾>1¯¾<R<3u8?pÉ9äÌ9r²Z?UÅ>Ø_>Ö?`<M¯ÿ6M¯ÿ6ZÓ;`>va;>\=?E=P=|²"?DVë:u÷:7Wó>fG=KÒ<7?hzã90»j9O¿B?¢c>ºïK>]Ý?a<77ZÓ;hÔ>SÇ2>Í¢??ûÁ¬=Í=àC%?EÏ:4;ÈÂ>q¹=dÜ<&5?Vë9ø»~9[??&N(>)×>óµ?d<-7-7ZÓ;¶¾>ÚÁ<>Eâ>?/ÿ¶=N<=Þ:(?Í½:Ü`Ñ:ÉÇç>ó7{=CÔ/=Æá6?.Ñ9
¯92?Jc>rÇo>>Ñ?±<X7X7ZÓ;wu>!;%>J?>?Ôü±= T=3!?#;À&;ß^Ý>µ·^=YÉ=&3?Ó/9ð9|!?Éú>ôä>ÔÏ?ÚÂ<s7s7ZÓ;¹"«>_ëc>a8@?-">Ïü=,È$?
&S;÷£d;@jì>=©G=à5?=8`#D8®>4?ôïã>í<Ê>üC?!Ò<f®7f®7ZÓ;ñÕ>í>SD?>­0Æ=V%?:µ-;ññ*;?2±=ìý³<ÑM;?¨¥9äö9L÷B?¹=Ú>ÏN¼>ÆX?ã<YÙ7YÙ7ZÓ;A¢>XU>ðîB?kc=Q6a='?òU;t_;^ë?³iO="=}2?":ä9ÛxE?>_ñ>b,?7<L7L7ZÓ;JÉ³>ues>=??ò²=F=ÑÚ&?É@;7	;E$ñ>i=Á!=áØ8?,o:g9î??={>Êy>1?<K<?/7?/7ZÓ;÷<¨>Tå^>9A?">¦âÏ=?Í;*,;öXç>ï	</±¼;ÒB?hÃ¸ãiH9à|>Ñµ> ³>ËÝ?¶`<3Z73Z7ZÓ;w1>Å8>íÙ@?w	õ=¥¼= [&?$4^;NA;j"?zS=qî=Æ/?@ø;¸ÀýÈ·å.?(Ã?©í>)?b<&7&7ZÓ;Ïc¦>bÿX>ÖKD?£0_>Îk->Ú»$?<g~;¶£p;8R?yáE=J	=1}8?Ø°~9	Ð·S?üÑ>ÄÛ¯>0?'<°7°7ZÓ;äÓ¬>MSh>wp>?Xã«=¨7=öì#?h;äw;c?Ø=ÞSD=X7?@B9°É8¯K<?hÜÈ>pVµ>åÇ
?±<Û7Û7ZÓ;ÓJ
>:½=;?¡¥>@é>¾1#?öe<êo<êýý>û< àG<óK?ðî48zU9¬À?=`<æ¾<iE?È<ÿ7ÿ7ZÓ;p¼>Q{>ó??^fÆ=g±=T#?ÁNP;O+;âá?Ê
¬=q=é«6?¢g:ÐsÊ9³3F?ûÐÿ>
ß>Ç?(1<ò07ò07ZÓ;>xª>Ûg>Ôh<?ß®=ðv=»ç&?åN;ªÀU;tÉ÷>}Áõ<¼k»<×'?à¨Û8À8¸ì­??þCÈ>$±>×S?ÂB<å[7å[7ZÓ;²½>5ø>S¸=?³½¤=>=¸'#? b;z;Ûû>£±$=Ýí<ü?1?|¶9h9!5?WÝ¬>²o>¯?µR<Ø7Ø7ZÓ;>YH>`<?lÚ=1§=¦8'?65;83;l?^=Ò¹=Ìh5?í· Ú8e,?tÆ>5×­>¸?ß<Ì±7Ì±7ZÓ;¸>U>	K??×Å=f=öO"?)é:å';G¥±>¬¦!=ûñ<.+?¼î90$9óG3?HÁ>e0¥>Å?³<¿Ü7¿Ü7ZÓ;¾VÀ>w>8@G?ã¸K>H>Û^,?îxy;ñÐ{;ý>áj=Û§;=IÔ<?`h=¹ø@b¹¬ºG?gÆâ>ò\½>âI?õ<²7²7ZÓ;ËÀ>>N@?[Jâ=cù±=Õ¿"?)y;ú/;Å/?·7=\l=a1?ÐÖ¸ ±l¸Sè.??°¢>yä>Ì?ð(<¥27¥27ZÓ;ÏÊ>Ãñ>A?²>5 Ì=Q$?XVa;ky;Hç>° Ì=úç=Ç<?Hb:ÿî9)õC?]?Ö%ù>æN?ËQ<]7]7ZÓ;>>½.>YqB?a×=t¢ª=
]!?aKM;Q;òfû>Ø±=ÆzC=».<?4Z
:hÔÙ9ð7?Ð?ë;è>ÊÐ?åW<77ZÓ;sØË>f>I#B?b7>kïÊ=Ê&?}[;`-;ÎÌ>=4ä?=D8?Ä9´Ç9Ì¢&?x?cå>QM?by<~³7~³7ZÓ;V)®><i>F??·\
>ÕÜ=ìq$?Á!<;ÙÐC;Qôõ>$`=U<=õ>5?Àwº8àD8I7?4]?ÝÉÿ>Ñ|?©<qÞ7qÞ7ÙÉà;Z>ÃçC>`ð=?Ó=¦q=ôA"?[#´:hÆî:"Á>¯î=^GB=ýù>?b7(92?V>K>ñ?±<d	7d	7ÙÉà;ìV»>ùëy>Oå??¤×»=³=6N,?OP;j×B;X°?¾L=î=å7?p8¶¸0¹¹C?ýú?%ü>?Ýö<X47X47ÙÉà;F> E>~ö=?õ¤£=ÂW=	ò!?Óø:uÔ;èð>Eu.=C9ê<­>? ¸`¼`9¬?NÞ>NÄ>l×?(o<K_7K_7ÙÉà;ßý>E> ¶??A&>)yÓ=.e"?h@;3;b$	?ÇF=UD=!2?@Eo8°IÖ8ÐF+?xàò>BÙ>¤?¼Ò<>7>7ÙÉà;ÜG>l4>×ÈB?ä«á=³=\!?ái5;Pï:ÐB?O2=-÷<»È8?¼E 9ÕS8t~P?Þò>½6l>OÁ?G<1µ71µ7ÙÉà;u²>lm>®@?å£=h¿{=ÔÆ%?êVö:ó¦É:]?l¯5=Ûõ<-.=?$®µ9(É!9`H?¨È>èª>ôG?æ<$à7$à7ÙÉà;=§>`>¤>?/Å£==/·?g#;.²;õø?CóM=¦§=@Ã<?Þ¹8àÄ9T¯4?Æù>,å>c?¼,<77ÙÉà;Å¼>Ñßw>*?B?\´>
ÂË=´!?ÆC2;·ÁX;Ò>O@-=rï<?:9?ÀÄ¸áØ¶±6?ãË>¡¯>ÆV?OS<
67
67ÙÉà;µzÐ>
>ì??xç=â²=ñ¸%?\å;¤J;¢o­>eA=«=(Ò7?lY¡9hc9ò}7?sÕÔ>qÿ¸>|B?
e<ý`7ý`7ÙÉà;ãÏ±>Áj>PB?¢ä=¯=Î&?ü8;y;ö®ý>mªÒ<-Ì<â*? >G8xã9K?DÂ>þàa>\v?ÚÞ<ñ7ñ7ÙÉà;ô>Ï2>j$=?Ì=Ú=ì«¯=?
;÷Ø:'?¬@=Yx	=,Ú2?¸=w9o39\2?}A·>¯.¥>Q?ä<ä¶7ä¶7ÙÉà;¡>¬bU>ÀA?s6>æ±>mÈ&?âd;©g;>Ý?hÓ?=º=ØÃ5?XE!9/c9ñ(?ÖÃ9?Õ"??ðì<×á7×á7ÙÉà;õ>>27>æü=?	u>£ï=¾M$?ç%;Yé
;£?\8=}zð<ÇòC?Eä9ñ9=wB?+ÁÅ>î¨>?F<<Ê7Ê7ÙÉà;èÁ>>
^@?W=¹=-é=é%?;ËÜA;-nÇ>b=íÉ=ÔÇ9?â9¡97s\?Èæ>ÃÇ>¹?¤Q<½77½77ÙÉà;ß;È>}>ÏJ?~Ê=Ç^=ß1?`,;9é;?·%=`@=ÞÑ?? â69 Ôã8M@?Õ?JgÉ>ö5'?£[<°b7°b7ÙÉà;)×£<0_<í;?ZöÒ;_"¯;/?±ûÌ9Ýq@:ñV>ÛÙ<yå;ê?2?$æ=9¢¥'9ä*&?À=¡=ª3?øÓ<£7£7ÙÉà;ó>]¹>ÇgD?).ü=û^Ã=*8%?_w]; ;@¦5??!=}1F=U5?=9G¯¶¶E?0¢?Àá??`'<¸7¸7ÙÉà;a>È$R>Ø<?@©=­z=ö!?Ù#ö9´ôÆ:9[>î	ÿ<¨¬<hÃ=?¨9x±8oT?¨>6>Õz?äV<ã7ã7ÙÉà;6mÊ>>@A?-Ø=
L§=gZ%?%t;B©x;Qû>ì÷¥=ºl={3?Àû9°9ëB?­£?¤ï>²+?¥<}7}7ÙÉà;\ñ©>Ë"b>Êb@? ÿ="µÊ=p!?ïG;=+$;Ãð>Û~=è	8=¡±9?Ü7':l^æ9!¸9?Ã,â>Gó¾>´?}º<p97p97ÙÉà;f>'ÜK>-¢??X¼=pù=Á²"?êÆ8;!77;M?®'R==G,)?|Á¹ìA¹ø+?¹Ø>Â>ëç?
s <cd7cd7ÙÉà;m(Ç>àý>Et;?¿9õ=¥¿=uÉ#?þ9;>í3;·P?X=,=î,2?(áÖ9@\b8	zM?ªÏÅ>Ñ&¯><? <V7V7ÙÉà;]ßæ>^¯>ÒB??qô=Y¹=yÏ(?!£\;`÷@;ÛZ?7=¹L=ýT<?àÐô9à>9µµ>?¼C?0Lá>½?K <Iº7Iº7ÙÉà;_>Û×F>U(;?=IÉc=?½Ø:Ì%
;«È>#=\ß<G¸:?pcf¹0]£¸T-?K_>¨äv>vp?î <<å7<å7ÙÉà;R²>.Pp>ö=?ìéÖ=H¼ª=Ð!?¯d;¸,;ÎÓß>ÛW=ºw=1÷/?P­9 ¹x8HV=?"Â>,°>"/
?T£ </7/7ÙÉà;Uê>ê>Éb@?-ª>[+á=¿&?
6;&æ%;Lv?@=¿<7=$4?T²¸`09^3"?ýgâ>uÃ>'D?7È <";7";7ÙÉà;TÜ>«VA>)=?!;´=sp=i?>í:4mæ:É?É=w|Ì<Þ>?8ón¹ &¸})'?²±»>4¬>¶?-ß <f7f7ÙÉà;ÓúÌ>>|¦C?þÁ)>è_>>ô'?IX;·_;Ç;÷>p¤=¼_=j;<?À:÷µ9`%@?ÊÎÕ>øµ>þd?«¡<	7	7ÙÉà;tUÝ>9>SÎE?h>Õá=Ýd%?¬zc;ÌUY;où?²Kk=Ún'=Gá3?T:üª©9nô8?íÀ?ið>CZ?¤Ä¡<ü»7ü»7ÙÉà;½´>>2m>räB?rÚ>ûÅÛ=È'?g(M;oAF;Ït?ª+=D=9?J:px9{¶B?¥î?G¼ä>ö?þ¢<ïæ7ïæ7ÙÉà;¯>húk>°f>?9Û=ñÞ¦=8((?®!;RYÿ:¤"?ÆQC=ÄÐ=:B?\º¦9à2¥9_5?yÉ>4ly>&¯?î¢<â	7â	7ÙÉà;³{Û>>âc@?f>ýî=&?&í~;þd;Ç~?¢^=¡=¼<?¸¸ðA¼8©*?	Î:?àû#?/Ð?Ê£<Õ<	7Õ<	7ÙÉà;kÊÎ>àû>	Ô??°à=Ög«=sÊ'?Ð3;n<;ðßó>H¨=Vc=öL=?8¥:h9÷´D?6åÛ>P÷½>*?£<Èg	7Èg	7ÙÉà;#Ý>'>Ü¯A?zè=Ð=¸=Ý!?ÉT;9P%;_$?Ç2=våï<àÇ>? !ç8@Q09]1?üLÕ>ç¶>üE?££<»	7»	7ÙÉà; ±Ë>¿6>Ó@?pÃ=c=çx ?M;³ ;?z#?uf=A=ãÔ@?[9ðû9 E?(YÂ>Â¥>Û?¤<®½	7®½	7ÙÉà;Â~Á>°{>ÏD?ÿ>2¶Ñ=n%? Áh;ry;XÞî>æ¿=Ý×T=tT;?â¬9À¬6O?¯îì>¶:Å>SÄ?ð?¤<¢è	7¢è	7ÙÉà;êvÚ>zÑ>±,=?dwÅ=ý=Éã?L[;psR;û?¹=@íÙ<]´/?Wï9Ma9Èß??{?ìÐ?¦=?/¤<
7
7ÙÉà;¦¬>Ùf>yR??  Ê==ó=Jæ%?O<;kw;ÑÖÂ>#°=YË<ëm3?ð&õ9$Ý9mx8?b?ÛLç>êN?¤<>
7>
7ÙÉà;ÃW´>Ëi>¹²E?FB#>"úú=¹&?Ç½ù:eF;ß>©=Y=V8?üY:: X°9µD?ÉàÀ>üL>uõ?K¯¤<{i
7{i
7ÙÉà;í
§>`C`>ü±>?r¦=Ë=Î'?J;1;hm?{
= _º<È7>?9V19Ì@4?N^|>ÖoZ>â?ñ¼¤<n
7n
7ÙÉà;¼rÈ>±`>qKC?ÿö/>¹$>ä©&?Qäi;¾¹f;¯Á?Ç[z=¨­)=ÒÜ<?âþ9tª9ñÒ??8éÝ>p·¸>'Æ?¶Ç¤<a¿
7a¿
7ÙÉà;zÊ>­e>çHB?Pü">ù=ç'?õi;*`;MÚ?ÌEY=«r=0X;?ä¹.:XÓe9ÜU?K%
?Ùä>P?Ý¤<Tê
7Tê
7ÙÉà;Ä>ð¨=>È`<?>Â= F=¢G#?x;_--;MÅ>mõQ=:d=ù¼<?ðu9 ¸É¢M?:>M>?Ö÷¤<G7G7ÙÉà;>Õ=>Ð<?©R=ÿX=%?/;ý:=7
?mù=¾.Á<¸60?lf9¸¡ 9.À9?Ò>T9>0Ç?C:¥<:@7:@7ÙÉà;iÒ>6>hjB?(R>¶">Í¯%?É;X;þÔ>
­=Hv=,4?y:páÍ9TF?ñë?/Ù>\$??n¥<.k7.k7î;· ×>¨>LF?@>òFÜ=bt-?Øw.;©6;9ï?² Õ=sÒ=<gF?pN:W«8ØZ?!;º>¸ü>Wÿ?¥¥<!7!7î;
T¾>ÿG>,q<?ADå=ZW·= ?ì		;BÝ
;ÉJ÷>¹õL=e=Lÿ/?èí9ÐC9y½2?gp·>©ÿ¢>.
?÷¢¥<Á7Á7î;£ü>[ >©I?{l>×1>Ãr*?ì¦;Î;íá ?GD
>F¶=gF? v=:Å9>§P?|éI?Ç*?ß?`Þ¥<ì7ì7î;eÌ>y>	B?ïë>­ÓÛ=öî)?eX;Ý7;§o?âÀ="Ï:=dÆ<? S8)»7'º??mòû>66Ý>ËÈ?¶ç¥<ú7ú7î;á]>K@>äû??ëèÜ=¦Â­=»"?rE ;À¬;±Ô?üÎ=á]=^0?t*7ñè¸
»:?» >/>À¸?ý¥<íA7íA7î;5±>*Go>1s=?®ª´=H=Ó&?sÃ>;aºd;AÕ>Ì"ó<R5§<¡:?ð¾9M9ãD?0B?ü!ô>?´¦<àl7àl7î;Y¸>ñàv>§ç>?W>/îÌ=VÒ"?ý+;vÞk;Ç?Ûõ=×6R=2A?ë\9 &±8®F??á>Ã>Kµ?® ¦<Ó7Ó7î;§Y¢>¸X>ZÆ??)=#P=u"?éòó:do	;3ã>`¶1=ÒÇ=5F/?àº8-É¸tQG?j½>s<¤>d?!¦<ÇÂ7ÇÂ7î;õ>
K>S>?¨=F×=0!?üº%;Zý:SM'?],N=º
=W4:?Àý9ä»9-7?
ðÞ>
uÂ>?¿?v)¦<ºí7ºí7î;Éz¿>Ý>é??ÿÖ=õ'¦=¶E%?Ãî0;";MI?ÍAd=K=÷#<?§@:ìóÕ9 E?9ç¾>Ã¤>N?ø9¦<­
7­
7î;{\­>Ég>@?Ñv>?kÝ=À.(?
$;+;&?íN^=ÓË={5?õ6Fu¶$6?ª×>£e¹>îå?T¦< C
7 C
7î;pÇÌ>@s>æE?HGr>e.<>óË$?åî;°Ûu;Ñ?§þ=}á°=mã7?éo9a29pV7?4W?÷¢5?Kä?s¦<n
7n
7î;6y=ÄdÍ<Y;?ìl=#Ü4=¨­'?èX>À>üø>T;-;éW2?À´8Â8ù7+?Ó=:ªdX:à>ôu¦<
7
7î;_æ½>Ï±>à<?b¡=\~=·"?²??;P;Û°ê>P=Þ=Ó:?L/:`¡9M¡@?N¼?ë>+Ü?	¦<yÄ
7yÄ
7î;³wg>5>¡ @?#ê»>½0>Éú'?Z«Î;ñÔ;uø>`»<+££;XT?;µ9êå79Ùg?b7;dó:¥m@?Rõ¦<lï
7lï
7î;¶>ÄáH>¤Ê>?$½=NJ=vè"?óÚ;º;èÅô>Vô®<-l<º£=?¬²9±9x?MÔÏ>Àw¸>Õ5?ÿ¦<_7_7î;U¨>3rb>>?ó=ùW=Æ#?}ë:g;ã>¦D=ÙÙ<Q¢7?¬,¨9õ9f.?+
>	k>ð?ÃC§<SE7SE7î;] >ÁY>k·<?zp=lª?=¢ ?CµÎ:Ý¸:©?×O
=;Æ<$2?ð"90`8óì8?Ûq>Tg>¥v?ï[§<Fp7Fp7î;ó¾>9>ÿ>?=Qk=Ä]$?ûò;W3;XÌ>´ü6=ñ¸=äÐ1?ü:°
À88<V?ÖÜì>Ò>M?ðr§<9797î;ÚbÞ>>.C?Ø»(>·L>@#?¶Î~;
³{;¢?ßv=*=J09?`o=9ÐÉ8><?ºX?L÷î>L~?j­§<,Æ7,Æ7î;Ñ1>æI:>Í<?BQ¨=c=®ß!?¾±Õ:TH;9Í>Üg	=TÊ<.?þ:¨¤\9[D?¶ÝÂ>¢r±>?r·§<ñ7ñ7î;üÃé>Æ;>'B?t>W¬Ñ=R%?gb;úé-;ÎÀ&?èa=-&=¾=?@ÿ­8`a¸?EL?5"?¦à?7?ÃÌ§<77î;M>^hG>)l=?{½=ìù=	@?¼è:J#;êo¶>¯]W=s =´1?»`9Ð9®g2?GUº>¦È©>ÿy?[¨<G7G7î;Zü>ùè©>¡>?ýn>¡pé=GÇ"?b;Q{;kP?´)?=²=]R4?Âx:H_i9&ìB?¤*?è´?Õ?Ên¨<øq7øq7î;Ú>Î¼=~=? PP>ö­>V)?)1M<¡.@<@ª?×}Y=\$=Ë`)?¾Ä9 SY¸ÂóM?êÿ;îÈ;2Y#?Ê´¨<ë7ë7î;4»>.%z>6??¼|>(éÞ=gÉ$?" v;õâH;Í$?=Áã@=æì9?6+:ø¡Ë9ãï>?C?nªâ>ý?ìØ¨<ßÇ7ßÇ7î;E	Ç>w~>@<H?C>(>Éj*?¦L;
Ãh;á>Aý=;d¯=W9?O:Pe}9*rH?¦í?MYÛ>¤?
ê¨<Òò7Òò7î;W@>¯>Tå:?\¡´=Û¾=p?&?;
;-þ!?Å'1=ì¯=¶å*?ÑZ¸ XG9ª?ºYÁ>F9¬>«³?/õ¨<Å7Å7î;È>CäR>¡;?Â=îh=Þ$?õ;ø ;èQ?Ê@=w,=Q	5?P¡¸ÀE%8µ*?Rè>¥Ô>7?l
©<¸H7¸H7î;1ôª>dc>YN@?@Í=jÜ =)#?1;ºÛ/;7??5=Vþ<Mn6?¬À¹@¾8^?Zë>«Ì>0?ù(©<«s7«s7î;ó¨>úf>ä;?ß-=+Þt=?0!?No¯:p°:Êþ>R¾z=å×5=¼0?Ôe8àxJ8U¬/?g>ì9>á?0©<77î;<9<]1?ñ;nñÇ;ý¡?ò¡þ¸n%/:º½UÔ;d½;­?N¯¹0r8 û®¾=A=B÷8=¹?=v©<É7É7î;0:>¸5>@?¶=åb=K¬#?ÈC;Óîù:?"nÝ<ïS<ò:?hÞw9p¾J9¼ö3?@é>½x>þ?{y©<ô7ô7î;??>«>>¥¤=?ÐA¤=Çµ=hm?UÅß:üá;×Ú>ß5=2ëó<ûø=?ÀK8àÀ^8Û=?%êY>@>yÚ?f©<x7x7î;éI¯>
i>Â@?5WÁ=¢H=Ãä&?¦
*;.T%;¦?Sg;=xý<=?Páw9p9<D-?LuÃ>°¥>Kÿ?Zfª<kJ7kJ7î;1Jä>Â>NÊ@?»ÁÏ=D	=sm*?Þ*;/°ë:Çï ?²ø=Ù<G=5k6?`Ôc¹@*w8Â.#?,®ç>ÀTÎ>Ë¹?Ëtª<^u7^u7î;|>@«7>L@?7Í=8æ=&[&?l:îÕÙ:s>X¥!=TìÛ<©)<?¤uÿ94¦9±vD?óãg>ÞM>¿g?oýª<Q 7Q 7î;OWì>Ê©>$WB?Ùü>Çô=/$?vÁ\;ø±a;´eú>ÉÚ==¦ @?E:Èj9kNC?ýL?Rå5?@?I«<DË7DË7î;$MÀ>ó<>)ÿ<?âº=·=>C!?5;á¥;"+?CM©=k&l=`7?¾:ð29# E?B÷>ÄÚ>B×?«<7ö77ö7î;«¡¿>Ëí~>Êo@?ÒN¸==z ?ÑS;þ o;ýá>ñ÷5=iBù<¯ã:?¦Þ9T½±9 5?åp?fó>:¶?~«<*!7*!7î;2ÝÐ>1>±²>?UùÝ=v¬=¿$?o	>;¡m;«?ÛJ=p(=FN:?¬:0-9k#S?s¸>>î?¤«<L7L7î;n¶>ÈÚu>Âõ=?¶æ=²=?%?¡C;|u+; ?rê=Å©à<&0?9(L584@?Ü8Ç>r±>Xµ?É«<w7w7î;±>Ln>ÚV>?ù
.>Í*>m#?¤I;âXE;AÉ?>;s=yç$=ZÌ<?°ÇË9 NO9«C?âRó>:×>4Ñ?¹¤«<¢7¢7î;÷Ï¥>5âa>lë;?ó¤=U¬=u¹?¼{é:á!;S¸>A	?=½¿	=1? )¯9@b9¾W4?*7Ã>¥²±>O?ç°«<÷Ì7÷Ì7î;P*R>é%>&:?>7å>²Ð²>ð$?H!)=)=eÿ>³<@ßi<ÿC?dÜØ9r2°9~¿5?«kY<V@<á?Ðì¬<ê÷7ê÷7î;ã¸>Iºr>#B?ÿë=Â¸=g¨#?Ó_*;îq
;6?Å(=N°ò<`C1?À)³·Ð·G²2?Ûâ?J¢ã>nò?5­<Ý"7Ý"7î;ùï?K5´>ÊB?©÷>üñ=Ä ?¸|;Tj;ï
?³K²=¯y=ùÍ6?tw:Ý:G:?½þ>Ö¼Ø>q?S®<ÐM7ÐM7î;±¥>ö`>	<?ô=t=!!?DT>;{B;bú>*=QB=z6-? 5
9 !T9 ¾$?×÷ë>dÑ>Î>?F­®<Ãx7Ãx7î;m½>4}>??­X>jvÏ=× ?
1;÷t8;I_ö>«þk="$=*8?ýØ9Ðö8?aJ?¡ò>Á{Ö>OÌ?éó®<¶£7¶£7î;ÖE¾>ôJ>Ë^<?íºï=q¾=º !?Ó0;ù%;þ²â>Eß%=ëÞð<iJ0?øÏZ99xÇ2?>³¸>ä6¢>7¾?¶¯<©Î7©Î7î;þÌ©>f	a>ü)A?o¸>íÛ=â$?îÌ7;vNA;9ió>[I=2ê=­3@?@tö9'Ý8£o\?òµ>2>êE?ö¯<ù7ù7î;ôà¨>)c>H÷=?/=ä_=dh)?;Çr.;Ø%Æ>ø~=7;=Ì¿6?¨':L9ÊD?ÛÙÏ>í²>5±? ¯<$7$7î;ÏcÍ>æË>¶É>?>É=½Ý=ö|$?o=0;
;þI?/½]=¾X=;?À§9Ã	9¬E?ÿ ½>±¤>K*?ã_¯<O7O7î;>`Ú1>=¯9?W=áZ\=s¸ ?ì½;Lg;Ý=å>H®X=¹#=/g)?øÊÒ90K9.(;?r¶>:£>ùÈ?yv¯<vz7vz7î;Íò>õR>u>?ç@ï=÷¾=vÀ ?N=
; 9 ;àÜ>*§à<,é<þ>? áb¸64?ôiÍ>°±>c?¿½¯<i¥7i¥7î;Ãc>;>wj<?³O­=©=°¼$?Ó°:
¿:¬óì>Kõ=ÈëÕ<,«.?´7`¥>8­é)?ÊÔ>æ&s>9?Ð¹°<\Ð7\Ð7î;5¥£>²J]>åO=?uÓ=}Û¨=ÊJ ?,#>;F';à¥?Ì
ò<°><ÈC?;9d9ìU9?,ø>ÞØ>#æ?UÜ°<Oû7Oû7î;}>AæN>d@?÷	>·#Ú=é!?)ÒY;t<;ò?m=y2P=ÖØ7?ÐÆÌ9ÀaM9ð>?ÝD?P×ô>ÊÀ?\ê°<B&7B&7î;Ï(±>â£p>£w<?ô1=Övn=º%?²]Â:0£	;¢Á´>bÉ5=ÿ<w6?À¹¶ìA?u¶Ã>ð­>ðU? ±<5Q75Q7î;§®>Ïb>ÅE?§Ó=á= ä*?íX";Ôµ;¯?T¾-=*øí<dè:?pw9Ðoú8[6?Óí>Ä>?k-±<)|7)|7î;+ä¥>:\>3Ö@?ÚjÝ==°=*| ?oÛP;($;j"?Dh=M7#=!'6?T£:ÔR9ÐPD?óØ>;É¹>(4?E©±<§7§7o<Ð-n>ª®">Êf;?¶©=pi=ié)?z^Þ:ç:°Tö>Oå<ºW<ë;?9h9.#&?kJ>|Æl>ß?/á±<Ò7Ò7o<¤0Ä>Á*>ÞjB?
*,>F=>ïd%?û;:";=o?æ=íA=ÒÜB?h09ø9G?¥þL?öÔ4?y??²<ý7ý7o<ÔÁ±>j4f>ë¬E?>Ç=íð$?ÀÔz;zv;åB?£=/ÄT=ED?hÕW:ØÓ·9@TS??ïHß>K£?x	²<õ'7õ'7o<_À§>§^>Gà@?¢=ìÍY=¹ÿ)?w;5[';¶üÜ>¢ßã<T <)D6?àÁ¸@å(7K%?ò>Z­Ï>¸?²<èR7èR7o<ï1Å>¦>¾H>?>Í=%?k`;ò¾];Þ?+K²=-P~=éy3?X:ÀØ9Ý0?ò4?	"?®?]²<Û}7Û}7o<[¹O>³>ð:?Éãd=¼:=få?r;°;>º?¾+l;@L;ÁÇ?Æ¶9 ([85þM?É>¹l>p
?Å²<Î¨7Î¨7o<_¨>4G>
??x>O¦Í=Ó¨#?À)M;Á®J;?XV==FÞ=À1?Ð¥¸è{¹N?ãZÎ>Êà³>?×?ªá²<ÁÓ7ÁÓ7o<·Ïú>GÆ¦>£@?KîØ=õ¢§=£%?]e;T[D;?óà,=ð<äY8?å9ÐëJ9!8?K
?ðç><?9³<µþ7µþ7o<mÕ>ØÉ>´ÊG?äö>ßÇÕ=Þ-?{ê;7ä&;*ï>:=³`D=ïýM?,/:`×°9aU?>æ>¾,¹>l'?Ë³<¨)7¨)7o<S?ø<¹>îA?\.>>ûI+?ük;ð5;­&?=äÉ3=I9C?¨¡Æ¹Pâñ¸Xc3?úgé>LüÅ>]æ?<ú³<T7T7o<b[¦>@#\>;uA?ä÷=WÂ=¼Â"?ðð;ô¶4;Q=×>Í9h=]ó&=É2? ´9@!9#:?9NÕ>A½²>üÀ?¨´<77o<UáÐ>C¶>¿C?À>E±ì=ü $?D;ØS;qî>$·=|=<©9?,À}:°_ú9ä¡E?ÕÎ?DÆý>¦#?­´<ª7ª7o<eÏ>M>GG?¸
>~î=D«%?Ø<;fîZ;N?¢{)=iâ<¡??`O8 ÏG9ÒW(?·¢?z¼á>ëj?c´<tÕ7tÕ7o<x¹>A±{>­È<?Ö>= Gr=Ìì!?Î.;í;*½?6ÉQ=/=â{3?8@8ß"5?J¼>dí>,³?ñ³´<g7g7o<ó>Ãp5>ÉÂ8?×=¿V_=ùÙ?çý:ÖÁ:0É>°á<Ñ5<8=?l=Î9î´90À/?0Q¡>ßã>
?xµ<Z+7Z+7o<7V´>þn>åôA?vß=Áy«=Qé&?éÕ";ÐF9;*þà>õ/«=ðh=r"<?°999±6?¦{ê>«?Ê>f?Òµ<NV7NV7o<6±>=I9>­??#`Ë=ÈÛ=á1)?°!;ç;F)?f=1ÀË<jù9?°G±9\Ù9$ì!?üE¶> >$ã?µ<A7A7o<ðº>Ç6z><C??¾Í>jÓ=;#?QJ;º5;YÚò>½b=_=ü6? É¦9°s<9Î;?ûå>¶¯Ê>ò<?>C¶<4¬74¬7o<b>¦>Ê_>rR>?··ª=[=éÛ#?g;	Wñ:`?À#o= µ(=xo5?86c¸¤>?h¦¾>ª­>/ú?Å°¶<'×7'×7o<f ä>d)>.lF?¬)>>À®'?ÜT;KF_;ÿªó>)«=SåE=C7?h:¸9!¹M?³?îá>I?PÄ¶<77o<úØ>>Å@?Q=»=b=´R(?`w!;G¿;;D*Ü>ZfC=Q=*2?xpã9¸8>9MtA?Æ×?¬í>@e?®ô¶<
-7
-7o<Ï³>M!j>ÄÊC?#\Ø=qb¤=¤x(?êS;®ýV;õû>5==I1?Î:9xT?0Íù>MªÍ>x?E·<X7X7o<¸¶»>{Þ|>·	>?.ø=è½Â= #?Ñ7;Cî#;*W?Ul=ÀH=±,?ÌÊL:xï9Ði5?YÔ>z·>¹K?p·<ó7ó7o<e>(>~c8?¡d=8=??ð:[;5èë>)âå<É<°û;?py9Ó29¨G:?~~>E|e>W?e·<æ­7æ­7o<à	¼>¼ªu>òC?qÃ6>5Ï
>ÿ(?ñb<;Y@;	û>y2|=­u0=6ð6?ð©9 ´9_~,?Bà>×¹>Ö?Î·<ÚØ7ÚØ7o<&[>X>>'=?U¢=yV|=0°$?PAA:qëò:C©K>"=å<Ò5?À{¸À¬7qÇ-?B>jãy>ô?Xæ·<Í7Í7o<  Ý>ìâ>B?HîÜ=ªà©=¾w&?Þ:<i;P´>8¥=nh=mù5?à`r9M67B?ÒJð>UþË>ÄÆ?Ú¸<À.7À.7o<í:É>³t>óuB?S>À
í=Ø!?Zd;Ò$;à>V7N==úD?{¸9³¬9²Ü8?WÁ	?æùí>D0?£¸<³Y7³Y7o<Ïs±>él>Ý¿??=Ç=Ú=~°$?;.A;¡b2;É
?S®=ss5=^1;?àêX9ùR8{D?ÏÝ>ö½>u?´¸<¦7¦7o<òÊ>DJ>O<;?Ò¬=v¥=§J$?Õ<;íì	;IÇ?f.=Ð<´:;?¨ô9À{8ìlG?!õ>y>¤?Ä¸<¯7¯7o<T ?ª¦>2G?[|>®{<>¡`+?]É;§;gò	?sM]=¾¾=¦[B?.Õ79"&?Ë7'?C	?Bï?ÜÛ¸<Ú7Ú7o<²Ù>2>0"F?¥O&>Nü=ê(?k;e¢;Q÷>bo>Ü«="Î@?ØËr:è[
:¶ E?[Ã:?\@?ú?¶ù¸<77o<{j>0>1@?Í°=k='?á:;ü;s9?üÊ<=Xø<B?@ó´8 ¼Á8eL=?{Ê>HÑv>|-?È8¹<r07r07o<¬¿>'>ó??Íü=ÚÂ=0&?)K;dVr;\ûÖ>¤¤=zé;=¸W3?p»µ9:9+Î>?Tq%??C?Z¹<f[7f[7o<:>~;>KäA?ÉØÚ=]/¨=&?üôq;Ö_;k\
?3Ën=r_ =D>?²®9´;¯9y3?ò?sû>?!z¹<Y7Y7o<â>I7>Áª<?i¥=ªJ=\?'ñ:Î¯;Ä>	3Ñ<À<|Ð2?Z9¸ú8_HF?uw>`b>&'?v¹<L±7L±7o<]ÎÀ>|>okC?ÙH>%|á=Z(?mll;êµZ;Ñ]
?è«²=àv=Ð3?ðþ9 Ï9/¥A?Kô>úHÓ>ç$?në¹<?Ü7?Ü7o<ô'ø=ÄÐª=tô9?ÆN)>rò>i? =¤­=Ûì>ÕX;³=!;á!,?à^á8`c9´çÂ>ê;ÌF;Ñ>qDº<2727o<0ôÅ>8">19A?½*Í=;=åa+?¨H;Ú½G;,?"=Ø48=3??:Ö$9{KQ?#ù?ðæ>z®?yÎº<%27%27o<øÚ>¹>¢¨D?á]á=­=¸³&?7¹Y;`\X;`Î?´=¹6=9?ø.9K9<9?mÀý>çÒ>v?Q»<]7]7o<ñJ>0<>D<?<`=¼r=´ ?ÖÆ;å%;nóÞ>	ý<¸RÁ<u'?@m7P×W8m2!?§l¶>K>ÞU?«»<77o<mÕ>|óB>60>?YÎ«=ÛÝ=ÙF$?¿y;R
;k?C¹$=Í÷<,*?äA9àña8Áã;?:Ìù>4#Þ>:ð?Pï»<ÿ²7ÿ²7o<Ì>OyD>d@?d.¦=ç¥q=
0?]y);¼¿F;ÓJÚ>c=5	Ý<J7?D4¿9@µà8`N?<£	?Õ|ö>ó?¼<òÝ7òÝ7o<¤ÎÇ>f³> ¸F?¹¢X>²?$>JÓ(?Û°;í1;tz?ètÊ=¦W=	æ@?#9t9->?ð?éü?Õ?#¼<å7å7o<¨¬>>c>B?pG?ñuâ>+?¼>!{>º?äù3<¡]ò;Æ>?&nÔ9Â9hF?4Î­; ¦;Îû?ðQ¼<Ø37Ø37o<á}Ê==Ä=?ÕQ¶==yË'?Õ>Uþà>×\ò>Ðp<o²0<xr.?|5¹ø""8Hðá>^;ug;d'ü>Ó^¼<Ë^7Ë^7o<KÀ>èp>ß±<?#ú¦=w{}=·¢(?pý:È;ÜÌ>@P=öï=­"=?°ªl9P[)9Â<?Â>®þ>û0?Ô!½<¾7¾7o<j&X>>Â;?«Ç= t=¥#?:0ç:óú:ñÖë>Xó<à¡<oA?¨Â³9ô²9É<?Ï>^>Q?¾_½<±´7±´7o<o¬L=­¥=áD:?ÿ«Y=/0=äØ?¸²>vÓÄ>1è>·%;ÕxÏ:æZ?Å_9Üýþ7LÇ?6¯:º:?¢½<¤ß7¤ß7o<ÂÎ>"ü>Ö2A?/ÿ=KÊ=Qw!?åG;uZ5;\Ù?£=¤N=#$8?á:01:ß-?
?è?¼À?p¦½<
7
7o<å3>êé=óàD?9X>
o+>¶!?in©;L¤;¥Ç?5½=Z=Ê<?È¢Ì9ðþ­9Õ%8?C5?÷ü?²?Ä¾<5757P<×­>êi>À=?É|ó=)Á=.Y!?AëK;Ðv!;é§!?Ì0K=¬=ß@?Øaô9p9¶½X?:ð?¦êë>¾?³¾<~`7~`7P<õ¦>¦F>~í@?ì§=Ywz=çÃ*?ÖC(;ÖÂ;Ã?h.=m=5ò-? Ûr8ðÄ¸§bB?äÚ>Jã±>d?ð&¾<q7q7P<Â8>òR>ä¬<?s=Ýúy=oK ?#	;_;§
?þs=£o4=àw,?Ë<:X_¡9¯[??ÿ>Mµ>Í?<¾<d¶7d¶7P<áî>A>2 A?w[">¹Ä>mc!?!S;F*S;àôÿ>)_=/x =êà1?`ef9Ø 9uÕ2?-?@?¢»?@¾<Wá7Wá7P<2¶È>ê>.B?ÙD>Å
Í=¶c&? 2;oþ#;çè>·vG=n=DÎ5? ¸Ì9`294~7?Æ¹>(e>ß?ÌL¾<J7J7P<'>OÃF>Ûµ>?0V=Ë7H=è^%?s
;±[;Eðû>¨û=)Ù<á7?á8É³9Û?º¿>G¤>&?l¾<=77=77P<ù¯º>Ìu>ÈoB?ú=BçÂ=)$?2ÝO;é:;~Y?êh5=ìû<MX8?8&9{94?ï?9Cà>Óå?âå¾<0b70b7P<ä©>·ìc>ÞÑ>?¥=ßÜa={ò#?Õf;nõ ;[ñØ>JÑ*=­)ð<õ6?ü-´9`u957?ÛÎ>@¶>G?òð¾<$7$7P<»÷ä>ìr>:A?Þ¥,>v>ë"#?eZ;uI; ?+=J=¹:6?ÀX*9Þ9w5?Ïä>ûÈ>1c?¿<¸7¸7P<¥n>º#>}:?êÐ=Ì ¦=ÛZ ?èq;Â3;¥á>Ø:=w#=þ4?ø¹9ÄJÁ99Ý?&oÅ><²>ÂÉ
?a/¿<
ã7
ã7P<Ý¢>½MZ>ý>?Âlð=0+½=¤®"?
O; ¨&;îFâ>Qt=ã'=Ë:?ä+:xÂ9¥±D?a¼é>+É>|¸?»g¿<ý
 7ý
 7P<ã¤>d/[>!6@?¢gÕ=m«=¿W?ôn;s;þmÕ>ÕÑ4=o[ï<ndA?±ð9,6Ñ9¦5?ÙÄ>¹<ª>?*À<ð8 7ð8 7P<(´O>Å²
>Ê®??ñ=tÏ¼=Æ#?÷j;×k;½ þ>M=ªM=Ý4?`Ç:X É97Ò5?Q®?b²â>q?PÀ<ãc 7ãc 7P<mï°>ak>ÝM@?îKô=Vn¾=Î4$?-«?;mÉ-;¬+
?¾QX=ú.=ð
/?À*Ñ9^9Z²/?Ðý>ÍÛ>?¹¦À<Ö 7Ö 7P<ü>P>§A?DÉ=Ã=a'?¤>#;WN;BÊ>Ë=d_G=¾\.?æä¶p;¹v??fð>ÜÐÚ>Ís?ÏBÁ<É¹ 7É¹ 7P<{Ä>æu|>¹<G?Ð×&>}ò>%?)];y+;Áßë>¹`J=d	=Ð<?P´J9øä9>V:??öc?%Í?Á<¼ä 7¼ä 7P<c>-óQ>á;?¥ô÷=¼WÅ=Ô ?,åØ:6%ç:²7ð>ð2U=Åt#=ïó&?
:PRf9²8?[>->÷?8­Á<°!7°!7P<÷Ò>õ>1»H?~¦==K'?ì@;"k';'Wê>Ê7=	Çé<+CI?@g¹ Í8ä¬.?Ý¾¢>õü>ÿÎ?­Á<£:!7£:!7P<Óeì>`>ÑHE?Ii>Ká={]&?Î]A;ß;Þ$?TT=N=¾5?L:t²9>J?	,Ù>ÍC°>º´?#ÅÁ<e!7e!7P<çÓ>ò·8>SÛ:?J× =¼=#!?m7ù:7å	;.Uç> ´H==á{)? Ü3¸ùà¶¶&?Ü@y>81^>Ü?¶ËÁ<!7!7P<53~>%è)>­??B=×s|=t!?2*;+­;¨?áþ2=³¿=A0?9 WJ8@^6?°b°>õ>ØÊ?ÂÐÁ<|»!7|»!7P<é>OQJ>kô>?=²=##=i"?®C/;A:;:È
?5=âå¸<±ä2?µ¬¶Ð=¸];?õ
¸>¢>mh?³êÁ<oæ!7oæ!7P<¹0>.´==e:?ç=8eµ=;c#?=;þO ;Zæ>ÌE=8*
=IZ3?À¸ß,9?Õ?¢¸>Â¦>Î°
?'Â<b"7b"7P<c%3?£>ó?,lO>ë}Ø=Fu?ª;[; òg?Æ«®=Ç(= ?ä±-:L^´91?¿º?æ?¶úi?« Â<U<"7U<"7P<f.g>(@>b=?×=(°ª=$I!?el;Æ¦;&×÷>=9
Ö<ï2?Ú¥9èh7üÒV?ø½>òÖ©>³+?#Â<Hg"7Hg"7P<5fH>Øh	>!­:?Ác=n=lÛ?T;o
;x)ï>û3=4µÿ<Ï3?Øè¹@°ê7¯?(;Ä>0´>ã?\MÂ<<"7<"7P<.mÓ>!à>îi=?)	î=ñý¼=^7!?>;z<;ïÝ>·§=	(Ø<aú5?<Á9 }9gG?~º©>v>!U?Ý[Â</½"7/½"7P<ÏË¥>w.b>]§;?NÐ¹=5`=à¼$?¿
ý:x@;ëô>üë=Rá<U63?¹M¹0¢Ì8k¯?AL>4>ë?7kÂ<"è"7"è"7P<?î½>Ãv>ê9E?e:Ø=ÂÀ¦=-ú%?mH;æ>;@*?NC=HþG=Yñ9?è±9rr9è:?Ç!¹>Y>W? Â<#7#7P<ëÕ²>øq>}=?þÛã=?²=3 #?i»7;1	_;ãÒ>ê{=Q¢<ÆÊM?pÙ9à°{9È>?n¯>E>K¹?«Â<>#7>#7P<ý»>~>ü¤<?¯&=%;k=}÷?B
;-uF;Û7¶>#B=¶§Û<;I0?ÀÁ9pF8ATN?l`Ê>>³>â;?õÂ<ûh#7ûh#7P<òö>A>ï£?¯Á3>RéÃ=éãj?S;ÝÊ*;VWI?áo¬=iY"=ô?:9ò9Àa?PÒ!?ö×>?Ò??IõÂ<î#7î#7P<{?Ì}>íó?C5>Ó³­=½È?ö~°;*Tb;[¢G?u-=-fÿ<?\:(ú®9),?á÷k?ã:æ>¶0?Ã<á¾#7á¾#7P<]ð¹>Ónx>=??Ì¶>bû=üÖ ?Ä´b;Àdn;só>=i¥3=Õ­=?¸¨:Ptö9PÖ1?z?
åû>³é?\Ã<Õé#7Õé#7P<à¸>¶³y>=*=?¥=g=}"?be";ì37;êìâ>ÏV$=}æ<y6?ài2¸zá·Íû5?=Á>øª>f?Ò^Ã<È$7È$7P< ®>9j>ô>?uÝ­==L$)?+;©
;ó
?c¸V=½=ý'4?Ì9 £8+¤B?e>à>Å??Ã<»?$7»?$7P<¡ä]>2w>¥9?V=?¼a=P"?­È>;"ò;"¡?d{æ<H¡<´ë6?6:vC9R´Y?Ù>l|Ç>Î??¾Ã<®j$7®j$7P<ÈXÆ>>öã;?©¹Ò=©¦=Ó×!?tN ;i;£;	?ó3=î=¦2?´9`~^9ÚH2?ù¦Ç>rA¯>~Ñ?ÐÃ<¡$7¡$7P<l,Ì>¯V>TJ>?b
>ÎÛ=àZ$?Èêj;¿E;?Ìk=ê  =¥R;?qÉ9èÆ_9Ô|@?0/?×*?¹Þ?µ$Ä<À$7À$7P<D®×>¦ >KC?®>tÀÞ=^F&?7xE;5 L;÷>ßð=ià£=];?øe:pFÝ99?¼%
?a³ò>Âá?MÄ<ë$7ë$7P<ÁÓ¢>[>Á:>?Á=²÷=¾#?m-;`w';?å<À¢<ª-4?Lâ¾94m9Èî9?xê×>é¸>ÍÆ?k×Ä<z%7z%7P<ÿ¢>$ïY>e>?bØ=Ïäl=Û@&?ÅG	;U;IöÝ>z=PÂ5=+{0?
9`/W¸ëþI?>>k>Í?¹ÜÄ<mA%7mA%7P<#ê<xZ<{Ë[?Ú£=ÚU=pD?zê;§XÐ:¥©:?Ù<	÷<SN? «¸`±Î7?7?%0;ö;;Å)?5íÄ<al%7al%7P<¡^ü>|¥>C?æ@>~>ð)%?;qk\;!?¢q¼=
{='½;?°9V84G?k~=?Ü#?´Y?j	Å<T%7T%7P<ÓÚ>U>{D?å±>Oê=Ê%?¡+;rÂ;%A?jö=±z¢=^ÌA?87:Í:Ãú:?Â1%?EÛ
?SG?$zÅ<GÂ%7GÂ%7P<lË>ú»>«ºE?nh>ÛÑ=¼=$?þR;`¡>;ø
?dx^=ä=óf>?Ø×Û9¨9ÃÏO?&?è
?Ç?ÒÅ<:í%7:í%7P<)>A:>£9?x=rýA=Í$?Ö!Þ:w!ê:váò>"=Yäë<_\0?`68¹Q8|¨-?5>ú>SÂ?ÈÿÅ<-&7-&7P<ÂÐ¥>Uï^>¥h>?ä-=¾ÜO=;Ê"?2;z?;Ê>õo`={Ä=16?¥Ö7hu96Û'?ÎÈ><ð©>)@?LLÆ< C&7 C&7P<["¸>Ûv>ô>?Þ¶=+æ=\¾'?[";{;é?â='³9=×9? 'Á9ë°8ì/J?:Ã>#¬>´Ù?H]Æ<n&7n&7P<ÅD²>£r>¬*<?üà=éâ°=ï&"?tn;°+;{ÝÕ>Àu=^H:=l0?ìL#:°iý9³.?Öþº>d¤>K?^_Æ<&7&7P<¾øÇ>Æ÷>@?·Sè=ë~³=§¬%?R:;U;;þ>ÞÏY=u
=ÇE?¤¸ý6É@?ôÕ>ö±>Á÷?GiÆ<úÃ&7úÃ&7P<ÒN>Ø>+¢;?5ÌÆ=í«=c!?Pô,;G[\;)îÈ>³ç=è«·<½ª3?³G¹ÀÉ¸¥$?N´B?KÒ2?q^?¹Æ<íî&7íî&7P<cwÛ>3>ÏC?Êc%>$û=n¬(?Û;ðæ;l·ö>¥s¹=ûX}=±d;?-:ÀW9ê½D?N!?{??	ÊÆ<à'7à'7P<=·>wQs>êÉ@?v>1ÂÎ=ø#?®®;¹];n"?Ïå=£²A=+î4?°W9f/6zB?½?×'?ë?S:Ç<ÓD'7ÓD'7P<>A>ÙG=?D=Îén=^!?â+;Èïâ:S?adô<@T¨<çÖ9?ö(:Dä9°5?7Ô>w§~>?Ç£Ç<Æo'7Æo'7P<²Ä>GA>¿<??6H¾=¯'= ?ÂG;%ó);ê?V#=Ü@=!H2?½þ9´¾à9¹,?úÑ>z´>PO?2¼Ç<¹'7¹'7P<v>(­(>õ;?þ9=³,X=ë"?×8;Ñ<;
3?<ô<îG«<Öj6?	_9àê8eTN?6¥>-!>G±?AÈ<¬Å'7¬Å'772<Ð­ø=F®=CS6?×l>n=>$	 ?Ö@>9>äçí>ÙSf<Kg%<>2?PÈ¸À¬|¸1Þ-?Ëì;,&;I`ö>?È<ð'7ð'772<x·>Äóu>J>?øo×=v¡=ÓÉ*?ùi;Ãg;}kÞ>B8W=Í=ã¢D?¸5ý9¨Ú.9W?)ÿÎ>L®>?;?ñ,È<(7(772<Å^¸>ût>h©@?Z«=E="Ê&?ÈQM;g_#;[Ý ?õª_=ë%=M,?X²E:h±9íý??Ð>
Ñ®>rµ?ù0È<F(7F(772<²Æ>á8>´z;?p=éìh=Uò ?à`";l;çï?Ë<]<%X5?,G¶Ä¥,¹¸gl?NTæ>ñ£É>'6?c4È<yq(7yq(772<«>]Íe>>?iÚ=£¬=ð!?g£
;0¨;«õ>Wt=XE'=:#;?îÒ7øq.9ã +?&­>yq>vQ?ø\È<l(7l(772<xf>wÄ->£>?ñß¼=µÿ=8Z#?Õ;ú»/;&Ã×>½=GD·<ªQD?+70ê&8¹=?½ Ô>A¼>?`È<_Ç(7_Ç(772<6>À*D> =?ÞDæ=à¯=Ö'?y:;»;i¸0?®x=ø.=Nì5?@óM9É8íÿ<?Fë®>,>:"?i®È<Rò(7Rò(772<Ë>>,]>@>?Oó>Î·Í=Jr%?°ÿ:G¶è:}£?Î.D==6B?ÀÖô7Øpp9ã'?¢>Ód>Åù?èÈ<E)7E)772<`>H9>^ø;?|
¢=Ö
~=9H#?OÂ;l!Ú:2¢?Us=`)=æã7?¨Ú9àZ9;?v¶Ü>I£Ã>àg?#"É<8H)78H)772<ç¾>´z>f<?ÝÚ=a5x=o×#?ÿJ;{#;z7è>=Gh=ú#=O6?7`°8bo.?
©>×]>¦Õ?ûUÉ<+s)7+s)772<Uß¡>MV>&^A?Wõ=a¾À=4#?mô;*S;I?=8V=¤§4? Å8 ?9«/?<yE?%-?àû?A¹É<)7)772<íG¡>R]>:?úv=þQk=|Æ$?´!;ûç:1r2?ýK=`=2?8ð½9ü9¿Ä3?Z-¬>:/>5?YÆÉ<É)7É)772<¡>!Y>Õ>?ÝÔ>uÚ=OÜ#?0mt;ÝÒ;2þð>³¢=
4[=ßÍ=?Pú):Hï9%r<?±
?Àó>µÏ?òÉ<ô)7ô)772<Ød´=rÚm=&(B?ðîË=%µ =¨m"?m;úÈY;%M?ª¢=Ý^=;?b9àb8Ã7=?æ/
?Çýü>½Ý?vÍÊ<ø*7ø*772<È)Â>\Ï|>úD?õa0>×°	>ý÷#?V4«; ;Ï?¿þ²=>Ós=Ìî;?¬à6:>9YH?P*?±r?Û	?,àÊ<ëI*7ëI*772<eùç>¢c>	ÙB?$>2ïü=<&?¾;b°;cÓ?Ñ-=õO=iª9?9Ðè69<?ë?§ü>{?ÄìÊ<Þt*7Þt*772<5ª>xd>+>?"ì=°Æ¸=(~#?ú¾5;3;R?AP=ßwO=)4?©7 ²]9¢$?GCß>UÏÁ>°s?À÷Ê<Ñ*7Ñ*772<7Z>4VT>@L;?3=NQ=°D?®Ý÷:|ç:N	?©j=ã¨7==d4?`°Ã8 Py¸lvA?¤l¢>±>]º
?WüÊ<ÄÊ*7ÄÊ*772<°»»>ºçA>ûÙw?;­=4­P=øT?Eýµ:áÒ:gLÝ>¬Ì=Ì*¡<ãZl?X9Ë«¸V5?¾¦W>G->9?üÊ<·õ*7·õ*772<éD?«>Ú>Q?í&>Îî=ò2?ýg;aß9;êÁ?lGr=Áê"=RZ>? À9À8£öQ?ÃF?¨?ãn?¶&Ë<« +7« +772<d(u>ý.'>ö²;?Äº=½c=Sö?350;Á;[:"?)=¸èó<^y1?üµÜ9ÔX9ª4?2íÅ>µ>ä?ÎFË<K+7K+772<JKq>'>×8?µaZ=ø]*=$?zÂ;óÔ:§=?kM=§ÏÃ<åZ*?
D9so9(·?Xf>_	L>ô?õvË<v+7v+772<àsû>¯x¥>´B?-¸(>þ>B(?ªi|;Y2u;[Ä?ë>G°=­=?xô9x³9µS<?B1.?Æ?è?©¹Ë<¡+7¡+772< >÷ÝU>/"@?g>.Ðê=9%?P8;ùP;]ã>w[u=²6=wæ+?9`]X¸(ãD?þèÍ>¶²>{?¾Ë<wÌ+7wÌ+772<Ô>,:>J;@?>·=Öç=ài$?6ò(;¨;}?µEå<M5©<µo-?È9NB9fé0?ñ>P>Ù>X?ÎË<j÷+7j÷+772<a¬>}fi>ØÈ<?Ið>ìÜ=úi"?'9;Îh@;PXö>&ÎD=£|=Y8? 9Ø"9ú§:?ùÞ>Iü¾>Ë1?8.Ì<]",7]",772<Åøº>dãz>ÿÇ>?çhÑ=ì§=Ô?Õ/;à1;^ý>ßK=ß»î<®'?J¹ÀÏ7`/?åæ>CéÆ>b?;2Ì<PM,7PM,772<Ë>?³M>>?Z=&,=µ"?ö>ã:}Ué:Rù>}Â5=Ð¶=§m+?¨Å9 0]¸£mK?ë¿>ó¿©>?ç^Ì<Cx,7Cx,772<t~»>qz>³§??¹
>ùuÝ=>\ ?
!;¦;Àq?
^=2;T=ÃX/?Ø::ÀÉ86K? ÅÂ> ©>Øù?Ì<7£,77£,772<30>½O>K9?^Æ=Âü=·Æ"?-ÿ:ª¹¶:Ï¡2?¥ÁÝ<b<¬6?~9d39õ|6??É>o³>o?t×Ì<*Î,7*Î,772<0>
B>Å@?Qó§=ýw=.?«;Í:¶þ"?£
=ýáµ<U"C?ð²ñ8¨¹xnv?>=¾v>¦?M1Í<ù,7ù,772<h«>Vi>ËS<?[)Î=r¢=äR"?dÙ6;8;@ý>_=¾ò=2?èÔ®9ó!9ÌS;?á¬ì>æ±Ñ>x?SÍ<$-7$-772<åª>0d>|Õ??ò>koï=F9$?ekR;Ê?N;?Ï±=*ãZ=`Å:?Ðõ]9 ô$9MÆ9?×@?3øÿ>DE?TÍ<O-7O-772< >Z¢K>ÇíI?]î=¶Ji=/?a;Kò:â?CZ=Ò§7=7?dj:èõ9ºà??óÔ>p¥¥>Õ$?oÍ<öy-7öy-772<æ«>¯³c>á@?ËíÒ=P<¢=÷j&?ÝO_;çG;äB?Â =Ò¸I=³è6? fº¸`F¿¸ª»9?ßþ>-»Õ>#x?fÍ<é¤-7é¤-772<+H¦>Z·a>o<?Fð=G¼=Y#?:ºL;!h;ÅÇá>®U=­ÁK=¶1? 80¶:6?vÝQ?Cÿ6?Ë?QµÍ<ÜÏ-7ÜÏ-772<BÀ>Ø~>rbA?|~'>¿	>uÞ$?Ä`;In;óñ>=ºØD=Ëï2?àâà8`É¸ßC?¿E4?²r?5?¯¹Í<Ðú-7Ðú-772<!@Á>áb}>s>C?RÊþ=YÈ=þÇ"?¤U;íK;Sü?@>X=ãÑ=¿?;?¨Hà9X/þ9A(?<Éô>àKÎ>®á??¿Í<Ã%.7Ã%.772<µz>ÿó,>Ã¦??Þ#»=°=»!?Æ.î:N;Å>î^=*=>3?-ü9P¼9¦O;?*$¬>¬>¯5?ÊÍ<¶P.7¶P.772<+ë>®Y>py;?ÑÄ=Ð®=Ð.?¼;ès;_?Ê=¢s¾<@ç;?0TÌ¸àa29?=¼>ÀV©>9I?âÍ<©{.7©{.772<Ü0>ªZB>þì=?ðýê=3·=\$?Z?;L@;Qfþ>ÆF=L=öÑ;?6Þ¸0bÚ8$?=»Ø>p¸Ä>@
?ÌÎ<¦.7¦.772<5Y¹>Wät>tÁA?å=ÑÓ³=~#?lM0;ëæQ;y×>+Î"=Á|ß<v}:? m08`J9`£"?¶ã>×]Å>J®?,pÎ<Ñ.7Ñ.772<¢ >íúZ>Ê;?hjÿ=èGÏ=c¹?56M;B.;7¼?¿6= Ãù<O;?8Õa¹ ¶n¹J?´ÀÚ>¬³Å>¡
?pÎ<ü.7ü.772<iìÃ>èy>J¾>?»>xÊ=gú$?R];ÖÔ;;ÂÖ×>\=!Y9=@C4??:ÔÖ9S«I?´SÐ>9°>9Q?;Î<u'/7u'/772<ç°<g!"<?Ð>>Ï¼u?BÁè;?;Ha?PÏí;Bã;¸¦P?£9;;8,q?LN¤;øÎ;?DúÎ<hR/7hR/772<ØV>µL>q<?Ä´>h-ø=B¥!?jRj;ps;<ö>üTx=3=1?x;¦9D¶çI?YB?Ë],?ÔR?^ÂÏ<\}/7\}/772<j¤>wU>n-E?a>XÒ=Ö!?0Õ};%x;Þî?¤M=«¸=
ÌB?9¨fÃ9ø*? Ö>'e°>ÀI?ÈÎÏ<O¨/7O¨/772<5Æ>ý«W>v<?eqÞ=iÃ©=O¸'?÷:ìfÞ:>ù5E=Å}=1­3? ß9@&9ç;!?Ù>×K>ú?êÏ<BÓ/7BÓ/772<Øá>*V>¬áB?Ù>>Çñ=Ð~&?Ý³;õ©u;é´?²U½=ió=iì4?xK8´82?¬i	?¯1ï>G?ÒÐ<5þ/75þ/772<Å¿=ÿ?E=ªÜ;?ær>C>)?ÐûB>3S>Xì>ÈÕ;Âz;5O#?&Y9¹V94?VO;·u;î8?B*Ð<()07()0772<¨ìx>^4*>A3;?[l=¬S<=*¥ ?Õ&:ÁÌ:¼-¸>-£=ÃôÑ<v:?pP£9Ü¯³9¡(?±ôE>@9>D?Ä.Ð<T07T0772<$"Ò>á>kµ@?\>ønï=èq(?[ j;ùCn;û>â|r=Çs =qA? ¢×9¤ð9ç@?>?Þ>ë?ÊpÐ<070772<þéï==Ú=¼À?`(½?e¹?z±?Øå*=ºv<Ä×±?=T¬N<õÜ±?íB£:*:d»¦?ÑÇ<Ë+<®U¾?¨Ð<ª07ª0772<_|>u¶,>§	;?=ûw=ë ?³r;;I®	?éO=/_=Ç´.?U9@w%8<?¢@Ý>UÇÁ>Ô%?¨­Ð<ôÔ07ôÔ0772<äÓ>íO>>?C^¯=©|=¢"? â:¥ë:ºÁö>ÿz"=
Yá<Ñ8?8î69`a¸ý`W?£>Hb>]Ï?½¸Ð<èÿ07èÿ0772<ï*#>BdÚ=$D??8×=^Îe=Y!?j@°:¤3Û:öÖÍ>K&ø<ÿù´<~/?Ö±À¹ðI¹zX?×ÞN>79>ü?¡ÅÐ<Û*17Û*1772<
¡>íZ>¦<?
À=Ù¿=âB%?Ä`;dï:
?Ü=µq\=´©8?8ÖÙ9<ç9_Ä-?9¯>J8>
U?êÇÐ<ÎU17ÎU1772<×>lsA>Í9?ëb=1å_=_?XÜ:ÌÌ:q¯	?dG= å²<m:?èê9`Sy995?¡µ>Â·>=
?pÑ<Á17Á1772<Ó×·>¹o>kSD?B>ñÉ=É­(?oÚo;là?;F ?»Î=qT=¹y:?9æC9Î:?&Xä>§!Ã>^É?RÁÑ<´«17´«1772<u>DD>â??Ò>£AÕ=?$?]û:+Ýð:4d?Å=T­¶<É9?p*Ð8ÄCg9
` ?p>]ñK>ì³?DÒ<§Ö17§Ö1772<uô#>+Wß=+î;?*9%>n#>éD!?áø+;L;ð?y=/=iG:?¤º:P¨¼9i;?dóÃ>O¬©>ÛÒ?2EÒ<272772<Êô>Q> >?øeÏ=I_¦=V?éx¡:Î§Ð:_Æ>ÈW=¦°¯<w<?d¼¹t97?P$«>×u>>?¹£Ò<,27,2772<r±¦>a>E5=?=ÂÊJ=Ö5$?å:´;¦Ê>G=ÑÑ<¨N4?¸9ø¡9x{9?l>#Ôw>4'?°Ò<W27W2772<Ã´>Úøq>??¨
¹=®=Ì´#?»^+;-&;Êÿ?4K=Íý=vlB?ÀÂ¸@Ã··³B?ÔÎ>Zt®>ÚÀ?ç²Ò<t27t2772<¯G?)Á>Òn?Þr>¿°þ=ò?;ó;ÿyU;È2?JÊæ=qc|=ºj?P9`­ð8ll?ÈF?A?{ü4?³Ò<g­27g­2772<é#?õë£>~û?¨v>·>Ó¯[?ý0½;áÇZ;v`]??¥=Ô=×?Ä¶·Á*9Îm}?DØr?drõ><I}? ÞÒ<ZØ27ZØ2772<û©>cb><7@?µ9>óØ=ç¾ ?>F;Õ;×ý.?>=0Ë=\ð;?l¬9  9!2?¾?$sá>[~?u"Ó<M37M3772<hÓ>ïF>êç@?ºhý=XÃ=!&?íþz;¿w;Ð­?+=L(=@1C?F,¹PxK98#?¿?°ù>Ü0?2]Ó<@.37@.3772<VÕ>>>[@?9´=@=ªU"?30;ÓV;0Ó>ì®ÿ<JK¼<rÏ-?>¸R¨·29+?x!Û>3@Á>B$?r»Ó<3Y373Y3772<5"ÿ>rø§>ókB?q>Ôçï=Î$?É¿f;ÁÏt;Kñ>æH=k=ÜÖ<?0:O9h9£>?Ì9?t?Yá?ºÔ<&37&37Ó<}t>zD/>Ð=?wB>7¹Ö=¯?qÉ;½öí:%?H&.=àBù<Û2?(j&9Àí8#>?®/·>Eô>K?qÔ<¯37¯37Ó<0Ìã>>æEB?þ{>ÓÕé="ð&?S;ßÕ/;n¤?Ïÿ=CP==-:?@×o¸py8y0??ló>ù³?
þÔ<
Ú37
Ú37Ó<<Ó>w>­ ??îDû=¬ÕÇ=ò ?q";¯;;Û?F=Y6¾<Í2?0cÂ8("9v0?FÂ>	Ú­>	?É
Õ<4747Ó<ÈÃ>qø> C?ñ4=>òE>>"?¿É};ÔP;Å?×=D[O=î=?@k 8`î¸\N?º!?în
?¿]?¥GÕ<ó/47ó/47Ó<±ñ×>õ>+®>?ð­á='¯=©ì$?¶$;3;ë>F=h8
=æ4?D¹9F9;?ìï>MÑÐ>ó?©_Õ<æZ47æZ47Ó<Ñ,>j:>ºõ9?ÖïÌ=ÖÆ£=6+ ?e(;©¡;RÙ?4óh=^é=ì¢;?¸°:Ð³v9¸N?)sÜ>[É>Ýa?D°Õ<Ù47Ù47Ó<´n¼>Î>èÂ<?d>Ñ=<E!?ßÊí:ø$;üî¸>úØ"=ë<ÞY1?0/9Pÿ8-1?XgÌ>½¶>cT?¡ØÕ<Ì°47Ì°47Ó<æü¶>ÙFq>{'B?>LÛ=	¶«=y#?d=;=;âø>Ñ@D=0=«8?¿é9Ú)9
BJ?Íï>>>¾c?¿
Ö<¿Û47¿Û47Ó<À¦>¢~a>O=?×sç=ÿ·=!?bþc;A;©È?#M=d3=:Û6?À­­9Tø9#?`Á?Çô>?þcÖ<²57²57Ó<ù¸>i6y>=?÷É=úÐ =wÀ ?ÍV;ù7;U?«&E=h>=AG@?-ç8 9íY7?
©?gçë>Ê
?U×<¦157¦157Ó<7f¸>Fîw>f>?Å¶>þ£ú=!#?'£K;8f;pâ>ýà{=Ê)=­â=?l2:^×9g8?Åû?aå>jl?j»×<\57\57Ó<K¡>¹X>Æ;>?¼è`=þ.=$?hÇ:DÍþ:øÇ>RÆÌ<ä÷<Äú=?p¸¨8°VW9O?äÇw>
Y>ë ?Ià×<5757Ó<òé>x0>éQ<?ú·©==Ç%?{Å:aÔõ:¶·Í>k×ß<y<Õ&=?@jî8¸N8Ñ¶>?ù>q>Là?Ðõ×<²57²57Ó<ßy>Ý;>@Z>?3§Ü=ª=,%?@];[;Y"?r9=5'=t6?f:XH^9
N?Ëè>àÆ>íe?íØ<rÝ57rÝ57Ó<¿>°7>>?cå(>f_>¨"?p´J;×D;ðÏ?6A=\¢	=¸3?øÌ9lõ9>¡ ??U??=ò
?<öØ<e67e67Ó<N«f>è=>§l??
'È=!û =t%?À¾Û:Îò;üÑ>	=»í¥<iE?ÈãC9"·zÊe?«q®>ÌU>¬?_9Ù<X367X367Ó<³Û¤>¶\\>
??7@½=§À=1Y'?zK*;"®7;.Xí>e>=ì{?=|7?pö9Ðí9H?¨0ë>ºeÊ>½?gÙ<K^67K^67Ó</;²>Rcl>ªA?{¿=R=R$$?Ë;½;ë??Ôú-=¶ó<¬47?àû9¸Ü9	?Hê²>c>®a?¿±Ù<>67>67Ó<N«>Hf>K®>?Ü~=37T=vs#?ºÞ:Wì;ÁÙ>A4=Ï=Ø¿2?ÏX9¸9t3?v8>OÂv>I²?ÓÙ<2´672´67Ó<xñ¯>Èm>ñ>?Iº­=h`=?À&;y!;Û?âr4=~n=¤×3?
¹;i¸Ñ-?Ê²>Ã>Ñ?@Ú<%ß67%ß67Ó<Þ9Ô>A>ßÈD?»õ=(¼=XH'?Ü><; ¯;@ç2?ØE=¿o=Ú«@?²9õ!9»E?¶vö>ÏÏ>çÎ?Ú<
77
77Ó<{æ>+?.>õP@?yë>lsô=JI#?{M2;Ï14;ìOý>Êb=À2=|=?àoÝ¸9z$?bPÞ>8Ã>òÃ?$Ú<577577Ó<æ>+T>Ûp=?É+¬=l=0#?ü;´G;ýà>Í	=EÜÃ<¨4?P¬ü9N|9rC?¨¥>áv>û	?hLÛ<þ_77þ_77Ó<°JÆ>µG>1à??§¾Ø=×¦=I&?Û=;r_4;Â3?l¡=ÐÞ6=Þ6?;8ðÉ£8Yp3?sú?øï>_±?Û<ñ77ñ77Ó<Rg?æº>ÅH?Äs>¤[Ï=7*,?ÍÛ;eÜ;&î?YÎ°=cäq=.;?àNå9Ð'9ÝpE?Èû>zÁÇ>QV!?!Ü<äµ77äµ77Ó<WA>ò%P>ò>?­É=Çg=0ñ$?r%;¯f	; ?â=fË<7?ðï9@¡v8Ðý>?5I>±>äé?!-Ü<×à77×à77Ó<<ª>'Þ:>æö=?"õ=iÀ=í"?àª:Þà:ÊÂ>tüC=ü!=~;?c:Èq9þ¿G?Îi¯>}s>v@?`Ü<Ê87Ê87Ó<>ñ)5>3@?¼0>E	>5%? I;ÔÂu;ÌæÑ>Cò=âW=¢þ2?0µS9²9-3?õõ?íÇ?´?·Ü<¾687¾687Ó<AsÑ>ßX>32C?ª,>x_>B#?ËåG;;[1;­D?mèr=´j.=C2?p²[9(9¿E1?GÜ>pÃ>¥D?WâÜ<±a87±a87Ó<qÃ±>±l>£É@?àâ=+³=z!?8Z;U;;Ô?·ø¨= k=Ï 7?hª§9^>8`E?dó$?I@?&\?¼ýÜ<¤87¤87Ó<Uì>DG>¿äA?÷íÈ=Jv=¶,?`û;¾ÿ:÷?=±ùç<0?Ðsõ8`×c¸ÔF?§íÇ>¿k¢>?gÝ<·87·87Ó<}J>oQ>þB@?îFÉ=´U=·"?á$Ö:¾
Ö:¡?p==S	=ò0?¬9À%Î·]A?°;>ð/}>ä?]¢Ý<â87â87Ó<P> 
Q>¾;?d©=¼S`= ?+%;u;;ü
?(53=NÈ=¿0?V¢:sÄ9Mª.?	Ã¨>í>m?MÎÝ<}
97}
97Ó<>LL>ºÿ;?ûhÔ=»J©=ê ?­;ïÌ;?¢Ñg=Ú%=Pµ3?;: ¢9îvF?%U¶>x|>V?Þ<p897p897Ó<Q`>E>÷A?ÀG>å©ç=oÛ#?¹P;EO;¸å?	=qìO=72?Ôw:79èa:?(Ü?å"å>±Q?z&Þ<cc97cc97Ó<Òà³>Pk>±C?9o>Úß=ú$?õÙf;ÍQ;K
?©=æ½P=xQ9? O\90w9Mñ1?w`?
ð>?PÞ<W97W97Ó<þP>?Ì
>ö§<?Pa=ön^=·"?Åá:³Ú:3?0±<ÇY<Q0?`o®9¨Á8#?U?Ä>Ù>÷?ýaÞ<J¹97J¹97Ó<LÍÎ>ÿ>Ñ??Á=á£=:e#?í+Y;Ø;;?Ò^=$=P)4?H(¬97R9½7?}?Xå>n?·¸Þ<=ä97=ä97}Ë<±Ì>b¡>ùD?®$>º>÷=ÜÝ)?(A-;?C;ãÙâ>4&=K,K=sF?"9)V9ãÊ;?ý§ä>±üº>/?¤ÝÞ<0:70:7}Ë<ÃÎ>³ð>Ö=?Qå=SK´=³#?ÔÆ6;ªj	;m@*?$T=pU/=J>?è#(:y:<3?ZqL>/>?Þ
ß<#::7#::7}Ë<?Ô¬> lk>ï;?¢Ä=*=ÖB#?¬);ÌQ!;.?yI=søà<ÉA5?LÒ9D9¬3?cvµ>B >¸ï?­&ß<e:7e:7}Ë<Èª>©ßg>bÉ;?ÚJ²=Du=Å¤#?(;_ J;aYÔ>ÖHs=04=Ò,?Ã¤9¸&K?ë>¨´Ô>w
?îdß<	:7	:7}Ë<©4>¿¼ö=ÝÊ:?8óÑ=?Q©=¦·?pÕ£:tá:®º>Ã$ÿ<ÃN¹<=0?þÿ:BZ­9_m6?@ÖÉ>úÚ»>Ô	?HÒß<üº:7üº:7}Ë<Â(>@>'Ú:?WÔ=üç§=òß!?ÅS";Ù#;ý>~=Ô±<B?:í98ñÓ9,2?³Nª>O>< ?È÷ß<ïå:7ïå:7}Ë<RË®>§´j>%§>?3g¾=7~=P $?0£;eÒà:ä?ÀÜ9=¹|=ß82?ÐW9,¶®M?2¡®>q>æ ?ÿá<ã;7ã;7}Ë<¦Ñ¡>áV>ÁÈ@?ì=ÐO¹=g#?{ÝS;PS;ªU?ÜY=¡J9=4?²(7ð¼$¹ðþE?Ù>hz¿>þ"?Ýá<Ö;;7Ö;;7}Ë<¨Ö>Ó.N>HÄ=?yÞ=®,®=Î6#?#;50J;Ü"Ï>J:=L=3?×÷8xYV9=»$?³ >#Ç>)?98á<Éf;7Éf;7}Ë<jÛ>»Í>S®A?+>søÌ=F%?-;f;Rcù>QL=É,=GÛ=? ¹9t]£9é6?ºRñ>½mÍ>]?ïMá<¼;7¼;7}Ë<E?Ë>l#>*gC?Öõ>&Ô=s$?Ã ;À=;¶ÕØ>oM=SÄ=w#<?ø¥ø9³9Z,>?®÷>Ú¨Ê>ï?§Ùá<¯¼;7¯¼;7}Ë<¶>ø.w>=?¶ê>ùÓ=P?Îp;×PN;Dd¾>Ï
=YZL=³5?E9ÈÀË9¦&?	Ä>Á²>i?ãá<¢ç;7¢ç;7}Ë<¶*>¡>G>__>?Öe¬=\=°$"?"5Ù:m;YÊÃ>þä<0<âÒ8?¨ð9¸Ý;9ÿ·;?9¹>Ý%£>}'?â<<7<7}Ë<ýÐ>öT>|@?-Ò>EúË=6î"?V¾1; ä!;6?&J=ÛJ=±q2?À(´8À<Í7¬	7?[Ãç>«NÄ>[?Ù4â<=<7=<7}Ë<m>H¶U>sa;?ÌP=àÅT=pÎ"?×);ÄW;E?#=L×:=è3?x½9(¹\9ÎÂ7?OOÃ>RA³>Ív?yEâ<|h<7|h<7}Ë<éÊ°>Ð6n>þ=?×­§==Yè!?dò×:-¨ô:uõá>ï%=Kmæ<Y8?à8¨791¢"?¼YÊ>£,³>?ÈUâ<o<7o<7}Ë<Jî>|>íA?ù)>}>ÿï'?ñ;h;°
?xª=yBr=$½3?p:¾Ð8õ3I?è7?ê?=»?°â<b¾<7b¾<7}Ë<µ>Ð«y>Ò,:?á«=nÅ=a´%?4AN;ÎÿU;H¼ö>C=éB=º/?@DJ9p	I9WÌ*??£Bô>ÔÊ?ù¹â<Ué<7Ué<7}Ë<eß>³`N>ìYA?F¯Ä=);=§x&?¿Äb;ÝQ;O
?ÿ÷0=¦
ð<ã»<?R÷.: ZR9¦c_?-Ö¿>Á¢>åÞ?	Åâ<H=7H=7}Ë< >ÄªU>[@?üè½=¾Ð=µ&?ÔG;"Ä;P'?wß¢=Vi=ö°2?@T: ¬[9çAM?Ã_p>'÷F>«£?±Qã<;?=7;?=7}Ë<¨¿>Ó~>÷÷??}ü=PÖÄ=¹0$?ÎÊA;á';?d[==2=`G3?0ò9ï8¨0?¬Æ>E­>¬y?Zã<.j=7.j=7}Ë<·>©|F>T¦:?"}=@l=b#?ïNñ:_w;xÝ>N]Á<^<í2?G9~9µ?¾>M]>ðÂ?"ä<!=7!=7}Ë<âµ>\(u>Ùí=?é÷=ÇÆ¾=±U&?ÑL;¥^;@ë>iÑ!=Ò3â<^"7?üÃ9¸ 9ÿG5?¤Õ>ÉÑ¸>Fö?æGä<À=7À=7}Ë<k?XÐ>{?$÷;>Ùæ=ûqP?`L;5P9;ÅD?iÆ¿=a6W=çd?¨<?:Ø-9zós?$¸>?­×>Zõb?[ä<ë=7ë=7}Ë<±õF>õ>¨{E?þÆ!>Á4>m!?Äß;
;(\?K=/|Y=Bq4?xvô9±=82L?Q{M?úZ1?L?Êä<û>7û>7}Ë<Ê>^¢>E?:Þ=6­=>q$?üñV;");?«"?¹=ÈLÑ<%Í:? ý949sé#?2?­é?¿ü?òõä<î@>7î@>7}Ë<ë²>¸Fn>F??ÚP>Alß=m6$? V;ÒZL;Ón?Ý7==J.?V6`8°Ç&?LÓ? 5á>p?Î
å<ák>7ák>7}Ë<KÐ>!î>êµB? h,>R>ÉK$?i`; [>;¡´?G}®=o=÷j:?Dº
:0ý9PK?Â?ml?­Ð?*?å<Ô>7Ô>7}Ë<©±a>¾¶>k¹:?ê÷H>b>ÖË"?Ñ$,>Ë"<>@=ê>}w;§©);jòS?²Ê¯9âó9Íj,?ÜÆ;©H¶;Â£?pqå<ÇÁ>7ÇÁ>7}Ë<X­>8Te>@A?>©Å=Á=+`*?¤;W[;Ò8?í¸ë>6ß®>U,?àT8;ØÃ:QO3? $Ê>}±>úÆ?;Äå<ºì>7ºì>7}Ë<I:5>õú=T9?K¤>B¨}>R¡%?;¢)>tm9>ô1ê>çtg;'AS;=?D8¢q9øe{>®N;iW;uö>~Ïå<­?7­?7}Ë<å=¤ß;=àY?.'>Í=u4F?²?²¼Ö>*?)Q<ª­;E^M?t?¬9Ñ[9{ÿJ?ÆIµ:f:ïz*?òáå< B?7 B?7}Ë<;>Æ¹R>h??¢Î=Î=<Ú&?F;å;Û¾
?Æ=P!9=7?ÀY8Ø9_l.?Ê?úÝ>c?½ëå<m?7m?7}Ë<Pì<Ç<Kg?~>qÙ">aH?Íî;À	;ºK?jç<º;,{?D(µ®UG9Îõ>o?§;¨ãU;ú,H?Uïå<?7?7}Ë<o²>Ûn>
Ù>?ÒÅ=3=ó]&?·ëV;|¼;Q/?U«M=a=fk1?¨~â90!E9ºÒ>??OóÝ>]?tæ<zÃ?7zÃ?7}Ë<cH>Ò)V>ü9?©>=(i=G ?}òé:Rî:¡û>³|Ñ<×e<«k8?0q¹8GI9&¸?ò¿¥>Ñ>HË?ææ<mî?7mî?7}Ë<ç>ë´0>î®;?gK=çFc=G ?Ø9¿:ÐÏ:SËë>Ú<8-<8A?À®8 Y)9Þ "?ì«>Ôy>kb?rîæ<`@7`@7}Ë<¹«>d>qÎ@?º=Ïs=zá$?Ä[;¡î;º_?âLZ=Ê=³o=?ü´4:_9pZ?ó¡>1t>á¥?Yùæ<SD@7SD@7}Ë<4Ô§>m`>²p??ø=.e=%A#?ñÂ$;wj;W?Ò`=aéÕ<ÆÀ8?d"9¨Õ9qTA?Å>Fús>:?}ç<Fo@7Fo@7}Ë<o>þ\F>çoC?Ä2ï=n,»=×#?;¼a;'&?Tæ=O»9=.7?xÜ9$9)6:?è
?V¥í>¿F?®7ç<9@79@7}Ë<5Ñ>ÇS>Å>?Ci¾=
P=År%?`´;½V[;Ø8?:b=ú¬\=ªA4?Ìó):ÀR8ÁÈU?¬?¬;ý>T?Ì:ç<-Å@7-Å@7}Ë<Ë>%>àA?=;ë=±²=á«(?LEN;ývn;DpÝ>®°=Ls=a<9?¬û:¶9Ñ=?¾6?Øï??©Nç< ð@7 ð@7}Ë<Ê¡>Ê[>¸Ç;?µ0±=¿µ=Q²$?]v;¯;fu?±ÿ,=ÈLü<0/?`>9Má6LR;?µvv>·[>É§?¿¼ç<A7A7}Ë<PX¤>L\>cµ>?OÎ=Ç¡=¸þ#?Fy;;dñ>íL8=jÈ=/?H6
:Í8 °S?'NÁ>æ¦>à?(Ûç<FA7FA7}Ë<B5Ô>þð>¹@?*È$>!F>u(#?s;;û3;È?ýC=¦zU=ÿ2?(¶è9`Ý%9´??©Å>Hµ­>ö8?è<ùpA7ùpA7}Ë<N3>³Õ5>FX>?ÍÎ=Åc=Á"?@'Ó:ào;'tÀ>
=«|Â<½^6?P¤8HÙ¢¸ R?zö>]Ë>=?«hè<ìA7ìA7­#<)->6>µ<?ä=º-I=Î"?X`®:óå£:à.?>5»<ÁE<pv2?BO9@ôÓ8çM?O^>ÇD>Tý?%é<ßÆA7ßÆA7­#<"]>VB>#Ú<??¸²=Ëá=/é%?Ãß´:të½:Îó>wÓ=
:=u0?`ç³9(Q9*c4? Q>}>>k
?b]é<ÒñA7ÒñA7­#<Í÷>¤d>?¡MV>ÌÁØ=}?l;m>;a8?ÿ*Â=«t?=4Ð?¸p:^µ9xÿ?OX?¬ºÊ>ÑÙ=?]é<ÅB7ÅB7­#<Ä^ù>~[>Ý¯?Mf>sö>x;W?ë­;ì.;âÏ}?­=LG=aQ?Øþ9à³Ç8"?Ô\t?N
?ÄY]?jé<¹GB7¹GB7­#<¹·Þ>¹Ó>ß??¯Í=8=á$?3°/;(';z?Ti=G+=m.?i-:hj9ÒáC?&	¼>ó¡> ?oyé<¬rB7¬rB7­#<b¬>FOc>1XB?¤5í=ß¦µ=&'?JUB;²Òj;ÐÛÓ>N=B==m=?8j9²%?0ãâ>ÆäÀ>»? ±é<B7B7­#<ç­Ó>ù>º(G?ø=·=¡Î-?¦;;K;húë>t=8b$=?>?@Ò8 w	83=?@Ì>Ò¤>7?ù$ê<ÈB7ÈB7­#<__´>øq>J.??|DÃ=a=¿4&?=Â;!êú:"¬?^k=ª&=ÿâ4?À¦Ï9¼X9¸¸5? Æ>×d¯>·Þ?Yê<óB7óB7­#<$Ò>^>>ú;=?´>ZøÍ=à5!?çé{;rC;j)ð>aïJ=+=lQ9?(ë9xá«9çi7?â@?i,?2?Øoê<xC7xC7­#<íuÏ>6>@»??(p¸=ï8=e+'?W;ôä;e?`ì=WáO=Â+?p690³X¹á
G?C½>*¤>O?êê<kIC7kIC7­#<4Æ>!ÅO>ê<<?õ¼=aÀ=ø²#?	ââ:<;8×>«R!=Bùâ<ô5?@a8TÁ9¦a?¨>_>É
?	ë<^tC7^tC7­#<ÙÂ>Ã8>b´B?ÅQ±=óC=T&?<~<;;7;µÄ?èZs=L1=Q°/?°>T9HAm9(?QØ>Q¥¶>¹c?Ö!ë<RC7RC7­#<IE>$·¨=¡B?o5T>TØ)>-í?ßCZ;qN;î?ªÞ=àK=ò /?8t	:@æ8bF?I@	?ú> |?G\ë<EÊC7EÊC7­#<«ÿ[>n>>ñ®<?%¡=$=!?P¨â:ÆQô:`~í>u¿,=Ûð<êÐ7?Ø©F9x9%%?èÏ>Ò>¡8?Z©ë<8õC78õC7­#<Õ´>
,p>uÀ@?³=@=ÿÑ#?7¥9;+o';
ì
?Dç=åÓ<?å3?ð½Ú8à>%8'º9?Ú³È>'¬>fß?Ë¶ë<+ D7+ D7­#<³%>ÕJS>øe>?!dÙ=P¨=SR%?ÜÎ,;Ó;í?gNó<(¾­<¶?3?øj9¯8T?Õ³>->ÆÌ?|áë<KD7KD7­#<~¬>F`U>]N?æ^¨=9rr=È1?§û:dÏÿ:t¿û>"·=¾h?=4æF?Y9Ä£¥98?ÙÖ>³ë¢>*(?Ü0ì<vD7vD7­#<F$°>´k>½È??)~Ê=ü="?W;Eå	;¶á
?1=ÞzÄ<ÿU>?`ãW:®¸9[?üÜ³>Å>	c?ì<¡D7¡D7­#<
¬>!Od>0þ@?ü=ÿjS=¶#?d	";q";êáÿ>^Ë9=VÙý<g^;?ð{¸@ÑW9Á?+?=Ø>¼?Uì<÷ËD7÷ËD7­#<z;³>wm>m8A?P8ö=À´¿=ùe$?ËÔ;R:;þÆ>§i=¢0Q=´Ø6?`öð9A9á¬:?ÀCû>¡R×>ª]?·ì<êöD7êöD7­#<g[>f<W>¿=?ÞÎÀ=qL=Ìj&?OÇ5;ãÒ4;­?ñÎã<?£<×Ô2?àë¡8È/º¸?W?ât>Ù>zx?Ëì<Þ!E7Þ!E7­#<Ë}§>¥¨_>õµ??%Ì==B>$?ñ­B;à T;Ícê>/~=t7=ø1?ÌÕ0:¸C9¹ D?´ð>ÊOÏ>9?Ýì<ÑLE7ÑLE7­#<Û>×>>?æÆ=É=n$?5×;É$;Jð>ÌmT=\é=þ6?`9 [8H?±øÍ>¡²>R?Ðwí<ÄwE7ÄwE7­#<BÙê>¹°>C?hÀù=&ø¿=&?~6;õ;lf#?J=ª£@=ÚÎ8?ÀvÜ8e~9b*?Â~å>m¿>Y?í<·¢E7·¢E7­#<l§>¿Bf>#:?ýT=Î+=Èl?ÆGÅ:)ÈÙ:æç>N=ê<H'®<),?üØÁ9%9F?Px>4rY>d?aÝí<ªÍE7ªÍE7­#<á ¬>H`e>@?fØµ=z=5:"?ñy;5;?¯?q}J=qï="@?àõ8ã9ò?ÍÃ>%©>F?î<øE7øE7­#<µ>Î2>ñ¸@?1N>õ&>5?#'N;*î";Æô!?U=!s=W.?¨Æ9079#ð8?9:?8ä>'?12î<#F7#F7­#<«p®>ï_k>Ð¹=?º>Lö=2Ï#?wºB;ñz?;Û+?®Kì=O@ª=y§1?pÔ9 '8	©=?»Ï>µ
´>§0?§5î<NF7NF7­#<>Sº>v÷|>6<?KË¾=m8=t"?h±4;GF;KKé>H0%=Èî<pF1?¨É9Æ§9:,?8Ï>ÎAµ>x?î<vyF7vyF7­#<e;¹>þx>@ ??A6>Äì=Fö#?(H;êI;:[þ>;=±pA=ÖI4?ðÂï9Xî9Rñ9?'¶ý>ìÚ>Æ?Ìî<j¤F7j¤F7­#<ði>²/Ñ= 5?We>WÊ6> a ?p	À;øôµ;D?K;äí);¢X?(P[8<Mô8<Í>ã®;Bª;'d?*ï<]ÏF7]ÏF7­#<Ñþ¶>Ó?v>Í=>?¶¿=ã=Ý"?Gh;áâ;ª÷>i=h;=Fò2?°'ë9Ð¾9v/?É>0î¶>I¨?qï<PúF7PúF7­#<òC§>Øÿ\>ÁA?F[È==S'?àÝ: â;Ò>Ýy+=mzç<5¤=?Ðµþ¸W¢7í,?X³>
¥>Ã7?rï<C%G7C%G7­#<@òº>*®x>êr@?À`>;á==%?ÃO;E;Q&?Î=k3=a¼>?@528`<¸TE?<á?Õö>é4?fï<6PG76PG7­#<CË±>åm>BS??i9=Á5z=¨è"?(;@;,á";ê?Åd=%%=§É0?,Ì¶P&:9Ò?©·ä>!:Í>£¦?ï<){G7){G7­#<!Â> >_@?á×=¢=Aë)?/;W?!;ùÝ>Õª&=6pà<Ý>?L¨$:P9:Ä1?å>p¿>'?ë ï<¦G7¦G7´*<H>dH>s>?;ßi=ù9=[!?Ömò:Ú·:¥
)?Æ=¡à<3?æm	:9²ø=?àw>à>¢B?C£ï<ÑG7ÑG7´*<û >g¦Z>[{<?¦=¦ÀX=hO$?/ï;³;Îgë>ÈÞL=6ÿ
=ÿ¬8?#· ë8Ã)?ªú>kà>Dø?Ò«ï<üG7üG7´*<Á¸>¡o>ñ'E?ï:>aT>Td+?};á_o;£?ª?§=Y­`=·>?°Hû9ÐZ9G?{Úa?ÇC?gÔ?táï<ö&H7ö&H7´*<ÏæÍ>.>`@?Ò6î=Þ/»=ä"?ðÅD;V/O;"ó>@òt=í8-=Ñÿ4?Þ9ü9ën8?e?T?q?$Fð<éQH7éQH7´*<ið>²%>
C?!ï=ê7·=ºd'?Pg;£î>;69?ET= v<=ÞUA?\8@³9e5?;T? ¨ô>Aí?ið<Ü|H7Ü|H7´*<1ì>Õâ6>ï:?ÝØ=X®=òz?*þ;é);ëÝ>Ú¨=ðþá<ZS0?ðõ=¹`I¸'B%?Ñ«¢>`¨>Ã
?foð<Ï§H7Ï§H7´*<Ï>úç4>|0:?I
²=£=Íz ?_";ô£;F?/³%=ÎùÚ<`·A? ^9¬©9^(?·þ°>ç>»Ð?¦vð<ÂÒH7ÂÒH7´*<Ó>?Q>ºTA?¤Æ=4=Øõ%?OÐ;÷¬;P¾
?%q=ë0$=Õý;? %9 ÙG8µÏB?w®>Å>©^?ð<µýH7µýH7´*<ã>ÔíD>²<?Öj£=Y~=ß¡$?Ð$÷:È±í:ª?Fu@=¾=c4?H9«ð8<@?.>íÑ>äß?ÅÓð<¨(I7¨(I7´*<Ø>«êP><¾=?A7à=å]·=Î?ÜÖ);TE';)÷?1Ç/=9ø<²H5?`Yå8hì9x,?Õ8»>ö£>·?±óð<SI7SI7´*<t>=§(G=¡û;?³j>Ußà=!·?æ2(=SJ1=Kßò>Á|É:»N±:£t?V÷8?&9L¸n>ÊÞ:CD¡:áÞ>ø"ñ<~I7~I7´*<&|Ï>jÛ>:¦@?ò@÷=þ¸À=½7$?käP;©iJ;ó?!¬I=B=ét5?Äc7:x&¯9Ü=F?iï>QË>~?)'ñ<©I7©I7´*<ÃË>Ò>>=?_Ê=>Ö=¥B"?û#;?â:b9?;b¥=àÜd=sþ8?üÝE:Haà9J??&çÍ>P´>¸W?Í=ñ<uÔI7uÔI7´*<¾Jµ>·Do>(øA?ßN½=th=F#?Ö®û:@õ";±Å>nþr=["=??Tg9 Xq88
J?ÎFß>í¾>A°?ºKñ<hÿI7hÿI7´*<+Õ>ÙR>ò`>?Þ=4a«=å6&?
;ßý;ÏYý>®I=ÌL=?xB?Hn:Ã9jP?Ï8´>ëb>Uu?iñ<[*J7[*J7´*<j>Ï/>`ö>?Éã=Î³=÷¬!?HJ ;ï;¶i?ÑW=b=éM/?<É· .8d\)?3ì>ÊÓ>H¥?üKò<NUJ7NUJ7´*<û\>®i>Ï:?Ié²=¹ü= ( ?{1;@h-;&¾?8:4GX:Þ´ª>¤ 7	³9ènã=íã>¢Í>Äm
?_Nò<AJ7AJ7´*<f´>h¹p>Ø??bT=:#X=º%?aÛ:n/Ò:%¶?i¾=ÁË<3?Zó9 Yq9?QB?¹> >¬?dò<4«J74«J7´*<Jl¯>©*p>ðü:?rÚª=ã=S¹#?­;H(;< Ó>[þ7=¤ôù<`q<? O
¸5·P:?Íh·>n¢>ÆÓ?¹ò<'ÖJ7'ÖJ7´*<*Z±>ïk>o@?ì=#ò¶=)%?´#;!;Z?¨e=»6"=Ò*5?=8À8Àr0?8Ç*?0?`®?&ò<K7K7´*<6ï?ªÊ®>CÄ??ÑÉ%>oK>\Þ"?¹@;3+V;$^æ>¬y=þÛ<×B5?À^è90¶09{]J?
_?û`à>¼*?º×ò<,K7,K7´*<Ýã>oQ>þ=?Ô=ßj«=gº?sx6;MFS;(Ý>ow=É~S=I1?Ü°9tz9¦1? Ü>ÔAÀ>ÀÎ?+2ó<WK7WK7´*<à²>=@>ÉÆ9?½=Cõ=Õ??æw;÷b;Î{?åÈ?=+6=94?`Pý8xê"9È+?ÄX¿>ð¥>"?§Kó<ôK7ôK7´*<f<è=Æ =Ie;?=Ö=ÒG¦=,ë$?Éð>¯ó> ôü>:Öl;q%4;ÓG(?=$¹öX¸íÏ½f:IZY:	&?@Tó<ç¬K7ç¬K7´*<Ó×>î".>çi=?nT=/8x=Ö*?ys;¶ì:ÜV?ÝW+=mÎý<ûÒ,?®½M:¸ª§9/ÏI?/V|>ØÅZ>9£?Ôó<Ú×K7Ú×K7´*<¦¾>ÄYP>ãç<?qcÏ=A¤=B!?R®";`3;*?\HÏ<<ôg-?Xg79À¼7?G?X¨>øQ>úü?.³ó<ÍL7ÍL7´*<Ó­<åO<±Æ:?Ql®<ï#<AÌ"?¸x+;æF\;GÇ>Ü4m:6<2:±Y*?Òmà¸¯g8UÑ»¾:Ed®:Ï]Î>OÉó<À-L7À-L7´*<pû§>ó:a>Uî>?ÿ=|=±>?ÿ¾;çÆ:H)?Ë<=§
==-?49p?9at/?-à²>]>HE?åó<´XL7´XL7´*<^n>í; >´j>?©IÖ=Äòª=vs ?ß÷I;yæB;Q¤?ó²2=úþ<j3? !É9`Åm8nSQ?"zá>èªÂ>B?Cüó<§L7§L7´*<¿Sw>¤«%>ä??põR=lü= È(?>ù:Rlí:N?¸
=ÐtÑ<ôõ,?9èø99Ì0?W=>â5>÷p?Tô<®L7®L7´*<±%º>Ov>AxA?%>¨Ü=b¬'?Æb<;³ä#;ç ?¹=¸æ?= º;?Gª9Á³9Ar1?øâ>Á>ux?Aô<ÙL7ÙL7´*<J>`hU>­=?å=.·= ?a­?;.G;ö>:=M-==?£â79Á1?b«?ã±ë>c/?^ô<M7M7´*<iò>Ö:>T=?¹C=na=Øk ?*p1;9B;¢p?ÿ=S-Ü<uk8? ÿ¸àü#9ÈÀ?¬¶Ï>×K´>øv?ô<s/M7s/M7´*<¡>
Q>Ò9?¤¥£=áh~=«$?ª´9;·!;´ü?m=íýI=ù1?=: d9ÀB?H@Ä>&9­>?qô<fZM7fZM7´*<i|ö>^>>0¦?Ue
>Q=Èf?+*I;ùUû:ÙåL?ÜÙ[=ËºÀ<0? òø9H8j9×?¢	?»¶¡>áY?ô<YM7YM7´*<¥ð>ì^,>³²?Îa>o= Ãn?oäv;Gê:Èþ?[ÀN=/~»<Ë%?Þ:<49ýª?\$?Ã¾>I\?Lâô<L°M7L°M7´*<0>¨³O>;?èA°=µ=H+"?h;Äÿ:«?x±,=¿Iñ<97? î¸87ªr(?U>`>1Ñ?­èô<@ÛM7@ÛM7´*<' ­>]ÙG>£Ä]?×Ê=ª.=5ºH?U;ª;Úÿ>ÇB=ÓA=Õ-A?÷à9¦H¶&^?Ü>ÑP³>­t?êèô<3N73N7´*<@>=>ør?ðií=Êv¥=¹¨7?¹|K;,à=;-	?À#=Þ</?è##9Rî9n[?Û}?ÁÐ¸>®I?âõ<&1N7&1N7´*<mA{>Ó$,>Ó:?}¥=Q=¥â?8þ;	4;ÿ¹?ÂÜ={oÖ<x·1?¤@¬9p|:9õ>:?G>Ã{`>¬j?·õ<\N7\N7´*<@=º>Q-w>ã@?u/>íÊ=¾µ!?é¿%;ÊF;Y³Õ>¨ x=íÍ'=¾¦=?`d9©)9×Ç??'?ûÝ>S?q-õ<N7N7´*<ç«>%d>ä@?°>mÒÓ=®"?S~;1W;_?C¨=!Öa=õ¼>?`T89lò8âî>?ôR?Ù?ªb?2õ<ÿ±N7ÿ±N7´*<¾	>±6>\=?áÝÌ=ªõ¢=³ê ?F#;à6
;PKè>t=¨»<U/?ËT¹PI(9ð"ú>n6> ¶>Øú?}õ<òÜN7òÜN7´*<õ²>§ï->{k=?p¶=_q=,´ ?[";9î;×ð?Ö=ÖÛ<õ-?Fä¹¹ì?£O¾>êÄ¨>V?ðõ<åO7åO7´*< f>pÓ<>Y>?Þ#>Yãû=e¾%?6O;*;§Ê>qü=.
×<<?`ô8·9?î½¹>çF§>!?®Èõ<Ù2O7Ù2O7´*<©£>é]>u¶<?ªÉ=?Ç=Å@%?Øæ";jï;Ù?J=æ`5=¯{6? ZÂ8i9r(?pzú>ëã>7
?ö<Ì]O7Ì]O7´*<ßO>\Ñ>>S=?÷°=N-=2É ?ßC;} Ý:i÷?Ì=£Ð<ï=?`@¥¸`?&9>Ê?iCÓ>j~½>x´?G&ö<¿O7¿O7´*<È~>a£/>¸­9?«Ù=¬=uê!?¤ZÚ:ü;Aº>æ¸4=ö<1<?°lü¸ð(·*´0?u¹¾>_s¦>ª?u]ö<²³O7²³O7´*<(¤>5e\>­>?zä=U±=&%?Ó,G;w9;õu	?#Y=!Ý=¤3@?Äå:°1â9y9?ÍÀ>]r¥>Ä)?Ô¡ö<¥ÞO7¥ÞO7´*<1]]>>r<?%z²==¯?âÔ;T;
;õUë>ðã<e<¢%<?¼
¹ðï8F>?YbÆ>±H°>?¤ö<	P7	P7´*<±®>Ýj>V¨>?H/>I\ã=ÒX"?wrH;ûÀ5;,*
?¿k=ìÏ=¬>?N¥9`Ï+9ÄD?Ê
?)ðþ>Ø«?>·ö<4P74P7´*<Ü>05>HÔ??ýAí=ð¹=#?¾e[;{ì4;)8?=D=.]=Õ8?ø9@ÈR8ÆD?s?ÆÀ?È5?¿ö<~_P7~_P7´*< Ë¶>#7x>»<?ýÊ=âÀ=Cþ#?ëa;ÍD;xÐ?xí=fzK=V6?°6:ð ´9\¶A?'Ú? ñ>?¿÷<qP7qP7´*<xÅ>Ï[>Ýû??*óÑ=pø£=ä#?QKE;ÀÌ6;6&
?O=ïÄ<2q9?Ó9`+9Â3=?ãñ>+Ï>8?0%÷<eµP7eµP7´*<Ð¸>g±x>ól=?Ì®=)¦=Eô)?{lù:ÌÊ:m?æ.=Q\=Y'3? >¡8L9ÿ"?;è>éæs>.ò?T÷<XàP7XàP7´*<¢º>buy>n??i=zòY=Ñf!??0;O},;»É?
1=þ<:Ô2?lú:8û9Ì&?©¤>¾¼>y7?}÷<KQ7KQ7´*<¼ü>àµa>©B?Ô<?H]Á>py?nÛ@R§?Þyf?Ü@¬<èG<Ã?B%90É8/Æ?¶;¨´T;"©[?p²÷<>6Q7>6Q7´*<÷´>re3>eò;?c#=z¯{=ýÔ?Ï£:
=«:Øó>tÂ´<¨þw<0:?¾9pS 8`U?Tlw>C¿Y>Øq?»÷<1aQ71aQ7´*<0ø>d¢>M÷v?La>û>ñÁD?
z;d;O?K=»¯+=Ù©U?@md9@¹·>]i?jv
?Ú¦>Y?ìø<$Q7$Q7´*<éª>~!g>à<?y}×=dÎ©=Âo"?
;¾&;ð>.õ~=P<=º-?8´9à-J8.ñ??Ü°?ÚJê>C?Y"ø<·Q7·Q7´*<ÛÛ>Ü]P>}??_'µ=ÔÉ=}'?ñ,;ÔÈ,;îZê>>í!=ÄÍÖ<^û@?XK9,ý9×o,?ÚúÃ>õ¨>5?åù<
âQ7
âQ7´*<7ö>M><?³=ûÃR=
$?|[á:0"ä:|âü>¢Ã=ÔãË<*|/? >¸8£ ?NÎ²>â>W?mù<ýR7ýR7´*<è]>,zT>NÎ>?pÍ=hó¡=×^"?°¦4;¥Y$;²?]øb=Ó,=¯å(?×8 oU9î?z;??ñ?R)ù<ñ7R7ñ7R7^F1<>VSG>ðA?}¦ò=>¸=(?ÿ,;ý(0;Áú>n=¦=??Ðf9ÐÜ¡9ß×.?^QÌ>JB©>K?÷9ù<äbR7äbR7^F1<¨ê>J>B?ºJ`>zc5>F?ïÑq;Ä¹>;`J"?Á4=¸.=ûÆ>?¨F¤94¤9Ëÿ4?äó>{Ñ>Ù?Gù<×R7×R7^F1<(é>ÉË>Ï!A?p>í=ç)#?¤J;BZ;jøì>SÊ=,=úc8?@`9ò17 A?wÙ>Ý¼>
b?1Hù<Ê¸R7Ê¸R7^F1<öÍª>+·e>,Y>?t¬«=p=Ss#?Æ9;Ç;;ö
?Wx+=Ú¨÷<£>1?HïB9L·£HF?\ù?¤fù>$Ö?©Iù<½ãR7½ãR7^F1<&4Ä>×>Z|>?½=°Û=!û"?ûòR;~];èÏó>#K=2={(;?-9°d$9üù3?·K?#?o¾?ÿlù<°S7°S7^F1<>ô¿>	>Zq>?üP>wÎ=,M%?Ii;¿ï:;÷?Ì>=%Y=É<?@ù9è9nÃ@?Où>.­Î>g?5úù<£9S7£9S7^F1<Z«?è»1?kÏv?ÿä8@ ¾?¥y?}-F@È@Ù?Æi?ÀµM>T·¸=<?èÊÑ:¨-:X?ÚQ=Åw<zhr?Å¼ú<dS7dS7^F1<Yi>@>(??åç3>ÌA>+à!?ØOc;Ón?;|ý?> ={à<Kì6?cÝ· R4qÍ3?ÍÎ>ë¹>H?û<S7S7^F1<çé²>%(q>í=?¤ì¾=ï=mé!?X8;^6;?=U='Ð<÷t6?ÀÌú7à9IÚ%?b[ü>-Ú>
?ÓLû<}ºS7}ºS7^F1<SÄ>>8U>?ìVä=_P³=ûþ"?u";;N ?$K+=ØMë<\:?°Áã8ÐÇÎ8òÅ6?nTÑ>0±>8?Pû<påS7påS7^F1<Ç*®>Vg>»@?¸Ð=¹£=.#?#Í;o%0;P*Û>´1=24ü<ó¸3?,Ö9+P9IV??Æ½>j >2m?&rû<cT7cT7^F1<»>öT>ð=?¦Ë=Ú =³"?ÑS?;³B;gû>¥=gàX=·Ü5?t
:È§9n:?|¼-?/î?j?T}û<V;T7V;T7^F1<\G­>÷·i>SÌ=?eÃ£=Ë-~=Äï$?ñ;Ü·;£þ>I*M==ÍV6?`A9ÐÖ¾8X7?<:Ê>Ó»­>:þ?Ó}û<IfT7IfT7^F1<ø¨>;a>!??p>²ë=è@ ?"6;;É?;ó>Cº=±<=ªì>?LoV:ÜV":Äm9?Xé>Å7Ê>´?(ü<<T7<T7^F1<Fcâ>l>cB?
/>>LR%?®;f;Nka;È»?Ë/³=&av=ù.:? í¸Pº'¹A?¶¾ÿ><×>?½
ü</¼T7/¼T7^F1<Ï¾>¤|>_\A?pb=Aïi=+Ú'?¹;ÓK
;ù
?»½l=m!#=#Â9?`ª9ø«|9.+?È¸>ó >·»?Ï:ü<"çT7"çT7^F1<ê!¿>X{>(??¹,>ëM>¢Ù%?ð!;è³.;Q
ì>Ì"=ÛÒ6=B96?`ÂÖ8À²0¸%B?k?ñ~?ü×?Cü<U7U7^F1<>U>Y;?E¼z=©ÑB=ý¼$?èÂ;áÇè:¤Ì%?+=Ýñ<Ú5?6ò.:Û9|mR?*
>Ë\>¢?PÌü<	=U7	=U7^F1<Ä?Ý>)/>@i@?¦ª>AÊ=nø"?ý£^;MEY;Þ)?D"=a9=þ;?MÆ8Y7
LA?ê÷>PïÒ>p??;ý<ügU7ügU7^F1<	7>ý-> )<?3=9\i=S(%?ó&ù:e.;æ"å>2c%=¤ú<F)?à¢9õB7¼ÞG?,¶>ª¤>±
?tøý<ïU7ïU7^F1<æD>møH>	R:?}^à=¯B²=º!?;,Å;Hð>·I=&Ë<ð17?Í+8k§9? ¼>Ú>8W?»cþ<â½U7â½U7^F1<1Õ>þN>¿ME?Gþ=ÍFÄ=*Ó%?ñ<¸;û;¬$#?³=ynK= ;?Øö9Xy9:A?U¼.?¤??Uþ<ÕèU7ÕèU7^F1<]¬>d>Û}A?»>ÁØà=úÓ&?	U;,K,;lAë>ì>=Uì:=O:?èf£9@<7¬¦N?÷>+eÖ>\w?cþ<ÈV7ÈV7^F1<.>¥U>9=?Äúð=Àâ¾=@!?ñÃ;;âÅW;ZÅÞ>IÙB=ÆÌ=p-?á8ê9´b$?Éî>·Ð>ÈÛ?¿Çþ<»>V7»>V7^F1<ó#¥>bT_>gL=?=Ãd=¹V'?)a;i%;òÓ>EK=W
=úð7?î!:°¾9÷.G?T >0Ëm>ÖÚ?Yÿ<¯iV7¯iV7^F1<ë>]3O>.Û;?Qe=*6=c!!?VóÈ:ôùÖ:1Lï>¸Ø<} <%·,?`Az9ï9a6?^ù>¹
u>uE?éÿ<¢V7¢V7^F1<ØHÀ>SÚ>?? ²={4=lù"?ýp;¶%;¢Xð>>c=p%(=d=-?é49{7Éÿ8?ù9ï>|ÆÔ>é?ý¾ÿ<¿V7¿V7^F1<De²>èo>1??øà=Æ*«=5'?BÁ;ã]%;O¼ä>i=$=ËN5?Ñw9°-9ÿ~5?ôã>"Ê>?Æ=êV7êV7^F1<ó³>ûhq>ìÚ=?¤f(>yÅ>Ê#?`<;SÃF;1<ò>¸=¤¿F=\®2?,8`9²¨(?¼3?} ?0L?L={W7{W7^F1<
ôÃ>1Ö>m´??a,>H>;%?Ö1H;Ò&^;²æ>Ii=äÛ%=	4?Pz9À¸_¸µ¦M?ÏÀ??~ö>.?=n@W7n@W7È;<§ÀÃ>Ï>ªA?¶Ü=­=mÃ"?ð«5;S$;$Ç
?â@W==6=?9Ð9ÚJ1?Øµ>_ô>?=akW7akW7È;<Ñ>Ö/>ïrD?a±>aí=	#?o»J;\£\;g9ë>áú=R'J=!Ý8?L:Ô9åF?Tj9?ói?FÑ?ª?=TW7TW7È;<Å¦v>LM)>Ñz:?ºÌ=é°=.&?K
;þ;´S?¶9=¦æý<$;?ë8Ðê©8N:?Uü>Ð¦>ÈL?J=GÁW7GÁW7È;<£6>ìê4>Âé=?<ø=JäÂ=½>#?Í@';;ñR?1=,ý<&3?LUª9p÷8Ë>B?¿ÜÏ>õg±>sù?Ãe=;ìW7;ìW7È;<ÆÁ>=>ùÄ<?OX¸=éì=tò#?åÊ";zV;y?·Ð==Ó(=Âp2?0«§8pg9uÅ)?K¹>g¢>" ?êi=.X7.X7È;<òÉ>d>G>?T(>Öý=ln*?©Y;Å`b;¹ö>ùT=9
/=Ê>?À½¸c	¹½G?o'?õØ>CÖ?Ù=!BX7!BX7È;<ÇÄÃ>Î>ôj>?Åw=È»j=Ô ?zÿ:©ø:D?À¢9=ô7=}¶3?<Ç9ø,¹9ª*?ºTÚ>ôDÀ>Y?_í=mX7mX7È;<=°>Ì«j>=B@?Y=Ëa=m£%?A\Ï:In;òÉ><Ñ#=Áîç<Ñ4?<ÝÑ9`@A8ª8Y?ìµ>µ >j?ºò=X7X7È;<õ>ù­<>Ý@??«4³=÷=Ýâ#?*åô:Ï±ã:`«	?Þ\==ª|3?`Ê¸àq
9+ï?Ò>>à¢>ðé?ö=úÂX7úÂX7È;<S°¦>(3`>çT>?Q1÷=|¿=E %?·;)ë:6)?Ôs=MÏÐ<¶1,?h>9@ñá·ÞWT?MÊ>ÿ¹>è?ë=ííX7ííX7È;<ò>KW>&<?H=Mj=b&?À	;±é÷:u>?s±c=/-=oq(?È¢:ÈÅ_9hò;?5>Iü~>²?/=àY7àY7È;<±>
D>²>?N¤»==Kn$?-;¨ô ;!
?Ä5V=ÓQ=eg6?,Ù9xmÿ9$?y&Ü>qÒÄ>Ð+?²[=ÓCY7ÓCY7È;<Ts<(ÓF<Oý9?©õ;©¬;#«5?ÚX5¸5·	:¤(½ýVu<ñÒ5<µ¶,?éb9û49J)?Ý?s=¬^=ë0?¸_=ÇnY7ÇnY7È;<ê>8§9>®`<?,=Ý@U=kµ"?ùÌ:ù±Ï:¥ü>üÄ
=1±Ï<Ý+?ð±¸ *¸
'?Þm>¥d>g!?n=ºY7ºY7È;<6Ó>Sf>¼??ß>1¯Ö=-'?Ï@;ç:;2Ö?0¯=Ï?z=473?Pk	9@Ãu9¢Ë)?î§þ>ïä>?h=­ÄY7­ÄY7È;<² å>9>¨C?Tyü=¬¾Á=×Ì&?;è
;Îê?îÑ=;¼D=KV3?8@£9ðV»8>1??mã>
Å>¶?¦= ïY7 ïY7È;<Ñ¨>.Ý`>¿1@?>½MÓ=¯#?k;5a(;Mfð>²m=­ÏF=ë-?õÒ9 ï)8VC?\¶'?>v?U?ïþ=Z7Z7È;<>é^:>¤??uÑ=`¤=»2#?aa>;àð!;z?DòO=º>=»A7?°½9¨î{9lm1?l)?®r?gb?~=EZ7EZ7È;<Ø>gR>(??>²=7=`·"?E°;éL;jBä>xôo=qþ*=.3?ÀÿK8·:C9?pÅ>í­>=®?=ypZ7ypZ7È;<Ô>Aö>?E?\â¥=¬ß~=&?$ï8;ðI;Rw?>o="Z=æØB?(¶ú9@£A9ÁQ?$Hÿ>»Í>uW?=lZ7lZ7È;<>½ôD>ÏG;?Nz=<?=Y3'?K·;$;·ì>õ0=¯¼ü<c>3? ý{8àû8±P/?ÔÆ>j¯>1?!=`ÆZ7`ÆZ7È;<®º>+¤w>®û@?ÕåÂ=½=¸'?0§";
;?+¯]=%j=dé=?XÝ9Øi9NhQ?.Æ>»¤>³?+=SñZ7SñZ7È;<FÛª>Ø§f>T¡=?l
>Ø=#?5%;]D;#È×>7bW={º=1? ë9à®8ë½3?ÿ¬¶>>Î¡>?=F[7F[7È;<÷u¹>}Üu>×A?Æ=ýå=f(?ðò-;áÌ;"?mÛq=Y=C?XaØ9X¤9vaR?©ÌÌ>çª>Éb?;¢=9G[79G[7È;<$Ì>ã>'å=?ªÖ=/§=À#?wT;ZL; ?Q^o=ÅÛ#=Iü:?ó:@:ô+?ªÏó>¢°Ó>l?¦¥=,r[7,r[7È;<{ÉÔ>ÿ>C?¼>×=Væ)?dHG;¼z:;ËÉ?Xæ=]¸U=_ð;?(ð900!9T4I?2§>>x?t¯=[7[7È;<qß¢>\>£=?bÂÙ=©À¬=ôX!?ªA;å[;ÓÑà>@9=<Ùù<ºÏ=?$oå9o9×F?vÕ>²¾>ìG?³=È[7È[7È;<FT±>No>K³=?i¡>±mð=IR?yài;Òy;{©ï>ê:=Îâû<÷=?9È@9Î5?¯0?=?»s?ç=ó[7ó[7È;<0>ä·O>%v;?=Ä\=Rõ"?n;n';Ø?C=Óà<]1?@×;¸åÓ·²10?õá¶>i>fÃ?Hî=ø\7ø\7È;<Ì>`ÑF>k»;?8¶=V="?ü:T¬';ÉqÀ>0=ãTö< ê6?°Ø8;_8°9?ÛkÐ>¼/¹>P?ù=ìH\7ìH\7È;</ºÅ>_*>²>?r×=>¼£=P(?Y¡S;ë(;] ?\H=F¼F=`Û9?¼ä:ÌÍÊ99z7?*ê>*É>è?¦Í=ßs\7ßs\7È;<>ËO>^??gü>|ýÍ=M ?ª[;."C;-¬?D=+è=:?4Ø9ø1o9¨V3?$?[;ó>û'?Ú+=Ò\7Ò\7È;<d®>­É6>9;?!Ø=»«=¦!?§£:Â±µ:eæ>1å=nÅ»<26?»|8 ¶7:?ä>iíz>d
?Ë;=ÅÉ\7ÅÉ\7È;<¦+>j¾J>j$@?P+>­æÐ=¾ ?r\';Gä.;úô>7N=É=_5?Î!: 9éðB?YØ>3Û»>Öi?äE=¸ô\7¸ô\7È;<Ð>ÛU>Q+=?µÿ=ÎïÄ=&?J$;ÿÒ ;Ù?µe =ÚQT=HeA?h ý9ðïd9ÊïI?52å>è^Æ>êã?&F=«]7«]7È;<ø¤>w\>®??­Cà=°%¯=>å#?-;!$;ç>Þ¹=*g8=?B8?Bò9 O9rC?bz>6cR>U?]b=J]7J]7È;<
ú¨>B1g>Â;?m=¤Åg=
¶$?Û>þ:ú$;y¹Å>íH==û<?`£8
^¸Õ¤L?êå>¾Ë>£	?ns=u]7u]7È;<©«·>Pzs>éA?Jä=É´=G¢!?ª¸R;Ìi;hç>¿³=7~=¾æ4?//:Pç§9ÐÁ>?p%+?K³?fT?i	= ]7 ]7rPB<tH>ï#7>_ãF?£>|> ¼%?@<JX<ª?É>8Ù¹=Ì77?0{:Î¥9«G?ÏÍ»?4 ?-¹?ÿ =xË]7xË]7rPB<¾>%î5>¸a9?\=øbc=å?ºùÑ:pâ:ÔGí>¿V)=Jÿò<rf2?ìO9³8éD?~ø>»>Æ?8R=kö]7kö]7rPB<`Aù>5¥>ðA?£û=mQ¿=[(?ûÌg;T|D;?ê=ßP=Ï9?ðÅ9Àëº8ñaH?¸
?,c??o[=^!^7^!^7rPB<Ñj¡>h[>ê;<?³=W=e^ ?
¡	;=¹
;ñúý>ò
@=çÍ=Ç±3?ÔV·Üc·ðL4?Ä©>->î"?®`=QL^7QL^7rPB<ól<=®I=uQ6?k=á<Y?ym´>ê.Á>¿ï>U&!;Pæþ:kØ!?²ø8Ê.X9òÃ>Tã::Ð«9:ÂÖ?b=Dw^7Dw^7rPB<¥H>÷=>V8?Åm=}äl=®(?f¶:
Ô:°3Ü>
=ôPÚ<ì/?.Õ8 &9ÍÌ#?¨9f>Z)V>×	?p=7¢^77¢^7rPB<%©>óÝe>Ú_<?Ø¬º=Yñ=a[?"";ÂÒ;u~û>V~]=ïñ=ò^2?@6Fù·P06?Cõ¹>¯ >¤!?{=*Í^7*Í^7rPB<Ø#>J6>a<?^j­=ü=SÝ ?þ;~ä	;Iî>Ù¸<¡Ä{<å¡;?U ¹H!9aLù>§>£÷>Ê?ô=ø^7ø^7rPB<0>@ÑI>¼´:?ñ7¬=Á=WX?ðz;÷î%;ùæÞ>Ów<û5<j§.?X¹¨x48åÖ«>O£ü>(á>%?Ø=#_7#_7rPB<bvY=u»=s7?r77>à>ß!?{ÕC;bÿ";4É?nÆb:ÈÑ7:[é?ð÷¶CB8V²;>È÷¥:R·:Piç>¡ï=N_7N_7rPB<,Kã>+>±B?¤¾>-(ò==#?«[V;ÐÒM;¿N?|º=a|=Ç9?@a&: Ð29EL?Yÿ>Ú,Ù>?Ìï=÷x_7÷x_7rPB<f`¢>÷W>·y@?l5E>jN>È§$?¥ÊW;LQN;±à?z[=CvÉ<µ8?¢7ô(9±ö?¥K?.\Ù>ËX?ø#=ê£_7ê£_7rPB<O±>×Úi>GZB?µÇ=;=Fr"?óí:ûì;ëhÁ>MT>=gÚ=f`7?ì9`9÷H3?Ôå>üêÈ>å?ä-=ÝÎ_7ÝÎ_7rPB<ÿAë>·>	¨N?Ó=ÿ=§Â.?nªQ;k6;¡Ì+?l¬}=*(=A?`¸8ýX¹<jV?4Ù)?%?¨)?ÿ6=Ðù_7Ðù_7rPB<qÕ>CG>ÀK:?E=³uh=åh!?ód$;ðö#;âU?j]N=¾b=zÒ0?`µ8pM¯¸ C?-6>Anf>«?­A=Ã$`7Ã$`7rPB<æÒÃ>=>Gu@?zöô=$3¶=·,?½5;êÏ:½|6?¿É=HØ¾<!íH?°Ñ8×8FLA?%â>WÁ>å¬?þn=¶O`7¶O`7rPB<Nõ±>ðIo>âb>?Ö|#>Êÿÿ=ø|#?ìyW;Z;þíü>Áüa=µz=ö´=?¸ðK:64(:RP3?6jó>Ò>ýR?üu=©z`7©z`7rPB<9Å>Eû>k<?c=ñr=ãû#?ý;WO;rã>Ð=:Ë<@P=?È¹X19¯?;-Ò>ÓÏ¶>)?=¥`7¥`7rPB<¾g­>Qåi>øÊ=?|Ã=îQ=ù!?3P;ÞóI;eá?3Î=_\=ý5?0·B9 8a³;?8Ö?íô>8?Ñ=Ð`7Ð`7rPB<:>sIY>z<?r2»=Û=fÕ? ÷:ÈG;÷>£Ï===6@5? ^m8H"8l5?/É>®o>Ó
?Èª=û`7û`7rPB<p>K!>ÿ{>?¯=Ài=#?Ñü:Ùÿ:9·ü>ê«=³XÀ<¥0?Lý¦9À9{B?ì
Y>=4>À"?¸=v&a7v&a7rPB<Û:>Ç«2>¾<?®?î=à
¼=H*"?Q'ü:o;÷ø> ·æ<Ü5¥<µÀ2?èl9Ö8Ï3B?Îu>äX>?LÔ=iQa7iQa7rPB<6±>ÕB>};?Í?>0à=Ùn"?âqX;É5;!g?¬Û(=Î»ä<ªü<?ðxò¸xÕ8³!?hl×>·½>×?Øä=\|a7\|a7rPB<¢?Ñ>Û1>??$C>ÜRØ=üÍ$?ä~d;tQ;ÒÌ>üòB=¤7=(8?°}¹HÖk¹r-B?½T??g?å=O§a7O§a7rPB<}#>â7Q>5
??
Úé=ß7·=¥_#?$§.;Æ/;Ôþ>st=!)=9?Ø²å9Ø³97Y5?inÉ>Èª>?ê=BÒa7BÒa7rPB<½¨>3\>¸ÓC?Xú>å²ò=¾$?úä;Á;Öüý>_ =KH[=9;?¬²:8LÎ9f;?Ê½>+¥>>?.î=6ýa76ýa7rPB<X
¦>':[>ÌçA?0eK>W >_"?êe];[m;iÉî>@Ô=HI=©O3? ¤Þ9 ¤C93=?¡?)xè>©f?E=)(b7)(b7rPB<j0Ã>å:>b>?1ì¾==g=7(?pJ;Ä
!;)ò>EH=±}7=ù2?0àÀ9¨9³.?;1?}Ðã>o
?á=Sb7Sb7rPB<ÑÇ>Ï>ÏB??¬
>Ù×=à%?ìK;!
n;M¶"?VhÞ=æ=zÃ=?Hü@: vÙ9jgB?\Ø#?Ý?TØ?"X=~b7~b7rPB<fØ×>xû>^E?Ã>ÝÜá=G»+?ú;ºñ;-(?"¡=E`=Rá7?X`î99kª<?32,?kl?®­?h=©b7©b7rPB<z	£>Ù×S>IE?øÂN>/ß>AÊ)?nF;} ;Ô?¯²=ìn=J??ÓS:HÔ9¼ÍH?Ïì)?¿?9?=õÓb7õÓb7rPB<ÒÀµ>ÍPv>1æ<?²íµ==)%?ÂL;Pj;°ì>ö _=OÚ=Üª2?lÌ:(T£9Ù7?øõÆ>mÞ«>F-?=èþb7èþb7rPB<'>GA>Ï
<?ù>Gÿ=ãG?ò)A;øñò:+K?=,=cÞò<@f5? ç²9ähÉ9Õ$?R»>¤ª>jI?£=Û)c7Û)c7rPB<²­>Ì_>UG?ÏÔ=:¡=/b(?h;R!è:Õ½?ý:=oÿ<<g;?és9ä79ø-?ö­>øJ>t%?[Ï=ÎTc7ÎTc7rPB<>¤>[B>3â;?/£=B=$?1U;ø¬ï:C$
?!y=¼À<Ç2?½Ú¸x§û8ÇÔ?®>ë=m>ªT?~ë=Âc7Âc7rPB<)KÜ>ò>EB?_%>Kªø=·w*?dñu;b;A?4=èC=F8?æx9þq9{Ó2?#ò3?C?P ?å,=µªc7µªc7rPB<N3³>dMt>èÇ;?Ãº=$Vr=t#?9	;±3;X,×>Ó.e=ïÌ!=YN5? _l9@P8ðB?9åÕ>é¿>å©?n3=¨Õc7¨Õc7rPB<É>}\D>²½=?},>è>ê ?s;àq;¬T?vÒ=£gE=*=?Hn	:\92îC?ª ?¯ïþ>ä¾?7=d7d7rPB<Q>Û9´=ih9?jªí=~º=gy#?­·=øÇ=a~ë>¸²;QÌr;8<?Ì¤8@6;6]{?2PÏ;å0¶;_¦?ÓF=+d7+d7rPB<TÕ>É>è=?öM>Þþ=á ? <X;Kg;UUï>#=Îï<Òª.?À998¸eB?Þ,?,T?ð±?Z=Vd7Vd7rPB<#,Í>>\8C?LÂÞ=°«=Þ&?/a<;;·	?&¦=úPj=Èê5?¸^ì9`998?6Ü?ºæÞ>·¼?Tl=td7td7rPB<9û>É/>Ö;?½!ú=yïÆ=æð ?ã|;3L;òã?Õc@=m=²+? ÿ8µõ7­3?ÉÆ³>9N >
?=g¬d7g¬d7rPB<df =îÙ<k<?ø¨=vR=%?Äë<Lo<eë	?¸'9;²;Ým/?ÒÐl:_:o?°0<a`<Ù?Èë=[×d7[×d7rPB<	>íØK>\l<?üM³=úT=À¸$?Îéö:5;¹fØ>Q=À%>=o3?F9¨Ëz9Ö´-?Éw¡>o>!?mî=Ne7Ne7rPB<W=±>j>çÔA?>rï=$·=TZ'?9n;·K;ùë?Êq=T=¥55?°ê9 ú$9©B?(qé>ÛÈ>-Ä?Ý	=A-e7A-e7rPB<È²Ï>Á>ÕC?ÈY>ä">u*?l;®¶;(f?Bö¾=c8y=&(D?K7ý9mÐ2?Êd?IZô>Ä?w	=4Xe74Xe7rPB<£®>]H>ÍA?ê¿ê=£W´=À&?;9;Mü?|ö<¦[°<0æ2?0¨Ï¸´Û9N­?VîÒ>f·±>;ì?è0	='e7'e7rPB<kÀ>ýk>GÉ??y=ópc=&?;Õ6;X-;¼Ö?#=®uÙ<û??h:Ô.9ÓL?ÜÏÚ>B¹>pX?§k	=®e7®e7rPB<reÆ>Î>oH@?¼Ì=ì¡=Âº!?Dîc;ÞI;¾?_·=ß=£³7?øô7:xð 9¡C?÷M[?;C?CÈ?5q	=
Ùe7
Ùe7rPB<rº>Ûw>!¼@?<2>5¿ð=p%?~c;6$;JÑ>O=EE=0/?Ø¾9Ñ78ÿ¶B?>ª>Î?§	=f7f7
2I<÷Ã>E>(C?®_2>l
>Iq!?+£Y;Á¨U;b?>=3nJ=Äþ>? æ:¿Ä9¶??îR?Úå>?«	=ó.f7ó.f7
2I<¬#±>|n>*&>?<>¤>e&?VS;#¸.;º?1=ÜIH=û18?p«90pF959?Â½>c >%q?Û¬	=çYf7çYf7
2I<Â>l>¢??Òë>:«×=ð& ?àÀ;;z°à>n<=^ù/=&_@?	n9Ý9¾·@?Ú?vçí>ò/?¤
=Úf7Úf7
2I<
Ç>ÐF>Yu<?¦â>Ù¯æ=«ä!?BE
;Á¢;
pö>ý<Ð©<#??:î<9o	N?é¸>×£>M®?PV
=Í¯f7Í¯f7
2I<`>D­9>´ª;?Ä}=,G=q£"?gçï:©Á&; %¸>B= ä=·87?XÏV9ÐEã8¨;?I>AË>&G?>e
=ÀÚf7ÀÚf7
2I<,*É>å>$p??ºÀ>ÚÏ=
!?®=K;ÉTT;K
õ>Ø=MT=wR/?Î0:¿¶9º9?4ú>h*Û>h?ð¦
=³g7³g7
2I<ºÑ¬>`áh>èù=?$­=£=x?jS;ôõþ:~Ý?èäE==Ü;?Ó9Ðs³8B\K?_¯>R¡>9?k±
=¦0g7¦0g7
2I<Ä£>L[>Òð>?©=#=å/$?iúÂ:"¥Ó:×ë>K=±¡²<ü´>? +?9¥9¥?È>»k>¼b?;»
=[g7[g7
2I<'>
V>ðK>?³Ú»=P=ó9#?îw+;ç9;ì>np=I7=Ê4?³9q9v??XÎ>´v·>îö?Ø
=g7g7
2I<¹e>Í'R>g¤9?äu=ÁêF=!:?Ä:Úºé:4¼Ö>kC	=DûÆ<®0?°c9ü9kC2?ÿC>FÈ.>#?Ø
=±g7±g7
2I<è§>ðG>è=?uº=£=%?È ;²âÚ:}+?BfV=Có=ú??à¥80§9+"?äç>GÄ>q?¬é
=sÜg7sÜg7
2I<ú>D>Ng=?nd¬=yÊ=$ ?;;Q?¯e2=X£ÿ<X¦2?ÀØ\8/9\V"?ÅQ>S>92?êñ
=fh7fh7
2I<ÛÙ´>Øêv>â;?~¸=Ñ'o=F°&?¸d;7zú:k9?Ä@=R=á§=?Iå9ì¸9¤B?d<§>O>cU?õ
=Y2h7Y2h7
2I<á5>ÎYU>GÖ=?àà=öh=^"?eìá:}4í:Óó>Hû#=ïä<^7?Ìä9¤G9@G?Iµ>²ª>=??Ö=L]h7L]h7
2I<Ü¶> q>Æ*B?KÓË=Ô=Í;#?ä¾O;ÜÀ8;ïí?^f=
³<lA?HFk9!â8I?Íyý>7Ö>&??ý5=?h7?h7
2I<Ø>iû>@?úÎ=FO=ÏY'?X;Cöo;°æ>µÄ=¬³Ú<pÒ2?0Ì¸ :r¸Tz4?(í>tÇ>éP?`<=2³h72³h7
2I<ÔÌ>ë>¡"B?èÎ>°Ó=	%?_R;F[j;s?öKº=¤¸}=Lø;?ï¸¸Ú·é[9?ãj?äâ>v8?L=%Þh7%Þh7
2I<%¾>LA>é=?ü=½m=(î%?ÉP;Ûc;dê>@Á&=åïß<l¡>?¨U9àþ¢8÷;H?¡¬?ý_?j?ûV=	i7	i7
2I<ò=>h/>G<?Ï\Å=ñ®=¯5 ?´-Ø:é:lçì>}=ûÉ<7?°PÁ¸@9®?ñ¡´>Ð2¥>oõ?û_=4i74i7
2I<{VÆ>ó>ÐÞ9?ZL¹==Í ?É*;K'2;Q
õ>µ0=xÉó<kñ8?`F48@ó*9Ïº&?Äß?Þï>æi?åf=ÿ^i7ÿ^i7
2I<Õ>x)D>
µ;?}s³=;=}`?·Ó;ìÞù:±ü?p"=ÇsÌ<e¾?? _¢9HN`9õ>?õóç>ÜÏ>7?Ö=òi7òi7
2I<½,M>­ì
>m9?%¿=v="?K;JÚ±:·l>?LÈÄ<º-<Ñë/?tf9`â8ì38?§üÇ>À µ>ÌS
?"Ç=å´i7å´i7
2I<þº>cÉS>S;?å°=
 =¨S!?Ý
;¯*;Ô>8ø<úP¨<©<?`
¬88¢Õ8#93?PÌ>?(´>)?ÅË=Øßi7Øßi7
2I<ZË >ÿnX>v0>?:zÎ=î£=Ò8!?&6);àB;8?Z.=öó<9ô6?üGÌ9°°
9¸êI??@$?ù0?]õ=Ë
j7Ë
j7
2I<»Ó>åz>ã<?¹Z=O¨b=È ?D¹;ú};7Ðï>Ìo=ÏèË<f>?P¾8@·:M?1>~Ùw>He?zù=¾5j7¾5j7
2I<¸4´>&l>îC?Ö#>é¾ý=§J%?>uu;ÓR;h?'Pè= N=§¨:? _9R7#¦B?òá!?`	?®Õ?Ãù=±`j7±`j7
2I<>¸ÂN>¤K<?ï>÷òä=ð ?öI;Ú±B;CÇ?;ì=9´<<8?ÀP9C9W*?ý<ã>Ç>Ê?üV=¤j7¤j7
2I<Æ> Ä>èA?×>TË=H"?ÁW;)Ô`;g«õ>íx=2È-=7?9Àá@8ã
=?4¬6?¢?_5?X=¶j7¶j7
2I<Â½µ>$r>ì2@?ñ|
>Ö=X¤%?Ð§;¯ÑÏ:Yã5?ä­%=wµá<ê;?øp9@ÓZ9Íg4?"Ã«>¾]>_??_=áj7áj7
2I<rüÙ>Ð>S¶??Ü>®|ò=Va!?kIz;çØl;^C?ûåÐ=(=O;?:=:·è9Jl>?«ú?QÂ?ql?Ñ£=~k7~k7
2I<ÒÍ>È4>èy=?!Ô'>2I>#d"?Ë%;Æ";ã?jso=ò)=!Y4?p³Å94e9
±4?Ü^½>iÞ¤>Æ?¾µ=q7k7q7k7
2I<õ?­>Zg>Ã´??¥L>4ß=&%?^Ûþ:Ä;8OÙ>j¿~=÷Ó/=Ës9?
^8`ML8,8?» ?Ó?ç>Í{?½=dbk7dbk7
2I<óMË>ý>Ü<?Ò=_¬¡=h±&?i0;Ê¼;]0?ìî`=N%!=Ðª2? S9À-9x4?y¿¿>þ#¤>\?jÿ=Wk7Wk7
2I<`>­6V>á:?}F=hR=l?´«:¸¤:ñ?á=¤Æ<¿5?pqß¸¼ü<¹ÚM?r>@\>0Ö?
=J¸k7J¸k7
2I<[T>Cª>c:?^l=yV=æA? E;o);Ùü?¼ö<­<võ5? ­9Dv9§[/?6¢¨>a>Çê
?a
==ãk7=ãk7
2I<eÏ>jD>AD?Æ$>t*>$?7þ;;??³&õ=f0¤=?? ¦´9°óD9ëA?é:(?[?n+?~ 
=1l71l7
2I<ÔÄ>)ZY>÷ÿ:?eQ=)U=÷ ?Á;,×;¨?@`=ÿxà<Y§$?àk8à-a¸;1?*V¯>I¢>>
?ú3
=$9l7$9l7
2I<<-®>ã!j>Îq>?uÝw=åA=| #?Á;;X÷?dC=áR=Íd/?Ø¶½9)Õ8~B?IHÃ>£:­>K?Y<
=dl7dl7
2I<±åo>ëW!>ÝQ>?§=NJ{=&?®06;íL4;nW?ñ é;àÒÇ;U?$I©8@p¶MB?.ç>î¯Ê>Yþ?Ùv
=
l7
l7
2I<Ö¶>¯9>v|<?ÞÖ= 7¨=>ì"?Ç%;ø
;J`?º=í<©<¢3?àª¸üß8&b?YmÑ>y²>°?
=ý¹l7ý¹l7
2I<ó3E>>Ï¬;?)p=xat=l£? õ:¿xÕ:á÷?àTÛ<È^<[E1?ènz9ä©T9ÉÁ+?ë>Ù>?
=ðäl7ðäl7
2I<«;Ô>>Öè;?uuÅ=S=~!?<=;Z\;^ÙÛ>~þ`=]X=÷38?ð	9À9|O?¿£Þ>(&Â>È?
=ãm7ãm7
2I<]×>äÜ>MK>?	?>|Þ=ÓÒ$?Á"K;9>;<Ô?ÅÆ=JV=G5?ÙO:¨B:^4?ßÊ>zá¬>k4?W
=Ö:m7Ö:m7
2I<PW¡>\AY>:>?ËÆ=Òú='"#?¢ê`;ÔÏ;ö9?ì =è[8=£6?ø25:º9-ñE?_ºÛ>? ½>¶?nù
=Éem7Éem7
2I<½µ>t>¤>?o÷=öcÄ=¨D!?¤L;6;9Ð?Þrq=3_'=¼¦8?@£}9 H9}N6?ºí>Í>A÷?Ôú
=½m7½m7
2I<lçÕ>Ï©>ë??¸A
>ÏØ=ÿÃ#?};Ï%l;1%	?.==/=f«:?P|v9$D6:çK?ó.7?×@!?ah?½ü
=°»m7°»m7
2I<Lw@>d
>:?4=Uöm=ýß?9^ß:_dÝ:w$?Zíà<¡<¾Ì2?XD94N:9mT2?ÇÑ>¶>us?A-=£æm7£æm7
2I<Ð%Ä>.>ÞC?xã@>q¿>à$?/;v;Bïu;'?%[=z=GÑ@?¨
»9Øç09=I?Ó?Ã9ù>Ô»?¯7=n7n7
2I<N>ýÚO>«PC?ÚKó=D½=Z$?}";È;T9
?:Öu=>r.=b4?Ã9áN9"¸:?Bäþ>µ Þ>Iá?2S=<n7<n7
2I<¤>p->n?>?ëÿ=9È=Pa#?//;/ã;;UHï>\]=Ý`"=éE.?Øq×9 Ð9+Æ=?ß>GàÀ>½`?~=|gn7|gn7
2I<Â©>8´`>ÂfA?·Ð>=`Ê=y6$?;þ,;¸:;»-í>]s=cu0=0?hß:È±E9¿qG?#òé>]É>+¶?¶=on7on7
2I<
°>õbo>ÒD<?@¡Ô=óh¨=ÿ!?ÇWB;s4;¹&?äÏ=G¹5=/v5?ë9øî¹©/N?Të> ÙÆ>á{?à=b½n7b½n7
2I<5Çí>x_>C-@?îcà=¥}¬=V&?³k;ºÖz;±i?Êµ=Þá{=ZÃ8?¸t5:¨Ý9Ê¹H?²O?ç®/?4S?¬Ã=Uèn7Uèn7
2I<ßg>äIL>9;?·=¨tV=2*!?Ä¥¤:xÃ:J¢×>Yû<è«<$&;?`
ý9^¢9wy>?4;Ç
;hÔ&?|Ð=Io7Io7
2I<Ït >4X>}¢=?DÂ=[
=/x"?¦;×=+;®ë>0 =kÌÚ<7G;?håi9À¨¨8yG?"	ç>¶­Ê>¡è?ß=<>o7<>o7
2I<<>æ»V>?7? =éZ=²°?á;@;¸ã>N©<ñµt<iÐ0?Ø¥~9PJ8VÅS?Àt>«Z>hD?C/=/io7/io7
2I<¶ZË>¬>Þr>?ÖjÎ=ÔÆ=\]%?»È/;{M;Û>ûH=f¿=ö2?,Ô:Ä$9¾ÏJ?Zq?pf?+Ö?Q4="o7"o7
2I<ôô>ÖlP>ßÞ;?=$Ü=¼[­=é"?­þû:7B%;R.Ã>6$=ä<¤`8?ì­8È_,9£ö(?ëÍ>nl>ÂË?D}=¿o7¿o7
2I<bÜ¯>yËm>S=?Õ¨é=`Z·=#?¸öF;×	K;ÉÜú>]i=²J#=\í6?à±$:X¿o9L?KS¹>K<¡>Ë?Ç¸=êo7êo7
2I<Â>/TP>½+:?_=dc_=¼è#?i
;Ûü;é>½«1=Âö<ÑÏ8?<ñ9p¼8í\?VQÐ>Áz¿>A?¶»=ûp7ûp7
2I<ß^À>`³~>ZA?Äó>Ñ¼ó=²!?âc;*²X;d?ê=/ø]=ºG7?è^Ã9Ðõ9ß~5?O ?:X?n?ZÎ=î?p7î?p7
2I<P1æ>CO>1·=?0 
>ñÙ=Ø&?EF;QÂ;À"?ÈÙ=HL=	8?äúB:<9,½M?EÚå>KÞÉ>¾?ß=âjp7âjp7
2I<S¾º>:{>Ñh>?f×=w©=@Q"?#$ü:¯;:ûí>Nð<ÃÚ<í[E?pò°8tÜ9@¤?ÆÑ>¡³>
Ë?Iü=Õp7Õp7
2I<?ëÃ>h>rÀ;?{ô¨=Ê =ËÖ!?-eM;9SJ;;ñ?3È=§¦×<ï-?T²ÿ9°ýÎ8WnT?lÞì>PÎÒ>CÓ?9=ÈÀp7ÈÀp7
2I<Qrª>Bg>Éo<?^_É=æl=»#?&u';P";ÉÔ?ö=ã3=Ù5?tR:`Îk9{C?¼3ã>NÍ>q
?}0=»ëp7»ëp7
2I<L¥>$/Z>Ù©A?>HÐÌ=Ç%?d;ÞiX;A?5W=é=ët3?Ì9×A7S?îµ?þþ?8O?d=®q7®q7
2I<¨>B>¤7<? Ý==q= (?Dèæ:|;¡Ô>w/=U1ñ< _:?½²·0ôv9õa?úI>ª>çí
?=¡Aq7¡Aq7
2I<RÔ>£ÿV>JO>?ÏÄ=µg=Ü %?[
;æ;-èê>¾3=o=è-?¬ø9%¸9-_-?¨.ø>ðdÞ>¦×?õ =lq7lq7
2I<·1)>Ù¾è=[:?*} >>
Ã?AÿQ;¾d;\ë>a=âY=v­3?t¡5:ØTÿ9!4?Ý2Ô>4¹>D¨?%Ë=q7q7©P<þ=.¬6=ðá;?uÙ=&þR=®f"?©>ÐÅ´>à'ð>T:J;Î+;tª?79!¹_C¸3¾]«©:¾hÈ:Â»Ø>Ò=zÂq7zÂq7©P<zi>"0>Â:?Î>x|Í=·!?S;õ½u;ßYÜ>J9­=úÝu=ã\4?Ðÿ9:P®9À??Ä,?ß%à>c?åÜ=níq7níq7©P<r3w>1C'>,=?²·­=_9=o¶?­:kÒ:7rÒ>i@ê<ÊF<¥@<? (R¹Û/73?Í#x>AZ>ð?ûë=ar7ar7©P<óÔ>7²>»UA?6>ßA	>ªÇ)?M;ÿ²q;'Ù> @=@=sv6?«¥9P*²8'C?Q?÷è>N?¥þ=TCr7TCr7©P<®>Ïÿg>+°@?}iá=°¯=î`$?ãâ%;¥ë;e.?¯¿=XïG=Çï2?ü:Ð¥9k9?J¾>ßª£>eÒ?n&=Gnr7Gnr7©P<
ÙÕ>°l>}ð:?ûà=eðl=Ô$?Jä&;//;Ió>ãÅ8=ÐÜ=E7?º9¬z91?ôÍ>aw²>â¶?<=:r7:r7©P<¸­>³e>ßêA?´>®Ñ=Ù*?×f;y^V;f	?O=nÇ<þ::? -¹Ðh'¹ïÎD?â÷>!Ô>C?Ö==-Är7-Är7©P<ïãÀ>íí>©>?BÆ
>KÖ=È%?zOA;Õ,2;ß
?'õR=Áã=R&4?°"Ô9¾K91F>?<ð>rºÍ>^?ÍT= ïr7 ïr7©P<z¶>¿t>ë>?ó=b=
^#?«;;u	?º:e="#=úÛ3?Pí69à¿¸~ÆE?1Hª>h>`@?R¼=s7s7©P<ÍC=s¸ß<¯ô3?Å¢À=nà=G-?.7;|&â:
.?<);$C0;;8ö>ýÆ¹ç ¡8Ï?¿M;þ;ÎFý>©ã=Es7Es7©P<9>t¸K>¹E;?vÃ÷=àMÀ=ê$?³TÄ:Ë5ñ:s^Ð>ûÜ&=	áö<)-?ô98g9«<?UÓ>æí¿>øð?ÿÿ=úos7úos7©P<²>}PQ>=?Û)°=	Þ=p7!?;;?Åè><U#=ÂÜ<Mh=?Tw8(IP9ÿØ%?ûcÃ>ªy¯>ô?ù=ís7ís7©P<ù+>=ÏF>©Ë>?ÒqÎ=°e¢=¿·"?}a;³;È
?ZÌ=&\Ö<ëÖ>?ÌcÆ989Ge;?ðÑ¥>Rh>»*?«9=àÅs7àÅs7©P<õGá>\«>ª@?|É!>L²û=¥$?»¾z;&ze;ïÜ?XZ=ô8=]<?0Ú9³19ô·I?â^?#A?ä?MO=Óðs7Óðs7©P<«Ã¯>vn>$±<?qK=Òt^=Ø%?øIþ:ÏÎó:«?ÅVÛ<çW<7?È¿9øX9<n@?Z«>òL>O
?s_=Æt7Æt7©P<÷(>í(F>vÒ<?eò=;Çl=Ö	!?ë;t°;þåð>ZÛ=ã®<'ÞF?È¸u9\?O9©>?J&¦>Ó>Ý?óm=¹Ft7¹Ft7©P<"ï>/,>w.A?Uø=¨ÙÁ=Ð#?´qg;Wjm;´ù>Yñi=æ#=ß³6?`Uü9PÈ9Ö¼K?{?¦4?ò	?M=¬qt7¬qt7©P<l Ë>ß>Ô??`+>'>g#?âx;ö_};lõ?Çg¢=
V=+;B?`à9`ö:""1?´=?UF?!ü?R=t7t7©P<¾Ð>äu>.C?k_)>eì>Ý&?^vS;gàD;§{	?¿7=êO=uâ=?p§î9 #®9ÿÙ;?ði(?¡ä?úÏ?²=Çt7Çt7©P<c>:µN>ëÏ>?õ=B1x=Hý$?ý$;¶Â3;úgê>|G2=ôé<íC?xED9@Ô9òå>?1Å>©>u.?vE=òt7òt7©P<Ëw³>cq>K>?Ïöé=u¹=É!?g;ÊlN;öG?5=M=ýà8? ¾\9ðC9ï9?L|
?éô>JÁ?¿T=yu7yu7©P<®å½>¦÷~>ª>?ú
>¼eà=Àø!?ÇU;ª[;É?;r=Ø#==?`Ô9 X]9óD?OX?§©?ë?JX=lHu7lHu7©P<Úê¥>b> ~;?A=·³V=äý ?<$;ZX;5¹ý>§Z.=>ò<ð8?þ7¸ï(9là$?m¿«>£Ñ>y¸?Z=_su7_su7©P<ÝÍ>y°>SÇ@?¨aù=.Ã=Ì8#?m;H$;~"Ü>Ó3=K,Ó<L7?ÀÀ9\9f8?þ3?ã?%ø?}=Ru7Ru7©P<6¡§>6B`>[??©Ñ={Á¤=ã"?ò;0ó:æÂ?Ø®ö<?%©<­:? ô8¬9<7'?~>|>Vç?§=EÉu7EÉu7©P<ä
>ÄH>&8:?Gã=©B±=$?»Uþ:hd;" Õ>mQ±<f8q<´.<?P÷g¸@9þ¯
?]µ>QÀd>H
?¼=8ôu78ôu7©P<ã¥>$]a>p<?H=§J==°!?ê/;¿£0;Öòþ>Ë©==Ü<Aë.?å82 9cc?êå>èË>Ú?Ï=+v7+v7©P<è¼ª>.ðe>ý>?ª=$^=Ëi$?Î;þ);^ç>Ø*=Ë¤ð<OÞ4?ó8 ®$8íÉ2?öaÐ>Ë÷µ>¦?tÒ=Jv7Jv7©P<D>>>B :?}Ì=»¤=Ç?àD;ªC;?ì&	=¬Ë<cô,?Ð»¬¸Ü5¹WÌ:?PýÀ>,L¯>ë?}á=uv7uv7©P<G^·>ûs>¯@?Q²=i¾=3$?ë;&§þ:Æ?ð=N=f
4?È¦9@8>BB?)g?ºç>r`?ïí= v7 v7©P<ø©>de>Q=?)Í=î=K%?Ð5þ:\Ð;ü>·¼M=º=¨p2?+!8 Ú`8ÀT/?Ø®>û>¢a?gX=øÊv7øÊv7©P<pä>û"S>§@?®óÎ=%{¡=$?ù@N;Þ<;È[?`=+
V=
C5?Ìa:ø1«9ËVJ?øã>6ÏÅ>c?8]=ëõv7ëõv7©P<²Ôé>r>é E?Ø]>ÏÀÃ=.)?wD;+>;Z^?
¸=ÌN=U8?(Ø9`8Õ\L?'Æ?°ü>S#?Yc=Þ w7Þ w7SËV<âÅ>?>l¿>?oG£=~ú}="$?ZB;1&;rË&?-Ë}=Ê+=d=?ô9xäP9ÂÞ1?_RÇ>Éá§>ø?&=ÑKw7ÑKw7SËV<Qô=*£=;??Î_¬=a=ìù"?`Ö>òØ> øü>óô;;ó?Q9øú8l-?S»:LYC:0?1=Ävw7Ävw7SËV<h>OD>Å!??C¼=Ãi=í5 ?RK¶:Î:ýøá> *=3qµ<J>6?äö­9ø1'9ïC?ªµ¿>¸j­>
?¢õ=¸¡w7¸¡w7SËV<Lâ>]ý>jB?2>ËAÅ=£Ñ&?)>;E¼&;ÿû?g7=¯3=ö<?Dé:¨v¡9÷D?©[ö>ÅÓ>ç?=«Ìw7«Ìw7SËV<êý×>>
9C?Õ
>_ÕÏ=zü)?ýB7;O*;+¼	?^°&=zä<)%;?°¥8`*9.?¾³Å>º§®>öã?!)=÷w7÷w7SËV<Ñ©>a>$á@?B=:t=rï&?|b;ªL;ß¥
?dÊ§=fn=
4?ï¨·f\9é"$?
?ò>oÂ?]4="x7"x7SËV<mö°>®Ko>ÔP=?»E=!n=8y ?¼7?; *;¤Þ?è1=ñ5=>,?`Rù9ØV9Ø^=?mô>Xð×> ã?OH=Mx7Mx7SËV<PG"=OjÑ<¯`F?G±=èG=ì)?	Þ>z>Yo?<ûa;Ä!ü:Äre?ß³·Ì!
8èÑ?¦Q*:8K:ò³Ö>c^=wxx7wxx7SËV<Û¯>Àj>`??ù@Ï=b/¥=; ?Tù(;õéô:c0?ewl=Àx&=£Ñ5?£9hëk9H5?/>%vZ>ôô?<§=j£x7j£x7SËV<>^nI>ÚÍ<?£î¥=zñ=$Ã?T-l;Ç©D;Ì·?^¸$=V¿Ú<Å@?hÂ9h@09º,A?'Çæ>äôÉ>WD?¯=]Îx7]Îx7SËV<O°±>Ém>9Þ??ø>¬×Ò=%?nd;Ô%;Úõô>+B=g'@=/Þ2? ¸Ø9¹ñn<?ëQê>Ï>H?°=Pùx7Pùx7SËV<!o>]º >Üo>?2q¢=*ù}=½#?H%ò:d(ý:>Ýô>~d=Z$#=rF3?È^9üë°9ñ%?F«®>¡>no?ðÚ=D$y7D$y7SËV<HÐ­>ø@b>UªD?m{%>P>½k#?yÚ@;ÃG;ê$÷>­@=t7=>?.ò9©9Òî<?°ü>Ùî×>É?ãæ=7Oy77Oy7SËV<·Ø>u>6D? ¼">õ'÷=[(?,<;êA­;èGë>éÉÃ=p¶=åú5?¡Z:°*Å9czB?âgj?ûÆF?Iñ?Á=*zy7*zy7SËV<Aî­>_d>«øB?2½>PÈ=è$?6ýB;{ÚI;YK÷>9X>=ø	=º1?	I7°Ú¸éðA?àê>ÿÆ>­L?ú&=¥y7¥y7SËV<ýßÈ>èæ>BwA?ûÉ=¡=Î&?f>;j?;ñý>.u=dz,=ô5? Då9zë8ý¼I?ÖÔî>	Ë>#?QH=Ðy7Ðy7SËV<È0ë>~>D?¾Û#>Ý÷=Ôp)?®~;m¶k;M
?ë* =îmb=³5?ì%9R©·Gÿ??*Ê?áE?z´?É¥=ûy7ûy7SËV<¤½>Tdy>_ªB?Pß=Ôô¨=Bü(?ä;22);Õá>7s1=âÆò<u;? Ê¸%8&F-?EÑ>Ü×·>X´? °=ö%z7ö%z7SËV<§>!t^>¾×@?G=#oE=Îì(?=Ì¹:Á:Àoö>RMi=&=M3?ÀQG9¸9u?4?¡>gä>É?··=éPz7éPz7SËV<T³>´Ðu>ø:?¦©=úÃ=#?ñÒ:»jå:Íbë>º´o=\¥*=#Í3?05n9x®#90[4?È¯Å>bµ>í?7ð=Ý{z7Ý{z7SËV<N>)Ë6>jå>?("o=ëX9=ù$%?i;
$;ë£õ>jÓ<*i <
d(?¨¸ _·!?WÍ>òµ>§u?Ê	=Ð¦z7Ð¦z7SËV< >S>tV=?(»¥=¬='A!?ÿÅ:Ê-ß:lâ>ïe*=Ýá<}ÅA?`v9h·%9­¡F?n¢>Þ>Ð?jj=ÃÑz7ÃÑz7SËV<ê´>¦õm>Ø¡B?"`Ù=P§¢=9+?pTE;<=I;Þû>=×J=¬=Â¡8?d£:ØÕ©9§C;?!÷$?0?;w?l=¶üz7¶üz7SËV<î?!s£>Q¢K?'Q>Ñ=/Þ-?y_;°[];\9?#h¦=>Z=K[C?8:ø·9erD?>?Ä?Bm ?ün=©'{7©'{7SËV<²XÇ>q¦>ÀÑA? >øDÌ=ö$?°^;ºÉ;å%ö>
õ\=^À%=Ó¡*?ÀÈN¸p<å8°/?+ß>±Ì>À?=R{7R{7SËV<S>ï=>¬Ô??"=§s=E^!?9;s;cë>Á)=þsï<
|5?Ø)69ÜÔ90ê#?{nÚ>íÍÀ>u?kÇ=}{7}{7SËV<ÝA¥>Æn^><2>?ùø=Û[|=ÞG"?g½:e×:já>µÞ=!CÝ<6f-?L%:0«f9h"N?7
t>wJX>¾m?lÒ=¨{7¨{7SËV<ãH«>^/g>«=?¤Ë=êì¡=Æù ?í¼;ð;A?c=ebÙ<QX9?¸h9Pïª8søD?¶>>1¬?:Ù=uÓ{7uÓ{7SËV<z>`M>ò=?æå¯=ø7=C¹!?
å:RÇ:gU?r¯=Õ±<Õ:?{p90÷±8ÒaH?F±>Ây¡>×?'â=iþ{7iþ{7SËV<d¯û>¹Ð¢>ÒÝE?<£å=·±¬=Ç4*?¦;ßK;v)?mÕ=BÈÇ<Õ9?ÀÈÒ8ð¾æ8/¡2?ß>H§°>Ô£!?=\)|7\)|7SËV<.>ðT>í÷<?ïc=<3= å"?7;üÌ;Üg?Àâ<<7÷5?xgö9Ò"ë9­|$?F¼>ñQ¨>Bj?½.=OT|7OT|7SËV<Ç®¤>øuZ> û@?P+}=ÚD=ç:%?Hrô:1[;0âñ>¾R=Ëä=~ö3?ÀR9h9Ö-?·´º>ñ¼¢>Ú?!6=B|7B|7SËV<=oÈ>¿È>X>?¦KÀ=Îô=Ø#$?«1;÷<;Úñ>,l=Û'=½k4?1Î9P09N2?»'?2èå>Oí?-E=5ª|75ª|7SËV<4>ÇP>Ã??å×±=5="?Ó¥<;ÿON;ºê>wRI=ñÎ=;ô1?Hþ9x¨-9EF?l¿ð>ÜCÕ>°~?mo=(Õ|7(Õ|7SËV<"Y¦>_>ç>?y¶ç=F¢±=æ÷&?Xlò:ðk;ìí>o?O=n=uë1?gÓ8­§6~$:?êõ>DÓÔ>ëæ?<x=}7}7SËV<Õ;>áD>(¿@?>HÁã=Ã×)?/;@(;r×?z§|=z3=P04?:EÆ9dÎ5?©÷y?V?p?z=+}7+}7SËV<,#½>2o~>M>?¹¾=Þ»=!Z'?oHW;Ð¼C;
È?ÏM=÷âÚ<^Î6? `¹`å8xN?îãÄ>zúª>f?o=V}7V}7SËV<
Ò>¶Y1>hG>?zK =±8|=;²"?î;VûÊ:ó=?:ÅÖ<ß_<jî0?pÓ9ÌZ=9¶ßE?@Tm>ôÁL>\?P=õ}7õ}7SËV<öB>ãµP>Îp>?E=·ïI=äà#?Ð¹:ï:xüÆ>:>3=¨n=wB1?¸
j9 92?HØ>j.>Ô?Î =è«}7è«}7SËV<Ð@>]u1>É>?rÀÐ=j¡=»m%?üë1;Í4,;??ÞP=>	=¡B?¢79`cs9O¡3?í"®>,>?ÕÓ=ÛÖ}7ÛÖ}7SËV<cË}?x¿>Ïú©?#Ã>ª-D>~?o
<.;Aï?xU>Ô/¾=½«?@Z:P×Y¹\§?kÃ?ÔïF?Ñx{?ùþ=Î~7Î~7SËV<ó·>`y>>±<?P}=ám=1"?Êü:E;Ü>Þa[="´=ÞÔ/?ÐUt9ð©9í2?¤ôÒ>ù§À>z(?%%=Á,~7Á,~7SËV<£d»>xâv>ÜOB?Ù£=ø}=ªe%?8{;|9J;>ª>¹m=
­$=¥¡8? ¤û9ø92>?wZ?òxâ>?Ç)=´W~7´W~7SËV<>¥>ï[>¸@?C¦ß=Pª®=§å#?'<#;9z ;3?¼%=ÿ®è<C 6?H>:¼9@>?Ô¥>S!>÷»?Aq=§~7§~7ï¬]<­Â>?>ñCA?ì>û_ë=S&?ß1;DîC;ùgè>&k=|="=w9?¬5:Àù%9QS?cÏ?Òú>oý?=­~7­~7ï¬]<%G>NîP>Õ=?,>ÁNÐ=©#?ZÛ;ÅÂ;½à>î.=­k=ÃE+?æ0:PÝx9a<?ä?-§ð>Ô¼?ó®=Ø~7Ø~7ï¬]<}>£O> ??¦	¢=6=ùJ?c*;L
0;º]÷>§:=fÂà<jc-?*I
:âW9SÎE?Ì>º>×\?vÍ=77ï¬]<]§>f?X>[F?àS²=½c=6j,?n;M;z?ÌF=®=å??Ü{Ü9Ømj9×G?%$ã>©¬¿>E¯?È
=t.7t.7ï¬]<ýOO=N
=®Ý??üþM=ño=»*?Ú>µ°ã>WÆõ>OÛ0; <;ªl!?SÎ8|w9>¤>Âð9:êÁÖ>XC=gY7gY7ï¬]<ôHè>0K>U³@?ãÛ=z©=«Õ%?gÌ9;\=(;ê[
?¿Ê=¯æ:=Òþ9?`':#J9§¨P?µþÇ>w®>»?tM=Z7Z7ï¬]<¦>+²[>QB?°=¦Y=«Î*?3=Ë:êÜí:m¼Ú>£%=±úó<³4-?ÀÊÐ9íÉ8»×G?àÇä>7Ç>ÿ?÷o=M¯7M¯7ï¬]<¸ü¸>Uq>ÿ:D?&	>WªÎ=ä)?Þ\O;i`9;_.?³l= =n'=?ÀÈè9`À3¸ÌÜg?­ >ê>®?ìx=@Ú7@Ú7ï¬]<[>ãg2>>Ë@?¼Î=Ö =¸$?k;tU,;õÅ>-;;="Vö<xB?pkñ¸ðJG9hr?øL¸>ìÉ>g?B=77ï¬]<¤qÎ>ç->XB?>Îeá=ýê%?v;¨é[;Öz?áü=89=Ëß3?ÔI: JÔ8£P?.Åì>7 Í>¿?[°=77ï¬]<+M>ä¨Q>õg<?h)=n4W=È ?¤5;=;	ðõ>Û:=-=¡\6?K:Dò9ç ??ÐÃ>ü­>çÖ?Û»=-7-7ï¬]<Ãå>ÊÛ>V A?Ü>áæ=½ø!?ÌõP;`.;ä=?»¤J=?·	=ØX<?à¨©¸À29Éc ??S³å>@Ð?àÕ=C7C7ï¬]<uË>«³>>û??Õ=k0¦=$?i/;,^c;Å>ç>f=Ö!=O6?×?:Øj9K?ñr
?ûø>Ý?=X7X7ï¬]<ð	½>¬?{>@?^>­ñ=©$?åE+;&(;â`?I³=©<y=þ&8?¬g: êh9aB?~?*ì>?Z=ùm7ùm7ï¬]<mòÍ>Hw>¯+A?ÚÔú=3pÄ=]q#?m1;;\h?n=lúR=c2<?Ó$9PºY9Ö3?+°?^¸ô>@,?¡=s7s7ï¬]<n¹>8Ø1>,<?za¦==Co?ºÎ:7XÉ:Dl?¹Î=Óà<:h-?I¹ F}¸º¼?[>ÿÛr>&?d=í7í7ï¬]<ã3>+¾C>Òæ=?Üd¬=@^=£ ?$6Ê:he;,üÄ>==KBâ<¿4?hQ9¨Nn92?fP>
A9>Á»?±&=f®7f®7ï¬]<]ù>Pg2>Ï>?¹è=àb=³a"?~Cæ:n;Þ>x;=`þ<ýJ<?Ù9¼©9¤<7?×j£>ø>jI?5=àÃ7àÃ7ï¬]<8§>²b>É<?a}z=;·E=d*"?m;Ò;ªÂÿ>E=
ÉÉ<ª9?èyA¹9üãý>¸>²¿¢>-·?ä7=YÙ7YÙ7ï¬]< ¡Ã>É6>éd=?ëßÑ=¥=ÉR"?x%;9Z;Ê!Ý>ãje=>ã$=ø2?>¢9@ê9+?¿Ææ>¥|Ó>»¬?CB=Óî7Óî7ï¬]<ÆE²>Åo>V>?AöÐ=n°=³~'?³;«Û%;<è>M5?=EÏ=/?Øÿg9à$B8	a=?µt¸>ªf¤>I?fK=L7L7ï¬]<È"Ò>je>çÃC?*ä=MÑ©=PK,?£Öi;ò+I;óÈ?!=;W=KÞ7?ÈÁ£9@¾Y9£¥8??qí?}?+d=Æ7Æ7ï¬]<a{¦>Õb\>bA?Ôõñ=¿=Ü¦!?|Õ;g.;7Á>7=ôH=Y1?@
á9@=94å??xGâ>Ë>K?Y=?/7?/7ï¬]<Z¢>W#Z>z>??Ë==d$?8:;#2;»q?Ø¥m=Ð ='=?ðj/9·_}M?ê½ú>HªÞ>×#?Ê«=¹D7¹D7ï¬]<®>ìf>·ØA?÷¼=v=¤%?ãE3;Ò*;ç?$
=N@F=¸8?Ìq:¬À¬9DÙ=?rÒ¸>O>äo?6Å=3Z73Z7ï¬]<ëÃ«>pf>Ô!??>Ð=ì¢?kÎ";í-;J?Û°= Æ<iÉ5?`½8ð3Æ¸çS?É:?}ì>ï[?pÔ=¬o7¬o7ï¬]<àã·>TÏo>ND?¿¿R>·'>Pq!?FéA;ÿåQ;]ì>¾z=Û5=g"1?£9ì5¶9H?Q!ê>ÃÌ>Ï[?=ä=&7&7ï¬]<æ­>Äãe>QA?{ß=¬=Â¹%?Zÿ-;c.;ð ?fùL= `=Yç:?8 87¤7?½Ö>Î?º>®? =77ï¬]< ¢>Ýç[>R¼<?Òy=$ßB=¾$?GÍá:ö;hà>×¥r=*63=O-?8÷ø9ä9Ù»3?ðÖ>Å©Å>é
?õ.=°7°7ï¬]<ëø>ë2>D°??Û=è{­=J!?h2ý:ß©;Z%í>X?=Í=T9?0³§8è09ÝÇ*?¸¹Ã>f¹³>ie?î4=Å7Å7ï¬]<_¢>²W>rA?d^õ=´Û¾=È$?éÿ:	ç:v4
?ÀOo=P'=
Ó6?X	:xïo9E?¦â> Å>QÌ?j8=Û7Û7ï¬]<aj§>O`>#??t7=÷f=ôc%?B#:; B^;ÛdÖ>aF=$Ò=ÍV/?ØgO9°88?¹þ?5h?T<
?q9=ð7ð7ï¬]<®
H=
=Õ8?=&H=«è=á¥(?+>`Ù>#øð>¸ã¡;v:;¾C^?ðJ8@ª7+?kê{:©©D:Dö#?ÐV=ÿ7ÿ7ï¬]<{V´>¥©r>ç?>?>òµ=p=Â$?K
;øâ:?ë¿[=R=µBA?ÀÄ
9l[Ä9Ì"?cÊ>[±>.%?Wu=y7y7ï¬]<vw¨>*e\>³®C?0k>®¼Ò="¸%?ÿÅ;@=;`Å>±uª=bmf=`=?í9ÐiT9à`E?zÓ>¡Ä²>sk?×u=ò07ò07ï¬]<Tn>
&>KX?REU>)QØ=e|?}
®;ò;3??=×=4`?ðÔ9 s9àW?¢>Æ0>Âë?Ð|=lF7lF7ï¬]<y>6> %B?>Äç=Ó2 ?8Tê:w©;.Ý>TRP=;
=@Î<?¯9809ìC?»6Ë>[®>/?=å[7å[7ï¬]<Ø>¾8>J@?èiá=°~¯=ºh$?ª7;'û;:ý>îZ=w=p¡/?`+â8àm9!?ù>8¿>[Ç?R§=_q7_q7ï¬]<úU²>4n>ã¨??V³=#d=@#?=èà:Ó:ß?ûCb=Ð!=ZÎ3?àp,90-9±Ô.?Îº¢>>K>Ak?§®=Ø7Ø7ï¬]<aþ½>flx>ÈÉC?Ðèð=¿Wº=p{%?Q%L;Ä`0;Ç&??s=¿F)=Cï7?È&Ù9`
@9¹uB?âÖ>3¤±>Õ?ç=R7R7ï¬]<T×«>Nvg>õ>?÷g=É3=$%%?cÜ:õÐè:uò>õç<E¤<{¾4?Ðá¹àTÞ7[?~>/~>_y
?ðç=Ì±7Ì±7ï¬]<rO¯>ök>Ê2>?(Í=x¤=ä©?ëç:&R;½>«éf=ÍÂ$=jd3?@1y9PÀX9õ¸/?|ò>ÝWÑ>©?°ê=EÇ7EÇ7ï¬]<ØÑ?õ¡[>g&?qå=Ho=ß;u?Ó*;u:;Æ±?Rª=DÄ=E£?O:Ö°:üf?õ>Mjd>&?Mî=¿Ü7¿Ü7ï¬]<ÐVÉ>>neE?>úÑ=¯×)?(u;\2;Ô´/?·=AR:=L5?`÷9°¹9±Ê<?ÿ
?ªçé>ï?Êñ=8ò78ò7ï¬]<=»>¸+z>w??ï0=§k=k&?­»ß:Jà;µ¼Ì>º»l=»B#=¬9?ôt;:*Ó:õ33?¾>7÷£>à[?6=²7²7ï¬]<=±²>üj>k¬B?{þ=õb\=ë&?¿a;;Í?Z=d=x:?ØD9¸=,9{ó<?aC§>È	>£?²=+7+7ï¬]<E>¦zQ>^E??â=Ù=þT©=,7$?Ô~;7;Öúæ>÷@]=Ã!=1/?`é¸®î·=)?Eü-?¡£?XÓ?=¥27¥27ï¬]<opx>Ç_&>#??mö='¿=#%?n¹;;?í+=%zð<$7?ä69øìt9÷(?b,À>o¤>Û?¸3=H7H7ï¬]<Öt>m«%>}*=?û´=£t=<ä!?ÜÆ:R;Tº>Q÷<AÒª<¶9?@Å298W(91? ²>k>­?ÎC=]7]7ï¬]<¢å>ÜºU>R>?Âß¡=¼½}=ªP#?µ;Yù:Éª?Ðgø<Låµ<Í.?`t¹à,+¸m?¨X>ÿ!>û?Ö\=s7s7ï¬]<"t¨<¦c<Ån=?Ö÷<¨sí;ÂÂ"?jF:¶,L:H¬½>ti<KÚ;¦ò:?È²º9ei9<C?¤³¤=ÝÙ=àD?~=77ï¬]<¥§>áL@>k@?Òýó=}èÁ=q!?D;A;°	?yp=>'&=yQ9?X¡9´l9û5??ô¯û>Cÿ?=77ï¬]<¥¼¤>¤M]>>?«Ï=~¢=h#?øØ;N;t?nì<ÔÞ³<É?(?o88¢-¹U?3Ûß>t1Ä>C?ëÙ=~³7~³7ï¬]<¬òÛ>Gê>vñ@?öî=p]µ=.¦(?TU-;«e;;£Éì>{=/P=/-8?Ð«:à9=$K?9#Ð>M±>
C?Vá=øÈ7øÈ7ï¬]<ý¿>å
A>0§:?Ø
=sU=`$?eýí:`Î:^?§5ö<°<¡v2?È´9~19®b+?>Ódr>Z?ø=qÞ7qÞ7ï¬]<±Ôä>B>§<D?>9ÉÍ=b%?pa];5k;Ý	ñ>_!o=S=N@?XzÒ9TU²99??ý¯ì>!?¹þ=ëó7ëó7ï¬]<+É>&Ä>S>?pº¢=fh{=^³%?Ú;;1F/;Ñ/	?6QC=ù6=aM2?¸^9@ãø7®:?>TÌ>õ´>'?Í=d	7d	7ï¬]<±>Æl>@?kÙ=ajj=§¥#?ç1;Ã;¹?.^0=°û<Ìc3?´sì9À a9~¢@?Ñ>Z··>^	?Ë=Þ7Þ7ï¬]<§ç>1>xKJ?ç>>Gä=º?&?¢é;Ó?Z;Èº?ð¹¡=ïÄb=®6?`jÛ8~8Î7?Tâ?+ræ>Äó?¯"=X47X47ï¬]<`x>íßP>uÿ@?µ=Ú½F=ÕÉ%?`;Æzá:ã?ÊIC=ø~=¦>?$-Ó9±9ù46?*>*Ç>S?Þ(=ÑI7ÑI7ï¬]<§£>L%\>"3>?0ä=ð¶=ü? ?î½;ÔØ,;jLÜ>ø>@=·=|T0?ô®9 °Y8çG?Ä±>¿Ü¢>¶?`J=K_7K_7ï¬]<¾å>5GB>=?ãªÃ==p?T";ôÞ:-?£,p=¥'=5`7?@?L¸@F¸l7?ª>Ý{>½ñ
?	p=Ät7Ät7ï¬]<|>FÝ9>ÈA?¸©å=	¼³=#?¡$;tÙ';jû>d=L=x³3?Xïæ9m9e¾:?,²É>¥¦´>Sé?¹=>7>7ï¬]<L®>F>>+ã>?TÇ=Æ=ér!?¸£;èõ;°"á>{ï2="Êô<I!;?àf9ÈC9S.?éÊÎ>ýr´>¾¯?¼=·7·7ï¬]<ô~<h]H<¬F?ïó=«¾Á=x(!?SB;.÷X;åýä>l¶¸s(:ú¾½ö29F*©8i?Úé:¤i:Dë	?LÂ=1µ71µ7ï¬]<Lm>ß07>U¦>?öO=ÔÒp=îÈ?²Ç:Î;kú¡>i=Ã¯¾<E7?ûç8b+½9º?(Ã>?®>Ï[? Æ=ªÊ7ªÊ7ï¬]<9<x}D<A?óp=
ël=lH,?Uø#<3<4?H;E<¥<¹eA?õÁÑ9XE9ï½H?NG;þ^;hÎä>Ç=$à7$à7ï¬]<åÛ>Md>M°B?x:>ÐÒó=[!&?¦T;Q;Î?M¬ë=#ÿ¢=~9?\­8À{ 8?ù7?$?cH?@É?ñ=õ7õ7ï¬]<;¡m<Ú <==?Ñè<G_<"r?.³=:ÙF#:Ý¶?Zf;Jþî:ç«)?F÷¸¾9ö=ïÔ=o]=x5?ÿû=77ï¬]<·>>4>zº??Üô=¾=Ãþ#?(;)S(;-0?/u.=Jî<Û3;?ò4#:<!:¥3?Æ¦>üL{>uV?	= 7 7ï¬]<Ì
?Þµ>_C?wa>ðî=u°)?X;db;s!?¥¢Í=ÙÌ=ãð:?0.%:@9ö¸B?Ge?·3ù>¬N?ø/=
67
67ï¬]<°u>u=>p<?v= >=¾&?q¬Û:è;èlÏ>¦-=Å*ñ<´7? :8Ð98âÈ1?V½µ>(¤>âµ
?½6=K7K7ï¬]<æ*¾>;"{>>ÚA?üFç=¬²=#¯%?~>;~ûE;Rö>ñw=Íf3=ìæ0?l9,I9²/?Ô´?	?¿?Sp=ý`7ý`7d<L¯>6¿_>hCH?úz>êðå=³1$?×4y;âTH;f:?ÿ¬=4µZ=¼5?à:ï8 ÷G?wû>'øÒ>sX?{¤=wv7wv7d<üZ>/>¤<?e
>÷Û=ÎÒ$?'Å:d;¾>@ù=QÜ<4?2j:èU9àÁP?ms>>
?8Ñ=ñ7ñ7d<p²§>È^>­³@?Å^=g[V=A*?©Ó;ß;*þ
?	àâ<j¾<`??<µ94°K9pÊ:?¾Û»>uS©>c?ß=j¡7j¡7d<0%>Ií6>bTA?x>I»è=p&?á=;ú;ò ?Ú~U=²=Éd1?Èt>:ÆÂ8Ma?l^?Å?8ª?zç=ä¶7ä¶7d<¿ÈØ>ø>?F?ì=º¡±=ù*?ñq;ÆÞ4;08+?=;=pú>?@ÂH:¼·96`M?Æó>0ÔÊ>À^?& =]Ì7]Ì7d<j¡>¬C>ìsB?´ó=Â?¼=µ%?]ïd;þÏD;2ä?K=]M=ÔÂ.?¬?:¸93J<?â?)Fé>½]?¡ =×á7×á7d<->ÕQ>'@?ãì=Ü.¶=,o&?«_7;ñ5;í?³Ã=Õ=<8?|I	:JÐ9D76?	º
?Aþ>L?¡´ =P÷7P÷7d<Gæª>ÒÙf>{=?ºô=B]¾=$?Ä;]¹
;¢?È=h==O+6?À-_¸×8{)??$Ô>Ö½>Ô	?!=Ê7Ê7d<Æj>vàN>3R@?fíÐ=Î¯£=`#?{Ð;·;µ
ø>Ó;=«·ý<,=?8Ù:xu9§d?Á>-Þ©>ýv?#2!=C"7C"7d<P»>î0x>A5A?P=øÚ[=¶%?×Ó&;Ö÷ü:´Ó(?îº<}~<ä	<?*¹l¶ºO
?0Ú>è-»>º4?²J!=½77½77d<h£>öJY>Q@?Óã=%7´=õÐ!?^Ë;µc4;çÎ>+À^=: =þ8? ìû8Ù6.¯B?ÆÖ>~t¼>à?ód!=7M77M7d<G\Ò>D>iù@?Qþ=FÇ=Vd#?ÂW8;¹b;HÐ>úã¿=³=U:?Pu:8þâ9£|G?!ÓÝ>ÖR¾>/?p!=°b7°b7d<¦>S^>ç¸??D£Æ=ã=¨î"?}V;¹À ;ïÕ>à.4=ó= .?0
:x
9&­Q?CÒ>lÀ¼>Ò?H!=*x7*x7d<è£Ê>U)>yUA?µá¡=\h~=å"?¼é?;Ä¦`;t±Ú>
N=q=À7?`j9T7ddC?õNà>Ñ)Á>j£?¨Ã!=£7£7d<%ò­>eÜb>ÎID?_ãó=£°½=w$?²K;Ä3(;á?ÊÐ=y4F=GÀ9?@¸¸¨k<?	î>ngÉ>aC?Lû!=£7£7d<XÕÅ>Ç7>\û@?v²
>ðÙ=Uq&?û5J;ÇÃ@;½E?oéº=uÊ=`Ò2?à²Á8Ù¶OÍ7?+Ç#?G?(W?,"=¸7¸7d<ã¶>q>¿ÒA?HõÆ=¤Á==$?#ï;àè#;),ê>ÿyI=Ì=M4?¸Ã­9@Ç8YìM?cõ	?rî>ò?@0"=Î7Î7d<Ïâ·>Ìn>G`E?ýb#>0ú=¨.'?M;Ñõ];Mí>ÆÀ=4=N2?`qö¸ ¥ñ¸Wo4?ªÞ?Îö>E?»4"=ã7ã7d<¨>,þ?>°@?áÄ=µr=/'?þxU;È5;zï?RF^=Û¾=Û7?gÐ7|Ñ8n.?>.À>"­?ÄK"=ù7ù7d<ÌÊÖ>¶ö>qO@?<Eð=1H¸=ã&?×;Âç;sûù>Ì´â=Tv=ú5?U: kU9-è??]5?W?F?P"=}7}7d<¨>2½I>þr@?yë=E·=$?,+6;Ð¿@;òñ>=õJÆ<W´8?ì
9!93?©H?rF??
^"=ö#7ö#7d<Æ>M>@?&Hù=/0Ä=ß£"?ë.;Y);Öo?à¡=ÅiÏ<õ=?HeÚ9èQ9Ý|@?iq?Bå>ãl?°o"=p97p97d<v>í
K>ù´=?©=9=~r"?&;	!;d1?µd=üE%=v¡0?àW±¸à:z¸Fr0?,@ª>è1>áj?G"=éN7éN7d<ÔU>hEI>\|@?ñrÈ=á=jØ!?|!;Ó:Ûð)?Y»#=ð³ä<5F7?t8¥9Pa9þ7?Âv>Qü>ì?Ê"=cd7cd7d<EE>ï¾>¯©??»¿±=9=Ræ'?`ð;M­O;ãð?@uc=m=97?]ì919d:?¡¶Ã>"§>è?º"=Üy7Üy7d<v}>aè&>Ý`B?~3=yÙq=u'?3í:Øá:Ü?±©=/Ø<I8?àá¸X¨.9R¹?-©¼>Ð¶ª>Ñt
?Ç"=V7V7d<x>ýâ+>6??Ì=NàG=;¨&?ÚÇô:¢ª:ª7?û2ó<;Ý«<á 5?@ó·:8±&?M¤B>ò0>Í?ÅÌ"=Ï¤7Ï¤7d<>A>0ÉA?vA>XB×=F"?Æ;æN;u2¼>Ð=æòÚ<Ã1?à*9À·ÉF?Pì>LõÎ>#ú?¬ì"=Iº7Iº7d<ü©> +b>lg@?ú¯=Á£U=ã1 ?Ã,;;ûÉ#?«í<é
«<aÜ1?<Å9(SÄ8¢ÚS?è|¯>0>a?Âò"=ÃÏ7ÃÏ7d<P;>ÐyN>*ü=?*½ß=_«=¾'?\;ì¨%;ïÝ>OY6===Ç6?pÅÅ8äÌ6:·>?Ï>¶¿}>ÿW?
#=<å7<å7d<G">ùìF>ì??ÓJ>feã=¹±$?p;c;%V?O=*>=|/?@?Ü¸h9¹Öø9?P-?äÞ?%ì?5#=¶ú7¶ú7·n<áJÓ>G\>}VF?h¼ü=*¿=È9)?´O;Yh,;»?°|=®	(={@?:¬|É94Ò>?g	? zä>Ûô?b9#=/7/7·n<Íþ>¿H¤>ÎF?iü>vë=Á)?V¿>;[7;§?ÌX>=p£=P2?pw9Àðô7D?ßº??¸?Sm#=©%7©%7·n<á>Z>>¨aB?ò¦=¬K=8|&?sÉ:Pÿ:~ýÉ>³<ùG<ÿRJ?B9d¶L¸|?|bf>v­@>¸?ª#=";7";7·n<LÞ>¿V>eU?ÌÝ>¿íÁ=°d/?dO;üU;èÒ?à^¢=cUY=)B??ìæ:9­ðF?Ö*ë>®>*ù,? ÿ#=P7P7·n<Òq>ØIB>¨õ@?fû=è3`==%?G?ø:^M';ùí½>°°þ<O¼<]-?Håb96h7H?;òÒ>;º>dü?$=f7f7·n<áÛ¨>Þ­Y>ÕF?fÊ>ìè=6%?$N;b<;xú?]=d4=t6?°Vk9@9 9? <	?}¥ñ>ðb?´"$={7{7·n<:x>0Q>¯îA?ÿ-ª=JW=¨%"?c6Ø:â]þ:ÊÙ>¶ÿa=¤=;@?`(9\,9bª0?Lu> oP>ë¢?ï*$=	7	7·n<¿è>P8>B?xMú=Ã=ÒK$?ÚâN;»°S;±0ú>ü=|éB=©;5?0L§9 Ù9G\<?<?¸?£3
?@$=¦7¦7·n<®«>=d>@?s÷²=5=M~#?yYN;NR6;xÞ?1\4=Íë=O3?ô;8àU)¸¶=?j!ç>nÌ>ÿð?C$=ü»7ü»7·n<x9²>0;n>??¶¸Ë=8%=ð%?
k;éP);ð)Â>Êé>=*ù=Ã5?T¸9@9¤D?º¦ë>tsÑ>õ?ðJ$=uÑ7uÑ7·n<iÌ>Äö>áG?§=o>Í2>D+?¥;-ð;BH?E1t=|É&=g;?pç²9p¤Î8J?úï[?j6?õ9?tq$=ïæ7ïæ7·n<¥>AÙZ>ÝA?á&>,E>¤G ?Ò?;KÂ;°?Q=ô!L=+ø/?à!:9>3·q`<?LÊÈ>L¬¬>Æ×?Î $=hü7hü7·n<Û¬>÷m`>2ED?ÃÓ¥=óv=ç+?/¯ù:f)!;¿NÆ>o7==¥6?xj9@Õ8>?óªÑ>Ð±>úí?¡¨$=â7â7·n<í>GG> A?íòð=0m¸= :'?)¹;É´;@?qçh=1Y)=­	0?Y:pn98A?7B¸>àè>1F?ãÝ$=\'7\'7·n<¶i>\À:>®??d¾w=B=;ÿ"?'Xç:%Aä:»?àà<h§<*»+?Ý7¸=8¦P?¯>s|>a?Âð$=Õ<7Õ<7·n<ÀÑ>Þ¯>ðkD? *>WUÏ=A (? À3; M;[Tà>Î=ÂR=7?ìCU:`v\9!{T?¶û?Ù>?[%=OR7OR7·n<«?Â>}Â|>(½D?®==Õ&?á;ö¿!;%Ï>\Ö=ç³°<P=? _9x
9®½??Ù?õÃô>Ñ¢?/P%=Èg7Èg7·n<0}Ò>?>??»`ý=«$Â=Æ
'?%©;KáJ;ïvÉ>L}T=X=5B?ÈÉ9¼Ì93?â]
?ùõ>µ?%=B}7B}7·n<½f»>æä{>ºt>?}È­=½-=X#?Jc7;¿
8;ÿ> q=¥O*=95?pZT9(²9[M(?¡Ç>Ö°>û?Ý%=»7»7·n<é½Í>8è><[@?}Ù=ºÔh=å"?ô;6V;3ê? 7=
&=6£2?ÀÈª7èÙI9?¡Ö>¾>W?ðª%=5¨75¨7·n<@»>úu>}C?TSü=`±À=µ'?|<;';Êaï>T¯<=¥Þû<oÇ??Ò÷9 fP9FsO?;@?ì;ê>¢?Tµ%=®½7®½7·n<Y¸ >8øV>he??T=H]v=Rg!?
áö:ì<Ý:ÁÕ?[ý=\½É<³ó$?(ñx90#ÿ8ÿF.?EQÈ>M·>¾?Æ%=(Ó7(Ó7·n<µ>û-K>dA?Æ`¡=?}=´!#?Y`;a0;ÞÏ>
9I=©C=zh+?pbð9À¯8VýG?~ó>Ù>?H?Ð%=¢è7¢è7·n<¶Ý>.?:>Íß>?²=ú¡q=A;$?Y ;Eò;Ó?
e=W$=,Ð2? ö«9¤¯94×-?þ¨Á>×°>´,?üò%=þ7þ7·n<SIÞ>e3>£JA?Ïä4>?®>¢$?7r;úY;í³?>u~=I+=¯ä=?Ãi8pÖ¸PöI?-F?À.?ÿ(?(&=77·n<%·>Á/o>éC?<êí=Ô¸=ø$?â);GÝJ;nKÕ>I=R?=gB?à1°80¢85@?m?½#?"?v&=)7)7·n<sÄ×>Ñ¿>«ÖB?µî=Èý¶=÷ø&?AþR;éwJ;¬c?Ò§=Ñòd=Õ¦;?D7P.95/?S»?_N?ÈD?O&=>7>7·n<zÂ>³V>6L=?Æëw=¿"@=ö)%?83;ÿ:´?/=¶=¸,?¦9èÛ9úÓ7?.æ«>½>õ1?N¹&=T7T7·n<4çÚ>?þ>^óC?´>BÝÑ=Q$?Þ,4;ãªO;ôÞ>s°=sW=í];?´E:¸}9³©K?w£?~%Þ>?0ä&={i7{i7·n<mòÖ>t>÷@?jè=·=]z"?;Óù;+ö>rk=v¦==9?8¾ñ9Xáp9¬`A?Oâ>h¿>x?'=ô~7ô~7·n<7½>ÊÆt>ô¯E? 
>î.Û=Õ$?á<X;¥D;}Å?(õç==NQ;?²29À&¿¸BH?ô?·ý>×
?s'=n7n7·n<Ï4¨>[O`>Xø??}`³=b=»e"?]¯>;³K&;ÕÅ?Ê´=2=ýÖ<?Ëy9Ç9
)4?§õ>{Ó>b?è'=è©7è©7·n<ºÕ>r^>8LÂ?Qó=_n=¨?¥ju;v(;Ux:?£ÍF=O¨<?ä¢ù9~à´9Ó}?ÔN%?³ í>Ûv2?'=a¿7a¿7·n<ü>Zï>G«z?÷=¤I~=úIy?ç;#3;ÒlG?6EF=H3¾<Rn?h%9È5Ò8a@?1ÔG?6À>¡?É"'=ÛÔ7ÛÔ7·n< >ð#X>J&>?øôî=,À=)?èï:öë:äW?ï=ÐÅ<Ç6? öä8Ì½9ï?ñ¶>ÀT>ã»?á<'=Tê7Tê7·n<­B©>ì]>m@C?GÄ=S=éè&?¹Ö&;{";n?¼xý<õº<ò-?ë×9Á>94Ú@?:ÇÊ>Jô´>ûo?*|'=Îÿ7Îÿ7·n<&(Ó>ü>gJ?çhà=o¢=i¨0?cà!;wÙ:2æ>?=!»P=N¤C?Zú¶a90?õj¼>OV>f°#?r'=G7G7·n<«DÖ>*ý>ÖSE?Zl	>êÐ=)?ÄO;*6b; ë>?=(Hû<3 C?ô¨Á90®Ú9da.?+\	?{ç>è?'=Á*7Á*7·n<Le>b>.Ý<?=J]=Ï"?½Üô:)_æ:!
?Èm=ú,Ä<²ò5? K ¸èµ9Wù?'¦>8b>¹^?Ð'=:@7:@7·n<V>@Ý>>TïB?èÈÕ=û =r*?ºqó:öë
;!Nà>~'=ZªÙ<#þD?b´:HOÊ9PKA?Ûvµ>>?C±'=´U7´U7·n<)²>h0>Gª=?¬¶=6b=§?X-;B;Þ?\=ÎÎC=½36?8?í9ø]9Le??@èÀ>¶°>Ý?¸Ë'=.k7.k7·n<¯µ>f÷p>Ó@?%ú>¹à=}$?¶á1;H#;B?DÜU=ì=As9?úP9(¥,9R6?OÆ>Ì¨²>:?:ì'=§7§7·n<ÇõÊ=c
=w.<?Ö¬B>	>·¹ ?¤j<Aøt<Q5õ>¸6<'ÿá;Ü73?ª¼9ÖI®9tÿ?Ì0¶;¥Rµ;Ó?ú,(=!7!7·n<=>2µB>@õ>?
ÑÕ=ü7§=G«#?VÉ½:n¨Ù:8ß>ê~=Í0=28?`8À+7ÿ;?ÌÂ>¾?°>Æx
?:(=«7«7·n<%>U5O>ámA?ÜC=ÉcY=ÜZ&?¿ëâ:ðZ;&Õ>Äßt=F×0=O>1?|_7 ¢&¸om6?[¨>¼ó>eä?JG(=Á7Á7·n<â>/Q> ×@?Óè=jµ=,$?ðï";àÎC;JÕ>Ãød=¢>!=pÃ5?ðcd9¸Â9òÕ+?­ÅÛ>öÀ>ik?&](=Ö7Ö7·n<ýK>5=>ÊÒ=?9¥ß=Îø³=Ã?ÿ@);A¶;Ïª?¢-=îPì<<?TáÞ9M9õI?ªpz>»¹T>±?¿q(=ì7ì7·n<¯b¶>õÆq>QA?fß=¬O®=÷/$?y9K;K^i;ÑîÞ>Rø=ìÒP=',4?èâ:LN<:·??§???Ñ»(=77·n<ÛEÄ>Fc>´­@?Ä>Pù=ç#?t¯;ö;xý>,¦·=0|=t2:?`Ü:, 9äKH?w-?¾ ?ã3?kà(=ú7ú7·n<'ÃU=¬=
8?åêr=ËC=XÎ?ä->ÌP>>¶èé>®õ;±Ò;Û?@ÿð6¸Q9À«>< Ø:Kèº:(Z?Bí(=t,7t,7·n<Ñ~>ëuI>|÷=?K=zúR=y£?"4É:Cmí:vñØ>ßF)=¸ã<GL>?jÆ:R9CC?8tÐ>Ñá»>ã?Óù(=íA7íA7·n<¯rÇ>HX>qæ@?=±ä=Ñ°=¼%?Ô(;¶5;#¸î>ÂM=c=&g6?´:ÜVß9¾c4?ê§>å«>ÝS?*8)=gW7gW7u<¢`>Çe;>"A? â=RÓ¯=¯$?á¶:;#*;]x?_W=Ä==¿ <?ðïS9P2æ8ºü??ïJæ>#É>×?hB)=àl7àl7u<Ä'©>?Re>¡Õ<?&§«=.=­"?U]	;oû;Ú¡í>Ø¿2=ôö=ù³.?P½¸9ØÑ8»B?¹êÂ>«¼ª>¡ ?cL)=Z7Z7u<Y0¯>Rf>B?ñ¶¯=¥~=l{(?­öÍ:_å:qßå>Ê·={Ä³<½Ø??à÷9eQ9ËFT?r1>z>¼Y?ÛL)=Ó7Ó7u<«~>9ú8>ß
A?X=êñq=@"?pu
;È};rðå>5ø<¢±<H3? O(¹T¯)9Y?|½>4Y¢>·z?®)=M­7M­7u<7k>õ.<>tC?<º§=4m=¾Z#?¬h;)ö:ÂÚ?­9í<í³<XÃ(? _-8è÷Ú8"8?@>l¦g>?Ìã)=ÇÂ7ÇÂ7u<*Ú>ö>kG?²5>¹Å=}(?fµ;¯;»Ü?ï4=Å1ã<_íJ?80­89ÉC?Î«>u!>Á?@*=@Ø7@Ø7u<`?È>>>RF? >æÍ=hÞ)?qsR;è+;¥s?O8Y=¤	=ÇðJ?0öö9pTÚ9ù"=?jã>:j½>	®?KC*=ºí7ºí7u<´\k=6=`=?©ú=  À=&?ÖR=Sx¦=/Rí>Y¸ÿ:ëÌ:Lj ?²»v8uää8gÌ>ÊÄ;ô:Ú?S*=3737u<Ë¨>CÀ\>~ÕB?û¢=ùY~=î	$?+¥$;i>2;xì>ñ=²~7=¨2?å9Ð¥9Ý!)?âßÛ>åÁ>&?X*=­7­7u<Ùô«>+Ñc>:A?£¶==.%?£;<#;
Û>na=ÌK=@?°,8à ©8u9?òÞ¾>Ç­>Á?Qe*=&.7&.7u<*>½íB>k
E?èa±=ÙÝ=Û)?Ýë;?Ùö:­ ?³V==9?ö9»j9{KD?ÖÉm>Ô'M>5\?¥²*= C7 C7u<Ã«>ÇM>&D?ðå©=pÚ=àî$?ô!;ã);0Aä>BàÒ<õ7<ê8?¸kO9(=94??ýò>?¶*=Y7Y7u<ëò>î>óD?î>IØ= %?ðR0;o?3;Óû>sð==
[ý<÷ë??±µ6V8VÛ8?Ñò>ç·Ð>é?Ã*=n7n7u<±>Íßj>cA?j>Ê=»=ñ$?»P-;Ù;0X?Ý=5ó>=,:?Øé98¼,9@J;?×>Ô»>8?lù*=
7
7u<?í>Êð>EÝG?Þ<>´%Ø=üè$?Îe;çÓ{;n[é>,=4z\=çÑ8?h969R=?ècX?¬7? Í?¢+=77u<G¾>Éy>oC?×v>·pÉ=ÚÌ%?¡ÅG;ßF;È?¢¦=Âè2=à`<?ÁJ¸ß·¸DB?ïèç>$Ï>8?¤¦+=¯7¯7u<OØ>Lú>
9G?gO>¦þØ=þ%?ÍSø:W(;ÔÑ¼>?¾=¯_M=ç;?»û·ö¸WE?Iß>ÿÊ>2|
?Ð+=yÄ7yÄ7u<t²>Ki>L¤C?VÆ=b=¤V"?ù´;A;Êôù>(ÿ%=Õlè<pÕ6?Äcô9l¤9È÷??p>%Ó>s?ËÓ+=óÙ7óÙ7u<8>#C>#A?»Ø=×uR=Ä=%?Ê ×:ÏI
;üÇ>:ÁA=ÊG	=¨4?[¹6¹&Ã4?ù¾®><_>¶ä?|Ù+=lï7lï7u< Ðê>½>nF?×>Ð2Ô=¡g+?±D;´üj;t/?p½=Lé3=¹??LC:âx:Y@?Ñ?z÷ù>×O?uá+=æ7æ7u<§>R}9>^A?F°=÷=J]"?ÎwÞ:¬;Kø¾>a´G=F	=Û9? <=9´»9	W ?­>°rq>ßé?¨,=_7_7u<	>²L>2??ßV=ug=Ç2#?pì:ÔùÅ:ýÝ?^=üÑ<FÂ9?p×8¸ÎJ9b
'?!Å}>wA`>Ø?þ,=Ù/7Ù/7u<A¯>ûf>B?TÜ=tª=%?ðF4;4;R,?#Ï<£<0¶-?ðá9 ë\9	A?©?Þ>âÂ>t2?ô',=SE7SE7u<þ£?²!¡>Û]?!">åÝ=;?üo;»¼?;Zë?)2=¦¬5=ÞÞW?´ZL:8àÔ9o]?¼Öþ>GC±>Y8?&:,=ÌZ7ÌZ7u<½¦±>1âi>JsB?½ÒÇ='®=®n&?f5;m.2;_m?ÐOM=,=·[1?h³Ù9À19 ©??,©¯>>$ß?ÙL,=Fp7Fp7u<È¸ë>c,>ÂêH?²2ÿ=h¨»=.?ãÎZ;ÿ6;¦?Ý´=Cõ(=C?,-:@S9R?ÛKß>Í»>î0?mV,=¿7¿7u<6>øÉê=^F?X=ÔR=ôL#?ª¥: ¤:ÒÎ?4;±s;?5v?¹`"8í{Ø<+ó_>¦lH>@?%,=9797u<RÃ>Äz>%G?ö#>¨ç=Rú%?;aT%;0<Þ>ú={=Ò#)=è!>?]ç9ìå8à]R?à­«>/å>?A¢,=²°7²°7u<*¤¿>®z>Ð+D?æ=ü®=JN(?®;s;éà><²=º3=å(:?¸°à9vm9I@?ké>úÊ>?q¨,=,Æ7,Æ7u<·>æ]p>LoC?g
>aÓ=K×'?ðÄj;ÍíB;B)?¾r==õ)=îÐ6? ³9È8/9Þä.?`«?¦Ïÿ>éÆ?¾,=¥Û7¥Û7u<PD°>¯Ïj>5,@?(Ë³=zo=à¶"?ðÌ¬:¥Më:éÿ»>==²=:°8?Mñ¸Ø
9õ÷?út>Éão>ö?pÍ,=ñ7ñ7u<óbU>Õb>2}>?µ4ð={½=G¨"?X^û:ñß:d8?±/=­ð<!:?0ä8z¦8Åæ9?°v>§^>0Ï
?4á,=77u<u¥>eQ\>A@?1#=yÏs=Ëä"?d0ô:
;DBØ>¤=|Ô<3O3?0\±9 284N?à6²>¥¢>¤]?÷,=77u<X¾ñ=,µ=S¼l?ªg#>A¡=µ?ÙÕ>è³Õ>Ùÿ>·Ô =Y<ø®?ý¹pÚd8Ï§{?D0¿;ÜE;·]w?~-=1717u<^Ù>­>7cG?dë>nuË=ù+?&U;ÏS;k-?b¬^=ìÜ=ÆÂ@?Ôº99??cTÊ>¹­>Ü?¸-=G7G7u<HI>
^L>DA?úª>	Ð=f	$?4;Ïï';C:	?â =«Å<Gh9?ðL9 Bb8OH?æ
Ò>>¹>ãQ?.-=\7\7u<Iñ>e¤>BJI?±Çý=§ÑÇ=ÿ"?Î^V;5G7;ë¶?ÃW=¸==!A?ä:`þ94?·ý>HÓ>eÚ?±)-=øq7øq7u<ÚýÄ>PQ~>uKF?ókÐ=d1¢=¤{$?0,>;Ò);?«s=4:(=KþD?¤:Zv:Y:?cèå>¬Ä¿>u?ky-=r7r7u<M[Â>'_x>sSH?Íí>Yã=è'?48;OJ;4é>ß<=ù«÷<3ëB?üÃ7p®Z9«[(?ë±	?.ëë>aj?9~-=ë7ë7u<L§>kS[>EC?4óå=>®=ìë(?D#;º;þD	?=°E=#66?À^7 K:9:¦'?cð>ø¬Í>?Â-=e²7e²7u<Õ¥>ZY>µQC?ü¢ð=Ã¹=OÏ%?ïô:Jë:[Æ?ãVU=öÆ=OL/?H¥®9HAÓ9¨¿ ?¯>~Ìf>id?Ù-=ßÇ7ßÇ7u<¨ý>Ö>>D?¼=´(=*Ø%?zHÐ:L[;dmÉ>¨0=,÷ò<²":?öJ:´àô9¼¤1?\ó> >D ?Âé-=XÝ7XÝ79z|<[âç>(
>¨~H?ª
>zYÓ=³+?P3£;Ü?{;CI&?Øµ¿==¯b@?WE:T
:C¶???*?E??ªþ-=Òò7Òò79z|<.P¶>Mk>¼F?õÒ=÷»=ù)?Õ#;©È+;bó>rõ=íY=â!,?ü(¸0éJ9$?N
?Ðñ>Vk?1.=K7K79z|<Ñ>Íq>n¤D?ÜÇ">ºÔû=¼y%?ü<S;÷(1;2?K8¢=vjb=j7?ý9~t9a@??jK?@$	?§5
?.=Å7Å79z|<ÕàÛ>Ý>ÙËG?}wP>>>ºÈ*?;¤;$h?+¥=Ý»^=ÌÖ=?¢8X
7Z§A?U)N?ÿÅ-?TÛ?×a.=>37>379z|< >J>s?C?¬oÎ=\À¡=\\#?~@;uæ.;[à?L=¥Ý	=©h=? !@¸Èd)¹&IR?ñoí>Ì>Ù>£å?».=¸H7¸H79z|<Ëk¼>|r>ÕF?>ºùë=¸'?;ê²W;FX?¹Ê=õ_5==:?³·Æø·Åþ;?R¼5?õO?L¿?@.=1^71^79z|<¤Ú>ÔJ>4UH?>Iqà=bä(?ùE;£ht;S°
?[=ò@=î@?¨Ñ:(>j9êO?29?¯U?â?Í.=«s7«s79z|<¹3¸>ûðp>ì¶C?v=5·a=cÇ*?¸ñ1;;æf'?¤A=B>=ðR;?hº9 #F8Ú3P?íßî>ò
Í>?«¨.=%7%79z|<=º>hPs>ÉòC?|Ò=î½¡=h&?æâ(;­Ò;ù?Ý={$2=_@?ðÒ9`E9Mr??y¯ì>ÿ%Ó>{?´.=779z|<}§>"]->Ã\E?§»Ö=ÈG¢=X_)?ªÕ-;­Î4;§ ö>ÿ¯=§F=e:?Ð´k9°Û9iö<?qSé>¶uÍ>C\?)¼.=´7´79z|<¾·> m>^F?»í=K3³=¸K)?¼G;oi;§C,?R=Þj)=oæA?Àþ9(9öLE?vC>>Ä?ñ.=É7É79z|<4¶Æ>t^>ÕC?	¦Ã=¼L=´n$?¬ì	;à÷:gð?ÉJ@=!=á8?ôò9pz9l?,?p?¿î>¼?./=ß7ß79z|<,>çlM>B?%¿=ck=L'?@,P;m3;ù?Ì=,±I=Çg9?89è<9Êë.?Ãs?xõ>W1
?@%/=ô7ô79z|<¯}ÿ>v!§>¬C?¥Û>(ÁÎ= ½%?jÍG;ä^a;óôâ>.
¯=áßt=þ6?ú9PÒ©9°7?Ü5ú>,ÁÕ>Ô?\8/=þ	7þ	79z|<)¼>JÂI>UD?Û©k=¯8=d#?/Ø:¬Nâ:çô>ô=Ï
½<6Ý4?0¤9fJ8¸M?N¦>»>
?U/=x7x79z|<A.Â>"}>:aD?	>çAÒ=­Ó&?:aW;î^;Hø>«;=ß,ï<<H?x:À×9VSS?,?³Åé>'ì?êk/=ñ47ñ479z|<ÿÓÊ>´>2E?ãÍì=¹=±W#?r2;5j;s°?fª=&ZA=yù0? ló8@4#8\5?§Ôº>.§>«?mp/=kJ7kJ79z|<¼<´>
k>âHD?wà¤==-#?Ep);.;ó-ù>×£1=Ññ< ¥<?|!æ92³9[/7?ð>oªÓ>32?8{/=ä_7ä_79z|<¨>F¥]>P¶B?o¹=ÈÈ=N(?º¼;D;¤)?g=Ð!=Ê6?@Õz¸à.9}|?ÿLÀ>9§>$2?rÍ/=^u7^u79z|<dÁ>3A|>3íC?|:Î=ç
=±'?Z(;þ;?Qp=B&$=¾d;? W¤9¸y¡9ô/2?àã½>ÏÊ©>¬&?Üå/=×7×79z|<9?mG§>óúF?c<>ÅÂÐ=kÖ%?¸Gp;ÉZ;ÿ?¢ÎÊ=kù=û5?v9Ð9¹#LM?ñ?®Põ>O?­ë/=Q 7Q 79z|<>ê;>(B?M_Ì=¹û =É"?È³ä:È8;DÒ>Û<.=\yñ<¸8?,Ó7`;8¶5?¨b¡>	ù>¾?ßõ/=Êµ7Êµ79z|<
þ>æçP>1b@?õ>Pâ=w­$?-";Ø×.;tí>ÐCo=q,=Ê|1?hÂ¡9¨
;9Ì°5?kPÙ>W&Ã>ª?)ú/=DË7DË79z|<¾>Õu>ûF?û>Qõ=è%?ãæk;ÀÖ_;ëå?
=B+=A?Ü':üõÉ9õ;?tþð>ÿ­É>ó?]»0=¾à7¾à79z|<¬T>õg>>~eC?ð=T=#&?§Ø:26ñ:ëïå>æC=vZ=>,?Ú~7%7}®,?ë¹Â>Æ ¬>Î?¥Ê0=7ö77ö79z|<Yæ>4N>UeE?Ö¥==»p$?
¨­:s;¦dª>xÒO=ú²=3j:?¸ó¾9Ø)Y9k??kÓ>dG_>p?
Ú0=±7±79z|<½Æë>.>8Q?B8>kå=«1?q;?CN;Ê)?(¬Æ=P}=¨ÇH?ÀÂð8%8rÊK?¾?«»ó>
ö#?÷Ú0=*!7*!79z|<íô¶>ª{h>½vI?÷æ">5dõ=Öñ)?¥;¬g;P?])Û=§P=^ù6?¨¿:ßg9oA?Y9&?Á?Wj?'ä0=¤67¤679z|<ÜäÞ>	>Á¶D?ªÎ=Õ=ä½*?-;/s ;*s
?§=ý:=f@?øÕ9xr9Ã
D?Ü^À>'¤¡>wU?Ü+1=L7L79z|<Áæ>«ãG>wÒC?d=ÓÑ2=#?ÞNÓ:Íú:.××>^@=÷=Ù>?ç7l8
A<?>`q|>?z:1=a7a79z|<a¢>ßV>ÍuA?WÈ©=ós=¥R%?@):jÊ:Å>W=ê­=äé-?r9ð©Í8y_8?¿Ò2>4I#>.?S1=w7w79z|<ÞIR>ß¼>æ@?Q3=¡M=j+"?<:;àR;5ì>î:>=ût=I5?Ø­·°5º¸õ@?S¦>>	?1=779z|<}à>>\
D?ºÉÄ=xÕ=ä®"?KF#;%6;Ýyå>Ï}=ý#C=G3?`É9àþ¹ÏGJ?Ç&?r?.Î?²1=¢7¢79z|<£ÎÊ>^Ú>cðA?\4Þ=\B®=¸7#?Q@;3;âã?,ß=%éK=éª>?¬[:0·ó9W$F?É=×>)Ù¹>w>?Ê1=}·7}·79z|<76ª>\>#ôE?G¸=2=yá%?µÊ:ç~å:Uâ>Þ&=!¦á<P=? "¸À`/9¼/!?+>jMu>¥?¾Ò1=÷Ì7÷Ì79z|<vñ>AJ>Ì"D?ÄÆÂ=Ùä=«S&?×e;V;#	?fK=H=z%8?ø:³9?N9¤;?Q*ú>7NÕ>f?Úá1=pâ7pâ79z|<lS>CvD>µFA?©Ô=Å©£=R&?'V;>#/;ô?À0f=õà=ÕÿA?¶ÐÑÈ8Ù6?ëï>ä$Ô>Â?jè1=ê÷7ê÷79z|<hµ>øÕo>ÕA?d0«=k|=}d%?§Ê:âÀ:~?¨=*Ù<êÏ2?à6Z®¸"çB?d«¶>\K¦>°?ð1=c
7c
79z|<ZË>|³>µ&G?.ò=®¸=e(?.";p;£J?yóK=Í
==?`O9P"Y9^9?)?Ê>xs«>¸ý?A2=Ý"7Ý"79z|<m­>mÏ^>nBG?t>¼Þ=9%?þOC;Â>;b?õyÑ=Oy=2<?xàe:ø[ù9o,C?rì>ÑxÌ>?ø 2=V87V879z|<¤>H5U>¯E? =Ùûo=|I+?La
;âcþ:VF?f=ÊbË<ßB?ð9d&Â9]×?¹.>ùìn>x|?ö-2=ÐM7ÐM79z|<°
>_M>WþC?ä©=Gw=¢è)?s;«46;÷Ï>ÀZ5=Ô«ý<÷7?øÀk9º9Ì+8?õÈª>`>d_?§.2=Jc7Jc79z|<T>0;>D?PÈü=ztÆ=P
#?b;nÌI;äe?ãÆ'=ì<§5?tÅ9X¯"9?ÃD?éùÐ>iP¸> ?82=Ãx7Ãx79z|<ÕÁ>q9}>´C?ÓÚ=*¨=X&?â|;Ä);©BÃ>D9U=Ã=S´8?À'9Î9 '?@>&>z#?r2==7=79z|<ð¨>ÀF_>¡@?äÉÆ=¼9=UÖ!?©Á:(;Æ¨>Jµ=¹jÄ<º-2?¼å9"D9¡æE?Ç>¾³>Å
?q2=¶£7¶£79z|<cÍ¬>#È`>-ÍD?ï
>y¶Ó=j÷&?<é;ªú!;«&û>E=4=ÿ:?P-U9b¸E¾O?´Øç>ôüÉ>Úë?2£2=0¹70¹79z|<cc>Â/B>ÿG?=x>°@>^Â$?,ýQ;z'I;.?Z=*S=(m1?û
¸ØµÄ/?º5ö>¨Ö>ÁÐ?e´2=©Î7©Î79z|<Uh¢>GïY>7Æ>?¹m»=tG=Ë!?,$;G@@;ÉaÚ>
ã<
¯<Ë%?Á¹@È7ý?¬@Ö>úrÂ>:	
?Äµ2=#ä7#ä79z|<ú>bT>ÉA?z =,?=l ?´E;;°á>8=©<mdD?°ø8[9x/?Nº½>óq¥>iÉ?Ræ2=ù7ù79z|<¥°>~j>b>@?¿=k=õ"?¡F	;ýlï:aÇ?¸x=Ç_-=¢ 7?è0ñ9Ðs9W@?èÏ>Õ¸>¹÷?Ç3=779z|<u+>E#>½J?wÀ=t=r%?×J;û:<$?Ú5=©2·< )3?üJ²9òf±9ÂK%?`°>}>à ?µE3=$7$79z|<	é>õê>lC?{É>Ó	Ô=ÖÄ(?µëC;#Û2;i6?{;E=ó=ã=?Ø :x» 9uV?B!?<
?é~?2^3=	:7	:79z|<i§¯>Mék>>?Q=ÃLW=X#?iú;.;Ðê>Y¯%=Zä÷<©+? 0=¸ýï¸¶³7?VÛ>ÃÃ>
½?¡v3=O7O79z|<{"Þ>ëÚ>%AN?¿Ó'?Fô>x0?ê»²=F®=TF?kXÀ=?=|B=?Ô::WFF?ñ?^úî>f?ø|3=üd7üd79z|<K%§<3i<;7?=âË<ÑØ$?]á>è}>g»î>[À´9»Ó:B«>7Q¹#9}¾yX¨8öÌ:=3=vz7vz79z|<G´>eÿi>:E??Þ=Êq¬=Y7%?f5;;Ç½Õ>o)=stÀ<º5?àv9¬ô9G|<?ÑÆ?[ ê>µæ
?ýÌ3=ï7ï79z|<R}¯>¯nc>]E?öí=·þ³=(?ÆF;ß,;d?\=dÏG=Ìd6?Ý:ð¼S9³¯E?è>QrÇ>³õ?rú3=i¥7i¥79z|<Ï>î>ðB?ÿõ¤=Ì&}=+Ñ&?ß£V;G§:;61?1¨=%Ð<ì5?n>·ÐS8¥+?Ë&?ùi?rF?o4=ãº7ãº79z|<2Õ>é@>SbE?ô5Õ=]º¤=I¬%?ú);x;Ð?Çd=d¦<VH?s:¦9¿L?(Ó>½´>/?=^4=\Ð7\Ð7ò<HÝU>£	>ôãF?¶?±ZÐ>ØØ*?
Ê0>u!>'?¤.<ò;°øi?ÖÃ49Ú¥9/Ù??'<+ð<Ì?s^4=Öå7Öå7ò<C¡>XÉ6>+(B?F©=¨=b"? %Ï:¶AË:Ür?K=îÎØ<W¥0?:p©[9£üD?.¬>ÅÍ>È?}4=Oû7Oû7ò<0M>"N5>GC?YÂ=G­f=Õú#?äýE;Åp[;Súæ>$=h8¬<ôz>? Ñ8W9+0?Ëæ?;?tÒ?~4=É7É7ò<$¬Ñ>ó>ðÝI?ï=l¯=§Ð.?1§];f.;6"?ì=þ¤$=ÖÀH?Ï:4Æ9®H?.??Hã?4=B&7B&7ò<øu>2]!>ùC?ÈµÇ=a= =m?®o*;¬;,ö
?Ù¦ô<¼ä®<ä
3?å9ÈD9;£H?²FÞ>Á>Cõ? 4=¼;7¼;7ò<¨>!P>WtB?­ Ñ=:á=Q{(?º:e¬:¡Å
?óõÌ<pø<Ð7?ù9 Ì8°¤m?ñ\>èj>]÷?Ð°4=5Q75Q7ò<Âêá>Õ>ë¾F?>éÀ=¤í+?ÝLW;Ùk;Ø±é>:=ì¡K=¼F?p3ù9ãþ88X?ÖÜ$?úE?´R?Ô4=¯f7¯f7ò<SÍ¨>	-^> B?â¢=o=2e.?nvü:Ci;¹½Ù>*þ=_
==ca1?ÞÎ8ÀUÉ·W¥:?Í×¦>ý>Q?®×4=)|7)|7ò<óq§> åY>?ºD?á¨=_}=ïß*?7Ü5;dô:h>?=/¼<gÝ=?p÷8ì{7¸þJ?HQò>`Ø>¿X?bÜ4=¢7¢7ò<\Æ>È¾>$fE?Æqß=ê©=Ò¥(?â];¡ÛI;2?b=!X=æj:?§9`%9Ã)?ffþ>kÙ>«Å?Rá4=§7§7ò<Ó"¼>Pq>?G?ÙÙñ=p¼=§$?Gê:î;wÉt>_W==ü:?xí·Ð2£¸3C?&Ü>îÀ>/ ?Àõ4=¼7¼7ò<x[>âÁN>D?q)§=s|=L>%?¼.Þ:	Kæ:îûö>È ¿<ÏV</?²-9 ç×74G?7ñ¬>Îì>Íâ?Æ5=Ò7Ò7ò<ýf§>ø^>¡@?GÉ¹=Úß=
=+?æý:ã;Û>fk
=£É<¼4?¤9@HG·oÜY?;¬>2>óË?5=ç7ç7ò<¼,Å>p¹>°D?µ?¿=Äi=×#?ìú:BP.;z·>µÍ=²êD=ù=?<4:ìÂÿ9d§;?vª>în>ýÃ?;15=ý7ý7ò<i>ÈEE>&hC?ùx©=O=æ*?fó:q;ºÈ>Ï4=xJõ<c´<?Ljµ9À9ÜK?¦>¥w>$?JC5={7{7ò<;9>L>NÂM?¼³ñ>ñX°>áo/?¹¡>ñl>é~?«
å;kÙ»;?È`R¸9¨s>ýY;ùz;(?ÖM5=õ'7õ'7ò<Ôö>ÏM>>?¿J=7?=Ò#?ãÄ:´¹Æ:£¡ý>!Q<J
G<Q/?À<Ö8x¢t9p¡?*>ë>86?C~5=o=7o=7ò<)Õ>G9>H?q">ÞVò=Ý-+?ÏX;«6;Ö?gÇ=6¾==Y5?O5:ï9C©J?ÉÅ ?Ag?ë?©5=èR7èR7ò<E§¬><a>!<D?Yb&>>#?g;JÍ1;¿&?$Ê=<B=	ì6?Ðº9k9oÒ5?ÇI?3¿ù>æ?5=bh7bh7ò<&¸>hRk>÷3H?Í&.>i>à¬*?ð%F;ÔÚ<;}L?y¥E==ÿ/9?°f9°à)9ó7?¼!ò>Q%Ô>¢?G5=Û}7Û}7ò<o¸>Ârl>¶:G?Ç=yW=-%?)Ý+;°Å;Xá?þÒE=ç%=u\;?$ :\º9YæL?\ñä>TÉÅ>Ê)?òÉ5=U7U7ò<®>"gH>9|@?=nør=>é#?Aíþ:ï)ö:{?O+$=.¢Û<Z??í98©M9êzO?Ð>×g¹>©?[Ë5=Î¨7Î¨7ò<uÎ>	>`bD?Ç4È=J=ã)?K;S`;Ïç?¶y=@9*=z¢;?ÐÒ=9ÀÀÇ7.ºF?Þu?fë>þx?âÌ5=H¾7H¾7ò<{ì>C%N>ÕßB?ùÃ=Z=ë$?äú:ðY;¸Î>PÆ=ës2=++:?pd9ð~Ô8Æ??^A©>PÚ>[?Í6=ÁÓ7ÁÓ7ò<-³>WÈa>§K?
hÒ=z= ,?;!µ;òÑ
?´=2=þ8?¼:Ø1*9Q?øï>lê»>s&#?(6=;é7;é7ò</î=S=Ö@?ª>Pè=ýY ?2ÊH>ØFS>Kó>ðNr:;÷i>åÉ8²#9é>-ßû:ÊÄô:é¶?:6=µþ7µþ7ò<ðº>	ãt>ÏkC?È4á=ñþ«=m'?ë$Z;;;ÿ×?£n=§0=ïâ,?PÎÉ9Ê8}A?ù#?r ?ã!?Y6=.7.7ò<5]>Å¦K>KÉ@?ï­®=ä%=¶9$?nï:úSô:9ú>ý[=ø=¢5?Ð9@¼b8F2O?}«>.>KQ?)f6=¨)7¨)7ò<¥Ú¯>ª f>Z3C?ðTÜ=^ª=%?F;0ü;AÜ?ÿb=Ø9<=7<?¨|*:äË9 É@?Õå>
·Ï>¡
?df6=!?7!?7ò<±³?ñ¨>ÍM?ýM>N:Ý=#/?½Þ;Åêj;oË?6b/=£é<L+@?pþÎ8 {©¸7½Z?4?¹?¤?h6=T7T7ò<ùÿ£>	ZS>#¥F?9¥=ì¶w=UÀ*?Ç;áÇÿ:Õæ?½c=?E!= 4?(·ò·Ú6?(Û>ä»>
ö?¢6=j7j7ò<t­>r¤a>WêD?ý¸=Ó¥=úZ(?»*;p(;Ü?ý5=Ýº=¼-?Ä$9ð=Z9h½-?&ÓÑ>@6³>jÝ?­Å6=77ò<(#¦>MÎV>ÿE?ÍFþ=¼Â=0C'?OàL;9]G;ú? u=¯%=j_=?PÎ9p4v9F	:?îÌ>/(³>Mj?U7=77ò<\ü=³¹<6=?û(=ÈÆï<Tû?Û!Q:äH?:^ñ?Ñ{%;®r ;n?V8p¹DÙ9óø¾}®=¶V=~S?Àf7=ª7ª7ò<X°><g>jC?ÄiÈ=Jñ=$?D;k;.,?Do1=w=(?x2¹0«¿8|Ï
?èó>èåÕ>Æs?h7=û¿7û¿7ò</í>Ù²>EÒF?,{>I9>7-?EÜ<`$ç<äõó>f¡=w)Z=Ed=?
9À9:?¼ð;0±Ø;°3?~z7=tÕ7tÕ7ò<òµ>Ñl;>P?ÓÁ®=o=`/?íï;QJ¹:çVA?d<$=Ö<ÖtD?x×d9Àà|9ÉV5?]¸>Ú:>}"?7=îê7îê7ò<yã>ÄG>yµ@?Ê»
>Èóà=¦K!?áµ;?Vø:!%?	Âe=µ&=Àh0?t97»@?Ç½±>zm>îR?´7=g7g7ò<~?Å>%}}>¸3G?T)>®zÇ=Â%?Ü2;]$*;Óù?Vî= 1=jB;?ä¯9ÀVï8\íF?l5ö>Ù>ÛÒ?W¨7=á7á7ò<æö¡>ï}Q>ÕëE?_½=Ö=*?Ì;ì5;ªYÓ>Åj;=§ û<{¬>?p0¹Àqf¸¹?5?¥J£>)>?¦å7=Z+7Z+7ò<·µ>¼o>ìA?\8=D;\=fþ"?­EÕ:ÄHÀ:¥ø
?C=¶<ª7?Ò:.]98¾O?¢> ì>Ç?ê7=Ô@7Ô@7ò<*fä>®Þ>jÍI?B	>+Ä= +?GO@;ïc,;DÊ?pçz=b~/=7?À¬Ì8X~)9øã-?§Lä>ÉÝÁ>¼?Rò7=NV7NV7ò<Pú>42>:E?êý>ÛÒ=gä#?±À=;,2;ÛQ?R#=µÓØ<Ô
A?0,9(	:9½W6?/³>«'>Ê£?ð"8=Çk7Çk7ò<V»>agH>>E??q²=,á=/[?q¨ü: î;wñ>Ë&@=úG=0? Ie¸ ºÁ8_ ?äëª>Èv>î~?Ùh8=A7A7ò<I½]>oB>^p??VÙ=Eo=¥S ?Èðè:ýõ:TQó>9Ý=ÚÕ<ìã>?$´9&µ8eO?Áö>d>T=?¤o8=º7º7ò<Ãtª>ü]>eD?µ=>o=Åy$?Eê;É!;-QÒ>noù<Ô°<?4?À÷è9£9×5?OÊ{>eDZ>Á¨?1t8=4¬74¬7ò< Î¸>gn>ÂrF?ó9Ñ=,¡=ç)&?¤^g;R';BÊ0?H6
=f¿<:79?`:ÂL 9'ì@?Ê?úìï>ã?8=­Á7­Á7ò<Õà¹>ír>ÇáC?çÀ>NµÄ=$Ý(?~;ü;aòÿ>=N=á	=»?? ü£8àDç8I8?°G¸>QÆ >´¶?8='×7'×7ò<ðé>ÕK>oâC?d|Ì=pk=HU'?U3;3ª;I?Àm:=÷xý<¥I<?8÷ò9ìT9hzA?Æ;É>Äß²>?ã½8= ì7 ì7ò<X¼>èUr>ËöF?5¡>]áå=KJ#?!;Ìt;E?Ç¾=®=	ª2?¸÷:iâ·UðP?WG?uç2?f?ÀÄ8=77ò<Â>ÏØ<>¹E?õ>P­Ø=7ß$?N=;ûä;.t?Éq~=¬Ë1=.7?,+":´4­9Ý6@?i«?ý«þ>8g
?vÈ8=77ò<0Ä>"òw>J?ì½ï=eø²=Èv+?Áël;;">;e?=,m=1þ=µB?ÀºÑ8 %g9Z1?´é>¡ÄÆ>?Ú8=
-7
-7ò<#Ïg>
>E(C?BSP=!=¤%?¨ß:¥¢ç:ö!÷>¡º<gÐ< ;5?(8ÀÔK·\pE?yù>|a>F?ß8=B7B7ò<ÓÔÛ>L>GJ?&=>Hé=ÛH+?öÏT;ÇU;%Øþ>rß=tW=ø£5?`ÌM9ï9cô4?5?î?Î?Âû8=X7X7ò<1Û>ÆG>PA?4¶=¤=$?è\;ì`';?´(?Ç[='=%Q5? sÀ9H_8²M?×>\¾>y?ê
9=zm7zm7ò<!¡>{Q>àÑD?kæ=G¶=´Í!?2¼9;TaF;£®ï>ô=à;=Ïg=?x¾¢9LÕ 9ÁÓ4?ÐÉ*?-?di
?³19=ó7ó7¿	<ãÁ>ÏÛ}>Â¬B?®Ï=é`=PP&?C*:;m¬;;?ñý>óF1=Xô<¤9?¾ó:tÚ¨9ú0@?a×>£½>ç|?379=m7m7¿	<
>9G>C?Û=	¼¨=Û1&?iHB;Åëk;oÑÒ>Kä=À-=E?=O:¬£¼9],T?ºa?½wä>,ù?Õ_9=æ­7æ­7¿	<Á´>SÒn>ÂA?c=F¨e=P&?Y;î";÷ö>=û<hö­<ì!9?`¬¸	Ù8Öñ?BÏ>e]µ>Bt?ño9=`Ã7`Ã7¿	<Ã{ë> H>EK?p">Ie¿=.?pe;#qV;Ãó?3 =?="Ñ=?HËë9ÈOC9®¤H?k?ªÈô>Æå?ù9=ÚØ7ÚØ7¿	<ÀÃ>C>ÿ¹C?wä	>ÎëØ=ï»"?ñ;;º;;	ÿ>Üúp=:+=¾$4?´ù:
~9ÏB??ÁrÙ>õH¾>¦E?9=Sî7Sî7¿	<þc¾>ßx>½×C?£bÈ=Ú=Ð¢%?@¬H;Þ¥W;	9î>ß»a=÷s=;Ç>?pÄ?999.?ö?!ù>ò§?8¦9=Í7Í7¿	<°ÖÈ>*%>òI?§>ÝLÔ=Ì)?MëL;FÂQ;æú>¨Ç=Yc=n*>?ô:¨ï9íH?,'?PÝ>tV?¼¹9=F7F7¿	<]Y>O>x??ô¡=ny=8&?èµ:oöá:úÎ>Xf
=M?Ä<4?`z°¸¨K9¨?ô^>¢Rm>ØÉ?ÛÃ9=À.7À.7¿	<wÉ>Éc>_XG?W>Éw#>èÉ(?[÷c;ÑLo;àó>¤Á=-á=1ò;?Ø2Û90h9¯N<?6°$?ª¬?ê¿?öÈ9=9D79D7¿	<óÃ>[|>ô¦F?2úá=uÅ¬=k'? ;}{*;2að>«m'=jxæ<ù9?L
Ò9¸Nm97Æ@?6mâ>ø"Æ> F?çö9=³Y7³Y7¿	<.þ>yV >ÌêJ?Ý">§ý=S_$?
;D;¥{æ>åS¦=×a=±#=?0ú9 =r9¿ID?á0?f?Ü?ñ:=,o7,o7¿	<<©Ã>$ñ>´C?VÊ=@â=é'?ó¾+;re/;¬ú>ôÏ=,¦¥<x)J?tD9`5Ü8ñDV?Éî>ó5Î>B8?m5:=¦7¦7¿	<@ª>t]^>²ÊC?íeþ=½Á=a?(?:2S;eB0;	_?¾=X=r4?ØõÉ9Àûå8×A?3¯?N?ì?®J:= 7 7¿	<_¦>öW>ßHE?b¨=Ms=&?üöð:U,;ù²>²þU=
7=çÎ8?|Ä: É39 R?µñÛ>óoÀ>ÖK?S:=¯7¯7¿	<UDÎ>8>ÃE?lo>âó=Ûã&?f0;4ÏO;MèØ>±Ò¾=
=Øä2?°áh9 Ag99/?Ë5?£	??¤:=Å7Å7¿	<ý, >.gQ>ÑC?þ\>:ø=:R#?^R;B;,¿>2É}=ÍÙ4=ù3?ð¯¨9$¨9ýZ/?ià>Ã¿Ç>Í?å¦:=Ú7Ú7¿	<f­>Öc>K
C?2~±=ê=Ò»$?Ô*;¨ö:0??à=árM=*?Ø¶ü9ÐH#9ªÎ:?PË>¼°>?^¾:=ð7ð7¿	<rÍÀ>=âx>µPF?\%²=ÑÐ=È¯+?ëõ,;¿';ú?on=A=¾5? Sá9 ìÞ8öG?úo?^Ðá>|½?SÔ:=77¿	<"¸=Êt=Ï@?²p»==Z"?±;C;Û;cº>zî;Öèn;½Þ?¤×8J;8Î·ï>6©:Ï:
ë>!Ü:=ù7ù7¿	<ìÛ>a>ÐF?å>q2Û=ã&?Ö;¯{;{u?=´VG=±FC?½ÿ9,9rE?++%?Ñ?!"?è:=r07r07¿	<SJ?d¯>i[W?Aô>ÔÓ°>àÎ0?^;ã3w;ð?E>=TJ=[X?`øq9h±8ë__?Z§?áöë>ÆÞ(?n;=ìE7ìE7¿	<Ë>$>5C?¡ÉÝ=w-¥=QÞ+?6¹Z;A^;èîû>ó=ûSI=rÛ:?èWÕ9ÐV9D>A?)
 ?¯í	?Î?½;=f[7f[7¿	<ð>EªI>×®D?f>ÄÒ=#?fºþ:=úþ:ç¿ÿ>LÊ4=Uåö<ðt;?ä09j95?;ÿ>³>B?Ï6;=ßp7ßp7¿	<L ç>b>]B?¹=É´h=?'?°ùò:õà:@
?ØO=hP3=x;?D·:«9_A?bÕ>Ý¼>Óí?óg;=Y7Y7¿	<Ñ>/6>øB?c=z^=j$&?ØI;â´4; Ã?ÊX=F=m:?ðiO:+°9cK?Ùj
?Qõ>ºq?Ö;=Ò7Ò7¿	<^¼>év>\.C?ü/>|OÕ=Ó¤0?k°X;}*/;«W?wòQ=Q%=%9?p)Ü9«9];?qõ>Â=Ú>£À?;=L±7L±7¿	<¥>ÔY>ÃB?ó=é=ÖO¶=úÁ#?=;;&%?P=e=}Î=7?ÀO8Xâ9o+? >Ú»>_;?¼Ñ;=ÅÆ7ÅÆ7¿	<ÐÂ>÷.>D°B?©áO=t=í'?¥Æ:ë:=UØ>J=ºO¿<Ð@?HãÄ9f9¯ÑE?`¿±>ó>/Õ?Þ;=?Ü7?Ü7¿	<CP¶>µl>oÀE?ª¥	>3Ö=Ú$?âk;KËo;*Óû>>¦
=¹¿<	"9? æ¸F6¼)?â?Z??_<=¹ñ7¹ñ7¿	<è
>gð9>än??ý¥=to=¸\&?Â;Qð;Îö>'z=D{/=3`6?þç7 Iu8àZ2?ìa>ë>«?>(<=2727¿	<Þ>mB><C?«Ú÷=%À=Û2%?)`Ù:JI;úãØ>þ?Ä<öã<Ì/?Øªß8Àú7X;?Ép>IÇT>9g?ï+<=¬7¬7¿	<L¬>ÓV`>D?{ö=º=ö<)?h $;ÿK;íöÍ>	4=Ñü<g6? >)9@#ê8oÂ6?¿?ÿ?W¢??<=%27%27¿	<ýw¼>òs>!F?÷>AÊÝ=;S'?ÎKV;E;uÞ
?UÐ=0·,==?ÀE¹@¡¸ <?W>?ú>e?úK<=G7G7¿	<¾>ûw>«ÄD?C¡°=ÜS=E"?%fþ:C)
;®æ>)+=íã<T@?Äâ­9pï9§7?è(>Ö6>1 ?¢V<=]7]7¿	<L>³µB>Y@?0g=¦3=7%?þ´:­Ïï:s6Á>³ç´<¸<%×4?D8³N9ªÉ?H¥>±ª>¸Â?Êß<=r7r7¿	<'J>y>©Q@?º=&ò=î¿$?_Û:q÷:Ê1ã>¨9= =ßü3?¼û98"H?Q7z>ÖQ\>y^?ûã<=77¿	<%C>2sM>µ3E?8>Ù=Ú?ª=ãT#?ZZ7;;e»/?´6]==åü;?`·~9(9ê=3?.¥>>>®?ñ<=77¿	<0ZÂ>X"|>UE?\«Þ=«=å¡&?Îjc;äkD;Þ2?"SH=]¯=#C6?À×­·S8Gò-?#¶ø>H³á>Ø
?I==ÿ²7ÿ²7¿	<>ÀÿP>î<B?gÆë=Çu¸=»#?&?;ÄpB;ªû>?Bd=F#=ñ2?Ü[¹á6¹6?Ô©?ÏSî>,?â)==xÈ7xÈ7¿	<çÀ>Dm>æO?²ß=4Ô¨=j)?#pS;	1;l*?w`|=çF#=lÙE?æ8Àg
9Tß>?Ða	?ù(Ø>á³"?Ï==òÝ7òÝ7¿	<È4¹>-@t>B?iæ=ÕØ°= Å&?ÀK;©&;¼?¢I=6ªÆ<q??@Ø·@Ñ·®àA?Bªª>|>·?f==kó7kó7¿	<@á>Ï>>!C?»º=»= $?ãdÝ:eM
;óæÌ>ßÏ	=äÈ<å/?`8Pÿ&¸<?>Ìc>Öb
?­¹==å7å7¿	<6/¡>O>ÖF?G> Ü=:w%?óù1; A2;Èÿ>/\=¤ø=0=? À^9øRv9qú2?`â>jÓÄ>¡?¾¾==^7^7¿	<!^¥>S>TH?Üø>a!ê=ÊB'?6¨;Ý©;¶ÿý>íÇ¡=â·e=BJ4?L:èú»99?×£C?ì.?³(?Æ==Ø37Ø37¿	<·ñS>TW	>nE?ß\É=,=ý¬$?QE;Åé:Ë#?!q=²=`jH?(Dô9¼z9üK?,?®>>E?<>>=QI7QI7e<±>I²e>5VE?ÇÌÐ=^¼=p)?H&c;ôE;6 ?4¦4={=Bù3?0~+9Tó·PI?±/ý>¼'ã>«?F>=Ë^7Ë^7e<ç>6r3>õ(F?3I=þp=04)?Ç£L;,o';]q?yþ<r·<R1?`80t+¸ù¾??îD-?0¡?
?²c>=Et7Et7e<SÖí>ý>éKH?Ê!>xõÊ=r*?~µ;Úfv;Ôô?s³=wW=é3?<:0ÇO9K?4?Ü8?!ì?5o>=¾7¾7e<Õsª=¿c=¶??á =±Ûe=¡ù$?ÅÔÑ;Ý×;Ø2ù>¬Q¬<=i<@=?{¥9¥¯8Ûb?ºæã: V¯:/_&?q>=8787e<|-?â¥>ÏE?yí=
"·=û%?üàN;4;4ª?µ£O=>=x9?ÀI8Pé©¸I?a\þ>:ZÕ>T?v>=±´7±´7e<Õdm>¶>¿Ú@?V=.äJ=©&?ï:|z;øÌÙ>];
=¯5¿<+9?,9 î;8F?Ð>Ur¿>[?>ã>=+Ê7+Ê7e<]QÜ>®@>^>F?ÿn,>Ìp>5)?L38;	VZ;Ëù×>»ù~=j©'=±¨B?à°9$íÆ9s[3?;á>TÇ>z¢?tç>=¤ß7¤ß7e<m1Ï>ÎL>ôF?ß>hÎ=ã&?QK;1M;1þ>Ü=%ùG=G?8C:À¦9tH?B<?øêù>Ê×?W?=õ7õ7e<Á§±>D¸j>ÃA?,£¡=ö!t=~)?Y;Ðá;Æ>?Æ^G=3=ªG?0¹8|è7K?Ï¸>T¡>¾h?j?=
7
7e<Gt>'">={@?P:{={6A=o&?Áï:|sÉ:eV?Ä$Ú<)Æ<â®;?`u¸PÍB8Ëº&?L¥>Yü>î?©#?= 7 7e<û>ôa;>+@?mk=\C5=&?äÜ:©â;Ò·>¯=ÆÒÐ<x,?Äxí9p¤8ÉýT?B®>êo>	­
?:W?=5757e<Æk¦>Ù×[>«ÊA?=b¡i=ÿ¸'?V[:Pð:Qµ>ïú-=ÙAò<Ù7?Ð²8à)ô8WD.?©>.G~>???=K7K7e<.¨D>ì(>Oë??þl>w7>¹X%?P¢;äª;Ìò>uzû;u@;8\?,-E9PÄ9¹?Ã¿Ë;0æµ;`?R¢?=~`7~`7e<­>)¸a>>ÐD?,¸¸=¡ù=>_%?e/#;F/;@	?îX=áû=TO.?àdî8`79²)?d©>¾ê>¹?êý?=÷u7÷u7e<b½>¨YH>¸E?ÓËø=R[Â=XÚ#?È
;m	;rµý>ËG=«
=Ñ¸7?È}v9À~X8DaF?cê¯>*¯>×n?{@=q7q7e<Þj£>lU>UD?.@=D¼G=49(?ßø:Må:8ß
?eX=ÜÓ=L@?ÇÞ·ª>7ÿ¢<?;>Ðo>hÍ?=@=ê 7ê 7e<Úø«>Kb>>B?©º=¾x=ÂË#?,";û;¶?ûa=c"=at:?` 9Ðz£9¶0?bðÞ>ÊÆ>Ã?u^@=d¶7d¶7e<ðE²>Ôei>C?Ü>[ù=/$?zK8;Zô9;·ý>~àØ<±ý<éõ1?Ø`¹ÈR¹>¡@?õ)à>¯É> º?Ï@=ÝË7ÝË7e<¼>t¢s>©.F?
Û=çÓ¥=|)?ÔöB;8hQ;ñWî>XM=îøV=¢<? º¸ Î¸µ=?
H?K¶é>~å?®@=Wá7Wá7e< ÀÆ>>(ÖB?â ¡=Uºt=Í(?â(;p;?øº'=ÅîÞ<@?øÅ¹ëC¸AH8?ÞÊÄ>­>L+?Å@=Ñö7Ñö7e<8Í>òÿ>|B?õÌ=öë=Õ$?f<9;c>;1ù>ÿ9=¸U<=x>?j9H¤9ÿB?%Q?Eyö>LÑ?,Õ@=J7J7e<@?3l©>ÒWI?·Á>ò	Ø=§))?*iy;FK;ö?·±=Óy=Ön5?àC¹9jð7¦E?-?¹?b¼?Mò@=Ä!7Ä!7e<!ï°>xc>qG?î>NßÉ=Ï%?üïe;àe;?&^À=i=2×5?`<O9PÄ¡9h+?
L3?h?<»?Aû@==77=77e<5>)>Uã=PÛ>?ØÕ>,ýp>Üz$?7­Ö;¯åÕ;gw?*<I¨ô;z2?8ÿ¸:v	9y¯>¨;Ë¿;ü
?ªVA=·L7·L7e<0Ä>RÇ>ýYC?Ê==!%?ù>;m&;~'?kJ=Ôz=á0?Æ9ðvW9.:8?t/?:q?&>?mA=0b70b7e<uÁ>;A>|fF?ªz°==3z%?s¸Ó:`û;çµ>{îz=)÷-=F¡8?p@90j9åJ+?î>gTÌ>¨z?A=ªw7ªw7e<S:Î>í®>ÚòF?HÄ>¬ï=`&?¤t;Ôr;K?©;e=£?=s@8?@©¿9°9¨8ÓK?b"ÿ>!Õ>Û9?²A=$7$7e<6U¥>%Z>/¥A?86Ë=2¬=íí#?|#;'Ðý:7å$?h=2¯5=ÈT7?Àwz8À7Q:?­BÒ>¬g¿>?ÍA=¢7¢7e<BÃ>^Ãz>è«G?r¶1>£g>9Ã&?%(;êð:;éâæ>°âh=Wµ==?pú¹ sÛ8óD'?æé>Ê>
Ð?WöA=¸7¸7e<É¬Ü>§>Q3F?±6>¸>Å'?Jc;;³¤? =TC=©z8?y :øâ«9×{@?(?õÏ?	?;ùA=Í7Í7e<×#¼>+§u>D?ú¦=/=&?1Á ;9gA;ÐÈÔ>é#<=÷Þ=Iò/?P¥:èä9î;?ÏÄ³>°ü>Sh?óB=
ã7
ã7e<{®>ûEb>6gE?bs±=j­=§(?vg*;z¶;VZ$?7Ð0=Ò7=#z,?S9b¸&R?âá>à"Ë><Ð
?B=ø7ø7e<G¸ >DR>æ¬C?²¤y=çR?=_'?­SÄ:­ý: Æ>ÙÉ×<ë1<=!3?¼Ñ9¡9ã?¶>ºk>Rê?_*B=ý
 7ý
 7e<4Ô>Ub>¡H?:X>>Àõ=xý%?Ùt;çf;6F?=ú|H= ê>? k°9¸àÀ9<3?(
?{ö>Ò?óMB=v# 7v# 7e<wÍÐ>Äd>vfE?å
2>ß	>íJ%?óJ;;×V;HÕñ>=p=u9$=?;?ðÔ9x#9°H?Ê@ë>¹]Æ>XÍ?~aB=ð8 7ð8 7e<PY¨>Ù]>íCB?£Ý=2Ù«=M¯$?k¤Í:-á:ÅÊé>Ò­
=ólÂ<q:?(u²9ô9(3?í
«>M>¤?~sB=jN 7jN 7e<WÃ±>zg>D?v»Ã=ûõ=­!?;sQ;²?¥R=Ga=Æý1? f9ÐÇÑ9q]?¯>>àu>¶Á?}vB=ãc 7ãc 7e<*å²>ßj>rªC?¦=ÑÆy=ª@*?Õõ';$;°?ól=¢%=Ë6?à	ß8,9)_/?+ÓÉ>Ê»°>),?7~B=]y 7]y 7e<L?¹>½*n>-G?q¼ú=Ãï¾=¡(?mA;Ùýæ:¾p?'~=½;=7ª4?@¿9'9+?Y&È>×©>c×? B=Ö 7Ö 7e<¼æ>Ö)/>ÓÅ@?:´=SÆ=Õ%?H
,;Eã;;?6<=ìL=&b3? N9MS8EO:?yÍº>è>¨>1?ÓÈB=P¤ 7P¤ 7e<Yß¡>ë6S>2D?-Ü=å©=&?Ty";®;³½?B'=Íæ<9?N19`Ãe8¼;C?Õ!Ö>ñC¿>M?ïB=É¹ 7É¹ 7e<íl>*¯=×>?¥*Z>Í2)>x%?xóI=×R=j4õ>D;#n;mÝ?6ð¤9tÃ9Bl_?x#<(<d)?«óB=CÏ 7CÏ 7e< È¦>ï \>ºõA?³Z¨=gö='?Uªç:Lþ*;Åj­>iE\==e=ÕÍ7?Âô¶ 	82A3?*Â>+(­>f?äýB=¼ä 7¼ä 7e<#8>¸@A>÷±A?õ`¿=ð-=_#?
6;Ä¢";ä>KfÚ<[[</§A?´ã³9p¸o9-FA?ªë>!¸Õ>ý$
?AC=6ú 76ú 7e<=5·>üçn>	QD?1ñ=º=@%? Gã:ÊÃý:Hå>äÈ=¼=x'4?Àâ.9kM7 ý:?«A>*>~?{C=°¡7°¡7bÖ<50>«þJ>Xí??e4Þ=Æp®=Q#?´o;	EÖ:ñÖ?I=\Y3=[¶6?p2m9@R¸M?uo> ^>0	
?Æ,C=)%¡7)%¡7bÖ<ïÓ>å>i9G?¨{#>²çü=Ñ{%?MÁ;0L;0%?Rd=B?%=qçF?°$:ðâ:_<? v?ÿJØ>[:?ÜAC=£:¡7£:¡7bÖ<?Å>>xD?ÝaÝ=tÖ¨=ØÕ'?UÈx;TÄ7; I-?÷Qd=ä!=w5?5ù9÷Ú9³ô-?u	?«ã>k(?UC=P¡7P¡7bÖ<Æ>ÈL>Ëæ@?+è=»¶=],#?þà;A1;!á>ó´(=´Mà<@?<Ü9@û9o5?Íó>üÖ>%(?q­C=e¡7e¡7bÖ<HXË>NÒ>õF?9á=ð¨=Â{*?û;7;÷­?Ä=h`9=Ã5?(ù9pûµÁ¥W?^ïð>ÂyÑ>(9?çC={¡7{¡7bÖ<þå>>H?Xâ>·EØ=+?%};Ðüt;7t?û»=ú¯=>;?ÄD: iÔ8)NN?Ø
?ÔÞ>={?ôêC=¡7¡7bÖ<R>ÙöF>¤EE?§9>r:Ð=¡?&?»<V;Q9;Â?Ç¾Z=§ä=¿ð5?pÛÛ9àµ9ú0?Ó­?t=?Öû?<
D=¦¡7¦¡7bÖ<.ô¨>ÎU>¸KJ?Ï*>²>1(?õ;K=p;ZG?$@=¯¼
=
1?è£9Ð^Ã8ï@? ?X
?#j?WD=|»¡7|»¡7bÖ<ôQ§>Û2V>ùG?_/À=øh=¯+?ÄC;'c;;p¹?5ÏH=Êÿ
=)5?Ê9`Ü,9%7?¤}·>F>i?ö,D=öÐ¡7öÐ¡7bÖ<=z¸>Åk>NH?Oçø=½=(?oA;líE;&0ú>Êß=¹óK=ÎÝ:?Hf:àYÇ9-ß;?êu?~ãä>p?4D=oæ¡7oæ¡7bÖ<ª/×>wÔ>YfF?ÞÏä=ô¬=¢0*?´G;·_	;B÷9?µc)=Uè<Ç¤:?h}9È/9G3?­÷?Bß>(?/<D=éû¡7éû¡7bÖ<
¡>m¬R>n°C?w09>5C>,P$?²I; !!;â ?QýD=!t=É8?­76õ.:?C?Õ@ì>,§?"UD=b¢7b¢7bÖ<àòS>}}>l}B?ì`Á=é\=5Z ?8
;²K;Uuù>ñ=ÙqÇ<cÇ3?3ü¸Ñ¶YÃ$?ý¸>ªó«>Ì	?iD=Ü&¢7Ü&¢7bÖ<?Ç>§²>GqF?Z>6Ê=å¥'?Ò;Îo;*Óï>WíE=*=í<?pn8øû91?¨ë¬>×õ>e?ÀD=U<¢7U<¢7bÖ<Ë!¢>ÐP>ºÄF?¹">]eø=Í´'?f;zv; 
?=«±=>®u=®!9?À*9·RI?´ <?û"?|$?å¤D=ÏQ¢7ÏQ¢7bÖ<·>$§q>DB?4À=ìî=*.&?¤7;Xi;R(?RÙt=1Õ"=±x@?èÍ9Xä´9uÍ0?øê>§@Ë>ù?ã±D=Hg¢7Hg¢7bÖ<@»>õS5>e ??!È=ÿfH=É%?-ý:b;°ûû>j¢<y¤b<
7?0Ð¸p/8' ?+î>>YÂ?×¸D=Â|¢7Â|¢7bÖ<1??XÌ¤>.R?èi>Ý¡è=:m/?úh;sF;ä)?j&£=©	X=JTA?(}:Ø¡9ýK??*³Ì>Þ(?aÒD=<¢7<¢7bÖ<êg§>÷_>ß@?ó×¸=U¬=Ü­$?áuû:|;käÐ>0ÜA=×=/0?¨°ì9R8R?´>Å¡>?¬ÕD=µ§¢7µ§¢7bÖ<ëºÆ>Ô>ÃsE?*+Å=Î=µ"?dÙò:ç;v<å>=½wB=Q6?°Õ:ü¹ð95é-?Íî>d|Ð>û?tßD=/½¢7/½¢7bÖ<Km¡>.QS>C?Ö¢=B4v=¢P)?ô²ó:rÚ;áËê>=BÕ¹<å°6?Ý	¹âé71@?ë_>^>-?ìD=¨Ò¢7¨Ò¢7bÖ<Ã¼Ú>[>ê\I? ë!>ý=ìt#?Àû8;£Ùb;âÀÐ>_=z9=uÜ<?°X9Ü	¶«¯K?n¾à>ïn¶>©¯?(üD="è¢7"è¢7bÖ<uÄ>Ðj>ÁçD?@²=Í=ÄÈ&?áÛ);
ê;+['?z=¹é*=<¨;?¡9üV9À<?C«>>_?TzE=ý¢7ý¢7bÖ<_G>ôo,>Ní??÷ù=5îN=Y$?Yù:[u;ºùò>%=zÓ<²7?ç´8.·46D?·ä³>Êø>æ°?E=£7£70G<û±>il>»@?=ÍXU=»F&?.:*;¢%:;4ê>k=¼i%=ØE6? Ð+:à9Y?4¶ò>Ë°×>	?¿E=(£7(£70G<n>1>çë=¡W@?K:>O>wÉ"?ú,>Á'3>ð+÷>@Â=ÈÆ<­=?09()8Àü??í§Ò;Ýt­;ls?ÜE=>£7>£70G<¦ª>nE>3>?ÛÒ=w=SP%?³k;Úù:(
?­ë=ôÔ<m5?Dl¹9ÀV»9sm'?>v>í?/âE=S£7S£70G<R¹>Gtq>ª)D?ÜÛ=oÂ¨=Â&?gI;Z[d;TUá>ËÜ<ã¡<ö;?âE60úò8
"?x6? ?sá?=F=ûh£7ûh£70G<Ì®>`e>gÇB?£©>f]Þ=ªd%?ç@U;ñ¹/;ÃU?¾l=%Ê<<=?À%³9¬hÂ9³Ä)?xéø>(iÙ>Ø?!F=u~£7u~£70G<iv>0+J>VC?æ5Ç=öM=(T&?Ã§ñ:»/0;7¯>a==F	=¢¼0?Æ9¬F7DS?õA?è3ç>Uq?ÁRF=î£7î£70G<¥Í>>«CJ?ZÊ$><ýþ=q%?Êt;
Jb;4w
?=?J=Ý>?$?F:ð^:á'>??^A?(?ç\F=h©£7h©£70G<ûd¸>Ðßt>·Å@? ÷Á=ë=Ú$?½í:x*Ô::R?Ø°e=Å	=k<?vm9JI9\;8?Þi¢>yì>jt?(uF=á¾£7á¾£70G<õ3>`5K>lÈD?3º=ò=.ù(?#(þ:©#;-òÆ>Ùq=e$=à;?8Às$8öß;?g]Û>´@»>hó?F=[Ô£7[Ô£70G<^<Y<£G?îÍ<óÓ;?n:KA:Òï«>àU9Î»:Êöc>Lz9D¬É8ª?éUä<¾&Ü<+Â?²F=Õé£7Õé£70G<¥¥>òY>ÜB?òõ·=='a&?q;`ë/;æ>
¶y=3
/=³6?Ð»à9 ¢k9Á=?=1>ñ>îî?/¤F=Nÿ£7Nÿ£70G<>>+>¯ÀF?;Ï>´Kñ=¶.#?&;æ:|;i?âk=hM=I4?V9]¨9~&?µ&??|o?ÄF=È¤7È¤70G<GÆ>z}>EÍH?bA>(©Ä=Ñ)?ªé2;ôÓ(;_¥?ôÂB=7Ù=+6?*9¹ÈS91?7Ê>ê¬§>T^?ÔF=A*¤7A*¤70G<ÈV>ð§@>JtB?t=ÙÆI= W$?ù¿:[ä;bn¨>"¾×<ÿ´<MZ1?·9hÓô8
Ö/?½n>US>s	?#èF=»?¤7»?¤70G<çÑ>z¥>F?âÏÞ=Ã©=ßÿ'?4¢+;÷Z[;ZNÈ>]=Üw5=5?P:â9
æ;?ò?Âë>%¿?ù"G=4U¤74U¤70G<VhÀ>M4y>§E?Î-É=ñ+=A ,?aÏ;Xà:ù?Pv=÷#=«è@?à¹D9°"9!>?Ö¨Ú>ñ·>ã?ÜIG=®j¤7®j¤70G<>ZN>{C?Ïr¥=Õr=æÞ$?oä;	;Ý?Ý;=ëÎ=òµ3?ÌÄõ9èÆ|9¾|>?	Å¶>®!¢>K?ÑLG='¤7'¤70G<Óî«>je`>Ú%D?H¦=×[=w#?-;
ÈÙ:m#?º0$=ÎÆØ<æA?ÀÞ#9@Öp9úÚ.?Ó¶>	) >ù?³yG=¡¤7¡¤70G<æ+>¯2>Fò>?ùÚº=Ê1=*'?7ý$;¼";$ö?2%=JÞ<|>?.ñ9:øÄQ9g?±tØ>ç¬¾>mN?äªG=«¤7«¤70G<Eþ>þ=D>ôªC?dö=ùÂ=jÕ!?xdO;ÕÞa;¤ë>+ª=Uj=ºæ9?èùJ:Þ9iA?U
?)sõ>½G?æÂG=À¤7À¤70G<a¸>$çr>B?²Î=¸£=;"?r;óÈ;©Åê>h\J=±é
=6?`U<9°#93?>®>>Óõ?H=Ö¤7Ö¤70G<&>ô?>#A? TS=z%=uf#?Å;@	;ÿ>]Né<´<Qý:?Ú·¹ÃÔ¸0'?é¡>oä>ës?{H=ë¤7ë¤70G<µ>£Q>]-B?ò~=b=èx"?Ù,;oç;ÀÆ?1Ê=³Ò<Û<?tÓË9@:Øo?ûö¢>fv>zf?þºH=¥7¥70G<ë4>6B>a­D?zQ=èeo=!%?q;í;©?·óÃ<ç<àà5?0*89(E·[?Fä>Q`>7Ï?FÂH=z¥7z¥70G<3§Â>e|>îTE?Û>!Ê=
w$?íä;"È;j¶ì>G=Æë?= 7?Øß:Ð9N?þð>|Ó>WÜ?wâH=ô+¥7ô+¥70G<*ë>ÃA>¤B?×ÜË=¦G=#)?~<í:Ì8-;xM¯>º6"=àíî<±Í-?húb9Ju8q<?ðw>
\e>ÛÚ?JþH=mA¥7mA¥70G<ó#>©õH>[D?dôº=±=´'?g(;QR
;¬ø?ø&G=tÐ=ìR6?Ü±ø9ÍD9bG?>Ï:>¯å?j
I=çV¥7çV¥70G<ML>ÓíL>B?á Ã=(ð=_²'?D|B;l);»H?Ææ=¤Ì<;?´Ô9õ9<C?ôþÌ>[°>É?I=al¥7al¥70G<úV²>V"j>¶þB?Y=¹b=l&?eÿ:)ª&;8%Ä>¨Ø=Úá<¯b2?S9§F9Ø]2?8Æ>ù®>[?³+I=Ú¥7Ú¥70G<¹>áB>ÈtI?t¿Î=Ét=~'? KP; Ý4;i?"8=-<G=6O9?¨P:`¶¯9Ã9?7
?Æþ>Wå
?^lI=T¥7T¥70G<¼£ >U>ýú@?qv«=Y=ð&"?[Õ%;¨;&$?7¡=2bË<Ò9?ÐÍ9À×9]q6?BÁ>QB§>å?vI=Í¬¥7Í¬¥70G<+´>iEI>C?µ=È}=&B*?ôÈá:nN;Ë>ºì=K(´<\v;?0u9pC9L*?
>h>û?W«I=GÂ¥7GÂ¥70G<£°>´ð]>¾K?¦Ý=N¬¡=Ú{/?öX5;d%;y¶?82k=¯=àÎ=?0ÆO:ÌªÐ9K?<å>50¹>¥?o¾I=À×¥7À×¥70G<õ<¼=dÅm=i«J?ô	>­vx=?8?ÜÉ>åÏ>^é÷>Z<ä¸å;Ùs?÷þ9íþ9 ¤_?Øù&;}·:õh?ÕéI=:í¥7:í¥70G<ñMé>u>iF?ì°ó=z´=jÕ,?B;Z¡>;Lª?1@E=.=øD?<ú:È1
:5X5?lú>þÔ>1Ï?þJ=³¦7³¦70G<¯D>+8E>ÙÁA?¿=Ó=ÞW$?	Å; ;fý>NC=¸î	=®
5?ÿ^9ðp9Õø+?jÍ>(Îº>AÀ?ðJ=-¦7-¦70G<Ø>>£FE>áÜF?o'§=köy=ý0+?+ï
;?eà:?Ù¨Z=Z=GãA?ùÆ7<­92Ó%?Ät>·Z{>
Y?ÚJ=§-¦7§-¦70G<O>/>MsA?@=(¤v=>A$?oR;';é>e/=¦=,*?:Å8ã\¸³4;?¼xÞ>Ã>$?VLJ= C¦7 C¦70G<^¾ > 4P>¤E?ãb=bW=
K#?ñÓ;;Ó?0v7=rý=jê1?h,;:èÞ^91U?ÁÅ2?Qß?×!?LJ=X¦7X¦70G<">Þ4>áE?È2ß=¨ªª=f'?8Vÿ:©ëñ:9?ë~=çN=W 3?b9p9[1?ó­>ÏA>£?¥_J=n¦7n¦70G<Éúá>Ç>8H?ìÓ'>(>Å'?E;Ì;L?Õ¾=½R=A9?ð7"90C9
-?îG-?Cå?&ý?mJ=¦7¦70G<ºÚ>H8>³E?%ú='ã¿=6''? y;36h;ð?¾]=²=Úô6?ä9@R 8løC?!â>?|C'?@?´rJ=¦7¦70G<sË´>©!h>wbG?ZR.>*Ý>,'-?;:rl;"?f =ËQ=3¯D?PÅ9À*9A<?^?Þ>Mì?uJ=®¦7®¦70G<<ð>®B>°B?v*¤=à±x=óü(?hGß:¬K;.=Ó>=4=ò<'D>?Äì9Ð#ß9÷×/?Ö>£t>m?áJ=úÃ¦7úÃ¦70G<çX¡>q³S>C?Üßï=	¢½=é!?ô¬>;+;ÊC?I)N=
¿
=+:?F}¸ðý8ð&?~_ô>:|Ý>+:
?J=sÙ¦7sÙ¦70G<,>>_ª?ÿ³>³Æ,>?0?×"?ÏO?¦ð/=¶ý¥<¬?TD:j9²»?BÕ;n`<;Ë?ÂJ=íî¦7íî¦70G<Ã>i¶>bwB?61É=o°=ûO#?uM;ß±J;z?ýÂ=S?[=`9?xJ:0Ô9:?í«ì>N¨Î>?e·J=f§7f§70G<Égã>P>»E?`->é=ÿ(?ÈD];²Y6;Q?m&=à<ô¾=?Öt2:ðI9Y?ØK%?lá?ÏA?¼J=à§7à§70G<£>¡+>»B?þ>Ì{Þ=Ý")?Øª.;8;;È1?¥à^=Áå=§4B?ø1:Ðl]9íW?^¹>IÒ¡>ò?ý¾J=Y/§7Y/§70G<b>ùoO>Ã??gð=B
À=p< ?TÆ²:¾÷ï:û·¾>ûF==Rd0?î8@\·>=?!>.ïx>p?`ÕJ=ÓD§7ÓD§70G< ñ>ü6>Z_A?ìð=Oã{=ý ?¬:ÚÀ©:
?;g <#È`<0®6?dV99788æG?Ë=>õ*>K?MK=LZ§7LZ§70G<ì*¯>«ãh>ä@?È»¾=§=ý`$?9	;Ó;¼÷>Ú+ô<6¢<$D@?¹91+
?KÐÏ>Ú³¸>!?ºRK=Æo§7Æo§70G<\Ù>[>I?]å#>Zð÷=9)?ÃÞw;(úo;Â5?üH=SWþ<-LJ?Øu8`H80E?õ?7zî>Õð?øK=@§7@§70G<Í>r®>|ÝG?ªQû=§¿=Ëï'?`;@;=L?Å¸=ÉLÎ<J;?ÜJÕ9°þÒ8pY?/m¹>#¦>*Ü?ô¤K=¹§7¹§70G<$Õ>§!D>
?@>0=åye?³f;	î4;¸à>ë(=x¦<â?l û9Þ9¨³w?¸a©>~6>´Ê'?¥K=3°§73°§70G<6ç>1¼>¥Gf?¹>ç2¸=i¡<?Ìä7;è;jg?M(=
S¿<0~a?)½9þñè9½P:?"tã>âÁ>>?û§K=¬Å§7¬Å§7l[<þÈè>À>ÖG?2
>>Ô=4*?¾-; ®H;£Ý>=eÈ<=å5?ùR9à×Q¸H?Þ+?-á>!·?ãÒK=&Û§7&Û§7l[<z}>ýK>~áA?cëª=v|=Ä!%?à;é·É:°ÒE?§ñ=éµÐ<É1?Ð¥q9Ä9qñ"?»>Áå>ãô?¨èK=ð§7ð§7l[<ª>ïaH>3E?S²=Î=Ãg'?!.;`h9;ùmð>{Bj=3´#=ã*7?_¸9hu9*T8?¡vç>NÆ>Àf?pîK=¨7¨7l[<8Í>ÅR>>ÅB?C=s9[=Ê#?Ý;¾ðÖ:|"?
çK=|O=x??¥Ø9\9gò<?Ã>-r>KP?L=¨7¨7l[<Mt¥>²W>ÃìD?>Ú=_Ç«=§"?ù@;Ê;Tÿ.?i==0=Èå;?¥9¤¢94?Ü¤>si>Ù?
L=1¨71¨7l[<ÖÂ>z>ÅB?ô<¨=ú©=ÞÎ$?fÖ";8;¼?t(£=¥$`=äX:?r9à/9Ã¿;?ÃÉ>ÉÍ°>L?iL=F¨7F¨7l[<Êé=,=±@?T<>È
>B*?oÝ;"®;CÅ"?H<¹h<í)0?[¦8û9
ñ>)>¦>-Ù?o&L=ÿ[¨7ÿ[¨7l[<vF>ª$>$ÍA?âg>þ4>Z$?ª»;yÂ;â>ý<IEä;T)?¿8Â-^9#æ>8[8;¦;.I?26L=yq¨7yq¨7l[<1U4?Î½>ë,t?-X>gÈ	>@ÔH?îÕ¿;l;°P?_¦=ô@=q]?Àç§9 ñr¸ê{?ð¸R?-!ú>ÿªW?77L=ò¨7ò¨7l[<WÀ×>v>¸rG?>¦í=Q£"?`Ø;Ü!;=?gÀm=7¬+=ÊD1?ª·DK·
1?S?ëÅ:?ß§?àRL=l¨7l¨7l[</Tª>,f^>D?]p> }Ñ=?»&?G±;æøí:&Î?½9=ªÿ<:?tÙØ9P9fýM?4,>1`>­?nL=å±¨7å±¨7l[<¥,¯>c>qE?£Á=_U=ö`)?fº;^H;5?<\Y=öd=ÀÅ7?À8N0¶&;?l²ú>|ïÖ>L?dL=_Ç¨7_Ç¨7l[<ëÏ³> ×k>¼.C?<gð=/¶=×)?hF;ëE;"Q?óP=9%:=H83?°âô9XÑ9¦5?Wsá>¿$Â>¤?¥L=ØÜ¨7ØÜ¨7l[<|ä§>zd\>C?­õ=eo=Ô#?¥s;-Ðñ:C)?R*=mÔ<êD+?°í8À3À865*?}Â>Y¡¬>*Ú? ÈL=Rò¨7Rò¨7l[<[Y±>Íj>¶A?¶=Øy=h¨#?Ì¨è:w	;¾eØ>\ù8=¹1=nx4?ù:9i7ôÕC?!%¸>s >Èæ?ÉL=Ì©7Ì©7l[<Å½>Ì<{>ð]A?ß|°=ÍS=µ%?ÎÅ;Óq;L?-=oYß<fî2?¨ÜM9 8S²=?Ì`Ü>4É>k2?ÈàL=E©7E©7l[<><XC>ï´D?_¤>Çö=\&?¦ë2;Hã!;w
?+@=ë =de8?Ðsú8@P8r¤9?	Û>K¾>×ë?ûM=¿2©7¿2©7l[<õáí>Ô6>¼F?þ>W8Ë=y'?g;1m;õø>Á¡Á==<A?P2k9°Ý9Ú\/?É!?nê?úµ?	M=8H©78H©7l[<;i½>Îr>XLH?ºâ>·â=é'?;U;C¼H;¾÷?=ùW=|l5?ðü9þ·zG?L¼"?½s?_?M=²]©7²]©7l[<ÇÎà>Z>E?Ò¢ò=gý¸=ã'?8z;fr;Aä>£­=à*B=®Ë:?ü#:´
»9ä«@?òË!?ì3	?¸ñ?</M=+s©7+s©7l[<>;2I>ßëE?¦Ç
>ý)Ù=}"'?kt;»¤g;7?îB¿=½;=5?(ó·9ÀÛd9Lë6?A&?,c?Ã?dM=¥©7¥©7l[<V>áöÊ=4íC?ÿ04>äIø=¬É9?*?a?Óñ?£º<ç¢R<Õb?ÈA´8Hy;9×08?Ãà;KÐ:éCC?ÏM=©7©7l[<1³>}Ûl>¬A?ä²=÷=ÛÅ$?R;Zn;¯þ>ú	=|½<Ý9?Z/·ã|9¤I?P¢ß>òÉ>=¿
?M=³©7³©7l[<T>].>¤@?d0»==v#?AK;)î1;¦7?«³<Rd<¿¬I?ä·´9x 9
9?
m
?M3ý>[ý?JM=É©7É©7l[<r>µ¿9>Ï>?j=¹j=ö#%?a#;Ð;;¼?fÁÒ<ð<dë3?ÜQ¹d³9â=ñ>±>þ>¬?ãM=Þ©7Þ©7l[<¡×Ä>Qå|>,BG?ÂÈ=}=Fç'?ª/;8~;#Þ
?ÀVa=¨æ =úB3?½·0&~9·?Ö5Ò>Ç²>Ü?H¡M=ô©7ô©7l[<À->Ot<>)B?
ì=1¸=1
$?³üQ;ª2;Æp?ôøW=§û=ú^2?p¬È9ÄR8øK?Cwá>uÅ>(?B¥M=~	ª7~	ª7l[<ºè_>ÑÈ>D?Æ}ò=b½=G»#?é¹C;aJ;iø>½z=¦V,=Ë::?hl9@t8Ç±G?#ÜÖ>¼ÿ¸>!©?sºM=øª7øª7l[<
sà>èò>ÙG?ìá8>ëó>;%?;Ë;;;_x2?Xì¶=ùw=Ö×<?ÀÎ,:HÌ9ðG?!^ý>	Ö>K?ýM=q4ª7q4ª7l[<
¡>ï/N>¼H?QYn=è.=#m.?H×;c<;Bÿ>]ø=^²<Y:?&%¸Ì°9ûE?&§>'>×?ËÿM=ëIª7ëIª7l[<ä>:>JbD?Áð=¯¯¹=*Þ%? Ü|;´ý[;Ý?ìYk=v$=17? »¸8H9c!? ?Ï?ç?¸$N=e_ª7e_ª7l[<QÀ¤>oX>ÄB?»6¼=LÆ=ñg&?4à;Ê;¦?Jë=0à<A3? £R8 bª8^U,?<¼>°¥>A?5NN=Þtª7Þtª7l[<DJº>¤us>ÄâC?tDÉ==p$?UØ);>WL;ÈÔ>1\=ª=m;?¸e':è|9´L?»?Bí>¥?UN=Xª7Xª7l[<v>'D>B¿B?Å$=E(o=¾Û"?ñõô:Ë3;d®>-=vLí<BÂ:?ðÎ8È³8|8?áë>W
Ó>®?ìN=Ñª7Ñª7l[<(Ê>á{>¥\@?à&â=ø²=v¾!?X=;G+;:R
?=a=<êE=¾g0?t9Û·¦¯B?ò¤	?+4ú>>Õ?=O=Kµª7Kµª7l[<=£>yU>ÂC?TÉ=+Ô=<(?0Æ;6È;[ ?¼Q%=^õ<!®,?`aö8MÁ8ÿ+?àG>èÚm>ºr?òIO=ÄÊª7ÄÊª7l[<Äè>¥á3>ªkA?ÎäÂ="=¶%?Î£;n0å:ð~*?ÛF=VÁ=31?`-¸8@þ¸ªJ?L¥>n>0½?+KO=>àª7>àª7l[<Î>¾B>¾KC?ÏÂ=ÓIk=¤ñ"?²%ñ:c";}¾>ä.=01A=U{0?Xì¬¹Àùj¹?à.?ØÅ>yà±>vÈ
?ãSO=·õª7·õª7l[<y£>íU>½C?¦§=è`w=(/$?ÿ#;n´;¢b?,&=á<V£<?]8¢8ÉG6?:@±>K#>1?0^O=1«71«7l[<ïÁ>
sv>sI?û>wÎ=%]'?ÌÝ;¸;¸4?îÏ»=»}=>>?9`#9ÁÍ>?¼5Ø>vtµ>8?ì^O=« «7« «7l[<>ªt=>*òC? ì=s=Øç$?;³¸æ:·+?gx]=Ì=Û6? ^8¥7Ú:?å/>U>ñï?4dO=$6«7$6«7l[<`×>wA>ÕÔD?0kõ=n2¾=Ù)%?Û;%F;¹?f)B=ï\=±7?4­Ç9 {9j«:?üÜ>©wÉ>Ú?ÚhO=K«7K«7l[<êD>ùP>YñC?æÙ=D¨=VÁ%?_-F;8=;;<z?¨|.=Úoñ<ÿ9?ø9Àéµ «F?úò>:Ô>?jO=a«7a«7l[<Q>¤rK>2¯>?¥=!åt=Râ&?Êû:y£Ý:H?,ûH=c£=Y?.?ø:Ì9[W=?"Ñ>/E¾>Ö°?½O=v«7v«7l[<Gôº>ô»n>¥yH?Å
7>:×>Z&?~;ØM;sÆ$?jè¹=çt=:?9?â¢9°rÉ9Ëc.?N¶9?$  ?t?O=
«7
«7l[<À>þÈD>`é>?S.¼=DV=EK!?0;êy;¯ý>.ªð<¬jª<jÃ4?0¡¸ë·xj,?Õµ¹>'­>lH	?O=¡«7¡«7l[<ú>ÍB>Ë&A?ÝF¼=÷=í$? 7;)©.;ÿ+?0=]´ñ<;?·p«9%?µÑ?øïò>~?·µO=ý¶«7ý¶«7l[<ó>Í>F¦G?ë">á
þ=e,$?Z;kh;%úý>ÓzÂ=¤=F±9?(º9 ¢8[F?»<?óY#?kã?-¹O=wÌ«7wÌ«7l[<X3 >2?Q>ºþC?üõ	>5Ò=â(?£P;,7;\p?Ù2=ë<¤B?ãÛ9¶Ø9c1?ÿã?m[ÿ>B?Â¼O=ñá«7ñá«7l[<d§ª>Y_>ÂC?¹Ø= Ø¨=.À#?·=;q	;0?	S=ÍÜ.=)Þ;?T:h]9êHX?ì>°Ew>N?¿ÏO=j÷«7j÷«7l[<`oÜ>È¡>¢H?°îA>ëh>$&?åh;ù`;??;=N=×$??â9Àá±9«;?·?üö?²?EÒO=ä¬7ä¬7l[<Lh>Àê1>Ôô??­ºÝ=U¼¯=
!?hy*;ì÷:*C0?â
=üN==*91?@NÍ8Hb¹Z]G?Æ7«>iP>s?bÙO=]"¬7]"¬7l[<½¬>pd>ñ6A?Äâ=r3µ=Ö/ ?p¿%;
+;³?$?_Hl=Ñ#=s9?@;a¸ÀnµN5?h¹¼>§>1?öO=×7¬7×7¬7l[<ý8a>ßü>æ~A?Ñ=D)_=[#?¿W;âÁã:. ?TêÍ<J><´:?8ì?9`Ì¸¢th?\>Ó>l§?
P=PM¬7PM¬7l[<»æª>d_>1ÙC?§î=Rº={#?Ñ&§:ïÆá:ß½>4Ê&=óÞ<OØ??¨¹0ÔE9j¼?|¤>Ï£>5?P=Êb¬7Êb¬7l[<K>h>ÛA?ë=Â»=° ?o;*±J;ïO?ØÁ=tÎM=xT0?@T|¸à¹NÌ7?²÷>èã>ró
?ÀP=Cx¬7Cx¬7l[<*¸>Ér>V0B?e>ÐÐ=bë$?;Z³
;ä±?}H=
=lË9?Ð&:,­ó97?+µ>ß9>H~?¨%P=½¬7½¬7l[<úÆj=ïG=½ÈB?Ñb=Ê`.=4õ%?0Ç>ú­Í>½÷>ÇC;0Ë:èC?08¹MuÖ8(Å{¾ ÷-:º×H:k¾Ý>Á7P=7£¬77£¬7l[<áÑ>Rs>ìüH?	k!>ö=°'?M7;æÌ[;HÉÕ>×ø=3A¬=àè8?T:¤7ïJ?ü0Ë>`¨>¤w?µDP=°¸¬7°¸¬7l[<Ô>úñ?>%Ô??;
¹=ý= ?Á¾;E.;èßÈ>Ló&=iò<æN0?Ï¶ÀWM¸87?äÄ>p®>%??GP=*Î¬7*Î¬7l[<Íã>F>@?wÎ©=7Ó=]k'?
;Î<þ:å?H%=¿ì<3?PÐ¹àÕ¸bR4?oSÌ>+¤½>Yé	?%gP=£ã¬7£ã¬7l[<õá§>Â`>	Ë??L:>ÄÊ=['#?Qß;Ö;
â>èf=ñC$=«í3?àÚº9t)§9Ñ-?
Óí>r·Ó>ÈÈ?\P=ù¬7ù¬7l[<ØHÖ>Ò?>ØG?ZfÊ=5'=8E*?ÓAk;¶}X;m?öþ=ÛË<Ù9?üÜ¤9øù9V3?P?)íø>??V×P=­7­7l[<­y¹>Ó<s>ý4C?Un>Ä¤Ï=.$?ß3;Y±,;Ì!?ª=<S=T,4?°Á
:ø8ôuI?lÈ?²??	îP=$­7$­7l[<P>*D>õÖF?+[>÷=+Î$?âk;"Zq;ïcù>£xé=Ñÿ=Ùó;?À¼þ8`«9fþ7?¶¹9?n
#?Ì?ÙQ=9­79­7l[<Æº>ïu>AB?ë>ÇEÉ=ãø#?XqI;Ò;3;SÜ?2á_=ñ=·*3?@À£9ÀÎb8éE?æ¨õ>ã%Û>)|?]Q=O­7O­7l[<áÎ>so>G?q¨=z}=Y5*?2;";ÖL?ÿÝ8=Úcì<ø3H?Xª9Hi
9??Þ>ºº>a?H$Q=}d­7}d­7l[<% >RÚO>E?Ç =-w=ç&?G¦Þ:^E;>@Ô>§=¦3J=9?ÔF:ðÙË9K:?8u?éàë>%
?2Q=öy­7öy­7l[<7¤>§.W>C³C?©==¸G!?ìV;þ½Õ:ò?eLi=©=ôM<?(
ì99a>?+>ø>?:Q=p­7p­7l[<¼õÄ>[>Ê®E?,>2DÜ=É&?¯N;¡@;Ud	?"ÞQ=é=â;?89D9	ÿ'?c*¹>_¨>

?:UQ=é¤­7é¤­7l[<û¹>´m>UG?oxù=Yl½=w(?Ó
m;º¤@;?e¥H=Ep=¾/8?À"¸0¡®8½'?¼æá>Ã>Ù?|YQ=cº­7cº­7l[<DÓ>éÒ>$ÙH?ù÷=Â­¶=u-?ÞXL;á±=;ã	?k*=z&1=M¨:?á¸HÓD9x¾#?óÄù>/Î>Ý?ï¦Q=ÜÏ­7ÜÏ­7:Ì<¢Û>Ô>ÏõH?ë¢>¸tê=ð)?9d;2ÏW;à\?¶=ÞÆB=®?? Q9°Ê99Z3??g?ë>?t«Q=Vå­7Vå­7:Ì<Í>4>ºE?<ü%>2å>WP"?n;©1b;¸¯?[=®üE=7?@²9àW@9µ=<?]
?´í>u?I»Q=Ðú­7Ðú­7:Ì<Úõ>®.>¯u>?DÞ=o»j= $?Iá¾:N;}O©>3ü=sÇ<j×.?è59x9÷?3O>7%:>z?Ò¼Q=I®7I®7:Ì<ýµÛ>H\>;E?*º>ª¨Ä=ù'?6èp;EG;å¾?U¹I=G=»9?P´º9W93ÛE?:3?Û½?¡+?ÁïQ=Ã%®7Ã%®7:Ì<tâ>´W5>ZyE?©>º¯Ø=x&?:K;ÃéJ;?yv=¦/=(44? ­}¹r¹  /?*s?5yú>Ø?öQ=<;®7<;®7:Ì<Ð'>¶5>¢¢B?"=zT=4"?Á,;";Á~Ë>çA=Iÿ<B?Xa9 \9§;A?ª5»>Û¾¤> t?ÝR=¶P®7¶P®7:Ì<½ëÕ=Ð=¸ØC?ÞÏ=Ú =Ýj%?ë?ú?¼+þ>x¶§;¡
;³?µ19
6D9a?'a/:½R:øÕ>þ&R=/f®7/f®7:Ì<Ñ½Ë>o|>6^C?r>å%à=Wù#?R;ÿJ;®o?s£=D§e=^º5?\: ¸Ï81'I?è62?Óð ?ý¼
?Ñ)R=©{®7©{®7:Ì<êû>íI>¯@?zî=bîº=6
#?fÖ
;|µ ;\ðá>ÑXð<¾:¶<Ò(?8ÍÞ988wT?¿v?%?~±?u<R="®7"®7:Ì<}¤È>,>yD?gÖ>=ß=aÌ#?#$B;7¸4;	?ÜW=Êê=_ü??T¨·Z9+-?ñä?A@ì>A??R=¦®7¦®7:Ì<Y¢>}àS>~×C?fß°=n4=Ð#?dH;
ù=;À?zV=oÙB=Ó±9?}ð90u9Ð@??0ì>ß
?P´R=¼®7¼®7:Ì<Æ´>kn>ãlB?*Ã=wb= ï#?Üè:Tï:9ù>OS=ü=>g5?¸F9p/9²¤1?µ¡>>gP?,ÔR=Ñ®7Ñ®7:Ì<ÖÔë>T×>×7D?7±>êï=g±%?68;õDg;?¡I=Ö=À9? }¥9¨[9Å:?PI?0?éU?áR=	ç®7	ç®7:Ì<uG>Æ¶C>N¥@?ÀA=sF=N-)?xÆ
;´;íh?C§;=%Åþ<,<?Ø4I9(jq9¶Å/?«>ÂÝ>m&?ÏêR=ü®7ü®7:Ì<.­>¥4b>
þC?ÁÓ=Âá=ïî(?Kp!;
qù:é®%?ÛÓ=ãh>=mþ;?Pp¥9àö9;D?Æ¹>s±>_?ÀñR=ü¯7ü¯7:Ì<Eþw> é">ÿØB?úÓØ=Àò¨=mF$?[ê;Üä;ëKä>Lâ=¹ÈØ<J8?56V9º?L]¤>¼>Co?¹ÿR=u'¯7u'¯7:Ì<<Wn>w>¹A?¡°ô=Ù£¾=SJ$?e3;Xa";
?ïú<z¨<®>?y¹ IP8È?sµ>a¬£>Gç
?YS=ï<¯7ï<¯7:Ì<<ýÁ>ú{>Ù_E?l8>cûÚ=C&?¸C;/ |;L?(a½=z=Ãú6?ÄE:ûâ9é45?ß?p«?×?ÐS=hR¯7hR¯7:Ì<ÆÊ>A4>2HJ?¥`C>ìø>¹)?Cn;3c;Û?p¥=a=îi;?Î`8ð79´0?-%?ÅÕ?ac?ùS=âg¯7âg¯7:Ì<t>L:>¨fA?ýö=ZcÁ=.z#?7Ôý:Ä«ï:²?@{=ø(*=vÜ<?püº9P?9_çB?ú¢©>>±9?-S=\}¯7\}¯7:Ì<ìMØ>>ýÿD?Ó? >³Ló=K(?)´¿>èºÉ>¾Fó>m+=¥õç<_1=?ëE8Ì>1¹d¦d?JS>
n>v?	?\:S=Õ¯7Õ¯7:Ì<õÃ>ï>n£D?a;ß=k­=\­$?½ÓT;àÿ@;b&
?1=1=ËÉó<:?ä-ð9ðUz9mD?à¤>¿>l?¿HS=O¨¯7O¨¯7:Ì<2¬>6d>+
A?w=¹X=½$?üª;Ý;°V?vò=ïûÓ<é9? ¢.9 .¡9î7?Ú>|EÀ>_?PS=È½¯7È½¯7:Ì<ß£>aZX>°æA?OÕ=SU¦=6ë#?t¾;K
;,ð>Ce=Î</s:?@9Á9h#?9>¸>Ç>5¼?"_S=BÓ¯7BÓ¯7:Ì<Õ&Ç>ªÿ>ýD?¯ä=ÎÓ¯=£^&?Á;û';É¸?ø2V=Ö=ë;?ày¸8Ðc9G1?Z»¹>R£>Ä?ÄrS=»è¯7»è¯7:Ì<vbÝ>ñ(>ÕàA?@ð=d»=-$?² ;@7;Ú}à>sÝm=22=Oõ*?hI9øÊb9,P*?&´»>#©>§?ùrS=5þ¯75þ¯7:Ì<O¹>AYv>@?aèÕ=°c¨=¶"?j:;æb;ÅH
?xC=¦=@?æ¦:ÀhS9ßW?8â>ÆÅ>!p? S=®°7®°7:Ì<Á×>I>JI?R³>àë=:u(?VQ;¿Ôq;tÝ>ÎÁ=(g=$}=?°Õ®9p9æíB?ïq$?:?å?£S=()°7()°7:Ì<aÜç>À>­ÞD?ºD>è>^ú'?4÷;¡kQ;ãß)?Æ©=Bym=47?D£v:J×92G?çõ&?¨O?k?¼ßS=¢>°7¢>°7:Ì<òÚ>b>ïÔD?§0>ßR>¤A(?@iX;td%;ù{'?¼Î°=r=U:?¬G:pw9ÉC?0?ù>«á?àöS=T°7T°7:Ì<-(¡>KX>Ræ>?¬Åz=¦?=s|'? _J;&!;#¾ ?ö¶^=ü=)Â6?=§9Ù¶ÀtR?Ñúå>BvÑ>É?"	T=i°7i°7:Ì<ä³>@h>ÅèE?õ=A\=Õ$?/
;4ê;lÁú>>RÇ<ts<Þ3?@D¸ÞµxE-?w\>·ê>¡m?yT=°7°7:Ì<¹>rP@>OC?$J==³[=¢Ì%?²¸ß:eNé:¡{õ> ==Hd=Íõ1?o¹¶E·(&?£>wÌ>87
?,T=°7°7:Ì<Eº>¤[>¡wY?i£m>qù/>`Ú,?û;ÄVä;Âº?>K>Ä´>ØA?0]:Ð:9`E?í¥?»Ï?!?7T=ª°7ª°7:Ì<	À>ÎÍ{>­ÏC?Ãáõ=7¼=T'?s;G;Ý±	?ö¹]=
=©~H?ê*:®?:¶H@?Âµ>>Ù'?6T={¿°7{¿°7:Ì<PÜÌ>O¦>]¾B?Ã<þ={Ç=[o#?ªù:Võ:m'?¢º>=~Èü<ü'A?hÈ9 (
8mH?&|>>áý?Ð$T=ôÔ°7ôÔ°7:Ì<	d>ùÚ>D?=ýIt=¼ª%?D"¨:ß¸:>éé>éú=ã³Â<O=?:¾09B[?ÁB¦>£>Â¾?y1T=nê°7nê°7:Ì<k¯>:>Vß>?¿Q=qÃ!=#ø%?fðÌ:¥ò:Æ²Ø>=À<Â4?È¡9 .7bC?$>Cf>Zÿ?#=T=èÿ°7èÿ°7:Ì<Yµ >pGR>µ¦C?Ë=þÕ=AÉ&?Òô.;G¢<;pí>Û=µ<'Ó8? #¹ÀvR¹æQ?C`ø>V¹ß>±?iYT=a±7a±7:Ì<1¾æ>0g>ü¼I?Ø

>$Í=,D,?ñP;ÎwD;Íá?óZ=Ø=zI<?ØS:X9ÈÙK?Zõ$?ûW?Ý?iT=Û*±7Û*±7:Ì<´ è>ü¿>ÇçJ?ø=«6¼=á)?é²;ÚÀ;ö?´ZG=oú<ÉK?Ð79XW9Æ:?õø>©]Ï>¬?T=T@±7T@±7:Ì<4v¼>Q2w>g,C?ó=zYb=$)?ù­í:$*;UÍ>8=Iÿ<¨Ñ8?´³9@/X9,¯<?¼«>U>Òn?»T=ÎU±7ÎU±7:Ì<ðß²>^ïi>¿C?¢©=6M=ã"???;¬4-;U
?Ash=ó0)=¦Û/?,	: zÚ8®®K?Ãõ>¤QÜ>*Z?E¡T=Gk±7Gk±7:Ì<ó¾>àO7>#ÃA?Ô =Mz=l}$?+
;V];¿{?êÅ!=W©Ú<»e=?ºí:Z¬9}J??À	¿>iV¦>ï?£»T=Á±7Á±7:Ì<2m¿>¹#v>]G?l>â=ùS#?Ùb;èF;Rõ,?c·=ôL=C©<?ðÊ¡9Pÿ9¥A?ÑW?Í";?	?UüT=;±7;±7:Ì<q©>z_>B?Îáï=·==I'?µ$O;­!K;+?©Ä=óß4=òA?":â9Ç??½¤?Py?J·?ýT=´«±7´«±7:Ì<ÚÛû>ï6>ÂÂK?ë)>­>ôZ'?ÇÚ;gG;­Ã9?£?ª=ÿôY=áöG?({²9°ù:9eK?Ùm)?Vi?H?U=.Á±7.Á±7:Ì<â'T>ÏÏ¨=Ý ?öj@bÍ?X?J²='%=v.?*?=×<ñ¾?±p;Ò:ó?ßÊJ=\0±<ï~?pU=§Ö±7§Ö±7:Ì<2ë?©>HZL?>>MíÜ=Q,?+¯Z;Éì*;îÃ#?ä=¹E=óz??P89¿$9(	9?©â>µº>Ïc?,U=!ì±7!ì±7:Ì<±¤>T2V>VÕD?Æ3¥=Mw{=M.(?ÒÈ;K;P?sÿ=Ë<¤¤A?0L9ÐÛ8ÃK?UÓÄ>×º©>o?/5U=²7²7:Ì<ûu>`¹#>Ø@?.x¯=¿U=6\"?ê;Õ¾ó:m??9ïÐ<M/<	%@?Ø$¸°Y¸ûC?ï¨¢>ÿ0>e?QJU=²7²7:Ì<Û ©>§ñ_>ÔèA?_ù=­9r=¹(?µ?;¸Ý;ÜÑ?Â%(=óvä<Èi<?°Ý9'9õ:O?K§¤>ÜÀ>J0?QU=,²7,²7:Ì<¨>ÎyN>Ö;B?S³=8=ãÙ?>õü:å¤Ä:ë§$?6a=ÜÚ<]8+?üf99ºÊ3?a> o>Ñ?gU=B²7B²7:Ì<×é>«@>´@?Ô«=Il=Zi"?B7;?L;-Wà>Üm2=l¨÷<yp8?0ÉË8ð^¡8[7?³|>)b>?U=W²7W²7:Ì<ÈøÀ>>ÔKA?
<=ESN=?$?á).;óµ;D$?Æ==ír	=>º0?°ë9`)9OE?À>X_¨>lc?ÝU=úl²7úl²7:Ì<á®>"Hc>/¥D?QÔ¿=ë«=6(%?¿³3;:;Ù^?iÜ=	ÿ:=@];?ÀT8xt9³¹*?áý>Û÷Û>%@?¬äU=t²7t²7:Ì<Rü>+o6>° A?w=ëÞB=þ"?dÑù:÷üÌ:/þ?÷å*=í<·8?h¿v9(9'?úÔt>dX>Ò?²	V=í²7í²7:Ì<&¥_>@>OhB?JÝ=±­={#?º;¬;bÎ>N=ç=t.?@Ò»8Àªº7¬3?Vø¢>>¼M?çV=g­²7g­²7:Ì<pÁ>Y¢|>#D?|¨Ö=¿Ò¥=,²%?¢7V;ÙaS;~·?éú=¬æM=B3?ÀOë8Ðº>¹«L?Ü=ë>Ì>*?ÑV=àÂ²7àÂ²7:Ì<±Ç«>-Mc>õwA?"=[j=á\&?|;>æ;|Gõ>|+=8ì¾<ç¦B?@8ü&w9ZS"?`@Ä>H¬>%Ï?,.V=ZØ²7ZØ²7:Ì<wXâ>ÕÀ>I?Û>Vâ=è'?Aßa;_T;
ÿ?ù@=eþ==³¬??Lµ6°Rþ8ÞC4?TX?#,?}µ?õMV=Óí²7Óí²7=<Jç{>ï&>t&A?bª´=H¦=/%?G¯:å:ê?¬==Ã<ø<=?t9Èè8U*G?1¹>f©v>ûï??V=M³7M³7=<ô÷±>Ìm>??JÊ=³¨=eH%?:;÷;rü?hÓ1=vhù<6?è=Ñ9+e9Q>?ÿGõ>êÜ>H\?V=Ç³7Ç³7=<¯A>ÉM>  C?Ó+ì=HÄµ=ÄO&?ªQÖ:9¤Þ:8nö>@ïù<«<
;?`>	8Pð.¸]*J?Ð¬>Qr>éÕ?ÒV=@.³7@.³7=<¸>Èk>ØñH?RXà=Õ¥=e)-?c@;Ï";@?ÄÖ=VÙ0=îJ@?X¦¶, Ó9Ð¢?ÄÅ>êï¥>F?JÀV=ºC³7ºC³7=<i>Ý=>'çA?O¬=í&=U©&?D³;åt7;VPË>ú<=û=«-)?"µ8/8)?Ü´°>wö>Â?ôV=3Y³73Y³7=<Ù
»>Ãúr>»E?f¬>CÙ=s)?3êT;°T;§"?FK=IÒS=à£5?pü9¡9E,?X7 ?·+	?3?vúV=­n³7­n³7=<û7¦>/\>¹AA?#[{=í¸C=;b$?Â
;Þàô:;?üg=)=¿.?À÷9p±ÿ8þ+-?«¯µ>è,>?ñ
W=&³7&³7=<)Í«>UÖ]>:BF?b>§8É=
&?ë%6;/w2;'¤?u{{=v®(=ØÔ>?ØNò9<î×9Gd5?5Ö>ê8¹>×H?W= ³7 ³7=<¤Ë¸>|p>ÖD?Rè=r²=Ë&?#l$;{@.;%ñ>@éh=ìk$=vQ5?`A 9©¸âºK?*Ô>w6´>=?n'W=¯³7¯³7=<ÅÍ>i>6õC?ý=Í
Ä=¥%?×C;õE;0¾ý>_Ò=^._=5?s:pø9/	9?ÚI? ?Jü?6W=Ä³7Ä³7=<^ùÉ>ßÝ>¾E?Á,>T0>G'?NI;+;U)?op=úêD=Óy:?@÷:8¨m9q_0?.Ó>
³µ>Ä?ùBW=
Ú³7
Ú³7=<Â	
?v®>'J?,Çd>r$1>O%?9¢;÷A;À?íä=ð	=Û:>?PhÓ9x$9èE?ÿO~?ÎDY?ÚÒ?­W=ï³7ï³7=<CÑÂ>U>mOB?D
>¾Ö=Ùõ$?);Î/;[:Ö>¦Î=i]F=ò+<?@È8Ðÿ9_¬1?Õô>A§Õ>¤?W=´7´7=<·>ãJ>ôsA?ö{=Å@=E'?ò:i9Û:ê]
?CJ"=þÖ<zA?/s9Ä²µ9ÀÁ&?èpª>Y¨>¢Á?a¬W=y´7y´7=<!ÈØ>K>Å4G?¹U>Týë=1V&?§x;ñ;Ãë>U´=0ò}=Ê5?`¯Æ8àjê8,¡2?O|?®æ?A?/·W=ó/´7ó/´7=<9>a:>ÆÏ@?zw£=àðz=$Ã&?ò;ªP+;à>íQ.=rxõ<*Ì5?dqµ99àx/?°>ókx>?:X=lE´7lE´7=<;ò>ÍÌ6>mÉF?2©±=çq=oi*?¥!;6ã:ÊÀ?Ðp3=ò`ó<	¿<?h[9Ü»9$*?Ûÿ½>©Ö >5?j X=æZ´7æZ´7=<¬yÁ>!ßs>ëK?Û}2>%>M(?ö"j;Mó_;lÒ?´^x=è¦,=®"8?ó¸ j¸nE>?¼)?í?r?ë/X=_p´7_p´7=<ÔÑ?{¤¥>$]a?ºçU>!>~!L?¬åý;É¢;_¤G?´¼>ä=9æc?pïà9`q9<¬_?Yr¢?ÑK?<L?g9X=Ù´7Ù´7=<5q>	±G>
Ý@?¨û=0È=§¢ ?KM;);lÏ>$<='Ö=7{9?ìÕ9pp79G?ªª>ØZ>4Æ?é@X=S´7S´7=<1¥Ó>¢>¼G?fÍ>Ïã=Ëv)?KX;ÓÂ?;`?ÙÀ=
Ö=«Ý>?(5:PS×9÷aB?@ø'?uú?ÙJ?®IX=Ì°´7Ì°´7=<ï*®>Ã`^>,H?w®=¨¤=<-?>Ç;Âµ;³?&#=¾³Ð<Æ¿@?H×9`k%9ø¡S?Áö>çÌ>&ü?LX=FÆ´7FÆ´7=<lá>$>ÙÊD?±I>?Å=Æ)?óÙg;T;S¥?]º1=-ò<n;?K}9º6<KU?×à>\ÊÂ>3?#aX=¿Û´7¿Û´7=<¿Ü¡>gS>hâC?ì§=vI=^'?;÷:îÆ:<½?C.=²=VQ-?p®B9p¦ç8h²0?m >ËØ>;?ãfX=9ñ´79ñ´7=<3VÂ>M|>5/E?íø=±º=rÒ*?]ñT;l8;-Ë?Æ­q=(\!=¨¶??r8àÌD9-?Þ/?r?ù?-X=²µ7²µ7=<j¾»>au>»ÞC?º®=g=§%?Í8;Y°;ê?TÁq=Ë'=Ýk8?ÐQ9à§]9ë$1?>ÝÀ>uë§>¯?¹X=,µ7,µ7=<ß Æ>sÞ>ÅC?A«×=y£=øJ)?]Ò;î;Ñ?Ä {=à +=bJ;?h±9HhS9E>?øø>8Õ>×ê? ÇX=¦1µ7¦1µ7=<fi>s>Ð¯>?þ¸°=ÿ=Áë#?Ô:øx;æ>¶0==÷)?;9PÁú8µ1?;º>Ä9«>7?"ßX=Gµ7Gµ7=<¢=û>Ý >0êH?t	1>ØÝ>HG)?Ïh;c;é?á¹=È}P=åB?`8Á9ðë¶9·):?f?ãh\?§!?ßX=\µ7\µ7=<^zÏ>K>qE?¥}>¾Æâ=K '?6À];sE7;ôß??= _=¨®.?öû9 ª8A×U?(Ì>6¶µ>R?ËöX=rµ7rµ7=<|]>¢òP>áB?µ=d9=KL"?TQ;¬M;¤õ?öb=Á³"=¦2?`xL9Ó|9Áª(?¹í>`>%h?¿Y=µ7µ7=<*ø¬>b>bØC?çÃ>1ëú=øú!?ÇB+;ßø<;­è>½1¤=ad=j
8?ß9Hh»9·3?8?	ü>l*?^*Y=µ7µ7=<¨ü>mô¤>:D?:Æ>Å»Í=¦ò(?|l;ÀÉ{;q?ë Ü=ê=´õ6?A:ï9ÒE?Ø2?at??F6Y=²µ7²µ7=<Ö">ÄE5>ÀC?(Ö¢=}=ÿn$?«Ø:þÀ:	?Ú:=¦É<b_8?9¼19}+/?°¨>«>'Ì?û9Y=øÇµ7øÇµ7=<®H±>éi>^B?Ô$=m= ò#?òW;ÀD%;Wß>%pq=8C=UH?¨§9 ¯q9;E?9Ý>XÃ>I»?hMY=rÝµ7rÝµ7=<Ålï>«¶>ªA?ûK¸=
³=ýO%?Uº;.¡;Ìó>=üû8=³ò1?·pF¸J7?îÑ>ÖÈÁ>ª
?êTY=ìòµ7ìòµ7=<k>ÆO>zôA?=°j=ò(?(#;r;d?n'=tù>=¦Ú7?pc>9êX9Û¶0?ñé >ªñ>Ç"?xY=e¶7e¶7=<ÖðÂ>4Ñ>?´A?Ñ=Ñ:¤=¼ï"?%ª>;
<J;§Zñ>k¢:=	ý<ÚÑ<?0`h9ðÅM9vÀ6?£õ>$Ø>*?äxY=ß¶7ß¶7=<><Ú>®Ý>MF?gªø=í¿=d&?N6;çc;ó ?óç='C=A?øÞ:Ôk§95úG?¸:?ê?w`?Y=X3¶7X3¶7=<MS§>,X>b'F? ¾·=ÅF=W*?ä@;ÄÚ!;Ïâû>Ri=ük!="9?èð9Hï9w<?}?~å>!â?Y=ÒH¶7ÒH¶7=<¸>°n>VF?¶W>ð»'>«$?ãûl;àÿq;»±ú>t=4<%=·t=?±9@Þ¸]?z-?U
?q±?a±Y=K^¶7K^¶7=<Þ>ÁÒK>ìÿ??å½¼=Â¬=üG?æÅ;Ñ
;Þ+?þ¦<·$a<á=?º$¡¹ÐdÀ8ËÄÊ>îÐ>À>¼?@ÃY=Ås¶7Ås¶7=<±+³>Wg>úDF?ÂÈ=uS=Jü%?·';á  ;?a[=® K=ù:?C89ð²O9½N4?Rø>"gà>ÀÍ
?$ÇY=>¶7>¶7=<©>ØÀ6>oÕ@?¯=ê£=âx$?¸qØ:ã¢Æ:¯y?W.=$û<¼¶1?Ô\¸9ü(9U=?¬Ë>FD´>?&?¹öY=¸¶7¸¶7=<f]£>
@V>ê2C?¼Ì=Ñ^=pj'?×0;	n@;ÛFê>Oñ[=®!=E§6?æ:à{h9@¦C??ãè>êÑÏ>p?2Z=2´¶72´¶7=<fÂG?UOð>IÍT?æe>¦v>Éå7?^}Â;´¡;?
>º=óN?Àn9pµ}9R4I?¸¢p?Á5?w)?2Z=«É¶7«É¶7=<$ÞÆ>ëR>SRC?Ê×£=ã°|=
ý%?Òó:ïºÙ:`'?ã5=ÙáÍ<J8?Øé9 ¸Ú8[Z?¸>°¢>-N?S6Z=%ß¶7%ß¶7=<ðô>T\>2ÍI?/Îø=£<´=²0?¢:;p1;u¢?£J=æN=aA? éX9'È·ôP?ùæõ>}ÿÌ>[?¹<Z=ô¶7ô¶7=<
qj>(â>uE?î=§Ù¹=àî#?ÃÈ4;Å*;§?$©Ã=
	=S0? ]9ÿ¸Ê@?P¶Ê>´>;³?f=Z=
·7
·7=<É:´>ÀRl>e<C?"3¥=ÓI{=L(?JG;¢F;Ïv?v= Ó<å@? èO8[A9å(?GÄ±>îþ>Â?}`Z=·7·7=<8|®>ã~d>ÿ|C?»=ÚD=Vä!?Ñ®8;Ø»3;K?l"b=cl=D9?Àå9<9 
;?é?6·??ÙaZ=5·75·7=<y>13?>6D?k¢=:µy=¾&?<L;î";ê>_I=¬P¯<ù B?^¶À%ñ8I+?¬²>O>U?]qZ=J·7J·7=<ìòÍ>»>F?!U>e:è=ØÒ&?=l;<;j ?í¼½=¬½=ôê2?Eú9pâG9¾j<?WÇ
?.ê>?mZ=þ_·7þ_·7=<ÉÂ>ù!~>»ùC?ö=Fhb=èn(?Fù;¶Â;fÞ>G=ÖL:=e4?(¹9tÐ9K"?·g>
u>¦?hüZ=xu·7xu·7=<Så³>gÛj>DD?3=ë<o=¬'?Ð5;Ñ;lî>ñ@=½=ªJ:?è3x9lG9ç¡.?k0ª>¯>Ë©?(þZ=ñ·7ñ·7=<<¦ª>ò Z>¾ÑG?PÎ=ë=;'?×â;Þ±Î:w¡?-=9£Í<:4?@Sh¹@r=9G?±C>¸¸>è|?[=k ·7k ·7=<	Ý>êk>¸DE?Î'>UÐ=Mµ$?¾$g;
F;1?-=îkÚ< Î5?ë9 ½
9>·Q?ú3?êù?KÁ?@
[=äµ·7äµ·7Ý<pæ±>6Ýf>ûDE?
>:à=H(?°Q;hF;##?Êïp=ÿ*=1h5?@9Ð449Y¦8?97?ét ?Ñb?[=^Ë·7^Ë·7Ý<Å3«>_>ÒD?Q+>¨Æ=ì½'?(Í:Ä$;JBµ>j=â<Ýz-?¨ù9C²8]zA?êíª>òë>®?¡ [=×à·7×à·7Ý<Üø?}o²>ýO?Ü >ÿáè=pÿ/?è~;,NR;tù?ÿh=ï¹=ÝE?Ð@o9X9_ÚH?£C?H?À*?´T[=Qö·7Qö·7Ý<<L?°ÍÓ>²?V
@;X?øm?Û*"@6±?aÄi?f÷w=B¡Ô<¤E?Bq:8e:±?<z0<|h?d[=Ê¸7Ê¸7Ý<R¹>9Zq>OD?V%ã=¥¯=ü%?AL;²/T;»?å¢L=p¦
=ê8?`9 °¨8>FD?ÚÎ?é)ó>¿X?¢Ô[=D!¸7D!¸7Ý<Ù4Ë?]?¦?^¹ @
:ø?ÖÁ¥?Â¥@/ø?Û?çV>inÿ=¾©?àP:h¾¶g?í=^°
=ëQ?´è[=¾6¸7¾6¸7Ý<`?Ç>Õ>vF?.©>NÉ=´(?9¦;«Ý&;Áâ>Tpz=Ù%=ê-B?ø0Ü9pq9üµB?p
¬>oH>}?\=7L¸77L¸7Ý<ßê>>£I?)>q8>äT)?;S=p;$?Æ¿=BB}=fÙA?ðüx:HÛ9WÐO?G/?rV?Ê?ø\=±a¸7±a¸7Ý<rýT>ð>A»>?ôW=
,=ÿX ?°K:«:
É>:ã<5-¨<¸*-?du9:$9%c"?>ÛWi>&~?¹\=*w¸7*w¸7Ý<¿>§Q>´w@?>º1Ô=Òç"?GÑÝ:£; Á>ú þ<<+¯<0:?Z¹º±8àÖ?ÊW>b>Ë?\=¤¸7¤¸7Ý<9¿>ræx>~­D?ðBÒ=¸=)?¢á7;g';VÞ?Ôz¥=gc=ÝI:?hn&:_9ò
G?9Ó>ï8³>ÑÚ?G\=¢¸7¢¸7Ý<þ´±>°Üh>S]C?3I®=t¡=Ä³%?N3;yOM;@îß>p=LÕ'=4D?ª¼9ä9»@?Q.æ>ûbË>àÜ?z\=·¸7·¸7Ý<B>&O>PwA?øw·=S©=Æ%?EJè:¨%;|³>Rÿ*=o´=*?úW9pÒ8?ç0?^XÒ>^¾º>a-?q\=Í¸7Í¸7Ý<¼e­>±b>UÐC?á¾â=nª=W *?Äj;Ø7;­Ð>
=µA¹<*éB?è
ì9(RP9T?
·ì>ôË>Õ2?É\=â¸7â¸7Ý<3>.O>ôC?ÝàØ=Ü5¦='?Á,Z;Ë=;µ#?á¡=³R=ÀC?PN
9ª 9¬1?ýì>QÍ>¯M?GÍ\=ø¸7ø¸7Ý<FmÈ>ÑC>1wF?=>è©Ã=È'?×³;;í?Nl=ó°#=]È8?P:xÇJ9yéL?P¶>µ>Ó?'7]=}
¹7}
¹7Ý<pµÊ>Êå>³8F?éV>ë=Xó*?¹\$;NZ;?^=Ýd=ô??àkI98P9.´7?%ýâ>ñHÂ>Ô?ÎW]=÷"¹7÷"¹7Ý<,YÆ>>*:F?suü=âÁ=Ö«&?M;o;oÛ>ÒE=È3=8>?Ðó69 ^°8Y­B?RXý>ô·Õ>¦»?[`]=p8¹7p8¹7Ý<ÂÏ>>ÀB?e>1Ï÷=T¡#?E(T;Îa;VCñ>¦;=Ëÿ<º;?à9¤¦Ý9ù,?5äÛ>4÷À>WÜ?Wb]=êM¹7êM¹7Ý<=>ÂE>óB?On=¹7=#&?cÉ¸:J;t'´>Øa+=Ïð<|a6?´¼ù9ôÿ©9Â7?ª¼>dpª>=G
?Hu]=cc¹7cc¹7Ý<´sÍ>BÒ>þE?µ='=ÖÔ'?9S;Hò;Uû>2k=¶'=O3?àÞ8¤Ñ91'"?Ý¡¯>>P?s]=Ýx¹7Ýx¹7Ý<­>o­B>[E?Â¡æ=æ¯=¶Ó'?pe;ü"÷:Íå?â©=ÍH=$4?@Æ=8ÈMe¹TN?Äüª>ñ>CÙ?]=W¹7W¹7Ý<¨OÑ>C>B?
´>ëÊ=èä$?ÈH;s¡b;â>N¯= _D=cg7?21:ðcå9¯ÍM?½?ò?¨ ?S]=Ð£¹7Ð£¹7Ý<
¨>¾[>ÄC?¬#¬=w=s,#?câ>;³-;Ó6
?ÏÖZ=ú¡=kcD?À¡f9`,B¸ý`?ÜlÇ>uq¯>1?Â]=J¹¹7J¹¹7Ý<`ß>_n>F?&úû==6¾=_)?#I<;ÝÎ4;-K??=µ¢L=IIA?øÍ9ô
9odF?Ý?õD??^Ó]=ÃÎ¹7ÃÎ¹7Ý<ºCå>ûö>1×K?ÅÅô=.µ=
-?ÁSz;s&;Wë>Ü¬Þ=-N=¼ê2?à9í·ñ¸@?°_7?Ë?Þ(?gå]==ä¹7=ä¹7Ý<ù+·>½æo>®vC?àÿê=
³=¬ö'?õM;R;Óíú>±Q=¼ =´+7?#º9Pmæ8ß¤G?åÉ>ªt±>²Z?^=¶ù¹7¶ù¹7Ý<ÿ>pBB>·A?J|·=á=NÜ!?/è
;Bß/;1Ê>ÊpS==7g1?W
9±5$<?&+·>0Úª>':	?Jz^=0º70º7Ý<K¼²>úb>
fJ?cf->Ï,>ð3)?àZ;¼Yd;x?x=Ç"=3C?°:¨¿9,«I?Ø?LÒî>?Z^=©$º7©$º7Ý<¿Ïª>D*b>(XA?ü¬=Ì
=ó#?b;é®;Þ>§4;=}=w3?ð}9ÀH'9Ö
5?òãØ>½¿>óF?£^=#:º7#:º7Ý<õÑ>ÊC>bäC?§ã°=Øg=zu(?-;Õ§!;¹ü>	=$ B=k@4?¨´99v9À5?=1á>çÈ>¨±?
_=Oº7Oº7Ý<þ>PoM>j@?8F=ár=±ã$?gô:ó¬#;b@¿>}½$=2å<¯8?<ÆÒ9h9æà<?5¿>¸¥>Ì6?l
_=eº7eº7Ý<»Õ>W7>öu@?Ö¬>
ÙÈ=H%?3-;Pö:Wq!?¢Ð<]<Ý½3?D·9h>9?A?zÅ>m¦²>}
?r)_=zº7zº7Ý<
c¶>äÀm>^bD?gï=¬·¸=Bå%?g­3;K%;#?µ@=³?=]ð;?0æ8¬D9ù!?¿	*?s?Ü?@_=	º7	º7Ý<úà?PY¢>9K?5>ÂïÁ=Dý(?m\;°'I;Ô?¢ä¨=	tm=¶6?È»9 é¿8B?Qj,?'?Ô?ºy_=¥º7¥º7Ý<<£>
X>~jA?¥ÈÚ=ï[«=½l#?TØÌ:4;êÆ>)=Eå<­U=?G:Mµ9a=?O¦>G>å=? _=üºº7üºº7Ý<à>¿*>uA?2é=§²¸={!?Æ:¶:¸ÎÐ>6SZ=L=Ù0?QÝ919ø>?;ç>¹}>8D?Â¦_=vÐº7vÐº7Ý<j?}¡>ÈK?­¨L>9>«+?ã°;¿­;l`?|ß=+=eÔ:?`^989§2?Ík?Ôj?×ù?ªÑ_=ïåº7ïåº7ª	¢<Þá>¾,¬=ðA?¼=©Ö=aj$?ýJ;ÕG;s«>z Ã;Æ;h9? T³¶=8c?«Y:Ù":Ã1÷>¸ã_=iûº7iûº7ª	¢< ¢>OT>%D?¨K=%i=Ý0&?FÞ:É­Û:i?37=Â.
=¤)?°179P´8Z/?Y>>Ô?4ê_=ã»7ã»7ª	¢<¹Ö>YÓK>À7A?Ã È=,=}~%?¼í:1eû:\ò>­=8Åº<¥|4?Lã9ÐQ9­F?"F>s¥i>T?ð_=\&»7\&»7ª	¢<¼a >`ºS>ÖêA?Ýy=Ë«@=×þ%? þ:&8;ÖCÏ>=üä<«*?¾Þ90|8ßõM?µÌ>µµ>4N?;ù_=Ö;»7Ö;»7ª	¢<õ­>ñb>µ:D?Þï=Êº=è$?ßâ6;qA;²àñ>J«U=$Ì
=E?UR8P³ª¸¢¬V?­À>A@¥>>?K-`=OQ»7OQ»7ª	¢<'Ë´>
i>"%F?¿»=(µ=:&?£4;ÕpO;ìÞ>Ó?=4þ=×7?Øn6h<892¯!?[[Ñ>ªà¹>+?b`=Éf»7Éf»7ª	¢<ÆÎ>A>§$E?½ñ>Áqñ=À(?l;
j:;"?%#4=¹û<oL7?@ª·ÐèC9D?·W?Hæ?1?1k`=B|»7B|»7ª	¢<hì»>³çn>Ñ^I?à¹%>*þ=öë&??SF;ÉN-;%z?0Ç=oó[=%£7? AG979D4?t¹ ?	??#?r³`=¼»7¼»7ª	¢<¡ô?>6óý=NA?=f]h=.¢(?I;ÿò:áí?ðßP=*)
=f=?ø±9h 9o:?¦zâ>%£Î>vJ?è¸`=5§»75§»7ª	¢<Â£>(>U>ÛD?ýï¡=q^v=D(?½	;²;ì>ÍK-=ð<É8?¸åÈ9`ª9K?
Ù>zÃ>m?ÔØ`=¯¼»7¯¼»7ª	¢<~]«>(uc>mÞ@?ÕÏ=W[=¡4$?ýåÃ:Z@å:eÁÚ>­Ã8==|2?>®¶Ü8¸$?t]>øÌ>¿ã?ù`=)Ò»7)Ò»7ª	¢<<Â£>´fS>xNF?áa;>bÏ
>]")?ÏÕe;ç÷H;Àb?b=Iª=êÉ>?`÷9|ä8R¥W?¸ö>Ñ>¯¦?Lý`=¢ç»7¢ç»7ª	¢<«>Ëi]>#¹E?(!à=Þk®=z$?çy);#&;d}?ðàX=Èß=§99?p.9b	9\5?>>ü?ÆFa=ý»7ý»7ª	¢<¹>m>ñXH?)>,ç=ü²&?Ê³A;åÎ;%? 4=Pß=°Ì2?àw8`+8Á4?Ò[Ã>ivª>È±?vya=¼7¼7ª	¢<V°>(?>D?á£=b8=Æ$?QÍ ;î^0;ïfé>[a=×±<àB?x8Èq`95U#?-ê>Ê}Ê>¡F?¯a=(¼7(¼7ª	¢<Å>rM~>E`F?³dÂ=VÜ=,.?BDR;uû9;£¶?gy =^ñe=Á¨2?~%:P¢!9pÛH?=õ>¿:Ê>29?a==¼7=¼7ª	¢<åöã>t9>{»K?ßÊ>ÅÊá=*^.?6l;Ö];Mm?¨gw=s-=ú6?n9±²¸yVX??~"Ø>þ?w£a=S¼7S¼7ª	¢</VÇ>;>Ñô@?Ú¯­=é=8e&?ò¯;jþ;?¥þ=ÁV2=àÇA?pH9èÝ¹õ]?Seå>÷RÈ>h?#­a=|h¼7|h¼7ª	¢<%X>n^>
??týx=¾ËD=ºò!?[¤:µ:ôè>ê±<çt<cú9?Ô`¹`ÛÞ7?ùmg>
ÝM>rå?»Éa=õ}¼7õ}¼7ª	¢<>3>Õ:>m6D?²Ã=_=»Ì%?}W$;
*;Pk÷>XH%=v³ï<v0?oc9àm¡8¥â;?b¾É>«´>
ý?úÛa=o¼7o¼7ª	¢</¯>>g>H¬A?~ì=9"s=º"?2;zøÙ:â4?´6=·1=ê°8? ig9¸Û9ñ/?Ë¸Ú>uÑÀ>"2?b=è¨¼7è¨¼7ª	¢<`µ¨>J\>ýÂC?¥î=Ã|¹=¾®$?;{j(;.ÅÞ>g¹{=2W0=ó·6?Àµ$8`4L9?®ë>øÖ>\ç?$b=b¾¼7b¾¼7ª	¢<Ùª>÷H>YyB?s=Ï1e=EÐ%?j6½:ÞÀ:
&û>­ê=èÌ<Ì=?¨å9ð·Z9hM9?Üw>äHV>}?=b=ÛÓ¼7ÛÓ¼7ª	¢<A>(YN>rC?ä÷ò=Ãº=+&?´B*;³;á?2I=f=C1?àaj9p8õ;?&T?
?1?SAb=Ué¼7Ué¼7ª	¢<[`Ò>ÞÉ>8ÊJ?âî=£ñ±=ÖÕ+?¾æS;x?;É
?ä¾=­7=ªE?@Á9à9ýõA?Â9?Êh ?:?ub=Îþ¼7Îþ¼7ª	¢<zÅ=E=£A?7J>½w>9£$?5ê'=Ô1=Î¹ñ>òj·;R;W8,?$\ø¸Ð-7YÉ>yì7;@+;x	?üvb=H½7H½7ª	¢<
?®>/¾N?¾>ÏÅà=a1?ým;C¨D;(ç?($=i:D=ö??@ÜÈ8à¸_ñL? !/?ÉX?s¹?Cwb=Â)½7Â)½7ª	¢<+ùÅ>$}>Z8E?þ§=MU=b$?f¨ï:àÙ(;­µ>¨=îÃ<ÿ<?¸\#¹¹cB?n¿È>>­>R?_¤b=;?½7;?½7ª	¢<û¤¢>ÖaV>ï7B?#eÂ=ÐÏ=«ý$?½A5;A!?;£Æò>ojJ=bo
=#07?Ø­:\}â9í4?ã?¯ê>Â¯
?¥©b=µT½7µT½7ª	¢<W´>gà9>uD?Ì|=@=Ù'?úïó:· ;#Ã>¸¯=WÉÕ<K£5? 8x:9v)?IØ>
d>Ä?oÕb=.j½7.j½7ª	¢<½]Û>}>_E?(x÷=Èèº=y)?V(;¨<;Hmä>öW=ýÊ=A?x¹þ9|¹µ9lÄ>?"¬à>3hÂ>Ví?âÖb=¨½7¨½7ª	¢<©	¾>Y®r>­wH?ü@>0Ý=[)?¬;Ü$;	÷>/¡=Ë³]=:?`8Pù94Ó2?ö?¬g?qR?ãb=!½7!½7ª	¢<»K¢>h@V>ëA?¯n¸=xG="?Ë1;2;;ÁÂÏ>cGG=3='÷F?xkT¹È¡\97?JÓ>à¶>lê?Þób=ª½7ª½7ª	¢<NÄ>l>Ø¿D?_Ù=S©=©$?ØåK;¯ßM;ÿý>àÂ±=b{=ð4?1:T9S­C?÷^???Èþb=À½7À½7ª	¢<ë¾ð>
M>,UJ?$»0>x¨>º%?w;&&;nî>µC=Ït0=!ã??à@9`e8,I?ÖA?l%?àü?Ûÿb=Õ½7Õ½7ª	¢<Ôäà>4>wI?MF>¸Ëâ=.=&?Ä;~;Ï?¢¯ó=Ú£=¼B?? ö :påQ9Ø*K?nkJ?¯ú/?N;?wc=ë½7ë½7ª	¢<Sâ§>þ"^>zA?¿Í»=ã^=_«'?hå;Âé:Ø"? '=+÷À<8«,?Ìÿ÷9ôf9ºL?/®>úx>1?!c=¾7¾7ª	¢<F-Ñ>ær>ÌB?Ô+±=â"=ý"?ÚXA;A_.;Èí
?d¦W=ú+ =¿U,?@à`9`U¸cBD?þM'?ðG?Î ?½7c=û¾7û¾7ª	¢<sNá>É>c1F?*v:>nÔ>ù©#?¥{F;õC;cç?æs=¬Z==añA?Ø&ô9øOÍ9v¦:?Â©º>e>Få?½=c=t+¾7t+¾7ª	¢<%`>#µ6>IC?{²Ê=EZ=Èð%?óm;;+2ó>ê)=:Èõ<åú0?@j§¸Éà¸Ñü8?ÍâÇ>Ø+¯>1?ÌPc=î@¾7î@¾7ª	¢< HÝ>p®#>­?#i>u=÷·k?\;;ÕÖú>=J7<%²q?0¯Ä96J9'e?X1?¹ê>#ý%?ëPc=gV¾7gV¾7ª	¢<90?\«>¿	`?ª>á¨=0
C?©ö;î4L;Ýð'?ú"=ðX:=Ñ O?XÂ9PùJ9Ù@S?¥)?¢îÒ>§"M?ßhc=ák¾7ák¾7ª	¢<²M>eý?>BjD?×ó=´º=;Ç'?otN;:	Z;üfò>f}T=0=Î2?ÍÇ9ß«¸-`?í?;,ì>iA?3kc=Z¾7Z¾7ª	¢<Ì<Ü>½>'E?+4Ä=Ê=='*?Ú8;éê;)Å-?ûÅ,=jä<£A?¬a+:±9Õ«W?ý>&	Ù>­A?ºc=Ô¾7Ô¾7ª	¢<Tï>,>çjE?áï=´=¾*?
ÕX;¡r;îIå>1o~=Û2=(X6?À=
:èÁ"9)ûJ?ô,?áã?¶?;c=N¬¾7N¬¾7ª	¢<³0ß>Ý>MG?âv>»ê=i^'?É;Õ»;fô>½Û¸=§E=]¢5?8×9e^9«µ:?(?|±?ê?ðÙc=ÇÁ¾7ÇÁ¾7ª	¢<.S®>?~b>	E?ÙË=Ãw=Y#?ÃD;;ÖD;Ùó>3=üõ<Ê;?@Á8Ðôo9ç¼%?ÿ
¾>*×£>zx?çc=A×¾7A×¾7ª	¢<E§>_yG>nzF?Ærâ=l®=«&?w­O;;rJ;ÁN?hí=ø;=2i5?û7@¨8Ï`.?¢?g?Ú?êc=ºì¾7ºì¾7ª	¢<äÉÃ>>+}>búE?Ñ=&{=f[*?!^;I;-
?«9=lô=
{5? í}8à*ì8¾\,?Ü?Éø>±®?Wÿc=4¿74¿7ª	¢<£¶?Êñ>Î?g>æì=z?§Ó;-x@;öÁ?A7½=ÆJ=Ú§o?¼°:D9Ä?3t?Rå>N?¶d=­¿7­¿7ª	¢<'ô->35è=óÆ??ÖÛ=x½X=ç$?«â#;öè;åX?¨:=u{þ<´;?	·`8N5?üç¬>]þ>þÊ?ïd='-¿7'-¿7ª	¢</½>Òu>ôE?kÝ¶=ïÃ=¦­(?o	;qU;÷ã>8=ïó<?èA? ãN99B?Ç?)Áç>þb?á*d= B¿7 B¿7ª	¢<ûÞà>Çp>K?*>ÿð=q)?h;áU4;%?|l=çÌ!=;?xU:9ÕTF?o>?\?Î ?)xd=X¿7X¿7ª	¢<PNÖ>X>úE?'6>wÃÅ=dp,?ÏH;r¢;Û)?G=Vø=g}:?tá4:º9kG?b>6}>m
?¸d=m¿7m¿7ª	¢<F÷> '?>&Î@?µçª=é=Þ*#?<²M;@6;À@?ÊbY=3=¯|>?@T:9ê¥9ó(?¯ié>
±Ì>Öõ?±¼d=
¿7
¿7ª	¢<!µ>;òn>>sB?©Û>)É=Í'?ç<@;¾';±°?Øu*=,Zù<</?Üô9°:U9å/?9>ð>úM×>zÓ?Ëôd=¿7¿7ª	¢<Û>¦¾>n)I?>v`>E¡(?«äo;pI;¬¿?s=¢Ý\=Å?7?ØE¹ï82X$?6(?á?ä?Ae=®¿7®¿7ª	¢<½>¾.>õü??°)ä=ò®=Lï&?
;zÇ;Hhã>%=ç<
7?@Â9cµ9½J,?o§º>X¡>ùè?e=zÃ¿7zÃ¿7ª	¢<Î°>Ff>°C?¨[ø=Zg¼=»(?""-;dH;¨£?¸ºÿ<Ï <ïK? 4¹z¶Q0?ö{æ>klÊ>m¾?>e=óØ¿7óØ¿7ª	¢< }ï>>4L?È9'>÷=Êë,?^[;º;P~?%¯='«i=â??h¸=:¼:öà;?4Ïñ>ë°É>ßu?Ae=mî¿7mî¿7ª	¢<¬ÒÎ>r>Û»D?½ù&>9>Õ%?ël;ðJ;Q%?kó?=ÖÏ=$7?8ç¨9¸9çÞA?3]?/?ª?hde=çÀ7çÀ7ª	¢<òÑ>:>C?°#Á=én=øo%?dÎ*;rf;qS?¼N'=åÅÞ<C@?LfÍ9ðRw9	ãC?}ü>nØ>
S?Ê¬e=`À7`À7xz¥<d>YE;>$¦B?ja|=ÄF@=(?§¸:Ý¨:Õ?ðÊ-=<ýú<*C1?Pðe9¸tN?·>ÿ1>=Y?
×e=Ú.À7Ú.À7xz¥<k½>}ê4>¢9N?}º=,ì=ï-?QjS;í:Ã[d?ºý=O:=E?X5Þ9¸Î`9!bK?8?Å>b>³ ?äÜe=SDÀ7SDÀ7xz¥<ÀA¹>i>:}K?Ðg1>_Y>i+?H;ÅYK;bD+?î= «<@A?à39F9x3?ü?ÀÚ?Ù?¸Þe=ÍYÀ7ÍYÀ7xz¥<>ú>Ä¨5>;qB?=ègm=¥= ?¹@-;K|;A®#?A§=óÍ<R7?è{Ä9@ÿ8ÏJN?íw¦>-T>¢?øe=FoÀ7FoÀ7xz¥<R­9>µ×â=Q?Jä>NèÑ=ÅW??-mý>o£æ>¥?àf<÷ü<ºR?ñ¸ô9°a?²;Å%Þ:u?Ýf=ÀÀ7ÀÀ7xz¥<Â>
ã,>.÷D?>ä=!°=È%?S;Ùþd;%ì>3v=ª\=d6?/£9Íu8o;C?¾rú>â>²|
?6f=9À79À7xz¥<Æ>Í2>ÕrA?DZ³=tó=Ì¹!?1!;"	;%$ñ>¦
=mìÌ<m{,?è¸9PÂ¦8íâC?ÿd>è>·?5f=³¯À7³¯À7xz¥<þ¢°>]i>B?#Ê =r=Èº)?Óí';_þ:Á4)? ]=³´=~=?¡9À©ô7VÑS?wÄ>±­>OÈ?mrf=-ÅÀ7-ÅÀ7xz¥<Û¸>lòn>bF?½C
>÷¢Ó=k?'?A¥g;EB;Rl?¡=LF=5?0IT:ìÈç9Lb??Ûn
?«ð>.@?­f=¦ÚÀ7¦ÚÀ7xz¥<8>ö}B>iD?sf0>dc>îü!?¢j;qÑO;\?¼=Ò>=7@?vÙ8¸9Ü¢9?£Gë>GÏ>ÙJ?BÏf= ðÀ7 ðÀ7xz¥<«VÂ>Ýy>ZG?	¶8>°
>öy*?+s];82;&?äÉ=qä=C?ày:@:½{J??Rß>¸$?ôf=Á7Á7xz¥<ã>oK>Ù
E?Î>>¤Ã>_­$?LWJ;ÎX;Z9ï>hT=gËE=¢ú??£9}9Sý<?­ä>ÍÅ>0?ûg=Á7Á7xz¥<d>Ïm>×Ï@?Êq=9>c=Ù#?Òçá:öô;)EÊ>³í
=ZÃ<(S6?Àï¹ 00¸V?çoi>©~R>wó
?*g=0Á70Á7xz¥<Þ{¦>ë§Z>áêB?ðÝÛ=PZ¥=3*?ÐL6;$,';7?»=Z$0=í=??>9~%9\@?®!?'å>±~?U0g=FÁ7FÁ7xz¥<ú>ÒJ>ýõH?æþ >
îï=hÇ+?4+Q;Y;b®ö>Ô½=U=:W<?y9 Ú9ÂÂ@?n(?×	?\Ù?·Rg=[Á7[Á7xz¥<Öï>ÁR>óA?_C=%©f=¸T"?:R;¦Ã;ÿ<ý>vÝt=f~!=B?@Â8 H­9tW%?	8¥>Áa>y?¡Zg=ùpÁ7ùpÁ7xz¥<µè¦>êîY>2D?K¡=ì\=^À(?è´;V#;í>¿5=!Ï<AÐ6?419p"9Ïÿ=?u?P@Û>àü?sg=sÁ7sÁ7xz¥<Ge>*Û)>±F?ìH>m®Ù=æ(?®N-;=ÿ';É?iy= d=«·0? ¸·¹.?dúÃ>4!®>w?Äg=ìÁ7ìÁ7xz¥<	?D§>m¯Q?jV>®>øJ0?JDf;²wf;æÆÿ>¹=´/2=íN?Þ9»9ßMP?a
?õÚ>Î"?52h=f±Á7f±Á7xz¥<£µ>YÐG>Î??hbq=õ;=7/%?ô;§#;ÌÐ>âs<=V=B3?ÀLi8@ÝH8C/2?ÛÝ>ÐÝÉ>¿¬?9h=ßÆÁ7ßÆÁ7xz¥<vR>æ¯?>xh??ÇSf=&ß7=èV ?¥:R:Ý&?'=j¼<yÌ8?U©9¶;9./?\>å=>Ñ?Bh=YÜÁ7YÜÁ7xz¥<cÉ­>FMe>dB?=ù=Öð¼=>)?*F;À¸G;yþ>IR=Â
=>?@8·¯9ß?3?b?Û?öUh=ÒñÁ7ÒñÁ7xz¥<J¢>~T>éC?Î!ò=Xæº=Ó%?ö2_;ô_H;?JPv=
´'=áÿ;?èZ9@®e964?¯æ>ùÏ>K?ûZh=LÂ7LÂ7xz¥<òú='¨=Z??YbÚ=ð·¨=ê­%?ù;lOò:`p?ô<Ý%µ<{,?9Û~7â>?
® >2#>Ë¼?lh=ÅÂ7ÅÂ7xz¥<«>Ì/`>TC?Eí³=Ê(=IQ$?3;'Rö:æl?¡;=¹#ù<.@?¬æ9Ø¦Ò9D3?32Å>y*±>·x?Çh=?2Â7?2Â7xz¥<ô>ó)M>ý«D?>´Õ=¦#?;B;L5;ñ/	?KàL==Ùø??i9±¨9,2?÷>%êØ>Å?îh=¹GÂ7¹GÂ7xz¥<kvÉ>¹>ó9C?ñÍ=¾>=	(?O+û:	m:;ås¬>z)=	Pë<q8?PºÅ8Ànñ8ü01?5º>*ü>öÀ?p¯h=2]Â72]Â7xz¥<#>ZB>éø??r¾=2}=© ?Eõ:¶;ôñØ>%=²QÜ<Ä4?¨ÍÇ9`K¤8íÂR?6 Á>í­>H!?pÈh=¬rÂ7¬rÂ7xz¥<÷ï½>Vºs>DG?<¹=j=F©'?ÙýÊ:yÉ&;úÈ>m="H=êjC?Ø¥9Jø8ÀL?ù®>Ú¿>?óh=%Â7%Â7xz¥<üE>\@>9ÑC?UÙ¾=£H=%(?§Ì:på;2ªÉ>7\=#¬<&ØD?ð*¸®9ò?Zë>r½Ê>Â?Hùh=Â7Â7xz¥<¢¬>Ê_>{E?«·=%=Wg(?ÌÔL;*iW;Nmó>¹3k=l¨(=¦2?ç···J2?ÇÈ-??à!
?Ài=³Â7³Â7xz¥<G{ª>I¤`>GB?U^·=pæ=&?ý!;·Þ;\ â>´=aN=$A2?è½¨9ààð8fû;?)¸>4¦¦>/s
?á	i=ÈÂ7ÈÂ7xz¥<î>ô.>Ð)A?ÆUÌ=6Þ=X»&?Þ;Þ:÷¤;äÝ>Y/=­ô<v7?ý¸ðàµ4?¬Q>Àµ>¡?µi=ÞÂ7ÞÂ7xz¥<ÄàÈ>ù>ôÓB?us­=Ë=hÅ#?E;IÑD;L0?:©=(É<ªC?ì¹ðÆ9è/	?vU?â+?þ¦?ái=óÂ7óÂ7xz¥<">$ÈN>gLA?Y=j=u(?1ñ;Ox;ÑÖ>³lN=SL=#c8?PT²9@ý9AÍ5?4jÜ>¬ûÂ>ó±?X0i=ÿÃ7ÿÃ7xz¥<«»>¨ºv>3¥B?~§Ü=pÏ«=c$?u
;é;ßù>ñ^=X=¹:?Ó-9©D9Öñ1?é|Ã>C=§>ä?PSi=xÃ7xÃ7xz¥<»>ËR>¶B?
Á=@={"?`ÙÖ:Êû:±pÚ>Ð°<r<;É9?þ¦ª9t9L?­î>\¾`>_Ã?ÐWi=ò3Ã7ò3Ã7MÖ¨<Ç§Ø>¶ã>äI?½¤>Ë­Ê=Ö*?éÎN; äX;Êô>YÅ¥=\=Ì@?Lz: z9$lT?z£?o`é>É?Ji=kIÃ7kIÃ7MÖ¨<ÇíÐ>);>)ND?xÆ=çR=D&?-ý<;2}B;«Âø>Íy=36=>d/?P+9hâ
¹I1J?.ÂÊ>üu¯>ñé?¿i=å^Ã7å^Ã7MÖ¨<Â:>p7>®²C?|¡=Hvz=¾%?ý\º:V,;æÈ§>½i=1(=kj1?@79¼«9h%?O¢>ph>;ý?fi=^tÃ7^tÃ7MÖ¨<'R>SM>öæB?±dù=lÁ=cS%?æ,;0%;ù?&hV=&2=\û1?À:$B9Â(>?Ã? >ò>?Ñi=ØÃ7ØÃ7MÖ¨<ê
³<;ém<Ú§@??È=ïÄ^=hÈ!?cÈ;T÷;;jÏ>-|+:Á­:½Ô>~· 9ÆWÈ<Én8J¸Þ9î;=çi=RÃ7RÃ7MÖ¨<¦³>í¨h>L¬E?k+>Pm>^$??t;i{;ÿ´ø>Z¨=8ôC=2? JÀ8` 8Û5?¡ØJ?íw5?5?

j=Ë´Ã7Ë´Ã7MÖ¨<Ùª=1ac=Öo??""=á`= ?Ka;ìE;·ÀÍ>Ñ2Q=-d=».?Àöe9 r[9Ù)?X\ê>ô°Ð>¾?¿j=EÊÃ7EÊÃ7MÖ¨<ðÇ>¾~x>/M?9>:6a>`$+?<<0ú;~?Ö>%³=:?¦:0æ9J~7?¼èÿ?WAÜ?U¸?6j=¾ßÃ7¾ßÃ7MÖ¨<-Ýä>¹.>X-K?~©>¿ÇÞ=ú+?¦b;÷R;Â!	?íÿy=h+=?°:?Hõ2:à{e9ËDS?1Ç
?ÌÐã>{Q?hj=8õÃ78õÃ7MÖ¨<ûi>¾6>ÙLC?Ò'>´×=Ù&%?uR;LF;Í?Ú§=ÞÿM=H1?`9@8m=?:ÒÈ>	y´>n?g~j=±
Ä7±
Ä7MÖ¨<Üùå<Ð/<¤e?À
¦>ª_L>P?l×<'º;%2?þ';Sºú:)ú?	m`9å!9Ù?
'; @;nhE?3j=+ Ä7+ Ä7MÖ¨<Ë<´>Âh>ÝF?Æþ	>è(Ð=»µ)?c/F;Cw0;
Á?--=4ó<Ãâ5? 8=®¸rG?ä?ÃÍô>É?®§j=¤5Ä7¤5Ä7MÖ¨<Z<>N3>¹E?Vr×=2A¤=ä'?ÿê-;ÚÁ;99?­>=è¨=6?´80r8Hg0?²¼>¦µª>í^
?¾j=KÄ7KÄ7MÖ¨<Ë¹>p>fE?××Ò=Hf¢=¨.&?Ï5=;ê´*;Öß
?ªì=G8=Ë2?äW:ÌÒ 9´J?Ü>\#½>FE?yÑj=`Ä7`Ä7MÖ¨<£È>ÿ°Q>C?Ý="t=ñ¢'?¶z2;|Ç; ,?=Ì×<Jë:? m¸x~49öF?î[Í>7³>
Ì?úÚj=vÄ7vÄ7MÖ¨<¦>®Ü@>B?OÞÔ=\¼¢=n'?Y	;7é:?Vÿ-=¬mì<¥f<?7µ9 6'95G?©>öT>j?àêj=Ä7Ä7MÖ¨<¸oÆ>M{>xNJ?õ >/{ã=B)?mÁX;W^;ÿù>¡t=ÿ+=ª6?[ß9Ð7¸Ôé^?ú;?!}è>P?ïj=¡Ä7¡Ä7MÖ¨<>]>n:>}C?±E¶=="?.Ëé:ûñ:¿Bø>¤h^=¿=sË;?(´9@4²9.?|Ý>:ÓÃ>uÎ?<þj=~¶Ä7~¶Ä7MÖ¨<;Á¡>¯yV>~A?¬³=Ý¦=Í,$?èG;xàA;ú¸?ce=ÁîÏ<È3?X£9øC9/?ø?µë>?«
k=÷ËÄ7÷ËÄ7MÖ¨<Å®>af>hA?^ì=¯h=r*?
!;;72?^==4\=Ö<?8²­9°{9%³J?1>µÔ>àú?±%k=qáÄ7qáÄ7MÖ¨<àÅ>Ý<>$E?8²Î=¡9=c)&?3Ñ;ß 	;D?&}¥={Vd=9?ø.:093ýC?¡wÑ>Ý³>B?»Xk=êöÄ7êöÄ7MÖ¨<CÐ>º>ºlE?ýh>øªÌ=ÍÞ&?~ø9;¶\/;L¾?=A4=¼8?t:þW9r§F?ì??H?:_k=dÅ7dÅ7MÖ¨<4ë>+É>äþH?[µ(>[>0$?';Ðª;Ê[?lçÙ=Íö=×<? ÔX:%:eÜ8?ÛÉ??vÎ!?Ã·?k=Þ!Å7Þ!Å7MÖ¨<>ª>`>qvB?`6·==Iw$?ðD;áÞ?;ÙÃ?6=.þ<Æb7?/³9ºµ9Oç*?JOÏ>a ³>#?ó¡k=W7Å7W7Å7MÖ¨<ÿ¨> ^>$LB?pÄê= Õ´=ß,&?-¸(;;}|?c=eL[=A6?Ê¶·¸¸;?k¨Í>7¶>º?¤k=ÑLÅ7ÑLÅ7MÖ¨<¾ð·>¨½i>uI?ñb9>±x>T&?y,,;{ñ3;Lòô>×ER=,=±m4?`Q8 ý2¹§S?¥K?aî>?yÚk=JbÅ7JbÅ7MÖ¨<¦ª>°S]>pbE?åË!>yc÷=²m'?¾3;4¶G;±å>-a§=¶ñp=®Ö1?W¾7,µ23?g@ø>bã>W¿?¼øk=ÄwÅ7ÄwÅ7MÖ¨<?É>W>3^F?->Vç=,?M¦N;ç^3;ew?¬Í=F(9=2>?5
9 ° 9:n8?aô>óËÕ>+&?fl==Å7=Å7MÖ¨<`µ>FAp>svA?#=:ÅV=Ø`&?Õ;r*;cí?*=È%@=
¾:?p9 ³9à2&?Â¿>T]«>ó;?%Pl=·¢Å7·¢Å7MÖ¨<Î±>'új>³A?ö°=ãÍ=r	$?_;ÔÚ;±ï>Àô<Ð±§<ñÐ:?ð ¨8fL 9Z-?Ò¸¯>u(>ëö?[l=0¸Å70¸Å7MÖ¨<çóR=ú=OÇ<?T<öq<¾Æ?IÙÒ9%`X:
vy>6_<ü,<ñ6?<ë9Àè©¶Wþk?@:¯\:!?9l=ªÍÅ7ªÍÅ7MÖ¨<Í.Ã>Rt>C?ý¹=ÇF=®*?p7;<y!;ö"?q(=Ó&à<f`@?8 ^¹:Ã¸Û.7?#eÓ>Óó°>ê?¿±l=$ãÅ7$ãÅ7MÖ¨<*¥É>§>IÂH?K`(>C>Ïº&? M;K½A;Æ?|A²=o=Uy>?0ø:PÏk9¢SF?Ì)?ßâü>_ó?.Ál=øÅ7øÅ7MÖ¨<üÉ>£>ZwA?@!=ï[=E$?ÇND;3;û÷?W"=|ì<G¼/? µ88Ì8ðü.?xí
?B?ÒI
?ÄÈl=Æ7Æ7MÖ¨<è>Ì¶R>OA?B£=ê~=¿$?f~;Ð62;Ìà>]"=Þ{Ù<S??º"9$|9¶'?ôo?|(?ÉÃ?äÐl=#Æ7#Æ7MÖ¨<È>ÿ>Ï9E?æåÕ={Y¢=Z¤(?f;µ?;ä?ôE=¨F
=¯m6?Ì7æó7îO3?JìÉ>¯>6±?ÁÒl=
9Æ7
9Æ7MÖ¨<VÐ>,­=«~A?´Îë=Q;¶=¹¡%?a}?¿H?ê?²;"x;-8?,Å8zãÿ8Yù?.D:ô^:vâ>²èl=NÆ7NÆ7MÖ¨<` Â>t>ÐB?}<>
`Þ=u2'?Ið;ÉðA;!Ó>w;<=7y=Þ;?ËC9Pº8ê@?Ê >ÖX>Úo?ïl=ýcÆ7ýcÆ7MÖ¨<>ÎÛ=>ÈôB?+Ô¥=àø|=HÐ'?o;9ÚÏ:Ê'?>=µ!¹<4? p[8 Vð¸·»V?0l >*É>pÏ?Äøl=vyÆ7vyÆ7MÖ¨<UÊÁ>ø{>P E?ï¤Ö=Ý¤=m'?Ö¥-;=EK;k±Ú>Q6=´TD=
<?P÷w9#Í9TH)?¿Õ>·>²?°Fm=ðÆ7ðÆ7MÖ¨<Á«>Óÿ[>~G?.[>¡FÏ=Åh(?pJU;4;ûÄ>="µ]=¹:8?Øá9ÀÀ9¹©9?n?ñà?CÜ?ê´m=j¤Æ7j¤Æ7MÖ¨<ld>¹>®Ï@?Oú>ck>ÀL'?ã÷>Çj>åû>ç¬;½s;ø5?j!l¹`c8×½i?);`³;ò?9Æm=ã¹Æ7ã¹Æ7MÖ¨<â½>Ðr>UG?Ó¬=N%=º!-?F
;P0;(Û>0	b=Ú=M>?Ðî9§9M<5?Æ¾>§>? Êm=]ÏÆ7]ÏÆ7MÖ¨<t¹>5v>@?©ç=Ù´=cö#?t¬3;sú;|_?ááM=Õó=úX8?`·9FE9ÿq6?^¹>%B§>b
?¾àm=ÖäÆ7ÖäÆ7MÖ¨<ç>ó0+>ìÂ@?çf}=å-A=Cç'?-ß%;5ë;z,"?µ]N=¨£="4?À,)88hj9î?w¯¸>­>¯?ôm=PúÆ7PúÆ7MÖ¨<|]>½ÁF>õB?9ï¾=o=Å#?Þ/;A>ý:è¾?|c=q' =jÐ5?Z1¹ ¶·¸/ð1?h³>4½>Æ?òøm=ÉÇ7ÉÇ7ÿ­<Ê[°>%=a>®qH?èú´=f=(+?ï;,õ
;	?e{ê<Ù+<K.P?F9`'§94?U¤°>$>½È?xn=C%Ç7C%Ç7ÿ­<IÃÂ>ýû~>ãC?9ó=V»=,&?ôd5;Ü;¦ç?Úk=K[)=7¢C?ÄR:Ë§9ßäD??aÓ>¶>§?§#n=½:Ç7½:Ç7ÿ­<©üê>/>ú"G?ô>VóÇ=ï8*?²D;µ$;Êô?×Û=ÂS=@?°ËX9 %­93£0?Cê>yRÇ>QH?b_n=6PÇ76PÇ7ÿ­<´Ä>4X}>bÄF?¬6Ý=Ç¨=xí'?[;§;å?¢9=P=Õ4?Èá9ð}o9tû=?íÓ÷>Ð>x?ÿen=°eÇ7°eÇ7ÿ­<îÚ>£ÂF>LB?âÙ¢=ùz=SY&?a´:
Ø:í½Õ>P&==oé<Ñ°6?h¸0¦Ì¸MA?b´>V¤>ª?²n=){Ç7){Ç7ÿ­<êý>ÄÖO>ÏE?P»b>¦*>f1*?Ë~î:lùð:Í]ý>ëTß<ð<U²3?@×8`V¸=Y?³µ>
 >AÝ?«ªn=£Ç7£Ç7ÿ­<ÎË>Í>·C?õ={Ã½=S%?¯ÙD;ª6;M	
?í¨=õFf=ïa;?p¹9ÀT82ïF?Gk2?´ò?í?#¼n=¦Ç7¦Ç7ÿ­<ð>
O>A¿A?FYà=@:¬=¼&?A;oØ:xþd?wú_=è=ö[8?ð9m]·f·R?K>s;s>(Ã?u½n=»Ç7»Ç7ÿ­<a<³È<ÿÁ7?µëå;c³Æ;?TP9sâ9Èk>5Å<¿Â;ø×/?Zi^9³7Ð
?¬kø<¬qì<Ë{?4¾n=ÑÇ7ÑÇ7ÿ­<Ù¹>Ét>T\B?ü$É=o=$?­:;¢B;¾õ>(Ø=Ë<÷l7?@W÷7x.9Þ%?ýàü>ä>Ò
?T¿n=æÇ7æÇ7ÿ­<±»>HE>KÆC?B =*z=ZÚ#?Óþ:Z]ó:L?ë=¿Xå<u(?À¦¸ð¸$)?Bºm>~U>a?ëÏn=üÇ7üÇ7ÿ­<&§ü>¢>ñG?G>¨¢×=ÿY&?K^;S¾j;«lò>	=Õ«5=Ò%H?Øßá9x^ß9}t:?üèë>ûÅ>gØ?Ñn=|È7|È7ÿ­<¤> [>S??ÈÊ=ÄR=§J!?¦à;xï:9û?6 =3°<ªM@?g7 =9ðé ?¡¤>çx>úÀ	?ÊÔn=ö&È7ö&È7ÿ­<&À°>HSc>¹G??'>ô>I#&?e;;¸F;àæ?'Q=ß5=sx>?ÈÝ7: 9ÙO?¦ò>¼Ó>P×?èn=o<È7o<È7ÿ­<ÄT>e-3>ÈB?ý=E(j=Û¹,?R
;ÚO;ò>4x=PÞ$=c³@?.: ³ä99?¼²>ð>?²ïn=éQÈ7éQÈ7ÿ­<îÈÃ>²>ÚC?4lì=Ab´=ÜÃ'?I1;ä;v/?ü¥=Üå_='e5?Q:`t
9ÂxJ?.Ý>ÛÉ>]Ç?ðïn=bgÈ7bgÈ7ÿ­<¨R©>k_>¢ðA?~,>â=%%?O;rþ:EF?Þu=#3=¼®/?`éÍ9àD>8@G?Óð>¿Ò>qÇ?o=Ü|È7Ü|È7ÿ­<¬Bº>é\o>ã4G?âÊé=-`¶=8$?ñ);ÆÛ";
D??<|=Ì/=[§7?xoI:ø«9vJ?­^ç>cÅ>ÕC?Po=UÈ7UÈ7ÿ­<¢?ð>O>L?>¶ÑÔ=Û+?@§;;T¤?Uã«=oÇf=J¬>?&:LO:Â9?W#??3?pG?5o=Ï§È7Ï§È7ÿ­</õ>a¶>¥·N?dÌ>Ø|Õ=é¡-?õ;^s@;ïú0?ÿ=P×A=WO?§:d6¼9çP?+?PÞ>¯$?yjo=I½È7I½È7ÿ­<¥ÏÓ>Ö¨>»cF?·Ò=uQ¡=Ê1'?ÜX;iÜ
;Jp?Ê[=µE=`:?ø¨9àío97?DÄ>C©>Â?o=ÂÒÈ7ÂÒÈ7ÿ­<KS®>±f>yB?ìÄ=ÅÅ=ÐÛ"?må5;Þ9;8éú>_R={=pú/?83¹À&Á7Û?\dÎ>M²>Z?ço=<èÈ7<èÈ7ÿ­<çË>¸>]ÚE?ñáù=tª¾=Á'?GY;¬Q;Á?=ùoQ=t8?Ð':Ðì¤97B?Íñ>½cÍ>áC?èüo=µýÈ7µýÈ7ÿ­<[WÙ>.ë>=BH?Ãã4>B	>§\(?h;*l;û>>^=µÇI=¼
@?÷Ð9P\L9UQF?Ý>ö*¶>³Z?p=/É7/É7ÿ­<|{>ßC>t$>?7Â=V¿=WÒ#?;7Ú:S7Ö:Ðc?¨ç<¿<PC?ô½99¾÷+?Sg>$jL>úÙ?}#p=¨(É7¨(É7ÿ­<Î.µ>»l>D?L;Ð=x: =
Y&?9û1;â;f/?pwi=hñ!=G8?Ê": y9e!L?=Å>ð¾±>ï	?ü#p=">É7">É7ÿ­<r4¯>!1h>s+A?ó=D^O=ôî$?Û;¹íý:hù	?­'=Ûà<æ>?ÈB9ày9r¬.?òN¤>éÞ>à.?¡sp=SÉ7SÉ7ÿ­<r>óy>>è2J?3ý$>a¾ý=Èt&?¿:^;8u;rÿç>%ï=L2B=ôw8?PÁÎ9p(º8¥I?ÿ?ßÍ	?MÜ?zp=iÉ7iÉ7ÿ­<|.>xà3>*F?VBØ=ç ¦= &?& ;¿);>ò>*Í=·Í<ø8?\¢9þ#9¼çA?èKæ>FGÃ>ô?£p=~É7~É7ÿ­<#¹Ö>Ì>K?>´òî=}ê)?o*;ðk;åN?^a=N¬N=É¿<?h9ø¾¹æ]?áz?e)ó>E_?aq=É7É7ÿ­<½d>}lG> C?ÏÐ=¯¡=Ò%?T>:ræ:Ì­>±¹ù<q«<Rí:?Ï&9à¼8­J?>_W>ña8>^?1q=©É7©É7ÿ­<µI>:(P>5@?Ø¹=Ø=	_%?$2-;ÍÔ;¦?§NÀ<<c<{4?[·üÆ|9@f?ÔÄ±>` >Ã
?4q=û¾É7û¾É7ÿ­<=ÿà>E>»ÚE?>¦ðÜ=Õ%?ñ©w;a;ã?ØÕÑ=F`=kû=?¸9Äf9ä;?t3%?æ
?ê?X:q=uÔÉ7uÔÉ7ÿ­<ÔË>ã
>[×D?p1ñ=F¹=PÝ&?Ç»0;Yl$;R	?o|=ë,=ãá;?è
­9PÀ9âå5?ÌÄ?T½ó>?bq=îéÉ7îéÉ7ÿ­<ù=>ý+@>&@?£=úcg=®E#?n#=;JJ';·?«ä=1Å²<h8?@Oy8 )8Â8?«ü?3e?T0?Rhq=hÿÉ7hÿÉ7ÿ­<Ó¿==EÍi?qÏ?aÂ>°ñP?5<(É?<¥$3?«Ë4<¸y;rK¡?Ú-9´9Z\?Kô<=ÕÒ;}&<?»q=áÊ7áÊ7ÿ­<k`´>g^>;þO?Ãß­==Ù+?:É;9÷;B?ÖÝ÷<Îð¢<î¶B?)ö8àÐ8ñë=?ý7Ë>g|>³`(?Óq=[*Ê7[*Ê7ÿ­<Íì2>dî=w\@?MµM=}l=34&?Xô­:	; b¢>[ìÄ<Mõ<Æâ-?.ü9V°8+i?*í>¯\>M	?J¤q=Õ?Ê7Õ?Ê7ÿ­<Ñ>]D>¼ßB?lÀ=oÏ=%?X1;Ð3;ý>m]=´r=Æ´8?Ð-$:\Ë9lñE?ÁÂ>júª>-J?©q=NUÊ7NUÊ7ÿ­<þÊ¡>_AY>¥>? T=6V$=59%?3.;qÔÄ:(R6?¸)ß<þ×¡<0?J%
:Þ9V£@?s>5>Á?*¯q=ÈjÊ7ÈjÊ7ÿ­<×Ñ>
O>ÃMD?u.>Ì>Ò&?K4;ëU;MÃ×>jq=lÐ/=ï=?ÓN:Hýé95oE?6?£mÚ>ª?âÇq=AÊ7AÊ7ÿ­<)À>úÀy>i÷D?Ë¯=rÀ=3)?n>;;ÆF;nñ>à+c=b=66?]9à«V97?»Úæ>
@Ð>Áä
?ÖÈq=»Ê7»Ê7ÿ­<ç³>¤g>ËÑF?=ùW=Ì1?v3;AÆ;ÿü?ì=L¶*=C?H-3:ôi¹97L?q?45Ò>åk?!ëq=4«Ê74«Ê7ÿ­<Yâ>|¸->xÒC?ÏX¾=`¼=mæ+?¡î:[iÓ:Øµ>¯%U=T=X3?èRà9pv)9yÂB?¯o>¹±r>Ç0?×r=®ÀÊ7®ÀÊ7ÿ­<4Î>§B>«X@?¿¿=d=&?Ûm;Ñî:
Ð?yæ='Jï<+?XÓ{9(ºP9¥(?Ç£>t>}?kr='ÖÊ7'ÖÊ7ÿ­<»W>¿F>l^D?³oå= ¶=ÃR!?l;§õý:1,?Zµq=ÆÝ-=ùñ1?hÛ9àÀ8+¾F?ÂÞ³>×t¤>2ÿ?ì r=¡ëÊ7¡ëÊ7ÿ­<«ö>gØ>×ÄF?
]>àË=T·(?U¦{;y(`;Ì²?NÈ=}x@=;@;?ÀÒ°9È"H9îÖ>?CCë>=ÜÅ>I2?S)r=Ë7Ë7ÿ­<_Ñ£>NT>ÊE?ìP«='¼=p»'?IMú:1¦×:?^=guÃ<Ýù??à)8Pè9-~?#§>W&>a?3r=Ë7Ë7ÿ­<é¢>WbW>'ª@?HÅ®=é=Ñ%?´Æ(;êBü:G+?sÆ^=wè =â61?=·p×¸&¢8?-¥½>ÇP­>a?W4r=,Ë7,Ë7ÿ­<'bÑ>»>_F?ÔF>©´>ÒÂ'?¤;;;n?0gã=w=A;?Ð9:(5á9Ð>?ü©R?2Ñ1?ý¤?<r=AË7AË7ÿ­<÷Ü>,>0M?P>\¡>-4'?Ü;ÂM;oö>s¬=¡r= 5?4:-:°¾:9 J?À¯ú>ÍÓ>o?¯?r=WË7WË7ÿ­<M´>Kpj>¯D?pç=}¸±=j&?ÑV;}X;D¥ý>÷&=¼2ï<ø12?Ð÷®8Ðô¾¸º-K?o#?@î>¦?TJr=zlË7zlË7ÿ­<<C>cþ=5ÂD?âÿ¶=I
=v&?;%N;¸9:;±
?S=P!=]ó3?p@98W¿7?;Ë
?<ù>®?¸wr=ôË7ôË7ÿ­<Ô>,@>&ÊB?=©ûk=e%?´Þ;A;Ï2í>S`=/Î<<ó;?XTs9hH9ñ¾6?næ°>!>'?~r=nË7nË7ÿ­<úç>e>I?1ï>cë=l¦'?«&;¬3{;3Ê?íÆ=£E=î&A?à-:@Aç9;þ@?ÊoA?$?cu?Wër=ç¬Ë7ç¬Ë7W[±<ö
 >ºS>¨B?,N¬=¯=¹[!?ûÝ:Ð!ó:"Né>buÿ<·<§#2?@ª8LíB9Íô?ÓÁ>»©>U?±s=aÂË7aÂË7W[±<h;¿>åz>\nC?ÖdÙ=R§=È&?ºÙV;UÒS;Ô?­¹!=ê¼é<ì 1?¼ÊÒ9ø9ó0?¿Ó>©M¹>TD?¹.s=Ú×Ë7Ú×Ë7W[±<9²>ÌÆk>¼èA?¬Ù´=¤!=ê'?¼ÅÛ:Aû:à>rÆ}={e*=¢>?h:¼äå9+>6?Â$Õ>ír»>±?RVs=TíË7TíË7W[±<LÞ>'6>$÷??^è¤==	D"?³;,D;-Ð>Ì4=1
ò<`õ>?ð]Ê¸é8/?¼§>³>B[?ó{s=ÍÌ7ÍÌ7W[±<5%k>P>ãÞ@?ñÆ=~x=¬Ê#?å©;;	J?¤x	=µ³¿<x7?h6¥9p8£R?ÂÎÒ>¯³>o??s=GÌ7GÌ7W[±<¥È>t/>4ÎF?ß^ï= }·=û&?ç^;JI;.0
?Nëg=¾,#=îì5?ø¹ ~¹²<?Kl
?Kï>
?s=À-Ì7À-Ì7W[±<T¿>Wüy>îC?m£=y=7'?æ4;aï1;ÀÞ?=Ø9=0Ý<? A9jG9í<?IçÅ>¬°>ÜÙ?ás=:CÌ7:CÌ7W[±<4ù®>Ic>ÎE?v·=ü=¶Æ*?óq;E r;
?hè<a¢<;.7? S8Z9³¢?ì:?]$?|?îs=´XÌ7´XÌ7W[±<á°Ö>§í>¼ªK?×'i>ÞP4>T%?`¬;;.ï?P¸¨=,×`=@?Ü:l2:3?=Y?UÃ3?Úë?"t=-nÌ7-nÌ7W[±<£ã²>Sqn>¹@?<¿=Q©=Â#?é##;^bA;ö×>v{=ñ2=ÒN4? ~å9Ü9ò9+?÷?ÉêÞ>?2*t=§Ì7§Ì7W[±<£>ÒV>àC?=Þ>tÖ=Ì"?;
ç:;Ç¯Õ>J="oK=¦Y9?ðgæ9Hh9;?Yì?±7é>z¶?+Ut= Ì7 Ì7W[±<Ø>ÎO>ÌbD?Jtû=M¿=?(?õ ;©B;é&Ó>­_=ÜÃ=´X=?x¸ +Y8­4?È¾Û>§¿>ÆÜ?ºct=®Ì7®Ì7W[±<ßh¦>Ôw[>B?gÃ>¿£Ò=Õÿ$?Nu;Ú=;eOø>Tf=Êi=¡£<? î8`¦£8s<?aEö>¶Þ>
?lt=ÄÌ7ÄÌ7W[±<Z¦>W>ÿE?0Ì=ús=±à.?õ@å:~	;RiÕ>ßî<zi<aþA?hx9*ãä9¯?V§²>>W°?xrt=ÙÌ7ÙÌ7W[±<Px>´Ü#>¸.B?ìÌZ=Å,=NÓ"?D;é¨A;vï?)=3â<V??¦7ë¸ÙW?Ùá>îOÉ>Ê?ôut=ïÌ7ïÌ7W[±<RÊ>x×?>F?º_>Vï=f)?D;ð®¤;<Ôô>£=Ñ8=19?ô@ :H¶9L??ÍH?
h*?³Ô?¾ãt=Í7Í7W[±<6a>@Û>®E?®Ø=Ä¼¨=Íã#?±;8ö;ë>£=kA=áÕ5? P9:,×9+¬<?.?¸ð>ß²?.u=úÍ7úÍ7W[±<(`>ÀB>¹??É[}=CH=ï!?®wç:?:ý:rê>
E=Â<d×+?ø±»99v¯A?y`>ÊW>ý«
?8?u=s/Í7s/Í7W[±<
	?®>ÞI?H²»>ËM><+?oºH=
M=Òú>º%O=»=K´4?È¥Ý9¼Rº9
/?3?¤!?±.?jOu=íDÍ7íDÍ7W[±<eÂ>d>ÕÛB?]z¸==Yb#?Î1;°}C;×è>t
=®~¾<b:@? Ü)9è=9.:<?÷®í>àÐ>
§?ùPu=fZÍ7fZÍ7W[±<zÕ>Yè>Ô)F?uhE>À>	·&?	K;ÇÅe;ëÇâ>Ï¿±=×°n= £>? É[9À2ï8¸@?\?è>ÃÅ>¤Ñ?álu=àoÍ7àoÍ7W[±<¢R%>58Û={A?FSÏ=XC¢=#?W¼Í:þ»:d?éÿÙ;[Ö;Ê0?@9ªD9[«.?Áh>½gN>W?ru=YÍ7YÍ7W[±<<íµ=ètf=PJ?ß>dÞ=@.?Aa7>±ê7>²@ÿ>ds-=¾ÊÖ<9ºN?à²:8°5§8¨+E?S&x;ÊC`;å¡
?3u=ÓÍ7ÓÍ7W[±<úÒz<Y»<0CJ?¯=X+ß<Ú,?*ôð9
:êaÄ>(×=½<r2?0Ú¸@·¾+?~^;ûM;@â
?»u=L°Í7L°Í7W[±<ßUÜ<UÃ<@nT?î9=
==?7?B}¾>Y¢>/?C';ÐU;?YB¹>Õ±8i»¾\ëo9ìÂ:i>Á´u=ÆÅÍ7ÆÅÍ7W[±<ÿC>ª÷4>Ã@?Ý¯³==¨#?&ý;èu9;×Ü>Iå<õ<Çð=?o8@^!9f'?Û½Í>ük·>f?ÉÈu=@ÛÍ7@ÛÍ7W[±<¥Á>Yåx>w,G?U>»Ç=Rþ$?ã;àÎE;Ñ%?lx=<=#ó;?ø;Ñ9Léª92@7?8?I?²Ü?Õãu=¹ðÍ7¹ðÍ7W[±<rª>áë\>¬E? Ó=¤6=Ùg-? A;Ê;=h?Ó´=ìÒ< C;?¨c9ÀK9$6+?,Ò >Dk>bå?Óðu=3Î73Î7W[±<k@¤>LT>çF?^å>©äÎ=c)?ÛL;JEG;±?Ï¹r=õ+=Ó5?èð9®9»4?Ý.?(Í?@k?9v=¬Î7¬Î7W[±<·Õ >	ÊV>±??eþÇ=Bå= "?4é:Õî:Nú>ÌA*=ì<~¦8?s9èe9¶;?]}>l¢^>l?=v=&1Î7&1Î7W[±<¿ß>íÛ>*µE?]E>Nÿ>4&?ÒòQ;?Ü);x5?=Ì:=õÉ7?[t9ÀsÝ7
IE?a?Æº?¸?2v=FÎ7FÎ7W[±<åÀÎ>å@>/F?RÔ=½=J,?"ûê:_z#;Cü·>ØâD=«¯ý<®F?ÇË9ta9êK? Å>éë©>ÏÞ?ALv=\Î7\Î7W[±<ò.¼>9y>þLA?É=v=iÞ$?Ú*;ì&;¶?
=dÆÉ<b3?Ð'ñ8 è1¸ªJ?
õÜ>ZÁ>F?ÔVv=qÎ7qÎ7W[±<%6û>¢>ìnQ?ê¨<>C@
>ö*?Æ,w;,°L;?ãRª=¦^=ÛÕC?@|B9`Ì9;O7?* ?ð?¤u?7Yv=Î7Î7W[±<ª>+_>C?ü	=È¨[=vÞ'? y;ÊÂð:J?¤J=Ð¸=¾ZC?¸¯9Ìq²9vð4?è[>Ï7@>2?n[v=Î7Î7W[±<C¡Å>û:>\FE?²\>î)&>í)?Ö¹C;-;
a?èù=!Ó@=ÏÑ=?¢9Ðñ~9âÇ:?lUí>VÏ>ð¶?
av=ÿ±Î7ÿ±Î7W[±<ÏØ>æ±4>4¶D?p=g>wD6>Fd"?äc;¨[5;|þÈ>Ççm=tJ=§F?ÀQ4lF«9#?{½\>>F?>ç·?Êav=yÇÎ7yÇÎ7W[±<Ë>Ñl<>ÄB?àÃ>KoÒ=ò#?]r;åÓ;5-?ß=#Å-=¼b@?5¸øL9Åd(?5ö¨>>?zcv=òÜÎ7òÜÎ7W[±<¥rë>K®>÷H?OF&>æ>õ=ä-?ew;hÏ;Ô
?Ç=pã=MD>?³·9pxb9Ù??²V?3??Ã¯v=lòÎ7lòÎ7W[±<Ê¡>ã±R>!D?ô
¿=Jo=¾$?~C;.2;a@?2ýy=Ûã0=9å4?ÈX¹@ò¸».?eÖ¸>¦>'y?_Ñv=åÏ7åÏ7W[±<¨¥>y\>J??Áû²=äÐ=ª	%?eW;ò&a;dèô>ù.=­4=Iß9?Ú¸ }F9Þ"??]wè>y?ßv=_Ï7_Ï7W[±<­§>~WX>`jF?Ö=uP£=Ã'?G;/ö:¡%?ÄA=è=bA>?á9àÓ8`6L?Q¼>d`>v?w=Ù2Ï7Ù2Ï7W[±<ÞÑ>«Ê>ºD?÷=Ó«Á=ÑI#?Ê+;C=9;êÓ×>XË=	S="8? ?õ9@XÑ8³VK?:´>â>Ñ?2w=RHÏ7RHÏ7W[±<ìÂ>V7>1ÂA?S=
T="(?$P;¡R;­ùü>?&=6­¿<Õ1?$wú9Þ8uZ?@¸º>f¿¥>$2?'Nw=Ì]Ï7Ì]Ï7W[±<Ô¶Á>Zz>@F?Æ7>­ø>%&?å³^;m;îï>=_{=KY'=MD@?ÀÆ8	7ý«F?=G?
^?¨?Ètw=EsÏ7EsÏ7W[±<¡C½>¸dz>A?"Ü=¹­=?"?¿";q ;ø?éW=ºM=×èA?ûã9hýÝ97?Fß>àsÅ>½?Éw=¿Ï7¿Ï7W[±<Æp¿>*w>gHF?r&>j¿ÿ=¥&?NA:;ßÉF;Üï>i¸=½(=^ZI?<:dRÛ9C?òá>^á½>e?ûÎw=8Ï78Ï7W[±<ñ«²>´Y>¹R?
sÅ=»·=pB,?ëç*;x;ûl?a=ß@=|ãB?Ò#:DÚ¦9K?qÜ>î¦>¹ê)?Ïw=²³Ï7²³Ï7W[±<H;³>Rj>t¡C?ÝàÈ=.±=þ
#? Ú:¾Åå:ÿó>Ï#=iîø<5C(?þí7ð0ð8Ú?y#Ñ>L¼>Þ*?Òw=+ÉÏ7+ÉÏ7W[±<ÓÀ>$n~>+B?®î®=Ð=Û(?ú\:;{/;¯ï?è1P=i°=lv9?HâÇ9pÿ9B:?[?ª>ê%>ð?$Üw=¥ÞÏ7¥ÞÏ7W[±<¸>®uQ>5C?î>1ßÞ=#Ï'?b§E;öË-;?Õ$=r8=Eõ<?À:¸(¨K9é%?PÓ>V¹>ë?´Hx=ôÏ7ôÏ7W[±<×»>:u>£ÙC?L³=µi=ù;'?8¯;»ã0;¶jÞ>æê<]þ­<Î,?@¼49@be9»?ë¿>§>ü\?Lx=	Ð7	Ð7W[±<*Ê>è?C>¨&??Ó=x»a=Gú!?:zÃ:Í:ló>lr=ÿ]ä<½2?÷¸`"K8`|#?Ll>Ý>C?vLx=Ð7Ð7W[±<GÂ>kÀ}>ÌC?>®Ì=ÛV+?é£v;ív;³ÿ>üO=Ú=$9?xr¶9[Ø·3Ö\?!û-?²?P×?lZx=4Ð74Ð7W[±<
Ì>Ý>E C?çA=Äk='?Ö;Öaï:æ$?2=Pï<¼W>?ìÓ :úË9Á6A?Ã×´>4>ø¿?jx=JÐ7JÐ7W[±<¡^³=á}i=©D?`>e=ð=QN!?¶Ò;Cf;¼±?«2=ðù<û#7? >w9PQS9g2?84
?2÷> ?Énx=~_Ð7~_Ð7W[±<¾>~Åx>|D?7®Ã=ô·=ek(?èÝ(;3;_ñ>c@=T=X8?èò9ÔV9a3?Pý¥>à>âr?Tx=øtÐ7øtÐ7W[±<F±®>ëe>CÌB?2Ð=êFQ="&?5ª;i;ÃØ>æìA=Ân=¡:?Ã:Ò9ï6?ýCÃ>'è§>7Û?ÀÃx=qÐ7qÐ7W[±<Q^°>èh>B?~°=õY=å"?9,/;´+J;KÐÝ>Q«d=!=^¾5?àØ98o9yK;?/Ù>¿Î¼>½<?ÅÖx=ëÐ7ëÐ7W[±<´½>2Êw>Ë`C?Ä±=vT=¶#(?:
;
+;è>Ê÷=Ê*×<½"=?Ðøê¸C9ª?Ò?ø>?]ñx=eµÐ7eµÐ7%Ì´<dÚ>>YfL?	e>ÊI>Èm)?kÊ;ç¾º;¿Û
?qÇº=ê8o=ñàG?@Ñ9ð
T9dL?÷ã?½êq?YD?S
y=ÞÊÐ7ÞÊÐ7%Ì´<%>~vE>Ø@?fÙ_=7Ç,=ÎÕ%?s
Þ:ÔÂ:Õâ?~ñ0=-ÿ<û71?µª70
b9Rå?7U>À>rg
?ýy=XàÐ7XàÐ7%Ì´<ÏI>µ	>NQ;?¡=\ë=ë?He:EÓ:é>Ó¯§;ß w;[-?*VÃ¹¥¹®vÀ/^X>ËNA>øD?oy=ÑõÐ7ÑõÐ7%Ì´<ïÍ¼>ys>ËF?aù=3Z»=|*?'¯$;Ê
;j¶?=Ï<êA?kõ9¦Ø9A*3? ¸>°Ñ>#¸?)y=KÑ7KÑ7%Ì´<Jè>ù%>²'G?âä=ÊD­=ð(?<à9;ý;*¶?áI=
=ël:? ^¸H÷#9±¡"?HÛ>aIn>½-?,y=Ä Ñ7Ä Ñ7%Ì´<Ü>¹ L>R½A?F;=Ëe=)z(?Î;Ú;bEñ>¤=­åê<¥Í+?°Og9PÔ89A*?°5Å>­®>5?)4y=>6Ñ7>6Ñ7%Ì´<¢ÆÒ>B>I¼G?´>Á$â=á	'?¨w;¬*n;8?.ï¬=ïEi=VÈ=?`Ý9W#9Ý?8?[?<?A0?ç7y=·KÑ7·KÑ7%Ì´<~å>A>¹B?îÓÂ=k©=Ø%?¿Îú:1ö:Ó8?Ð=¡[=÷ó0?ø¶9ª·;G?]gÌ>ÂB¸>!þ
?X:y=1aÑ71aÑ7%Ì´<ñ>ÆÓS>kÒ@?Å=	èZ=`Ó ?ÆÉ:áëØ:rUí>Ùôì<t¬<$¸/?à÷¶iÜ6B?-?Éº>6ì¨>
?t`y=«vÑ7«vÑ7%Ì´<¡ó>j9>ë:A?X=³x=^<$?´ô:Éè:¤?¥¤=b§Ê<|B?È9}9T?1>à>9?loy=$Ñ7$Ñ7%Ì´<üÄ>¼_>°iD?IË=µ©=&B*?ªÕ!;\N#;}±ý>;P=øã<º§0?\9À914?G&Ñ>ÿ×¯>q>?¡y=¡Ñ7¡Ñ7%Ì´<mA=hýÐ<pïl?F¥¼>u§V>Xû`?¥[R<<¥9?à&o<2Ðª;À5³?lûº9Í¥r9Ó?&Ù<Éß;©h?Øy=·Ñ7·Ñ7%Ì´<#K>×2>A?ª=Ã9o=r,)?=îù:Q£ã:û?èÏ=Í<qG9?Ðõ´8à¸#
Q?4¬­>yð>h?¬y=ÌÑ7ÌÑ7%Ì´<j4¦>ÖåW>E?PL=þ°s=L1$?û¾;5äÿ:®Ï??Q=Rð=¿G0?`÷8;]7L5?Xâ>¥8Å>
ç?òy=
âÑ7
âÑ7%Ì´<À¸>S}S>¢´=?Q=Ìú\=Ò$?£i
;
N;B¦è>¾U0=Ñã<E&F?(]9`%»8F?4x·>£>?õz=÷Ñ7÷Ñ7%Ì´<Ð>NÈ+>,B?ZÔ=¦[D=Ä&?á: Uí:ÞÓ£>í½=ÒÀ<L3?´z9 x(9*à;?u)>ñÀs>M'?=(z=ýÒ7ýÒ7%Ì´<¾¢>3Q>è&G?*Ï=ôv=Åf(?Óq0;um&;C´?ÐPç<V<Q$B?èo[9.9ª»(?í%£>N>ÆP?ë)z=w"Ò7w"Ò7%Ì´<©N>çQ>08@?ÛH=öÖf=Æ'?Ï);7úþ:i}*?6=»XÒ<Üñ1?zA¸z¸º³1?st>>ÁÂ?9z=ñ7Ò7ñ7Ò7%Ì´<p¦>£+]>t¦@?§¡=ÃÌ|=#?ÔXJ;w¡A;Ã?3=l!P=Y­-?¶18ÀÝ¹Ý)>?+d
?¶þ>+?þ9z=jMÒ7jMÒ7%Ì´<¶¸>û#k>iI?H©=	|=Ý?,?7Ì;°;é>ØÚ)=6Dà<£ãA?pøß9´¨9Ä<?*bÞ>e{·>f#?X<z=äbÒ7äbÒ7%Ì´<óãÂ>½y>fÆG?ï¬#>]Ùø=a(?°ÀZ;+½6;×9?Å =ÃáP=	E?Hð«9ÀAÄ8zP?ç
?@Wò>M?Oz=]xÒ7]xÒ7%Ì´<K!è>2>>gI?¡®!>Ý^ó=*?¾rv;/^;2ú
?"=Ä=s|=ì²6?m:À9)ýB??&?Á?$Zz=×Ò7×Ò7%Ì´<*W>	oH>áÙC?Ø0>sBö=h#?? K;-:;R§?sïV=Æ=­89?è²5ø9aä*?k?èâ?Hí?
z=P£Ò7P£Ò7%Ì´<þ·>#¿q>(×B?C?³=é=ì(?9;Lé+;?cÆ>N=>ê=I;?Ð]49È}9ý&-?HóË>ÌÆ´>h?z=Ê¸Ò7Ê¸Ò7%Ì´<Âé½>zqv>GE?>WÂ=±¯(?jN;VF-;r?DÌ=[©N=|xC?°U9(Z9å9?ôò>âð×>K?[²z=DÎÒ7DÎÒ7%Ì´<eðÛ>Äq>4BD?ìïÌ=Ô}=Öæ*?24;Z´<;âñô>Eí=¯_6=³jD?xîý94 (:8ß)?¬òÓ>9µ>³?ïÇz=½ãÒ7½ãÒ7%Ì´<íÔ>fK>¦@?ì y=V8D=×"?%-;{Ì;çu?
À?=Nm=êç3?$áÚ9(!9CE?ù0¥>áP>ê
?«÷z=7ùÒ77ùÒ7%Ì´<}Î_>>U>?¬u=íl=Æ÷$?©±é:%Ü;øùÄ>Wûë<3Þ«<Ð¿/?·ðp9É?;ð>±w>¡?¦{=°Ó7°Ó7%Ì´<O~¹>Ddo>Ç\F?ÇÄ =Uáo=}+?hÕ;;B?{³$=»ß<l<?Î·9X{9º#L?ºc­>B>ë?
{=*$Ó7*$Ó7%Ì´<ª>·üa>'A?u'Â=ý=ø)?ó<7;Ø%;Nl
?9MV=r=æ=?Ä$:T9ö¯N?Î>ótµ>©´?ÁF{=£9Ó7£9Ó7%Ì´<u¡>1R>|´C?>Cå=Q %?qÒ;Z ;+÷>hQL=§
= 8?´A9äB9/J'?þ«>Æ>æ?òz{=OÓ7OÓ7%Ì´<ºt>+~#>¨??ì= >w=q!?Rz;§Åà:cw?m=u»Â<X¸0?¨¹«6¿î?÷>^${>OW?{{=dÓ7dÓ7%Ì´</}µ>öln>×ÝB?ºáÜ=QÚ¦=¬r)?ÿ±;2.;É¾>ÓK=O=åÌ5?¨l§9TÖÄ9ù_&?éA>ù>Ù?¢{=zÓ7zÓ7%Ì´<à>Q@,>¾ûA?}ÎÂ=[h=àä&?+ß:ËAÒ:µ¼>pí-=Êíè<'??Üq8 ß9w²1?ÉY>ç´8>¥c?cÜ{=Ó7Ó7%Ì´<£=¨>ö}`>Ú??so =¨y=Yê$?;Á;â5ö>ÀN=¶Ü=zÆ1?@ý9Ä,9ÚE?þàÇ>¤¶>N?å{=¥Ó7¥Ó7%Ì´<êY>C>¡@?Ð=/S=D®%?ïÑÖ:*xÄ:ô?!þä<éÜ<A?49Hó9¯4?¬®r>ã`>§ 
?s|=}ºÓ7}ºÓ7%Ì´<¦>(¦Y>iBC?ýÒ=f¦=:M"?Cq
;R
;?±?µ#=ÔÊÁ<¥UF?èUµ9Ø9{Ø>?´iÇ>××¨>Ê,?|	|=öÏÓ7öÏÓ7%Ì´<õUÅ>n«~>Û]F?¢ò=PX¸=ãx(?V1;¹þb;ÉÙ?î=8=ÿÏ??B£9ÀCº8ØèK?Udä>!tÀ>ç?¤|=påÓ7påÓ7%Ì´<é}>|,>´<?¿=rS=´· ?
Õ;tÇ; Þô>ÁÕ=y7¾<4?g9<9Ñ8?Ò	²>²÷>cC?!|=éúÓ7éúÓ7%Ì´<n*Á>5b{>¶D?29>ÞÝ=BI$?Ö;´;s?uµ2==^t.?(9l[7?E?d±>ý>?M,|=cÔ7cÔ7%Ì´<×ÐÐ>ÅÍ>!ÂG?õh±=ÂA=9ä'?zÂ; üÚ::)?Êy=²<=ËL4?(Dá9O×¶,úR?wªÇ>Ùú®>á?+/|=Ü%Ô7Ü%Ô7%Ì´<yh>>y¤>?·#=I=µ"?1¿9õ:÷0>Ooº<Ç­<9ñ$?ü÷:(å8íe?©ÈZ>¸J>F@
?hU|=V;Ô7V;Ô7%Ì´<kÜ>¹ö>6K?ÞÅ>>Þ>x)?ùv;¼O;"?Ö\Æ=U;=®7?6:XØ:3?.?àå?¶>?{|=ÐPÔ7ÐPÔ7%Ì´<¥tÖ>rå>¤G?*H>ß=Y'?;Y;Ï»ù>>ËN=8=Ã:?09`Ñm9u¹*?"ù>Ü>yà?¥|=IfÔ7IfÔ7%Ì´<ò#i>¢8ï=!~y?"ó>Qá>æû[?ôí9?7ä>Á3P?Ï®¥<#&<ö}?Èòâ9fû:9Ö.?D;Ïà;EÀ7?¾®|=Ã{Ô7Ã{Ô7ó<¸<:ª>¢a>ì5A?§ÿ=Á>Æ=æ%?D;Í;Z®?Týt=ü$=Ý>?ÐÝ9¸ 09¦???£> >ÞÜ?¤Ç|=<Ô7<Ô7ó<¸<M¿>»w>	ïE?9R>XÉ=(?ÎP;bA;-
?0o=N#%=º´9?@÷9T;9ùÈ&?Seû>Ê!Ô>±?~Ó|=¶¦Ô7¶¦Ô7ó<¸<þ$î>ã½>y7J?ì >Mñ=/¹*?e};+cs;Õ?è	|=Ø.=RT9?ÀTî9ÐGý8oþL?ûö#?y?ÊL?ö|=/¼Ô7/¼Ô7ó<¸<SVº>sr>ÀD?
Ç>/â=%?¢S;­fP;ò?±©=6C=c-8?àÕ9D9Ü@?³?åÞê>ÿÛ?}=©ÑÔ7©ÑÔ7ó<¸<Ìã>f0>oÔH?.%>>£Ò$?K;H<;·(
?À=°ÿ6=÷ç=?UÑ9 ¾8õO?I¥?Á>?y\?ÀC}="çÔ7"çÔ7ó<¸<¤&Ä>O³>yaD?wï¶=m=pw%?P;<;Ï
?qE=~=ëã)?ÀÎ?¸Ð<¹#D=?ðY?dæ>Ï?S}=üÔ7üÔ7ó<¸<6>->A?ès=X×5=°+?Y;%N;(ïø>¥«`=¿!=·Ë1?@G®8x{H9$?Gtá>¦{Ç>'ª?¿[}=Õ7Õ7ó<¸<ÿZw>Ír">ÞæB?ê=Us=q=(?ÙÌÙ:(ïà:uá÷>#æ<ÙO<gA?¬9Rû¦9®/?>5>	©?O}='Õ7'Õ7ó<¸<ymÊ>>òD?ê7ã=¿±=V #?ñä$;Íû;`?h=e==?@9Û8K?ü¾£>õ*>?M}=	=Õ7	=Õ7ó<¸<Ä>dÙ<>È=D?X>§=G=)·'?§;þ|?;·=«>¼=7={:?¬±$:ªg:D0?ù÷>$Ñ×>£?*}=RÕ7RÕ7ó<¸<ËÊ>ñ>I?	;>È
>+*?¢XQ;s9;tr?Ð=GÀ=59?@²P9`qÛ¸ÙÍI?¸?Kõß>³Õ?É¥}=ügÕ7ügÕ7ó<¸<R±>NÆe>¤E?«¾Æ=¡ò=.$?=À,;àø;#?h½t=<*=2¦7?ðÅ(9ø9_µ4?nÇ·> >né?/¬}=u}Õ7u}Õ7ó<¸<åË>1Ë>ED?®Üê=Ü#­=R¡-?gM;	e.;×y?iÚx=<"="WD?¸ð9'9ûF?BJ?*å>ÿ??Þ¬}=ïÕ7ïÕ7ó<¸<[ç>å>tI?¦3>Ôé>)?;
1;ÐÐ?sP=é

=å@?ðc98;Ì9A\*?î*?zu?.?ÞÉ}=h¨Õ7h¨Õ7ó<¸<Ç=Ý>E(>ÑE?®¨·=°è=Þ@.?R#;Z÷;æ?ÊM=Á\
=`>?ø¢9Àe£¸FFi?°\¼>³\>77?~=â½Õ7â½Õ7ó<¸<èíº>öOq>NF?Hh=>:e>I¯,?º;Q;Âþ>÷ÒÜ=ïô=G?pà:ÐEf9ÔM?V0?J³?ïÉ?÷A~=\ÓÕ7\ÓÕ7ó<¸<­¯>yc><êD?ùÍÔ=k¢=ó´'?Â06;t&;k?Eu =	Ê<ºÊJ?üä8À^÷8ÏA?¸¦>æO>íç?ð~=ÕèÕ7ÕèÕ7ó<¸<~¼>Þ¾o>@hI?ºèO>|J>\-?±n;åu;Úø>pÍ=Ç+=©A?àÍ:a¬9A?éW?0óô>ý?Þ~=OþÕ7OþÕ7ó<¸< z>¸>>>ôA?Ó:>:É=]©&?<;z;&^?ôB=ÑM=¾ú8?×ã¶ å8H%*?y?Xõ>hð?´~=ÈÖ7ÈÖ7ó<¸<ýz>ü &>J@?ë=cZ=#?¦;aI;)?vd=I=P¿:?¢¸8¶­4?ú¿®>È>,?fä~=B)Ö7B)Ö7ó<¸<Á°>ÂDi>ûA?Ní=UX[=ÿ¤%?òê;B^;S°?-Þ=à-Ø<¼!<?:¤`9ÎM?ÍÏ>YOµ>¾³?îé~=»>Ö7»>Ö7ó<¸<RbÄ>ßv>®)B?B!â=Ê¬=öÂ'?Õ{H;}õM;Ê1ù>JÈN=Ò±
=Ì:?pçh9¸ùc9e03?³ß> CÉ>56?i=5TÖ75TÖ7ó<¸<J
¯>Ûb>ãÔE?ü=0>Òñ>k(?\g;É;zKü>"*=¤æ<w=?Ð6¬¸ #y8P+?AQ?ùL?Fø?­=¯iÖ7¯iÖ7ó<¸< q>¶->:B?g=3Úe=;p%?÷Ñ:O	ì:Ó¹ã>2X=©.Â<ç9?-Ð9dH9HN?QÄ>À'> ?\=(Ö7(Ö7ó<¸<î>ñ[<>ã3E?£¯á=¯Ý¬=q'?Â;PÁ;Õ?ýO==Í2?X?Ù9ø·A9´¿>?â>D½Ä>?[=¢Ö7¢Ö7ó<¸<ó>tE>cA?9Þ=¢©S=ÿô'?5^ð:«éè:Ü?=õ¯Â<)¶@?P9h8°îS?¹O´>U«>©a?ÿm=ªÖ7ªÖ7ó<¸<¹«>Q`>×:C?¢Î=dÌ=G'?3;èf1; uÛ>·l=yí)=92?7È¹ëGC?a?Áé>~
?¦=¿Ö7¿Ö7ó<¸<³>FUI>5)B?¤Ó=$"¢=)'?\;jÐ;\÷>
=ª¯Ý<£3?ñ¾8°¼8\/4?bç¸>5¨§>Ó*
?WÄ=ÕÖ7ÕÖ7ó<¸<®à>Ïg5>)A?= n= Û$?Ñ:ßÄ:ñ¾> ñ.=Äð<Ë3:?Øo7¹Ðý¸1?Ö>3u>Æ?øÇ=êÖ7êÖ7ó<¸<Ý«>{»]>oE?ñ=Ú*¹=§&?g,; :6;Ü2ò>=ç-L=«9?¨(:Ø9JæB?RÎÈ>ü©>h5?Ô=×7×7ó<¸<8ã>ÉP>A?X=ï»S=ND'?ª;×%;ë½é>×=å<ïü/?XB§9´¡9ç·&?åù>Y:Ø>úí?={×7{×7ó<¸<]·¯>e>õþC?ó
Ï==¡&?ìæá:@;j±¸>a^=µÉ=[ß<?P±æ989n<?·ø©>CÊ>Î6?ë=õ*×7õ*×7ó<¸<Ý}©>(¯]>oºC?¬=ìÊh=Þý(?ïë;fä;
?­Ñ$=|á<Ù;?Àù8ôê9Ý$?áú>GÞ>6?Î=n@×7n@×7ó<¸<â|>zå(>??Aj=µå6=@)$?R2é:Ò;ÊïÈ>jJ|=¸8=ÉÒ.?ð4U9$6gÚ<?æh>Ø9>Û?v"=èU×7èU×7ó<¸<j¼>ï¿q>ÐG?rp>"7Ð=dÀ'?6;6>;Fõ>t(n==EC?_9 ´8ûQ?
³×>ø2µ>_?L)=ak×7ak×7ó<¸<£ÞÄ>
×>hB?së=Ç¶=£$?öÔU;Gv;d÷Ý>µ»=øM=zÜ8?ðÓP9à¢9®$+?Gé1?ÐË?Q?¡A=Û×7Û×7ó<¸<s´>j>©YE?y>¸Uç=l»(? hl;Ó5E;q?~$i=´=iC?¸Ä,:ìâç9}B?p?!N?~@?¤G=T×7T×7ó<¸<lª>£ð^>@²C?¯º=È=,é#?æ;
âê:|í?VMy=¡N1=Uù3?Ø.9@ðÓ7ÐF?æ¢>#>«?üK=Î«×7Î«×7ó<¸<Ý»¢>?ìV>ÖA?u_=ænh=%?Úø5;÷K(;¤f
?Ð=O:=©_2?<ô9ð9ÉSD?Z? ~ó>14?³L=GÁ×7GÁ×7ó<¸<´S_>È>útD?Dû¥=iï=Ç$?Â7ö:óÂ;äÚÓ>Ïr
=ÑúÉ<G3?a9(ù 99)?>Ã<r>^¦?§o=ÁÖ×7ÁÖ×7ó<¸<È>Øæ>Á±F?¹â%>Tý=¢'?»n?;®>;?Âwq=u+=Ê»4?ÈÞ9Ï8¢]I?Ò?ÿÎú>¡?z=;ì×7;ì×7ó<¸<ær¡>áìO>ÇF?I«=7B=.ñ*?vAÈ:çä:Éà>2=~?º<ÿæ6?9Þ9=«0?²>=ù>¬?î=´Ø7´Ø7ó<¸<ôG¶>äl>ìCE?ÙÙ=<¤=ð)?9S;x;Ú>IW=qöR=Ý8?@è:P4¨9K;?Ø?dËØ>gÔ?C=.Ø7.Ø7ó<¸<N3>ýF>6B?V¬í=®±º=µó"?<o
;îÕ ;á>{Ï$=¨æ<Lë6?*9@¹@9`&-?æÆ>eÊ¯>ÐÓ?È=§,Ø7§,Ø7ó<¸<J®>È}d>ÜC?Ô°=\¥=,(?¾);Z;;üÄ>U=MÒ<8?¨y;¹To'¹î)@?g^?d¹è>ºN?Aª=!BØ7!BØ7ó<¸<Ä>­:>A?>&=eT]=B#?ï00;0U;êr?Vÿg=<=K??@³9¨Î	9þE?#·>û>HT?>°=WØ7WØ7ó<¸<Èd>CN>LLD?t¶â=ú]±=q#?1Ç&;	¥E;Ø>ikP=à=
Ó.?PÍ$9 Ô·1??ðÛ?S,?l?³=mØ7mØ7ó<¸<0âÆ>8>aB?êíæ=íW®=^)?º/;QÑ';<?T<=1=_8?x¦´9(pÚ9ÉÎ$?Sc»>>ã¡>)?i½=Ø7Ø7ó<¸<îe>ô>Rö>?;|=ä^H=T!!?>Zá:K¼:Çk?/n*=¸ñ<4? i9o9K+?Ãý£>z>Xm?¬Î=Ø7Ø7ó<¸<:[Û>#>ç©E?ÿ¸=Ø"=wã&?!a;H>^;­ß?/´=Ct}=×5?pxû9 ³m9N=?¦~+?¯?¾Á?©×=­Ø7­Ø7ó<¸<
n>5>x??mà§=ã=ó#?ñº: µÖ:|çÝ>_è<e.<K%>?Ð}Û9ÒË9,?åÃn>XT>Ç?1è=úÂØ7úÂØ7ó<¸<Ýc>µL>ÓD?g=\×r=Øü&?:":gxÕ:Ö¾>}r=*D=û5?@u¸Z,¸ôú5?õý>ì>[?:ò=tØØ7tØØ7ó<¸<£'>UK>x©C?l´=J#=y"?Îö;è+;Ïà>4I&=ýîÞ<@ó>?X>¹¸bë3?;ä>³&Ç>ÌÝ?=ííØ7ííØ7ó<¸<»«¯>`h> ÆA?_±ø=M¿=#&?mä:
;öUÏ>LEL=õ
=)<?D5:LØ9[é5?Åj>ÆÆ>?ã=gÙ7gÙ7ó<¸<(Ï>Cý3>s½??T`´==t%?÷Hô:07;)È>eTB=Í
=Æ­/?0¼9PUµ8z]1?k$>"#>dç
?Ó
=àÙ7àÙ7ó<¸<Ù >»RR>WmC?ÈØ=gÇ°=Ñ?ô4;Ñ #;$ôõ>è³Ö<w\<M=?`É¸õà8å·?øj§>>æ7?}=Z.Ù7Z.Ù7ó<¸<!«É>×Q>¸C?SsÞ=Ú0«=¸S&?¥«U;ÛëH;??ò§=üLÜ<µ
6?%¹Í¸öÉ6?FB4?K8!?®?A'=ÓCÙ7ÓCÙ7ó<¸<Ñ¤>'Z>¯@?Z3Í=Z¶¡=l"?JL;ô;'ì>(Uñ<;§<
å8?P¿ ¹È¢8 Y?x>p>ØL?Ø,=MYÙ7MYÙ7ó<¸<ðFò>ã¢>äûE?ú>äGÂ=--3?úü{;úÃ?;2(?¦Í=f8:=A?¼:@y¤8Ñ§Z?\þï>'Ê>?L.=ÇnÙ7ÇnÙ7ó<¸<!< >?P>¿°D?q
>³2Ý=²#?Ð\;¢/;OÌ ?ç×=s1=ÿ8?àø9ÐÞ9-Æ0?A?H?Lý? /=@Ù7@Ù7ó<¸<D×¦>¯^>0I@?¡=jý^=2è!?·M;$÷;ÑN?Mÿ
=^Ñ¾<Tz:?Ñ29Ôj9;C)?C©>^>Wü?==ºÙ7ºÙ7ó<¸<*i>UE>ÎuA?ÿ¬ä>`ë«>ÏA*?òo< <ú´?Dû=,8=7B?:Ñ9c9o÷F?0¾(<Dø<©?ce=3¯Ù73¯Ù7È»<©mì>	£>óùD?.>Ør>á!,?éõ^;ýmp;Ofí>¸=Ä3\=Û
6?¶;: ñ89@¥O? E(?S?«G?ti=­ÄÙ7­ÄÙ7È»<ÜJ>râ6>;.@?#H×=¤Ï¥=0&?Ü;f{ü:U¯?Îîñ<´ª<h5?  9ØiJ9S[7?ÈW>qc>ûó?o=&ÚÙ7&ÚÙ7È»<:¹>ÆÅk>¾I?U+>ïýÄ=àu*?bW;MF;T-?±=³Q=»A?@ðb¹ 9"?â$?¹þ>
@?9= ïÙ7 ïÙ7È»<¶>À¥r>í@?+±=ãÂ=OB"?&;3;¬Ç?íÓ:=Tuý<³<?h7(è9T*?Õ=Ï>Â·>[?ª=Ú7Ú7È»<:Á>?2>yA?Ê¿=·=J&?ûÌú:+í:B[?g='¿<7¤.?XDA¹Å¶6P?Í>¾>Ùò?n¾=Ú7Ú7È»<tô×>w;>E?åµ=+¸=Ý|,?R;qh>;
?äÒÅ=Æ=Ì'@?Gð¸Ìm7§o9?Õ>§°>2??á=
0Ú7
0Ú7È»<Ñ2¨>z\>C©C?ïùÐ=þÝ¢=ê<$?~.;¥I;Ûâ?0É=|L=ïÃ7?Hí9Ð½X9²6?Zø>fÙ>û<?²ö=EÚ7EÚ7È»<C_¨>²W>j]H?Tx>å=õ¦&?Pß\;ÏôU;6#?"R·=É4v=ö>?@ªv8*¹>ÎO?.?Ñ?åÔ?·÷=[Ú7[Ú7È»<î·>âq>1æB?hÎ>B®ç=%?:;B»5;[?ø"X=V=Z{6?ÀP¾8  Þ¸)þL?Äè>bÝÍ>ÖD?¥	=ypÚ7ypÚ7È»<Û>@:A>²ê??`=§âf=i'?¤Âø:¼É;³EÇ>Lû#=ÂÙù<(?8ÉR9 ;79aj%?b´Í>èÈµ>¸×?³=óÚ7óÚ7È»<{|>ÞE>f%??íÃ=Mùb=Ì!?c+ñ:Çþã:oe?§2=ý<;X4?Xäé9(c9RÂ@?µ¡>	0>bñ
?u=lÚ7lÚ7È»<>èP>Zf??l»=ÎS=aI&?³:nò:O½>p'=¶ä<°2?(=Ó9À92?ç¨>¶$>Z?ó=æ°Ú7æ°Ú7È»<?Ñ©>ÌP`>ÎÍA?ZÈ=×µ=Ê¥#?q¥";k¼;>?ïE=D¢=xæ0?´k:@XV9·F?4sÏ>"ªµ>+?=`ÆÚ7`ÆÚ7È»<4Ì >Â]U>mí@?ö·=Ôr=7¶"?<;·@;)2ã><*ÿ<)´<I5?À
x8G6}=?A>EÙ|>
?M:=ÙÛÚ7ÙÛÚ7È»<Ñ >
÷S>^:B?$é=%¶=äî#?e.;Q:;ï>c=­ =HÍ:?°ä:ØãÊ9@:?ù¯Þ>u
¾>ý?>=SñÚ7SñÚ7È»<KK>ÁÔB>4ÚB?ÿ¶°=¶ã=6=%?;Çz;Ç*?+|
=ØÚÁ<y×:?`s¸9 Sº9m*?«>ÓW>q?h?=ÌÛ7ÌÛ7È»<Ì>Ö?>v¾C?y»¹=6=,'?X¦;ÙÐ;îå>ª
=¿<
8?C7pÌ%9ã-?D¯>ù+>­?®?=FÛ7FÛ7È»<c³>·fi>ÓfD?K>ûpÌ=?X%?å].;6ú1;zÎú>ÍG=iz8=»7?
:À­9¸D?´?Aßß>-?¿K=¿1Û7¿1Û7È»<´Ã>¹L{>£]G?xMñ=R»=¹$?P;õN;q=?×y=V'=þ=??ê°80¥59½Ý2?5(?u¸?yÎ?óR=9GÛ79GÛ7È»<ÍÅ>c}J>3F?có£=çOw=Ïµ)?ô`;ÈéA;è?èw=kÎ+=M²8?Ø}÷9 ¬¸=h?×·ú>§Ô>?MW=²\Û7²\Û7È»<5È>ùÊ>nÏB?eW>ÞRÛ=ÄO'?õ3;`L";£¨
?Þ±=q?x=h7?¸`9 )9W7;?rÉã>	0Ñ>wa?%[=,rÛ7,rÛ7È»<ùI>¡=>ÕSC?ßö=>Z=ð
*?k½Þ:ØÈô:òè>«O=ª©<NÅA?.£:d×59h`?¢cç>\
Ê>ï?Ûb=¦Û7¦Û7È»<)´>8ob>jK?c.è=««=Ä-?äÀ;dM;¹Ä?¤$U=ª=<,D?@­9ÀQ¦70íL?¥Úó>ìÎÂ>Ñ9 ?Sq=Û7Û7È»<^ô>AË>ÕK?Ûø=dXµ=§/?}Dm;Q;ð??=ÐA=>?8ë¤9@÷9âbE?ÑÐ?D³ò>¨L#?My=²Û7²Û7È»<?ì«>fÐ\>qQG?hÁ>nË=R(?iX;o7k;cÃë>nÇ=×½=`5?BL7µó7
4?Â?oð?z?J=ÈÛ7ÈÛ7È»<»¥>Z>:hA?x°Â=EE=M½$?ð7;0Þ";ÉM?M1,=Ôõ<¦é3?ìßÆ9p@9«¿0?Ë>²¯>æ`?K=ÝÛ7ÝÛ7È»<ö? >Ê®W>4>?·{=1O=Ó"?Ï¤:ö¶Ç:ÜÒ>m	=ÝÁ<Ãº5?À7î¸³´7R¤"?¨Ó>b?>jÿ	?-=óÛ7óÛ7È»<X¾·>º÷q>7fB?
>½^Ü=ys$?êøC;ú$;_?e=Á<úô8?¦949ñ¤/?'¶Ý>0yÀ>´q?õ=Ü7Ü7È»<s>+O>AB?OyÀ=K=\'?NôD;§ï ;¥?cU==ÕW5?|s:è(9uxK?e«>a>ëß?Ù=øÜ7øÜ7È»<o·>¿¡l>OF?Ô=ó¤£=b8&?(U;Föo;¼Îã>ã`=w¾=c;;?¥)9ðèþ¸»Z?bÕ>óh¶>cÚ?Ä=r3Ü7r3Ü7È»<¸w>}¢L>=A?hK¼=¸=^ÿ$?Ñ"+;;I8;»í>Ì¢Z=Ì:!="-?¸Á9 Gç¸wÔZ?»>W¦>+V?j.=ìHÜ7ìHÜ7	¿<oûß>ïõ>»kD?ôÌ= =¥V#?bÏQ;JLe;!>ê>5Á^=Ð=¯,8?ø¥È90h93ê<?F?õ(ò>Å?Ï0=e^Ü7e^Ü7	¿<È>'L>QÅB?Ø=Yûª="?Su;J86;Í×>üa=Ø;=wÅ3?TG9°Îk9ií+?
öê>"Ô>éÅ
?1=ßsÜ7ßsÜ7	¿<Ï½[>ËU>=?ïój=þA5=ë%?q¿:Ïé:û¿?Þâ`=¾$ =k¿3?ÐÉ9ØE9Ö4?¼>ù¡ª>äl
?;=XÜ7XÜ7	¿<+Ì>Øô>ÅsD?G>*ê=Y÷%?]i;D@	;Ì¾?ë·m=!I&=oü6?¸B9 9yb<?
½>£>ÕQ?B=ÒÜ7ÒÜ7	¿<Î>{V>ßD?jiÒ=i¡=C'?FQ;,û#;þ-Þ>¼z=7Ã/=L??0ß*90ª¿8[A?ÎÉÉ>¨^ª>à?(I=K´Ü7K´Ü7	¿<u>Ñ@>?sB?Ò¼=Ò±=~a&?Z;/C;RR?ÆX=Jã=j¾3?tq:Àà9ç/?F?uô>ô¨
?cU=ÅÉÜ7ÅÉÜ7	¿<Ç4Ì>N>¿E?>BÛ=¬+?Hµ=;£P;°Åè>Éq=fr;=1q>?ØC¼9´f9Þ­9?óå>½Á>*ì?àX=>ßÜ7>ßÜ7	¿<Õ>öfF>Ó¿>?¡+=²_= ?\é;èxò:?ÙÚ=ðM§<ÍÁI?ª»·ÐÔ8å6?ê>è>¶ù?@\=¸ôÜ7¸ôÜ7	¿<}G¥>(O>µ?L?>6õ·=Î^4?ýTb;ËQ&;/.?²@=âìü<²	C?0½ 9P$8ÇV?x¤?lè>²Ð?­]=2
Ý72
Ý7	¿<"G>F?D>ÈºB?.Þ=|Ó©=°u'?GË; ©!;Aë>Å0=µõ<5-8?8]ñ9¨¾9[ä@?s
Æ>!ì«>r?½=«Ý7«Ý7	¿<ã>|Ã>²*A?]zÖ=äQ =r=+?S$B;D@';|?ô5=kø<àq:?èì9XË9lP?¿ú>;çß>D<?9=%5Ý7%5Ý7	¿<¿ð>
¬>~lE?ÔÃ=ò=Î(?b2;²;v?Y²=S	F=xv8?§à9Àîí7/¿Q?´¯ò>âkÖ>vß?a=JÝ7JÝ7	¿< >a,>A¬A?¦=5'=_#?Â"<;ä;Ô"?ÀW=aR1=L??@ÝÂ9xÅ9A}3?æ¢Ã>ü¬>è?=`Ý7`Ý7	¿<ãâ>ÄßH>È×B?Ô]´=Jè=%?¼[&;Ï;Ô¥ ?k"=5á<õÏ8?°ºE9Z÷·uuT?b¢o>N>rÝ?=uÝ7uÝ7	¿<%è?e°>|ÄB?ßß=©ãª=ûv'?»Øl;²=e;(??&Õh=F±=Í;?x"þ9üt9×???Bûé>þ¤? ¨=Ý7Ý7	¿<>©øI>dB?gõÉ=W=I}#?RM2;;øñ?ó~n=g5/=*<.?Àý89"9L(?ß>Ì¥Ë>·8? ²= Ý7 Ý7	¿<¸5>éµ=>óC?£P¡=C5x=a&?Ið~:Èb:^Ó>Ë;ê<2ó¡<o!9?àO08'8Ù³6?Ôº¡>i?>ª?Yµ=þµÝ7þµÝ7	¿<G°>1Wc>IF?¦ý=&Ë¾=Á)?mç;V*;¦Kä>Ê =øxÔ<Nå7?pa½¸\r¹RE?Üò>Û½Ö>¢Â?!À=xËÝ7xËÝ7	¿<ØÁÍ>>l/H?*±>Ì=)(?T>;ésF;õ>=DÀ,==?àlÏ8[8¢>?Í
?å>?Ä=ñàÝ7ñàÝ7	¿<^øÈ>Ã²>8áG?;Ëä=Lí±=ï$?Ð;Ðë;Ð ø>	Rs=§&=Úâ:?m9x<¦9,Û%?®´>£>?ÉÈ=köÝ7köÝ7	¿<Ï9»>«t>¬åC?îà="ÏV=ÄF*?x;Oê:j¢!?hI3=9==n2? 9an9ËÍ.?göÀ>×ª>Â?Ñã=äÞ7äÞ7	¿<­ ¸>r>SB?µô=+T¾=$?G>.;"éA;	æ>§Ôx=Â+=°9?è:pK¾82X?áÆ>¯±>²,?íå=^!Þ7^!Þ7	¿<rN>Mk>>0Q??Qæ=ý³=4$?Gê.;+;ã?^æc=ì=K<?ÈØ909Ì??Ç2Ñ>¦¶>/¹?ç=×6Þ7×6Þ7	¿<^ñ¬>:°[>-I?T?>~>-'?Ç^;*
o;î>°=¾vl=U+??tD7:Ðª9#~I?r?çg?¡¶?Xô=QLÞ7QLÞ7	¿<ØÜ>ì]>·%I?l	)>Ý	>c&?;;	?Þ=OG=áÙ;?"¢9<z9'C8?¢Ï-?Éë?Rm?Nõ=ËaÞ7ËaÞ7	¿<¬>4¹c>ÐîA?|¡=Q5{=$?q;%;×þ>5=ÕÞû<8? 9-°9H)? È>§
²>Ú?)ø=DwÞ7DwÞ7	¿<54>¶vC>B?Vð¹=cù=+$?k5;H¸&;MI?¿»=·YØ<ÌÎ.?°µ9P96?qÞ>|ÆÂ>8?6ú=¾Þ7¾Þ7	¿<Ä>D>O??Er¹=\=.Ð ?-~;­a(;½Ræ>çÛ$=9æ<ßP7?°¹&¹ûO·³
'?o>?Urî>õÔ?=7¢Þ77¢Þ7	¿<P4?0>Él?ÊY>Z>`^G?!Æ¡;"V\;fõ;?W=È.:=ÑÊZ? ñç9 Ê9.h?bøY?ý?ÕU9?D
=±·Þ7±·Þ7	¿<¤Å±>ím>oü??æc¤=úy=åY(?x;{Üû:)t?	°H=ÿ)=/2? Ê»9 z´8oF?p½>Ùx>j×?=*ÍÞ7*ÍÞ7	¿<ø¨>]Û^>©B?)Í³= =¹#?Ó±8;Ç"$;X?ÕX]=3,=3?å¯8øT9ç$?s.«>ªß>:?ì0=¤âÞ7¤âÞ7	¿<zGï=_>¡=lò=?}>¬Ø×=IS!?!]={´v=Ñqå>ªµÜ;ûg¡;/?âÛ=9Es9·f?:;Kä;X[î>1=øÞ7øÞ7	¿<ªÕÃ>±>ÇB?<ôþ=ÜË¾=©
+?iå>;v2Z;øß>ûà=s=õs:?o:~!:N
;?!?)V	?ô?ÂO=
ß7
ß7	¿<>u<>2@B?f°=½=%?Ðm;à;¸?¤<=\î	=´/?Pk49È^9!i/?eÑ>Æ¸>5?sY=#ß7#ß7	¿<ía>v7>]-E?Ùôê=­Ú³=07'?ã1;I÷*;j?°´Ã<¹a<£A?·8>)9L(?½>ì¢>B?Õ=8ß78ß7	¿<¬XÖ>û>>ôE?FhÂ=Ú=´T%?`È+;<_$;XÅ?$ã=T½<Ec6?ÈQË9X9yK?:Bæ>3dÉ>ñX?à =Nß7Nß7	¿<Õ¬>6c>EwB?h¥>oó=h"?gm;²\;ÑØ	?ÜU§=È¹n= q3?ÀÙ'8È-8x2?3??^?7!?l°=}cß7}cß7	¿<l{í>È>pªE?>Ì­á=M&?À`;1*J;ÎL?úÕI=5"=J¯9?¼Q8@É28¦8??P*? Û?}s?É=÷xß7÷xß7	¿<Åám>s
 >ÊA>?´¤=~'n=ñ´?Ýó¤:øCá:Lu»>þ;=æ=ð1?¯9¸µmP?uº>G7¬>Á
?¸Ï=pß7pß7	¿<Øoè>ìí>ZI?`<>Í>*Ù&?qe;àæ;ô;Å>ªÇ=ì*=>;?8z90à9_p??jÀ?Jæ?}?Ð=ê£ß7ê£ß7	¿<gÙ¦>-#U>3gH?g>ç¹Ê=»>)?ÇÂ=;t?J;»1ð>_=°=¬:A?0°½9Sé7E]?
°Í>Q_«>l¡?øÕ=c¹ß7c¹ß7	¿<¨Ñ>Æ3>T>?-ÓU=üE%=%?%Ìè:+#;Ò¶>>ú<­<Ò8?!	:ÖÅ9ýÅ6?Âe>Äh>À?mÚ=ÝÎß7ÝÎß7	¿<fÈ¦>@ûV>äF?Q00>á	>å#?¤c:;Ê-;/x	?kØ=rd=Ë
3?`M¦9pÚ!¹ÂæS?h±!?ãç
?"Ù?Àê=Wäß7Wäß7	¿<×>"Q>Ô>?ÛÍ=ûj¡=\=#?Re;d`ñ:S4?ãÁ.=^Ìë<¾º=?h ¹PïÝ¸Rs+?ªæ?8¥?»Ç
?×ô=Ðùß7Ðùß7	¿<9²>:m>ò@?%G>CÌó=ò?'?v;Øì`;úK?èz²=bQv=å~9?ðc,:9ME?¬Ê?Wø?*¬?Yõ=Jà7Jà7	¿<|->Ë¡6>ÅC?hLº=A=xv(?| ;U;¯R?Ì=MßC=ñ;?::D1?bìÄ><Ø´>^a?=Ã$à7Ã$à7	¿<ºªÒ>í%>DG?1'ÿ=à]Â=ä(?NàN;5"8;7Ï?Np=J=§é1?,Û,:À|9K©D?öí¼>`G¤>ú4?û==:à7=:à7	¿< 6Ä>I,|>ï0G?Áeï=X³=ôÛ*?ßÐx;«z;=þ>ÚÁC==/1B? °´ðË9m?^B?Kd?hÒ?5=¶Oà7¶Oà7	¿<Ä
?ó÷¯>>N?¼£>ÙzÓ=Fî3?AÕ[; A@;\?4©=4Zb=0??`X/:¹Â9ÙD?Òã
?rÚ>Ä"?Z,=0eà70eà7	¿<ÖÔ¬>v/b>÷C?ã>ÐÑ=-$?{¶2;;H×?c?=Æ	=Ù2?°ùN9à.>9s!.?.s?´òß>
h?8=©zà7©zà7	¿<.¦o>X±>sLA?ï¶=Ùë=ÕÕ#?54ø:¥O;Þð>Z
(=~üë<¯J6?ñé8@&¸I?~ÒÇ>ÐÚ´>l
?EE=#à7#à7	¿<!R>1Ã2>ªì>?~-=e*\=Ô!? Ø:³	;:OÉ>Uc=¾"=/2?ÐÂ>9ð-¬8åÂ7?>B­>È¼?ÇQ=¥à7¥à7	¿<@ß>@ê>8K?¤>>ög>P'?´u`;ýUY;2?ñð©=>l=§E8?Lè:{8ìªN?h	*?t?Z?^R=»à7»à7	¿< µ>Ézj>Ä<F?\G>>Ñô'?a;¢@];Sz?×µ=¥=¦]5?°f9c98H:?¢?§w?Kº?S=Ðà7Ðà7	¿<KÂ >ªS>nB?Ê¬=H.=c(?KªÇ:ÖÝ;mµ>jà_=&	=ÐS5?(ç9Tø½9Ñæ$?Îõ>®ÿ>?üt=	æà7	æà7	¿<·×¶>×èn>ìC?xàØ=	Ò¨=»o$?,,;Û3%;Ïf?#C=A76= Ñ9?eª90À9@g-?§vÌ>¢w¯>ó&?D~=ûà7ûà7	¿<sÐ>ÍË>\¡A?T¿=vT=-.'?¾õ;V-;Ê>T =O[=¢O;?z0:H´9K?G<
?Aôú>D?\=üá7üá7	¿<Ídä>¬>ßH?É8>¬î=¸Ç*?p<;ñ}';U°?	=,jT=^p8?°839Àí¸RI?.??µY?|=v&á7v&á7	¿<ûÏ>
w>¿H?÷Ç!>Fì÷=@
'?z;G;(>?m¹Ü=,Ý=7?Ø*:õ²8ÒlM?ÅA?îr(?Ô?´=ð;á7ð;á7	¿<ÖuÞ>¦M>¬SE?y>á=C%?IE;`Vi;ü¯Ø>[PÅ=¤=ÍC?O:Ñ`9ñÛK?m¹?fï>Ü? Ü=iQá7iQá7	¿<Bñ¼>ïv>.áC?G3
>ûþÖ=G!(?ì;¬%;?Ò>Ça=FS=3Ý9? ó­9 ö9WzE?jCê>}Ê>°?õå=ãfá7ãfá7	¿<åX>ß>>[@?Zó=>¨»=1ý%?ô;½E$;PÒ>UË±<	{< ï4?/¹@Å
7I0?±T>B>Ø?Cì=\|á7\|á7	¿<ãKf>~Ï>ª¦??ÒC¹=Ì=rÚ!?y&;5}-;þô>;!=tà<Íä7?Ö
¹à#!8g"?jkà>¯®Ê>Kº
?£ò=Öá7Öá7	¿<Ç>>jìE?>í=%?AÆR;íï?;ð?H#V=``=¶¨D?Ã9¤9N<??ûö>xX?Èò=O§á7O§á7	¿<q>x<>ï@?¢>ðpò=`+!?¶· ;£(5;8ã>(*=vñî<<6?>:ÜÈÔ9×1?Ï>¼>)Ù?þ=É¼á7É¼á7	¿<qê£>ëËU>ÔED?_¥=jY|=ó'?UÉ:hª;¸>Ûç<º%¬<ke,?$I:ü9tgA?1´>>å>T?? =BÒá7BÒá7	¿<ã@Í>»8>9³F?¹¤=Æs=Â,?ÈG;4Ê/;!õç>8M'=d/Þ<Ã@?HÑg9@ºB8ÒÝQ?oxÐ>²Ç­>:?u%=¼çá7¼çá7	¿<îÉ>[>ÒA?BR>oê=xU&?¥Mu;øÞY;Ù?4®£=yb=Y9?Hw9À
8q@?°?Ð9	?8?®&=6ýá76ýá7	¿<k±¾>ôs>­H?Qt6>«Â
>=N(?®`¢;¶;æ?ñ=j6@=5?¤,P:àU9²Y?b9j?GáA?£¢?³?=¯â7¯â7	¿<Óx¬<Æ¯j< "<?'Ú<iu<5Q?hN<ÆlX<ÃZô>w*1;$Ò:´ÓW?m¾×¸Æê8 <%æ8Ç¼:"½=ìF=)(â7)(â7	¿<±>ak>XA?ÏY >çZ÷=zô%?=*;ña;®?§¦=@=[ø.?`
:9Ã#¸??í5F?G1?Nê?\=¢=â7¢=â7	¿<õÒ>>ÖHE?ßó=¤´=Î,?cäs;ça;µ
?X£µ=*P~=Æ×6?èÌÄ9àd9øA6?Â@4??×<?xb=Sâ7Sâ7	¿<Î°³>¹Pl>¨B? ÓÓ=ñ¤=t6%?~rì:Ù+;»æ>.×V=Ò7=äÎ-?@©69Ã07ãö:?®ìâ>gÍ>i
?Í=hâ7hâ7	¿<¤¢í>Ûc>AJ? AD>ÿd>Hn*??;R;©ê>Û<¸Ì<gÃE?ÐÝ·9ð{9eC?­ã?h?A?=~â7~â7	¿<v>­A>ÛÖ@?{²Û=.ñ¨=tt&?FÅÚ:#};"7Ð>è=íº< :?Jç9Þ6¯95?s&8>¯>æ?=â7â7	¿<ôÍ>Ï>¾±@?Å¼ü=/¤Ä=Á$?À[;1;il?
XÇ=ÿ8=Õ8?\Ó9à:9µ??æ	?­ßó>qÁ?3=©â7©â7	¿<ï´>Æc7>Æ:@?1É=V=yÛ ?´
;Ò;`?ÄF=¦Á=| 1?A):àaN9aO?Ç¨±>F¬>&k?e=|¾â7|¾â7	¿<ÛHÐ>ß°>ðE?4>²æ=gí$?ÅO^;¢=; ?ú%u=æ:=ûOF?À¬8°µ8{D?.%û>pIà>øS?=õÓâ7õÓâ7	¿<'ìz>Á¼$>$÷B?úl=¿L=V²%?wÃõ:T<è:Ât?»i¢<.i<v_2?Øs¹RÒ7«Ï?n
>ÿûk>K­?¥=oéâ7oéâ7	¿<a¿>Øõ{>gB?H>uÂå=ôc$?³sî:KÅý:õð>g½X=¸=þ4?@¥
9Ðõé¸O?	Ö>×ì¼>2?¯¥=èþâ7èþâ7	¿<ïp>hU>2ß=?àI=?e=0#?½Ý;;9Ãþ>B¸Ü<ýâ<uð2?ÀÂ¸9_ã?÷µ>U÷ > ³?Cª=bã7bã7	¿<aUÙ>M>"D?ìß	>aÓ=ÁÓ&?ôF1;ãÈ1;çDÿ>Ø5=§æW=3;?Äs
:À¯p9±F?r?,¨å>À?ª=Û)ã7Û)ã7	¿<`½>é;>ÅD?G÷¸=7=:
)?¥+;æ;±?S¨W=Èr=Èn@?à:åð9s:?²>w¿>k?Ó·=U?ã7U?ã7czÂ<Y%>ôD>æ:B?=)¤B=4Ä)?)Ó:ý9Æ:Z?'=*@Î<*4?ìð8`n58¢¾:?Òi>Ð{>NA?Ç=ÎTã7ÎTã7czÂ<ô´>¼L>'B?¾Ä²=§=cÍ(?Æ	;;°ù>CI(=Jëæ<v:?À¨8¶¨C?Ç¼n>.N>Q6?ôç=Hjã7Hjã7czÂ<Çº>r>ÄE?¬,ð=ð«º=Ì¯$?c;Æ;Ìe?cÓ=R=â6? }ç¸ É8X,*?¶\ê>ZTÍ>??wè=Âã7Âã7czÂ<×Gv>´$>²??ù=×YK=C¦%?I;ÅP;Fè?nð=2ìã<ç,?àW
9PÛ8Ùè+?aç>7p>?]=;ã7;ã7czÂ<tÔª>$b>ËbA?GW=X"S=ÿ¼'?îq;ª%;Ãä>kÚ%=³tÞ<ºÜ>?Ük
:$ Ó9Á9?"jý>ÿµä>[Ó
?ç=µªã7µªã7czÂ<l°>µ-f>7D?9S²=ù=!)?JÚ:;PÜQ;ïã>ì§x=î.,=jÙ8? .ä8Pâè¸ãÉN?¤¬?*ù>÷P?=.Àã7.Àã7czÂ<£>X>¯A?`Â=Pí=n7*?Å7;-m*;\z	?\=ª°=lD?/9Ð+¼8ýQ?§õ>Õ>Ã3?=¨Õã7¨Õã7czÂ<s`±>îa>üH?'>=vü=´v)?®;Âx;=8
?.°=qw=Ò6?´Î7:Pa9ßUI?t8?/Îà>á´?W=!ëã7!ëã7czÂ<Æl¼>ë°x>nöA?¹¼=#¢=X'?ýðF;¦3;ù¾
?=YÚ;=ö:?¸ õ9Xd9î3J?{aÔ>áÎ·>»å?É"=ä7ä7czÂ<êÌ>¾µ>ïÐD?> ñ=É&?Q:;p<G;ï>ìd=ép=R<?`Q9Ô5·´ÒN??Hã>?ø/=ä7ä7czÂ<·±>ùh>²B?«x·=Ð=Ý!?:¡;¢bñ:kK)?ÄÍo=¿0=ß-?äÌ8:e8[-Y?ú)É>;´>Uú?ª8=+ä7+ä7czÂ<$è>ce>²DD?å¤>%äã=N»$?èQ;jøN;ÝÐ?úY=Êö=Xt8?V9 â|¸þFZ?Oäÿ>É.ß>dÂ?=Aä7Aä7czÂ<ç>UÂK>Ó£A?>_4É=W&?0;RÈ>;Üì>(?e=Y=
O9?ý9à8ýÉF?¤Ä÷>aÍ>k?=Vä7Vä7czÂ<ð/>s->A?¯
Ô=Ïd¦=x#?§®;öÏ;òè>ìÓ%=Rið<0?°Ñ9ó99ë+??K­>w¦>
Y?T=ûkä7ûkä7czÂ<kÞ¢>ìX>ë@?`¥=E=â«$?6/;S/;­_?hU=Ñ?=¿U2?@::0Ø9vZ;?=´»>¶9¦>?L©=tä7tä7czÂ<>L;>ú@?µ!=îÔ\=~#?¡áð:ûYº:t%?< =é<I0? J¸`A84ç&?rp>P>(å?n®=îä7îä7czÂ<Tä¥>èY>äB?"Á¦==ïª!?î6 ;g;¨ö?Yrn=)D/=K$.?Àü;9·°¶½ <?ÀÍ>	>®>? ¶=g¬ä7g¬ä7czÂ<Ì¶=Gp=eB?`¸=u»=Í¢&?¶ü<ª=_ô>£q<Iº<dÃB?BÅÊ9K94û<?æèr;Tå`;°@
?ð=áÁä7áÁä7czÂ<´¶>nëq>@7A?T:=ÊTY=wÒ"?.;qB;"Î>0ce=\¯&=s&0?°£z9ðÍ9½Ý(?Æÿ>Cè>ô
?=[×ä7[×ä7czÂ<¶Å¥>¤?Z>XrB?Û=â§=D'?íé0;.*;Ì?nx=ýÚ'=Íq=?X :ÄðÃ9Î*A?±Ä>ÀP«>Oç?2=Ôìä7Ôìä7czÂ<mLÞ>XÑ>_ÙE?öì÷=¤Õ»=úò(?7U;ÖK;aã?ïD=@t3=w>?E9ÐÞ¥87
C?Z?6?ÎT?$=Nå7Nå7czÂ<n`Í>¤«>»J?}>må=±i)?p;hn;¼?È)=¢³M=÷F?Yq::óuE?&¸:?Jö?=D?
=Çå7Çå7czÂ<p>`¨?>
C?Ïu>Ð+Å=ÄÉ&?ûüÊ:7;;lµ>®=AÛ<+?iý·à
:¸#º.?cÞX>ëA> È?Æ=A-å7A-å7czÂ<zÀï>ó>
öI?i>?vÔ=m¾.?·Êa;;íN;h«?°7l=ÀÑ =á<?Ü
:P°è8}·X?£$?æ
?xp?z0=ºBå7ºBå7czÂ<u¡>IS> C?Ókê=È´=ú%?ÀÓm;³7;>·%?¿=X-=ñ<?p3989~î6?ùZø>ïJÓ>Îs?Ü1=4Xå74Xå7czÂ<(>	¼I>ºC?]jÖ=ø-¦=]'%?7;Á;Áh?/[K=Í´=þ8? pV9¤ï±9Í #?7²·>>+¤>9?L=­må7­må7czÂ<9¹> q>ì°D?¿Å§=¿ =^ª%?ã´Ù:´ú:áMÞ>P=
^Ú<]l8?îõ9:dÈ±9L?kX¢>r|>;Õ?ÍP='å7'å7czÂ<¡­>ê«e>ÕrA?uÒê=~vµ=r£%?öÃÇ:RmÓ:Eáñ>¢/=aô<Î7?ïL·Àù8ø01?ÃD²>=Þ>q?È\=¡å7¡å7czÂ<
>7½=F??Â>í\>-4"?£9^<¿a<ÑAü>¤;2j;.c3?²à8V\l9XÕ>wþ;I¥Ù;,¿?Dq=®å7®å7czÂ<¦`å>u­>;(D?cQü=¯î¾=
')?Ê6n;-_;¹?²¨£=Ï[_=n;?Ðµ:@]Ø8aÒQ?_?Çõ>ê{?'=Ãå7Ãå7czÂ<Ba¦=XË_=ÀR>?Ap!>¼n>å ?ú	<²l <hù>ñg;TÐG;?Å¸ùÎ 8\wò=ºY;Y2;\x?£=
Ùå7
Ùå7czÂ<£>òµL>¨l??:¯Ä=¡v=nð!?';<´-;fÞö>Úy<2C<3¼5?B©ï9¿Í9 ý&?&ö?Ýõ>m?=îå7îå7czÂ<Ó
¹>Sl>VrH?j
><èÚ=Cø+?^;
û:Ã?kâb=¸<!=f4?`t>9`¬"¸%ÍG?d¹>5¯>	&?Á¤=æ7æ7czÂ<þÅL>k>æ"B?bÝ=
í©=Cð&?y&;ç4;	ÿë>y"(=êÃë<6?9Ðxç8uÚ??)=?çòç>\¾?mÌ=zæ7zæ7czÂ<#ùÔ>¦> RH?×£é=°³='?ìÔ;r;E
?:4=0c,=~=?ØBì9¸*:Ñ)?r5?¶?ýº?þÍ=ó.æ7ó.æ7czÂ<AW­>C]>1H?/>An>Æ''?ã;	;lA?o=©O=B?ü¡:ðÈ:Sû.?£:?©S?Û`?CÚ=mDæ7mDæ7czÂ<ç>Ãç@>¯L@?cÕ=±¸a=Pþ!?8;Aö;$?ôb.=µñ<ãÃ8?9X 	9«??Ð©>5Ç>Ý?ÍÚ=çYæ7çYæ7czÂ<èU>}°
>Øì@?æ =Ðqt=]$?ªõ :æ
;11>v`6=!Dý<pX8?l¥í9\>9kÖ??ü5>F®n>Ï*?Øã=`oæ7`oæ7czÂ<Ä³=ûr=($>?GëZ>â`%>p)?åÄ¬=]»=<ì>EFÞ:,»:[?}eß97!o9@³]?2"<J<?³ç=Úæ7Úæ7czÂ<;«>7`>ÇC?©x#>5ø=þ¶(?h4;¿4;aÿ>wf=½Ù =o7?øù§9´9ÂS1?F?<Ïü>ðb?ñ=Sæ7Sæ7czÂ<cè¶>ín>)úC?!å=R²=÷½$?[Îf;UÌ>;×?W,T=4ñ=z½2?`å´8 J8dP2?ÈÐ>î·²>nV?fó=Í¯æ7Í¯æ7czÂ<
T¨>Àf]>¢B?Ä_>áÖ=Ë#?oj;Lse;µÇ?Ù«h=
#=¸ 6?@Á¸÷7U3??Bó>Öp?Æõ=FÅæ7FÅæ7czÂ<2°>f¯d>ÍE?Â^ù=½Á=VH%?«+;Ä%g;® ¾>Ð+=õXì<ùS9?ø¨%:39Ïe?9Dà>ô0Á>Ð?=ÀÚæ7ÀÚæ7czÂ<)Ù>ÅA>TC?xà=ï¬=à$&?BS-;×m;ó?þÜæ<Ù<IÀ<?@ò7`Í<9?È\>[´>HM?CW=9ðæ79ðæ7czÂ<Ò¾x>TH&>Pz??¤=q=N"?{¹;º¾;¯?íP=tÀ<ñ>A?ô9øa8	V?Ø>©ß>@º?_]=³ç7³ç71ëÅ<q$´>an>_uA?© Æ=Þ=ÖÙ?3-;³Ý&;²$?tL(=¡â<¼>?hS9XÕ9Ü*)?[Ó>¶>
0?Qi=-ç7-ç71ëÅ<:Ó>ÍåH>0D?'÷=cÁ=QÖ#?ª¬;ï<;Ocý>%W_=yB =b2?ð³9¸,@9ç)?ýï¨>ä!>o?Vu=¦0ç7¦0ç71ëÅ<Î#¹>4p>\{E?º½=Í»=Ë-?¦:;åç0;
?âk=Õ(5=Ç@?äÑS:°9Ñà\?öÞØ>Aó¶>»?
|= Fç7 Fç71ëÅ<À
£>X>ç´@?íc¾=yu=ý
#?êT;íûF;óõ?)¹i=Þ(=Ò1?`Z8@Oô74?Ý>SÆ>F?)}=[ç7[ç71ëÅ<G>¶¹J>èB?\A¾==	(?_$Ü:,;¶Ó>îÊö<©º¯<"Ã3?`j8A¶è>>?C0Ü>[¾>n?Ë=qç7qç71ëÅ<¸>¶5?>C?;Ü¼=>R=ü"?(;UÄñ:ØY?«Q=§=³.?3Ì9pE£8ÑE?$c£>µ»>§?m=ç7ç71ëÅ<Û!°>ÂCg>øB?µ¬î=üb´=B\)?NÏ;í;Ñ$þ>iA=}ò=¯%7?|ö¯9 ãy9¹´6?ÕH×>æÁ>*[?=ç7ç71ëÅ<»>Ò}u>á¢C?O¤Ë=ã¾=]'?¾.;*F;ô ?Ü=µ<Ã?? -³9HYJ9ùÜE?Ë>ùª³>%?J¨=±ç7±ç71ëÅ<.>ä;>A¥@?ä=5±=l$?	9;4#$;T?©YS=ª¯
=Rï>?àÐ9Øª29nÃJ?òÜ§>»>/?#·=ùÆç7ùÆç71ëÅ<ª>µJ>hA?5§Ù=KÊ«=,"?Èz_;¸P;­q	?-ò<5^°<Ã/?üTÙ9ðéT9¦@? Ìü>ùÞÚ>?×?$À=sÜç7sÜç71ëÅ<ë<(<%ÄI?,TÈ=Æ=Et7?9Í>Rp»>Y?n¨;¹3;Ü¤o?ÆÖ8Tã9×!?¼ë}9ð¾
:úKe>åÊ=ìñç7ìñç71ëÅ<Ýá>¼ÿ>ýC?!Ê=Úê=ÖU&?Éu#;9«;;[!?¤Î=¦â6=M;?ÐwE9¸,T9
]4?ô¼s>±°X>2ú?.Í=fè7fè71ëÅ<Ñ"¶>}i>Ù±G?7s
>¬ºÐ=Î)?ù*I;ûB;h®?¾é~=Ì»7=1? 8øÙ4¹EmI?_M?0ý>âä?®Í=ßè7ßè71ëÅ<$Ì%?Ä>lX?g+>ë=ì9?¢;ÍD;)wS?¥Ò=`%=©	L?":°ç
:¸B?S=O?å?µ5?²Ò=Y2è7Y2è71ëÅ<ír<£- <«ÈA?l;=V0='?bØ:qÌ:ùy?ö=<#ñ;«I?%J¹¸9sw¢>â¥ì:h
;ÚÚÚ>zÛ=ÒGè7ÒGè71ëÅ<EÆµ>ïLr>H
@?4=·Óf=Ö%"?_R;Ï	ï:ZG?i*n=àÙ!=zZ<?|æ>:ã9±#B?¼©±><>e~?¯â=L]è7L]è71ëÅ<£Yl>]]>¨¸B?Òì=gµ=Ä&?ûÆ>;Ý>;ªáÿ>ß}b=÷=t8?0¹ ¯¸Û1?'µÐ>Ðw±>#?ì=Ærè7Ærè71ëÅ<M¬>óD>
/D?¢1è=,â³=ü8%?­*/;Ç;'´?¿£@==«:?èP:ÀKJ9}P?mÉ>î´>h?z=?è7?è71ëÅ<¯>ía>¢®G?na/>7J>2î%?¤¯;3ï;WB?®=m=	<?@»°9P¦W9:Ï=?"?¶`?A?=¹è7¹è71ëÅ<eÿ>½#E>/@?=ÆDc=u(?	·:nÑ:ï5à>Ý;=ªQ=ÜH6?ÜÑÔ9pZ'9$F?@í>?[q>ð?ó6=2³è72³è71ëÅ<¥¦¸>ð¡p>yqD?l¼
>¯Ó=@æ'?1u.;ÃA;}
?'Õª=Ej=N­:?Äo^:àËc9NØU?M?bÇñ>hB?Û[=¬Èè7¬Èè71ëÅ<Í²>]Ïl>ÖJA?¢¡=Du=³Ó(?ó­
;©Ä;!Ô?ÈÇ=NmÆ<w0?xÞ½9ÒÌ¦9µÜ(?qp²>³¢>ä?k=%Þè7%Þè71ëÅ<oùÂ>ªÉz>ÏG?#@>UÛÙ=('?C;ûV#;qL?³a=Qõ=¦ß<? ë9 9¥??&*Û>Úº>«"?7k=óè7óè71ëÅ<åô½>Ñw>¼:D?:PË=2=¯'?T;ÃE;]G	?;&=hD7=c;?Øª×9`;9W E?åù>Ô×>.?Lq=	é7	é71ëÅ<ù³À>¢îx>£,F?f·>MÍ=¥}%?3;ú"4;Mþ>¾§3=Bã<!J?Ð×S9°Þô8PL?
4½>0W¤>g]?âx=é7é71ëÅ<å×>´T>ø=?¿Lô=ÒÕ¿=¤#?©KÆ:6ìà:±á>5e=ö^È<òÂ9?|¢9hèU9îô6?#½>K>Ë
?¦z=4é74é71ëÅ<|¦>þÏV>hF?Ûæ=Ìn¯=O6(?;ÏÄ:.;¶Á>Rpi=>Ò=#<?MÐ9@M~9N
?? î·>SÜ¡>Gt?L=Ié7Ié71ëÅ<r7>s;>FC?{À¥=JÓ=,"?`6;Ë;^?Xh=×b=µ+>?X:w:Ä±Õ9UT?uø¿>Âò¦>G/?=ÿ^é7ÿ^é71ëÅ<Â>è3u>^¡J?¾C>@	>Û)?-;Õ;èAû>Ý=¦DA= ¾>?8á9+(9¢J?ïë;?µÆ!?Ë¯? =xté7xté7mÿÊ<¶Zº>WRu>JwB?¹=Óu=¥ !?îî(;Á;+]?9@B=öÈ=J0?@f:º³9üH3?Ãe
?»+ù>Ï0?B£=òé7òé7mÿÊ<vS>9/>G@?FùÃ=0=ÈÒ!?m¾ê:ì
;¶Ó>kD=>)=¾8?xf98k9ßI6?Àº>l1ª>.t?eÃ=ké7ké7mÿÊ<k>õL>°|E?lÈ>ñ>ï<+?93<L<é?E;*=;Ý<C³D?Ü9f:ðó(??óN?¾÷(?ôÅ?ß=å´é7å´é7mÿÊ<æ¹>Çl>uI?
#>:û=Ö%&?o;ÄÒ;©R?n	=TI=÷:?5:d9»dA?ÝB?¨{*?!N?ê=^Êé7^Êé7mÿÊ<ç©>._>DB?b#ï=8¹=)C%?%®?;¹>;-¤?[£=Ú÷^=w7;?Ê_8K<¹nvO?ø»>öì¡>æå?Âê=Øßé7Øßé7mÿÊ<è/·>"éq>6ÛA?DïË=%=/%?911;ª­@;°lë>)&;=ærü<È=?öÛ7¹·ÉD?9³ä>$7Æ>¯?³î=Rõé7Rõé7mÿÊ<õP¤>x
Y>ýÌA?áæ½=¾Ò=}d+?¨;¹t	;¬Ûõ>å-4=óú<x8?¸ä¶à¢8;¬-?J¦>hß>û?ð=Ë
ê7Ë
ê7mÿÊ<%Mq>	ä>G,A?½w£=Ap=jñ-?Ú;¶ÔÚ:c"?ÿ=ÐÅ²<wv<?èhä9ã8Zq`?:Æ>|2>6¼?Éö=E ê7E ê7mÿÊ<Ô>}ùG>8>?-:=øxd=mØ#?
ÑÉ:OÐ:xø>j|b=é"=ó1?¹9¸m¶¯f=?»i¤>è>8?õ÷=¾5ê7¾5ê7mÿÊ<ùÉÍ>[·>C?æ­Â=þ×=	#?Ò,!;ìX;Ù~¾>Òl=ðÄ+=z0?\:û9Þ;?Ð/Ý>Y¼¼>?Æú=8Kê78Kê7mÿÊ<ÌÜ?Ê>ÂX?| >éfà=""7?õ_;-U;ÝËR?Z6=^/A=õ
G?$:Lå9ñ6L?ì?b9´>Gd;??=±`ê7±`ê7mÿÊ<1á>/X>÷I?ì!@>>®)?¢¦;hq;µ0?m±=y=¯'6?XÐ:^8²»K?¯!?â@?'?=+vê7+vê7mÿÊ<0)¸>(;r>¡B?tý=Iw=}$?mÚ:é ;êÚÖ>¦Î@=*0=tê7?[­8 ?P8Dû8?ºp>©äl>V?'=¤ê7¤ê7mÿÊ<îeº>"Àr>hD?ücG>Ý¹>'?+TX;ôâN;×?ä=­L=¿9?X:p`9;@I?§Q'?/?ª ?O0=¡ê7¡ê7mÿÊ<¥>dZ>î_A?¸ÛË=(M¡=UÅ!?Å|;;?£¤E=i
=6? ý9
M·ùF?ÑõÃ>Xª>8?i0=¶ê7¶ê7mÿÊ<¶K>R>&é@?d=h=5%?½ö&;+Ìþ:tÀ'?O6=Dü<Q9?f:àN¹9Ô(;?c»?´ä>U?õ4=Ìê7Ìê7mÿÊ<cÉ>a>kúC?(>Òô=0C&?9Q;÷ÂM;×?Åw=ñäÎ<P.:?àÄ¡8-9¾X?.óÜ>^¤Ä>Ò?z6=áê7áê7mÿÊ<³¹>O×'>.ÝE?ágî=µ=Ä (?õM;DfJ;V@?ÇÎ=Ô(H=ó¥6? ¸(Ê¹Xh>?¡Éñ>\½Õ>ùË??;=÷ê7÷ê7mÿÊ<õ$Ú>­>:E?¶¦ª=×=òã'?';®
;?V=-Ð<;?Ø¯?9Iþ8<?+½Ö>!d´>E_?t>=~ë7~ë7mÿÊ<Bi>¾>ù??á=²R=Hì!?$pÍ:óç;àÈ>:?=a½Î<îÎ8?¤F9'9²1?_F<>¾z+>p?`B=÷!ë7÷!ë7mÿÊ<¿)¹>b¿t>­A?Sºù=Ã=ªÓ#?yQ';§©6;²~ê>ù=}N=qH:?ðxá9 J9';?ôÁÏ>Ð²>4¸?x=q7ë7q7ë7mÿÊ<Ê>àçN>??YÂ=µE=ä?'?·;;
vú>õ×c=	â=B=?@l9k¹  `?ðë¦>}>A?x=êLë7êLë7mÿÊ<Ãú¶>B°p>¯B?tL>çÚâ=ÿ8&?¯ùA;'A';s?%g=S(=?3<?èÁ9Û'9>:F?s?õÝà>=<?I=dbë7dbë7mÿÊ<
jÇ>æÃ>2C?f-þ=É"Â=V'?ªI;2TM;Gnû>´q=*P=g-/?0¹=9|·M8<?dã>ãÃ>çï?à=Þwë7Þwë7mÿÊ<ZÆ>4>B?9>¿øÞ=Ë$?q!=;B;xù>Òm=±'=pú4? Öì9 ½9¡·6?!!?qºä>h?e=Wë7Wë7mÿÊ<ûB©>qÙ\>3D?þFç=ð²=/p%?y4;t';*ô	?y»R=üV=..<?øz¡9èm9Q°F?¢Ò>Á¶>¥?»¯=Ñ¢ë7Ñ¢ë7mÿÊ<&sÃ>ä>ÇB?Xßo=È+;=n
$?UQ:;L;Ù³é>¸3=ÿ<q3?ê¦989Ó*?>°ü>éÞä>
R
?©Û=J¸ë7J¸ë7mÿÊ<È¼>¥x>J]B?1Ø=	 ª=K©"?CÁL;¶.i;oÊà>:v=·]=wÆ4? \Å¸àN8ÛG*?Bq!?;?ä?¤Ü=ÄÍë7ÄÍë7mÿÊ<X8	?Ý¨>(jP?]ø>ý´>µ¥/?Û\>§aj>:ñ>úh=kR=ÇðA?$þ	:°é39ÿAQ?OR*?b-?52&?sç==ãë7=ãë7mÿÊ<ªÞ¡>æ{Y>a>?¨¹à=u®=\Ð$?k!;¨;©?Ö¥r<Æ<j G?´¸|Æ8oè?#7Ô>äº>ÑW?7í=·øë7·øë7mÿÊ<`CÀ>Æv>1sG?Ûù=Tã»=Y¥)?CÉ;K";Ã±ê>¨=Ä@=:?¬98+c9&ê8?Qâæ>Ä>C\?Bï=1ì71ì7mÿÊ<XÇ«>7h>=?N=Âm=.|%?;ì´;Æh?öö<êc¨<â¹;?°ñL9$<9«3?XÒ¼>Í¦>å?½÷=ª#ì7ª#ì7mÿÊ<}Î> >E?JtÙ=¶Â§=wê%?ñZ;¥ÏA;4?IE=Zh=$4?v)9PÌ9ß0!?Y8?Î%?;P?°ú=$9ì7$9ì7mÿÊ<ï«>X9>±E??ª=¸K=¶9 ?#åÙ:×:<b?ð=B=v;0?@'â¸ðËê¸3?*©>Ê"l>l?©=Nì7Nì7mÿÊ<®v¨>à_>åIA?Ô×Å=ym=ñ
%?©O@;Bf/;pW?,=ÑòG=éç.?`9Àm8×á2?õ ¿>&6¬>ªn?Ç=dì7dì7mÿÊ<ñ³>c'o>æ@?à@Á=I9=+)?8Æ";#;ËÒþ>`I=°ª
=Gó5?¨6Ê9t9a>:?P$ò>þÑ>7?.2=yì7yì7mÿÊ<9Bé<Q<cõG?vê=Ü/«=7d/?.3;ÍTñ:(>?	6`=ä¯=§ýD?H?:À5£9­W?÷×;p¶³;Ô?6=
ì7
ì7mÿÊ<MÄ>c¡~>Ô[E?§>#Ï=Â¦'??;Uå~;Ð?I&­=Y²m={:?Ô<:`ä9ÉÆT?0Ã?À?ZL??=¤ì7¤ì7mÿÊ<s¬>o^>suF?Í@>÷ê=Ck,?XI;.;;"{	?Q=tù7=ÜA?ª¸·ÓL8|4;?`×è>BµÐ>Í?ÿB=ý¹ì7ý¹ì7mÿÊ<¿ß>æÄA>¹@?¼ =\ß]=' ?^º:PÛ:ª¶Ù>¥D=]Þ<Â3?ìV9373AI?ÎßÃ>Ò:®>Àæ?¡M=wÏì7wÏì7mÿÊ<ÂD>æüP>¥C?{8
>£\Ú="?Ï";¶J3;ÎTç>,=?31=ló>?@x&9hÛ^9Â4?è÷>?âß>ÿ@
?y=ðäì7ðäì7mÿÊ<G8ð>9û> E?¤×=¿ü¢=ÚY)?Xin;½tF;=Å?êõ«= l=!u:?°­©9917?w~-?Ü÷?{!?sz=júì7júì7mÿÊ<1Â«>a>ÖéB?@÷=ñ¾=#!&?;v	;³ ?-Q=Y=°µ6?ømù9°bD9â>B?jÉÞ>£óÄ>UÊ?ç}=ãí7ãí7mÿÊ<¸B
?o;_>úþ¡? #H>~«=;a?Ä;Ô;?²z?¼Ð=R%=T¡?Àgè9+ã9?K?ùO>¤Í?N=]%í7]%í7mÿÊ<Ãm>KH>¬p=?c=j¨X=)#?8.;#H;sEß>ÑX=¨%=µ¡8?è"¦90]9ü9?MNº>|C¤>-?¶¦=Ö:í7Ö:í7mÿÊ<4>ÇÜ3>D?,Ó=Qg\=­
'?Óþ:2µé:º?="=flÛ<X~1?8q9°F9	B5?¸xo>^M>n?j¸=PPí7PPí7mÿÊ<D¥>-ðW>GD?GÛo=n¸7=S'?£	ò:aí:Ò?Êã<+<îY7?´Þ9Èl;9Ê8?÷x>6*>µ&?æ=Éeí7Éeí7mÿÊ<­±>xhh> C?S©=O®j=Up%?¶$;r;g?D/=ýOé<F@?Ð89½>9b6?ðbî>Õ>9?ó=C{í7C{í7mÿÊ<ÁÊ>l>DA?®KÉ==jO'?U/;Ê1;wü>{¤=¡K=h4?xy1: Ë}9ÖG?Þxæ>bÊÊ>ñx?ö=½í7½í7mÿÊ<~=à>ý°>µÀG?À>ÒÈò=£$'?;d;@?ó@\=ÌD=w5? t¸@«m¸Êi6?4)?ä·?Ñ=?Dù=6¦í76¦í7mÿÊ<ìø>*t>¨_H?p7ý=ÜÅ=p$?D$;;9?¨=þz(=~C?`X8Aê6wH?ìÁõ>7qÍ>G?sù=°»í7°»í7mÿÊ<x
o>>´ö@?¹=bQ=å!?ùì:±]ÿ:9í>Ãh=ªAØ<J5?`,n¹@®r¸$#?4>$>dB?[û=)Ñí7)Ñí7mÿÊ<¿>>>o9@?,¢=y=Rb"?|~
;ýXì:?2D=9V=öÒ2?ìî9À.d9K.?=É>j>Ñ?ý=£æí7£æí7mÿÊ<ZÝÄ>%X> Ú??è°==$?N¶E;@ñ2; m
?ÛA=|^=·½3?R¨8Ó·ý :?>º>#¼¤>¶?p=üí7üí7mÿÊ<w¶>n>8cC?ãè=>°=@Ö(?²*;ç;Zl%?ñfR=O=»4?`£¸n8É&?Î¯>Z>ê?d#=î7î7mÿÊ<Ò%Ã>Hz~>®PD?e]>*÷î=L$?`E;ôÖ;n½)?-*=¯^Ö<«	K?Èò9ðIÚ9Ær+?#Ï¬>7>Ï<?mU='î7'î7mÿÊ<÷z>À¾%>ÐA?zÌ=ä(=Jv$?U8;¬Ê;ÏÖ!?Q¢Z=K"=o,? ¨9p¯9'¾#?#&ò>ÈÓÖ>nG?X=<î7<î7mÿÊ<É'Ã>`ª}>óD??>ºÍ=PÎ%?èM;%
.;2p?¢ú¯=|j=Ù@?hþ9ï9rC?J?Á?ÇL?áZ=Rî7Rî7mÿÊ<P­>8F0>#B?
Æ×=î¨=ò}#?{;íãú:?OÈÈ<<[Ü6?¸¾.9\@m9må ?m¢Î>RÔº>
?d=|gî7|gî7mÿÊ<EÐ>Gþ>.K?. 7>
>Qy%?ÜC;¡cª;Åä>ck=*=íÁ@?à§9`¹·8°A?Iwy?kÝW?ì?p=ö|î7ö|î7mÿÊ<Ø§>duB>³C?¢5>&c>vº&?E6\;½{;à>lvQ=+=D;?Øäå9è5"9ÁL?yÕù>¹ Ø>â?Ñz=oî7oî7mÿÊ<$º>äu>%ËA?Þ|=Roc=&?C;:!;´Æè>_T|=3=ì3?`öÂ9 Å48ñJ?=\Î>`y±>iÕ?=é§î7é§î7mÿÊ<ÇOÍ>:°>aD?%ê>!Gà=[i%?´:;B:;ºØ?ùG=Ð=D?P0Ð9óÇ9Ô5?ôÁ?$èû>ñ?=b½î7b½î7mÿÊ<D®°>Kéd>¯E?K>b4ð=k(?¯Ù1;÷=;¬ï>-ñ=ÕK=­?>?ð+:`¨ì9c=?oBê>CÊ>á??ú=ÜÒî7ÜÒî7mÿÊ<!6ã>úê>À¯H?üÞ=q'¬=,Ë%?÷¨V;2i;Ü¦ë>
="	\=§T0?øÞ9Ðª(¹ZP?bõ?ø»ô>|r?»Î=Uèî7Uèî7;pÎ<j¿>¦|>ØgB?"¼=Øû=E&?o ;Óô:÷~?r}Q=RÀ=O|5?[¥9 °,9r<?Ë÷·>»£>Åû?7Ø=Ïýî7Ïýî7;pÎ<-?:²>@:I?!ÇÐ=<= )?rA];A^B;â´?Ç¾=Ï)Ý<gö1?T¢¦9K8íUQ?Ñ	?õÛ>f ?â=Iï7Iï7;pÎ<Ì0>â¯5>1D?0EÊ=P=>^&?Az;	';{à>%ÒO=±
=ÖÐ-?0jA9h69F/?	È>í×µ>þ/
?»#=Â(ï7Â(ï7;pÎ<=)¦>W®R>MçI?}Ôý=Oÿ½=ô+?^;äíP;½X?[=èfG=÷PB?Àu¸À8&ä7?Þö>éËÛ>ÏÃ?.5=<>ï7<>ï7;pÎ<:d¢>­W>ZÀ@?9*b=.®/=gÈ$?6³ç:­°:TÝ'?\Ì+=*<ß<E?9àµ8VQ?£>ì>ëï?5=µSï7µSï7;pÎ<*zá>F±>F?|Î>é=Þ$?Ç¡,;fÓ@;±0å>H=v5H=B?@»Ç9£9ËQ=?âÈÌ>-©>ñ?j8=/iï7/iï7;pÎ<Ç×£>¡W>>B? 2¯=´= #?Ù¾ú:·v;P!Í>ÿ´6=êõ<}Ò>? ±÷8p°w9øê)?>©s>Ã#?Ò@=¨~ï7¨~ï7;pÎ<ö)¢>pqU>!B?^z>	÷â=îx'?û)z;dXc;ïØ?ÈK=@µ[=q8?@f9à4'9å7?%ï> &Í>Kr?ÂY="ï7"ï7;pÎ<yÐ>á½>3%C?hEµ=û=çg'?æ-9;¯&;¼Z?@¤=.`=ð;?.ë99aK=?âYå>Ê>O?¸n=©ï7©ï7;pÎ<[>~e7>zõF?üâ=G­=
-'?¡m;t;ø<ë>ÝÀ=¡H=®7?ð,¢9°Ü9$C=?ª+?±?g¨?~v=¿ï7¿ï7;pÎ<k>)4>©S?¿L(>â=^>?2?ó?_©?ú*\<¦ç;às?2ã¹o¸(W`?Sï/;^g;±,?Äz=Ôï7Ôï7;pÎ<ñ²?0ü²>ùX?²$>ÿBä=
8?ñN;Õ1;»ó?$ä=P×H=öT@?d:è9<lJ?ã¢í>ö§>
5?®~=êï7êï7;pÎ<X¦>ï+[>¶KB?wÙ={ù¤=LË(?¶*;®Ý:Ã}?n%=ì½<)2?,³9`Û8ðÇP?{>csu>£ë
?±=ÿï7ÿï7;pÎ<ÔÐk>õ>??T]=êÎ[=h"(?Ò[·:Ä¬:"Ù?ÌÙ'=Gù<`,?Í·Î¸Á8?{>ÕZt>]?=ûð7ûð7;pÎ<eÀ~>,ó)>Þ??Gn®==#?Å;÷;QGú>jP>=u=Ù«:?ÀÛÃ·hZ9Û0?^µ>ý¢>í?²=u*ð7u*ð7;pÎ<J'?iN>Iä¦?Í> ë=F3?Ö¾É;mÎ:;~<?±åè=+ÓF=iï?@â@9 
m8?o9g?Æ?ê`?Õº=î?ð7î?ð7;pÎ<e>HîO>4R??
Á¬=hý=Ðj!?uâ:Xð:þpñ>:=Ø<;?¨ò9øt9ÆG?ð6¨>êb>Â_?ÊÁ=hUð7hUð7;pÎ<*Ð>A>qB?"õ=ÇÂ=i?!?Ñv/;à';<s?B0=Ä.R=S%8?àRÓ9ð w9ó¹;?K¸×>V
Å>J ?Ì=âjð7âjð7;pÎ<D>ó+>
ñE?Âö=+Ú¿=.$$?Ó¿K;Ì3;á?Ö*=«áë<a!9?&ï¸N·)-?·
Á>©>É&?â=[ð7[ð7;pÎ<U¸¸>«ãm>mÈF?Ò­=Sjz=b²1?¹@;^§V;på>ev\=ý~=+E:?°|t9 8ññD?´+â>j;¶>ÏÜ?ì=Õð7Õð7;pÎ<ÆðÆ>?,>¬C?Ç>MCæ=²a'?t'm;Î)v;}¡ö>Bnº=/v=FÝA?0þ9¾9Ty=?Wû>2Þ>Ê??ñ=N«ð7N«ð7;pÎ<Ûì_>>.??OÒ>þèÒ=Ö ?i_;ôó:fø?íSI=QÈ=ë{4?pÜ9@q8Á9?ãàª>\~>X?<ø=ÈÀð7ÈÀð7;pÎ<nÛÚ>0>ðCI?0Ô=ªÇ¢= ¶&?CV;Ô±#;Ô'?,º=Üz|=ö#=?à:Ð\9ê¯C?Àà?ÙÛ>&?nø=AÖð7AÖð7;pÎ<î>äH>
­C?°w =Þï{=/#?0ª;ÇÌ;~Äÿ>~9R=G=#//?ç: ã8«çQ?È@µ>è/¢>?Çû=»ëð7»ëð7;pÎ<­Ò=6=ML<?´F>F>æÜ$?<½=áÅ=¦Ñô>@ã;+;P@I?@59@Äµ9
EÜ>Pz;kR;FD?=4ñ74ñ7;pÎ<³Ã»>]>z>h@?´ÀÈ=Bs=A(?A;ÍJ;ô>Ì+=Äç<n=?Ã59øl9M:?û¼ú>´Ý>)?¬=®ñ7®ñ7;pÎ<Ub>ÎP5>/&??þ¦=¾ð=¹Æ%?Úvã:ì:+ö>CMß<äF<³D9?hªK9¬Ö7¤S?K»>U±§>ö?=(,ñ7(,ñ7;pÎ<¦SÁ>qÑ{>D?×Õ=@£=s^'?Ø!;$¥#;/ý>åB=¢6=2>?7­9Ñ;9¼ÂC?pÊ>K«>Ùh?¼=¡Añ7¡Añ7;pÎ<_¥=F$a=.
<?¹q%>vx>©#?*&<ëZ/<Õò>´Ïp<x/)<06?É­¸üæ19ÅáÝ>íVv;Ur;Ü?=Wñ7Wñ7;pÎ<ÌÓ±>o{g>©D?u¤=³r}=)&?][";ô§(;Gpö>P=ùT==ìC5?w9²9+à&?«Õ¬>8>
6?l4=lñ7lñ7;pÎ<BäÔ>¸.>44E?/õÚ=2¢¨=»2&?ì%j;ìM;8??U=+0<=V8?l¹K:ÄÊ»9^G?±Í>n°>È?l:=ñ7ñ7;pÎ<(¨>¡_>A?Rï=³º=Î8$?<ò:¯b
;©MÛ>o-=rkï<C9?P 8`þÔ8	"1?ªÀ>2º¦>é?EE=ñ7ñ7;pÎ<ÓÁ»>éËx>}1A?çgy===wÓ(?Ñ;âJô:ç?µÅ=E]E=ÿ0?a6A8:5,?aû¹>w_¨>ÿb
?2G=­ñ7­ñ7;pÎ<ê>.P>ûjC?ÜÝ> Ù=(?	ù;gs*;¼Ù>©°»<¥E< 1?· ¥8-÷?Ìë>â*Ò>T?CL=zÂñ7zÂñ7;pÎ<äÊ¤> X>3C?fè±=q=a)?c+;d:;OAÍ>ÕY==~O3?Ö7³î6n4?øá³>)>Çu?BW=ô×ñ7ô×ñ7;pÎ<cÎ£>~$X>=B? ÷=72Æ=â?^¤;Í:¸ ?Õ1=qó<î:?Ðú86.«A?Îõ>ós>	3?]=níñ7níñ7;pÎ<
Ï¿>z>ÂWD?vé$>Kü=^U'?¢K;éw(;¸?Eí-=ßVó<Þù6? 89äÏ??öæ>úç?¨e=çò7çò7;pÎ<§·>bap>èB?ÿ¦·=4O=['?°&;¢Ð!;Í?Ö=ítc=PÅ2?Pkw9ø	9ÿ@)?3CÞ>ÒÿÂ>Zå?Rj=aò7aò7;pÎ<ÌäÆ>>ë-B?flÉ=±=¨­%?e»C;¦I;|ø>õ5L=cJ=è3? N¹Ù¸Ó%?ÐÉ"?åÀ?¦?=Ú-ò7Ú-ò7;pÎ<8æ>ê¬>âG?×-ê=&'´=Ïb&?à]N;k\;§­ï>ÏN=T=6àD?¸t6:°¬9´¥S?Ê2ð>0JÊ>¤ü?=TCò7TCò7;pÎ<{p>OÿP>;??º=) =6>&?©;Ï;ÎÕì>¾ðð<X2²<¾-?Ò9.^9 0?ÆÄ¯>ër>Ïý
?Y=ÍXò7ÍXò7;pÎ<ò!é>Àu>2A?¦Éµ==^¿#?RúF;j1;J?\A=Öÿ<`{A?PQë9xhÀ9H9?sÄ>È¬>?µ=Gnò7Gnò7;pÎ<ç³>8êo>- ??ÇÓô=½õº=D'?01;ÖÞ;]¤?ì&=\¦ô<!«.?äÄ9(É81ÈF?5Ý>/[Â>Gô?=«=Àò7Àò7;pÎ<½ À>Ï¸|>¸B?xÊÖ=X]§=E$?Î";YÖ;oô?,R=ÿd	=î0D? 98ïV9Q@?µÆ>v­>X?­=:ò7:ò7;pÎ<×_>·*>kB?i$w>3ä>>å·%?¹==PÇò>Të<¡ê;Ó{.?.v¸(S8pXê>kª;öt;yü?³=´®ò7´®ò7;pÎ<~m¦>[W>&µE?ñ$>§>+!?ÂuM;üM6;B?¹ $=Ü<+>?X¶¹ 
m8½¼
?öI?®hì>k@?Òà=-Äò7-Äò7;pÎ<ÕÃ>U'|>MÒF?ÿ>ÔÉ=_ö)?Rf9;0;Jë?ªí= =G=å>?¡67Ð¼8f[6?ÌÏ>¯>H?õæ=§Ùò7§Ùò7;pÎ<8µÁ>eû|>ÍD?À=¾c=C
'?ôª+;ó<;Ué>"Õ'=£ç<é9?ðL¹·%?êWÃ>jL¡>E?ì= ïò7 ïò7;pÎ<'À£>©êU>÷C?ï:Ë= =«%&?ÙÑ
;¬÷ò:Bm?ÏE=e$=:A?8`9¬à9'?í£>©>e\?ÿ
=ó7ó7;pÎ<8°é>c>¾F?´\Ð=v,¢=t$?VÁ`;ÓÞf;8ù>=Â¼=ú¿~=]¯=?8×ë9Èú«9;	<??\?í>Ö1?ý=ó7ó7;pÎ<¿{>6iN>\Ö@?3Ò=z ¡=ya&?á#;Äè:ÆÓ!?â<Ã<-,A?ÀÄ¸ÀC8z,?C÷p>±kX>\?p=/ó7/ó7;pÎ<µÝ<R-B<¸«=?@ù;p´;#1?C:µ:¯?Èa;0;-³U?á(I9²ýO9Ãq??Z=:Ýê<Aþ?=Eó7Eó7;pÎ<mæ>°`D>3 H?¨¨->¹;>L®*?Â©j;X×;ôÊÖ>«=ÿ.=°=?´ò9¸­»9X9?Ý?Ü? {?g=Zó7Zó7;pÎ<Ù¬µ>­n>@UC?³î>á8ç=­"?_\;qiK;°Ë
?ù?=>=6?c·«6õ%4?'¯>ÄÄ>B²?²=úoó7úoó7ÌÑ<é>#/>àÙA?º3=÷^X=M'?ÀJ
;¸Ú:}P"?IÀ<ÄÔ<¹/?ÀÍ¸Ff9Ýºí>ÆÊ>®ð>Ø?T=só7só7ÌÑ<<E>§Q>äT??Ö£=´=íõ ?!;';ðÏ?ç÷6=õ¤ö<è=?`c8àýè821?È§°>±ý>ÌÖ?k=íó7íó7ÌÑ<S¿>ùr>@I?>fE><>0Ñ'?å[ª;= ;ðÄ?ìRN=!=Ä8? c¦8ÀSE89?&5?M?ÉS?Í%=f°ó7f°ó7ÌÑ<Ç×§>«^>óA?à
«=¼[=¡*?+ô:Ò;<Ï>:»==Ë¯=!©5?À7=71×5?&ò>;Ü>%½?Ø2=àÅó7àÅó7ÌÑ<ªÎ>/>D@?½=Í=Ûù=#@%?ï};)	;.Ï?3Ú<ß<T¥4? á9¬:9~=?z¦¾>î/¨>~?B9=YÛó7YÛó7ÌÑ<Ã¦>%&]>Æ
A?êF¦=~=\\$?®áé:Áþ;·!Ü>©Úø<·«<­9?0¾¸Ç^·æb.?Bñ>0U>X£?´F=Óðó7Óðó7ÌÑ<.m?¼Ôª>rI?\P>dÝ=<*?UÒV;å2&;r%?J`«=`=Á\C?Ú9Ðg¨9í??ì¬æ>uÀ>¬j?TJ=Mô7Mô7ÌÑ<,¦>qt\>cÆ@?Kw=½)W=¿$?Âþ:e¦;bá×>®Å-=¿Wî<T¥:?°"8È¬9÷/?´Ô>ÏñÀ>î³?ëL=Æô7Æô7ÌÑ<MvÏ>>6B?×T+>3s>®Õ&?5
h;v_O;;?:¾=V5=f;?Àg9·&DL?
?´Îä>ÿ	?tM=@1ô7@1ô7ÌÑ<Ú8Ä>C>ÑC?&=döp=)?C +;;ýi!?Ér=¨¦(=ë«7?H]7ÀV¹-æG?@Î>±\´>³_?b=¹Fô7¹Fô7ÌÑ<B²¯>@d>E?PÀù=êc¿=ÿ'?Ý6;<È&;CÃ?Bt=ÿÚV=7j:?0êE¹·Ú[0?RÔ>ðÈ¶>ùÏ?Èb=3\ô73\ô7ÌÑ<ÕÇ >¾S>pbB?KÏ=#¥=ß ?_à.; /;£ÿ>¨8õ<uÑ¯<ö2?ðõ¸`h8N\?Ö>¹À´>?Óm=¬qô7¬qô7ÌÑ<¦Þ>ï¹>ðC? =èIU=®(.?OÞÊ:ú	;K2¼>£=6Ú<®û+?Ô9ðe¸òZ?àMÍ>dÜ­>3&?y=&ô7&ô7ÌÑ<]>ûpQ>r©@?käÂ=³L=Ì#?rQ;­ûL;bÉ?îm=ò#=3+:?8º·8
1?°l
?¿âó>åL?J=ô7ô7ÌÑ<Ñg>2/>¬þ>?pÏÅ=¾X=ÔK'?a;Å;eN
?â½m=ë+=7b1?Ëd8ÀâÐ7uä2?Ì>Ür>bh?¶=²ô7²ô7ÌÑ<¢ù¾>êy>äâC?®ûì=GÞµ=IÊ&?L;$n;wí>çâ=ë×<ùä2?aK9è'.9ä.?åß>ÈßÃ>éO?=Çô7Çô7ÌÑ<ýn>ÿHC>Ôõ??®¸»=Ð=w!?V;;ù&?Âö<æ³<ÙÚ/?µ´90'*9£â>?#¬>I>V¤?g=Ýô7Ýô7ÌÑ<= >´±R>Í±B?!øl=Å5=mÞ&?+¨:UZÔ:O©>Tã<¨M<u¨6? çz9úQ9h&?qò­>«Á>Á?ø©=òô7òô7ÌÑ<óµ>GWj>²UF?ÞXS>¤">òh&?63;aZ];¡(Ï>]!=aÜ<©;?ÔTÐ9ói9B??E[ù>on?n¯=ÿõ7ÿõ7ÌÑ<	Àë>½Í>çoI?òñ->çR>ì×*?×ïY;NE;Ó8
?J=$V+=¥H?HT:hÞ°9ÿ>K?Nüâ>É·¾>JW?HÀ=yõ7yõ7ÌÑ<ã9Ø>&>ÏVH?9V>²î=&?¸Ð_;{O;Ö
?G=Ñ:R='M>?(ù·9ÀPc9ê??H&?Ë¡?ÿ?ÖÈ=ò2õ7ò2õ7ÌÑ<¶µ¹>Fxq>{âD?¬Ú=¼¬=©"?,;ÒF8;ØÍ>I=PS=Ñ5?dØP:@#¯9öþF?5¼Ã>¢>©?§Î=lHõ7lHõ7ÌÑ<¾¬>Øg>1>?áï=ô{¹=%G%?×êQ;Á h;Yç>êãx=Áe+=.ß9?ô>-:89¤úK?%ß>	|Ã>îe?SÜ=å]õ7å]õ7ÌÑ<¡ló>Å¥>a/H?8ø>~7ô=Æ£&?âªI;H\;Jê>õÖ=GÌ=&Ø??À19@Æ¸ã\S?É ?è=?bì?-æ=_sõ7_sõ7ÌÑ<§²¢>éY>#??[i=öØf=¯è'?0';yê!;ô?Mü=^ö´<ux6?`a8[9£"?R£>
¤>®?Nñ=Ùõ7Ùõ7ÌÑ<@Õ>ÌyC>A?ßÜÔ=wÓ¨=<c!?]M;Ø!;K[#?RA=(û=\ù5?÷»8àæ.9¶W)?­bÛ>¿>?ø=Rõ7Rõ7ÌÑ<-9¤>ÎWY>²nA?¯Ù=ñª£=Ñ¾)?¤üþ:6ù; Ù>m-
=ë¾<«9?q<¹.ò8É?âÆ>O³>êÅ
?Þ=Ì³õ7Ì³õ7ÌÑ<!Uk>/>sqE?¾oî=­d¹=Q$?P@w;Ànp;K¡?$G<ð<Û4?àÐ7÷¯8>Ò?KÄ/?Õø?Ù?9	=EÉõ7EÉõ7ÌÑ<Þq©>ì]>}vC?S¥=Wò|='?; Cç:÷^)?Vó<èv¨<@ã8?¥î¶°À«8ß#'?¸Ï>ûï³>F¢?µ=¿Þõ7¿Þõ7ÌÑ<O>	M>×IB?Ý=­«=Å+%?E[;uJ;`í
?F6.=µõæ<A?Ài::è79[d`?ÊÀ?ü'ë>6É?@:=8ôõ78ôõ7ÌÑ<bp>sH>ßD??"Ø=¿å©=#?ÒN@;aV;Ó¤å>+=9T=º6?ÀãT8íó7ã­6??Ëíè>p²?T=²	ö7²	ö7ÌÑ<Â>ÙÛ{>¸0E?×¼=J=¯Ô'?J;»T;½ãó>A=L=ùD=?Ø£9`9×½6?w?6W	?åÁ?T=+ö7+ö7ÌÑ<f²¾>u>c6G?1>­Ù>¯
(?ÜÂj;2;Lsä>ñ=Y§=La8?`ê»9àâ8@?OB??é+? ?Æa=¥4ö7¥4ö7ÌÑ<Õµ>Ðsk>vyE?&Á=_²=ßÑ*?èùC;ËU;épë>r=BFÛ<ÓÐ7?xó9=ç7^ÞQ?óÔð>¬Ô>ÓV?b=Jö7Jö7ÌÑ<\E>ë]8>øaA? =?;v=ù&?­ï;a[ø:Ü
?÷ =áÎ<L}G?è!±9 9gC?¶T²>Ëv>\ö?Io=_ö7_ö7ÌÑ<Ê>5b>UäF?ö/> Ô=>Ó(?º>;æ¦);ìæ?UºG=6=T6?dãÞ98cS9{A?_¥Ñ>)#ª>B¹?}=uö7uö7ÌÑ<yÇ>¡Ö>ÈG?^î>*
ë=¨'?3L;ÔC;¥à?¯S=ÞW	=
IE?ôR9$9Ó5?Ý¿?ê÷>ß?`=ö7ö7ÌÑ<®j>3J>ýÄD?QøÒ=s¡=¨'?{&;õE;ªÏÖ>ü	=ÙÂ<J5?pþ8§¸ÿ;S?îð>6àÐ>¿ ?= ö7 ö7ÌÑ<Ïa>WÍ>½ª??Y=SX=:¼$?ÊUÍ:erú:TãÑ>!<\ùW<m<? 9HlK9Éû9?;¡>þÊ>íc?|=~µö7~µö7ÌÑ<Ãò>gÏ0>E~@?Ô&>hH>Ó.&?Í?;ç;Þn!?Fa=È?=ïb;?x®:Tpî987?-²>H6>ð?H=øÊö7øÊö7ÌÑ<M»>`(w>B?Sù=Y
Å=G!"?o-;VÅ5;ÒBô>Efj=¿ª=$é;?o7è]F9ß(?`%¶>ÎZ>*?Æ=ràö7ràö7ÌÑ<>`ýG>jB?êõ=/¿=¶$?¹ø(;gÌ#;ã
?ñEJ=m£=Æ1?¸:(09ñ>?ï²§>1¦>e?FÇ=ëõö7ëõö7ÌÑ<ÙóÝ>X>K?Q>H3ì=º9*?Êa;Üx2;ï!?u}c=Õ=D?ø:ô9òQ?É?¯É×>!3?Û=e÷7e÷7ÌÑ<´|¦>¢X>îÀD?k>èSÝ=no%?ÿqa;¼èh;ÔË÷>#=E×á<Iy9?(h¬9029+¹A?9y*?*q?ï#?Õà=Þ ÷7Þ ÷7ÌÑ<È>>ÖQ>®kA?@ß=Äª=W'?2MU;W9;O?||=9>=
ý4?P¤9|ü9'1?Äïø>ôÁâ>?Lø=X6÷7X6÷7ÌÑ<&£>cP>1DH?bê>ïÂà=¬U'?é;Ë:;ª+Ñ>Péq=$=i:<?,¸Ö·8õc/? ]À>}¼§>wË?	=ÑK÷7ÑK÷7ÌÑ<VoÔ>½>.D?4#Æ==î*?/S;@úe;që>$f¦=	j=¨6?éL9ðI+9X4?K?1õ>ñ?#2=Ka÷7Ka÷7ÌÑ<èeª>H^>D?hÆ=7ù=±ó#?«Ð;;¾;Ñ	?â%=îTß<b&>?[:øA9:PD?b%é>ÓÅ>`Ú?À5=Äv÷7Äv÷7ÌÑ<å`¥>Ná]>NÏ>?H×³=#x=a>&?n3;ºà!;eá
?WU=¤×<è.?ø¨9 B¸·2N?´>Öû>¯O??=>÷7>÷7ÌÑ<,>0;>ÙD? ¨=
=Å(?àH¶:3êÌ:gºã>ê	=m»Æ<¨1?@9 \Ë8.F?¡9>¦ê>sD?E=¸¡÷7¸¡÷7ÌÑ<Æ³>tØi>!D?¢{ð=ñ·=P¸'?ürU;45;bT2?ßçW=ïÈ=
4@?H9(&V9%=?â>vÅ>z½?4G=1·÷71·÷7ÌÑ<o->%ºP>tB?7Ì=\=P©$?;_;Û!?^éV=6+=á3? ¹B9dþ8ÿÒ4?'X¶>Ü£>p?3U=«Ì÷7«Ì÷7ÌÑ<Ä>:?>r C?e>´úÍ=Mý%?;;0;?ñ­=­¸o=nÁ9?J:=¶9¿F?÷õ>dwÐ>K?MV=$â÷7$â÷7ÌÑ<òdÓ>u>áB?îÏì=sµ='?Ôäm;Çi;Þ í>îO=$Q=ï8?Ä:¥:j,?Iø>ÎX×>z?Y=÷÷7÷÷7ÌÑ<+¾>òNG>V@?^¾={=ù$?÷6;AG;ÄÉê>ÒÅ¡=Eld=¢M5?ÀªÌ8èJÂ9ÏF ?^?æ]ê>Dy?c[=
ø7
ø7ÌÑ<É>äN>êC?Qý=r+Ç=N§"?!!;v;Ò?¦µ}=Ï(=IA? 9´²9)Ì/?B]Ï>ü2±>1Ê?n]="ø7"ø7ÌÑ<Lx´>{h>Õ¹F?4ê=ÇÎ±={(?r³;f)
;áF?\\=Y§=z<?0ÜD9 õ8h¿=?§¾>Y¡>Î?åd=
8ø7
8ø7ÌÑ<(V¯>¾Æi>4@?îß¥=Q~=´"?;kz/;vnÁ>Ø9c=Ý +=ìv)?HÀ9l>9N'?¶4Á>²>8Ø
?\e=Mø7Mø7ÌÑ<T=í6=\A?Eå=§­=Y)?À`G>EV>®4î><)n9<O­I?@ÄH7¨áì8ÿ$?Ûæ:GÎ:ñ?ºj=þbø7þbø7ÌÑ<C2>Â(N>f·@?(u=Jo9=y~)?<æ¢:i:¬:7"ò>Þ6=B¤÷<«
=?¬\à9À_9¸5G?Ba>2
M>~?6q=wxø7wxø7ÌÑ<äôÉ>¦j>ù¾G?ø¢û=n³¿=ü(?ÄSf;ÄKK;ÿ?ÕqJ=tÖ=Ü I?d:âW:â0?!¡?[Ý>­:?v=ñø7ñø7ÌÑ<ÙÄ>7ø|>BuF?h>Èþå=çØ!?¿C6;U;8Ú>VÛ&=è<¥¤7?LmÏ9Ä¯9=]0?kzè>S2Ê>q+?Ó=j£ø7j£ø7ÌÑ<úl§>'[>øC?¡IÏ==÷=Ý%?ý:ìü9;%~®>fÔO=Q=	ç1?ØÑ<¹ÀÇ¸j-?Sp£>!>®)?Í=ä¸ø7ä¸ø7ÌÑ<Úþ=®z­<Ø5G?­='<=º^+?Ï³>{®>>è?ÿT;ÓÃ;fâ>ÍA±¸à
84,F¼gÉ:-=:EÂ>ò=]Îø7]Îø7ÌÑ<]¤>ßfV>Þ@D?±@»=
Ó=Ø%?^y
;õù:
Ò
?Ã{=P0=#Û6?F>9x9?á)?L2>u>?Ó=×ãø7×ãø7ÌÑ<à!Ã>Äx>ÎH?ä(>Oü=+?P;ëZ;>G?Ég«=>;s=Hg4?Cû9n 8XËG?¿?4²â>Úç?f×=Pùø7Pùø7ÌÑ<@ñ>WU>Xì??0Ä=g==%?«Íâ: Îù:mè>X=çô=±³9?9H93?qÒ>A®º>!K?oØ=Êù7Êù7ÌÑ<¼-ÿ>õ)>7M?Ö«(>O*õ= 0?~p>;¢";â?Ã3t=ì%=äO=?`99-A?ë?^Êð>?å=D$ù7D$ù7ÌÑ<È¨c>Ï>A?%­¹=U4=¡"?/+;vå;ù?qÿ<²¾<=+?Èq&¹|?¹¦ß9?ÕµÔ>®·>ë:?ø=½9ù7½9ù7ÌÑ<40º>Ïv>ö²A?êÆm=A8=õí$?§¾ ;K¢;²?¾J=kÚ=Û2?è99@q7¢G?ÏÃ>ì³¨>é?ä=7Où77Où7ÌÑ<d²¨>É]>"ãB?kÍ= =þ'?G]J;³§;.=?£P=ª1=Î1?Àk8|ù9G?ß>¸>?>N§??
=°dù7°dù7ÌÑ<1¸>þêi>NI?,»>gá=(?(?;n;¹Í>ß= 
4=h2A? ¬ ¹h8"/?ïò>wÑ>ºs?n=*zù7*zù7ÌÑ<×°>Îd>}E?Ã%¡=©u=^(?d%;T¼;:^?qJ_=ìú=òM=?('Æ9Ô9Í8?¬Ôè>ÿ¯Ç>±>?]=£ù7£ù7ÌÑ<Waº>	m>ÏJI?Yb =¬m=V8-?}ö¿:á:û]Ú>Ø8=^ù<ãÍ<?àõâ8 ý8¡"6?½ò¤>Ïû>j?[,=¥ù7¥ù7Ý<Õ<\î>*>+ãJ?I¯3>×	>áÚ&?±q;ßÉO;~â?Þ=¾Î9=<?àE
:øL9S?Ú?¡??P0=ºù7ºù7Ý<Õ<xr>Øv>Ð}n?Éô>H7>ÔûQ?Æ?ð5?ýû6?÷	<£< ?@¬H7·O@?*E;ù;V`<?Ê5=Ðù7Ðù7Ý<Õ<ó³>1i>>E?âì>;ò=¤Í(?@»4;Æ+;f¬?ô4=äF=¥e7?`~Ê9 u¸ègW?½é>°üÅ>Åÿ?ê\=åù7åù7Ý<Õ<ó>c7>º]C?ÿ=ÅU=è'?6Ø:§;¶¼>8B==ÉÑA?*Ê9¬é9e÷A?jsª>_&>ÃO?]=ûù7ûù7Ý<Õ<rê>Ñ>i_D?¦:>¬3>É$?4;4b;È?á¡=©¸[=é5<?@J 9b¸ÇS?1³?Å4?%?h=}ú7}ú7Ý<Õ<$¡>¾ÂT>½ãA?&ã~=#E=r%?ì!;°!;Éþÿ>û
=IIÌ<S1?¿Æ·É8#?Há>×HÂ>Il?l=ö%ú7ö%ú7Ý<Õ<î©>Ý9]>¤D?h°=Ç6=9#?!©;l+&;cè>gëe=4h&=Ú0?úÍ7	í7k»/?Áð>5Û>I@?\=p;ú7p;ú7Ý<Õ<EÙ;>­®û=A??îíÅ="_="?½è: ;Ø¹>
%ã<<Ûþ=?®n¹¸×¸ÀÑ!?±±©>m>¬O?2=éPú7éPú7Ý<Õ<yÛ>ô±>µQG?Ï>ÎÇ=Ö(*?NlD;£U;Äòë>åE=ã<=ð>?øR¾9)9PÿE?I?cÛ>?=cfú7cfú7Ý<Õ<·Ò>Ø>Q>£OB?zÏ=!Y =²N%?vÔc;§rV;Íü?sa=à/#=»Ö0?HxÆ9Ñ·lR?0?¡ÜÞ>9f?©=Ý{ú7Ý{ú7Ý<Õ<¯òµ>iío>÷"B?Q"ÿ=¸Ã=V`'?¾%;y
;»õ?c£=º4=¢7?à9=Ú7¤ÏH?¨î>(
Î>å?é¼=Vú7Vú7Ý<Õ<©>¨Z>ÝE?lÁæ=îè°=õ&?yE;nP;bò>èR=Y2=¡9?è[ä9P59_:?YÚü>øéÙ>Ò?ÖÈ=Ð¦ú7Ð¦ú7Ý<Õ<Zï>+H>YÁ??¾=v=§é$?i3ã:çMÒ:¯H
?=È=ÓÎ<ôê6?øè9Ç8GF?>?>F?Ú=I¼ú7I¼ú7Ý<Õ<YË>_V>ÔoF?[­>*JË=ß)?¶#;Oús;=«>¾å=À0=2;?@Øô8@Rj8<?¦?)ý>þ¨?ä=ÃÑú7ÃÑú7Ý<Õ<+[<hË<kpC?àüx<L<ÑÀ?¢¥=ïñ=âdæ>¾:ù:ºl?;¹K8Üiõ¾,@9äg:Ü©5>Éð=<çú7<çú7Ý<Õ<ñk³>ïk>®B?>Ê%Ï=_%?¤S;sÞv;xÛ>ürI=£j=j>?8uü9Dêà9 ÷2?uý>6áÝ>?Tñ=¶üú7¶üú7Ý<Õ<c¯>ðee>5ºC?H5>Ôu
>'?®];(sC;°Ï?á=À©;=7?À6R¸@â×·2®6?S¤?ûù>³?Dó=/û7/û7Ý<Õ<<>}N>gjE?eô4>0>Ùh&?ðÓR;¤/;t½?¥P=Ï#=ë7?@v8;
·X>?4Êã>ùÞÂ>b?ùó=©'û7©'û7Ý<Õ<ú=?VÚ·>äY?1/>vö=T6?ÿ¾n;íF;.??O<Á=pÜg=mZU?Xc±9P~v9.R?o?YÝ>Ò2?$ý=#=û7#=û7Ý<Õ<«ÔÅ>O¢}>­G?ç>$¯Ý=Ê¸%?¤j ;<;[Ú>§=Ï<Ù¬9?ïá· I¹|ï`??ä> PÃ>ð?Æ=Rû7Rû7Ý<Õ<Kâ>BÚ>\ÙF?-òò=x?·=³)?5:^;ì;;µ?P=R=n¯>?L?F:Q:÷>?`§ý>oi×>I¹?-=hû7hû7Ý<Õ<´>àf>X°G?§>û'Ú=/O.?
+J;rô6;/q
?Ê=öV=gûA?yh:R98\?ý·>+:>ÐÉ?Ù=}û7}û7Ý<Õ<Ñýª>L`>î(C?æÙ=-=J=¬æ&?Õo;;¸Ù>²å<h4<>`9?à]©9Ì\9üº;?ãéá>ÐÆ>0¦?Ï$=	û7	û7Ý<Õ<ðÇ>jC>m@?çY=%e=Íb"?12;²;ñ>Ø<O<¬x:?ü9	9)®+?M »>lk¦>O?£6=¨û7¨û7Ý<Õ<w¿{>Ãå'>Îì??ù=Ð{=^D?;8Ó;m$	??Z<ÊCP<[6?Tt9Z9³ó?]³,?X??Ö6=ü½û7ü½û7Ý<Õ<H6>OË=Se?÷b>Ú4>	5O?à=?¡?^¨ ?@2=Bà<üzK?ÜC9j9N3?HÚs;ËB;¾l ?V=uÓû7uÓû7Ý<Õ<ÃB>mA>£½F?­=··=§Þ&?Ç0;ÌW¤:eh?I`.=Dð<Ë9?hy9µµ8­1E?>¶i>6Ä??X=ïèû7ïèû7Ý<Õ<6«>±D>D?ø­µ=¨=Q&?$w;?Â`;¥²?ã,Ï<Éù<£y9?d¢9Àà09.C?r?øÂÞ>[é?mZ=iþû7iþû7Ý<Õ<>ÑÂ>å¿~>
ÆC?;Fÿ=¼HÀ=rî)?¡6Q;T«7;EÍ?²½I=4z	=^Õ;?ÆÓ7¸u¦9Û?±`?Eý>Û?=âü7âü7Ý<Õ<ZÉ®><]e>C?¼º¾={Z=ì$?ì;Òq;ðý>¶N^==8?@ëÛ8 ¸CþD??©@ì>y?Ì=\)ü7\)ü7Ý<Õ<°>÷2>/*@?Ý­»=Ç=lc ?AÚ:åkö:Ü¼â>Tà=z¥»<g¼:?6é:¤U9¤­N?T¡>¹Æ>·?ñ=Õ>ü7Õ>ü7Ý<Õ<r¹t>À$>WS>?­=}ôc=*Ò&?ÔD;¹;´º?ã;5=d
õ<ðV=?0@Õ9tÓ9oÿ:?Ü×¨>&Ô>2?$£=OTü7OTü7Ý<Õ<»>àÄ2>ªÍC?óC>dGÉ=Ãó&?ë4;2ñ:ð?°Üã<¨2¦<Þ}/?Q¾8C6d =?{>Ç÷d>Y?d©=Èiü7Èiü7Ý<Õ<9
ë>xc>ù"D?§:>r<e>%?ê[<¸ëd<íõ>ØPc=&=AB?-:°Ï*:n.?$Ì>Éd·>c{?ê©=Bü7Bü7Ý<Õ<Ý¼>GXs>ÎE?ì¨¡=lx=ø&?8Ð:å¼ë:
yâ>+5ü<´{¯<Åö7?Ð6á8Î 9Â?øÜ>Û¿>Ò?ý©=»ü7»ü7Ý<Õ<v£>n©Q>ºG?£`«==#?¶Ó;Dz;I/ñ>=yÜ<I«1?À¶¸@K8
b?Ô>ñõ¶>U?ûÂ=5ªü75ªü7Ý<Õ<vï°>ðóe>&úD?+:è=Ö­=·N+?.¶;n,;ê>®Y=/wº<k´5?4§7þÄ¥9éò?;Ô>©¼>?7?×=¯¿ü7¯¿ü7Ý<Õ<ÞN>raO>'ô@?
=,b=Ì%?×;l	Í:7.?+^=R=·3?:Þ9à&\9[
=??>> ?Tó=(Õü7(Õü7«­Ø<d>o=>×m@?æ =º|=@"?V\P;yô0;·?ÎYL=¾=`,? äl9Ø@¹æ[?*Eû>åÀä>l?L7=¢êü7¢êü7«­Ø<kN>Ã	>ò??
¾Ö=nH©=_"?Ló;
Û;ú> ÂD=÷=ñ)0?åû9ôk9_¥=?>Ï>;?C=ý7ý7«­Ø<iTâ>¶(>î@?Kä=QÐ°=¹x%?;¼z;b?ûa=R=ãF7?8$:ðW¦9Ô=C?½?¼w?¸ø?P=ý7ý7«­Ø<<Z>o®H>[YB?bÚ=Ï©=Q$?nÚV;<Y:;U?Î¨t=¾Ñ*=¡T7? ë89Ñ11??öI?ìI?T=+ý7+ý7«­Ø<qî¥>/7\>å@?1©à=¯=Ù#?0Ïì:1ù:q÷ò>2ü<M¿<1¾(?I*9L{&9¯?#?xz®>g>ì?wi=@ý7@ý7«­Ø<­¹>BÇs>F`B?y´=SC=Wö!?®CË:æIÇ:´?69=÷û<Ð-<?f
:U)9uÂV?|If>G°C>¡?Nu=Vý7Vý7«­Ø<0æ¤>£`[>[m@??È=ÈÛ=¿²$?Þð;ó^;t!¤>ï"=¼Þ<¼D;?û3 O¸v5D?.bÖ>f¹»>|-?ìu={ký7{ký7«­Ø<B§>õA>A?Nq®=à=qT$?e).;]x	;õ)"?`rà<¢<äM1?x<9 ,Ñ7=U?a>9>[?z=õý7õý7«­Ø<Þ>T¸>­ÑE?Q2>´ÞÜ=`J(?»G;Yä9;j	?<²=£Ho=??Dó:x´â9ÔO?Cl?rè>ó$?9=ný7ný7«­Ø<^Ä>&½>½¶D?>ê=Á#(?*u;/F;O?Õe=¸=þ7?¤6:W°9jF?^Ò>²´>wQ?=è«ý7è«ý7«­Ø<8O×>Åª>¶0H?¸¹=%=/l(?
¹;;îÎ(;W?yw=*@!=íD?®y9á49§4B?C??ß>ÿ?e=aÁý7aÁý7«­Ø<ô®À>ðu>H?y®ï=§°³=ô»*?@;1z^;Dº?¡¹=&æx=Mí>?|^/:8`´9JF?$¢?wÒ>?ê¯=ÛÖý7ÛÖý7«­Ø<+ª>¿{^>
ÀC?|¹É=ø×=ðÀ&?_9;QÌ;±?ox)=¢<é<:?Ê:8ø93à??l®>Û>^J?p±=Tìý7Tìý7«­Ø<*Ö>£_>ÿG?.'>,1>æT'?"U;rl;´+ç>:=¶N=¾<?0Ï"9@9Ü8?E8?@^?·Ë?f¹=Îþ7Îþ7«­Ø<ÿÀ>I{>³CD?ëÀ=ì4=="?P¯%;£;T?"ÈP=må=21?à!8:J7
5?ù
ì>Ç.Ô>Ëd?½Á=Hþ7Hþ7«­Ø<ñ+ø>ÞÛ£>ÜA?Hå¼=b=}¡&?Û´%;yÑ3;Ýèë>ãO=f[Y=+u:? XÕ9@`9ç²??¡ÇÐ>àµ>u?(È=Á,þ7Á,þ7«­Ø<ú>;14>¿Ã??îæÅ==`"?"=È:c1ô:¯ëÑ>4L=Æ´=)6?t: x9ãTK?¼r>ítY>Zá?wÒ=;Bþ7;Bþ7«­Ø<|L>}*D>PA?d¿=b=?M&?fò;þ·þ: ¯?9=Ðëü<SP;?43º9×9¯Æ5?wê>
=>c?×=´Wþ7´Wþ7«­Ø<e¿²>zi>ÉýC?²R¬=¼=Ñ%?W\4;Ñ;Pn/?Uµ=\¥==êp0?9 þt¸ H?¦ã>#È>!?3à=.mþ7.mþ7«­Ø<´©>À`>A?ó¢=k{=!?¦;2;¸ê?ÙRv=þ-=5?ÐV9xP9ÄW0?l¼>¥>Ñ?½å=§þ7§þ7«­Ø<ÌÎ>é>Ñ¶D?.^á=ò@«=Pr(?eqS;3Ý;WL)?9M=Ð
[truncated: 9,105,211 more chars]
