# Supplementary material for: Bacterial RNA sensing by TLR8 requires RNase 6 processing and is inhibited by RNA 2’O-methylation
Source: EMBO Rep. 2024 Oct 3;25(11):4674–92. doi: 10.1038/s44319-024-00281-9 (PMC11549399; doi:10.1038/s44319-024-00281-9)
Supplement: Supplementary file 3 — Source data Fig. 1 [file 44319_2024_281_MOESM3_ESM.zip › Figure 1/1A/2019-11-28-WT--A1.0002.mqd]

MQD3.1    1421568 1425222 159744 1421312 1425596 1604078 0 0                                                                                                                                                                                                                                                                                                                                                                                                                                                                                                                                                                                                                                                                                                                                                                                                                                                                                                                                                                                                                                                                                                                                                                                                                                                                                                                                                                                                                                                                                                                                                                                                                                                                                                                                                                                                                                                                                                                                                                                                                                                                                                                                                                                                                                                                                                                                                                                                                                                                                                                                                                                                                                                                                                                                                                                                                                                                                                                                                                                                                                                                                                                                                                                                                                                                                                                                                                                                                                                                                                                                                                                                                                                                                                                                                                                                                                                                                                                                                                                                                                                                                                                                                                                                                                                                                                                                                                                                                                                                    /$EXP/chen lan-sun/$SYS/MACSQuantify,2.11.1746.19438/$CYT/MACSQuant VYB,2.11.1746.19438/$CYTSN/3124/$CELLS/WT/$DATE/2019-Nov-28/$BTIM/12:20:11/$ETIM/12:20:11/$TIMESTEP/1/$PLATENAME/Single tube rack/$WELLID/A1/$FIL/2019-11-28-WT--A1.0002.mqd/$PAR/22/$TOT/0/$ABRT/0/$LOST/0/$MODE/L/$DATATYPE/F/$BYTEORD/1,2,3,4/$P1N/HDR-T/$P1B/32/$P1E/0.0,0.0/$P1D/Linear,0,1000/$P1R/1000/$P1G/1/$P1S/HDR-T/$P2N/HDR-CE/$P2B/32/$P2E/0.0,0.0/$P2D/Linear,0,1000/$P2R/1000/$P2G/1/$P2S/HDR-CE/$P3N/HDR-SE/$P3B/32/$P3E/0.0,0.0/$P3D/Linear,0,1000/$P3R/1000/$P3G/1/$P3S/HDR-SE/$P4N/HDR-V/$P4B/32/$P4E/0.0,0.0/$P4D/Linear,0,1000/$P4R/1000/$P4G/1/$P4S/HDR-V/$P5N/FSC-A/$P5B/32/$P5E/0.0,0.0/$P5D/Linear,0,1000/$P5R/1000/$P5G/1/$P5S/FSC-A/$P5F/561//10 nm/$P5L/561nm/$P5O/100mW/$P5V/291/$P5T/-00/$P6N/FSC-H/$P6B/32/$P6E/0.0,0.0/$P6D/Linear,0,1000/$P6R/1000/$P6G/1/$P6S/FSC-H/$P6F/561//10 nm/$P6L/561nm/$P6O/100mW/$P6V/291/$P6T/-00/$P7N/FSC-W/$P7B/32/$P7E/0.0,0.0/$P7D/Linear,0,1000/$P7R/1000/$P7G/1/$P7S/FSC-W/$P7F/561//10 nm/$P7L/561nm/$P7O/100mW/$P7V/291/$P7T/-00/$P8N/SSC-A/$P8B/32/$P8E/0.0,0.0/$P8D/Linear,0,1000/$P8R/1000/$P8G/1/$P8S/SSC-A/$P8F/561//10 nm/$P8L/561nm/$P8O/100mW/$P8V/294/$P8T/-00/$P9N/SSC-H/$P9B/32/$P9E/0.0,0.0/$P9D/Linear,0,1000/$P9R/1000/$P9G/1/$P9S/SSC-H/$P9F/561//10 nm/$P9L/561nm/$P9O/100mW/$P9V/294/$P9T/-00/$P10N/SSC-W/$P10B/32/$P10E/0.0,0.0/$P10D/Linear,0,1000/$P10R/1000/$P10G/1/$P10S/SSC-W/$P10F/561//10 nm/$P10L/561nm/$P10O/100mW/$P10V/294/$P10T/-00/$P11N/V1-A/$P11B/32/$P11E/0.0,0.0/$P11D/Hyperlogarithmic,-1.0,1000/$P11R/1000/$P11G/1/$P11S/CFP//VioBlue-A/$P11F/450//50 nm/$P11L/405nm/$P11O/40mW/$P11V/352/$P11T/-00/$P12N/V1-H/$P12B/32/$P12E/0.0,0.0/$P12D/Hyperlogarithmic,-1.0,1000/$P12R/1000/$P12G/1/$P12S/CFP//VioBlue-H/$P12F/450//50 nm/$P12L/405nm/$P12O/40mW/$P12V/352/$P12T/-00/$P13N/V1-W/$P13B/32/$P13E/0.0,0.0/$P13D/Hyperlogarithmic,-1.0,1000/$P13R/1000/$P13G/1/$P13S/CFP//VioBlue-W/$P13F/450//50 nm/$P13L/405nm/$P13O/40mW/$P13V/352/$P13T/-00/$P14N/Y1-A/$P14B/32/$P14E/0.0,0.0/$P14D/Hyperlogarithmic,-1.0,1000/$P14R/1000/$P14G/1/$P14S/PE-A/$P14F/586//50 nm/$P14L/561nm/$P14O/100mW/$P14V/394/$P14T/-00/$P15N/Y1-H/$P15B/32/$P15E/0.0,0.0/$P15D/Hyperlogarithmic,-1.0,1000/$P15R/1000/$P15G/1/$P15S/PE-H/$P15F/586//50 nm/$P15L/561nm/$P15O/100mW/$P15V/394/$P15T/-00/$P16N/Y1-W/$P16B/32/$P16E/0.0,0.0/$P16D/Hyperlogarithmic,-1.0,1000/$P16R/1000/$P16G/1/$P16S/PE-W/$P16F/586//50 nm/$P16L/561nm/$P16O/100mW/$P16V/394/$P16T/-00/$P17N/Y3-A/$P17B/32/$P17E/0.0,0.0/$P17D/Hyperlogarithmic,-1.0,1000/$P17R/1000/$P17G/1/$P17S/mKate//APC-A/$P17F/661//50 nm/$P17L/561nm/$P17O/100mW/$P17V/427/$P17T/-20/$P18N/Y3-H/$P18B/32/$P18E/0.0,0.0/$P18D/Hyperlogarithmic,-1.0,1000/$P18R/1000/$P18G/1/$P18S/mKate//APC-H/$P18F/661//50 nm/$P18L/561nm/$P18O/100mW/$P18V/427/$P18T/-20/$P19N/Y3-W/$P19B/32/$P19E/0.0,0.0/$P19D/Hyperlogarithmic,-1.0,1000/$P19R/1000/$P19G/1/$P19S/mKate//APC-W/$P19F/661//50 nm/$P19L/561nm/$P19O/100mW/$P19V/427/$P19T/-20/$P20N/B1-A/$P20B/32/$P20E/0.0,0.0/$P20D/Hyperlogarithmic,-1.0,1000/$P20R/1000/$P20G/1/$P20S/GFP//FITC-A/$P20F/525//50 nm/$P20L/488nm/$P20O/30mW/$P20V/380/$P20T/-01/$P21N/B1-H/$P21B/32/$P21E/0.0,0.0/$P21D/Hyperlogarithmic,-1.0,1000/$P21R/1000/$P21G/1/$P21S/GFP//FITC-H/$P21F/525//50 nm/$P21L/488nm/$P21O/30mW/$P21V/380/$P21T/-01/$P22N/B1-W/$P22B/32/$P22E/0.0,0.0/$P22D/Hyperlogarithmic,-1.0,1000/$P22R/1000/$P22G/1/$P22S/GFP//FITC-W/$P22F/525//50 nm/$P22L/488nm/$P22O/30mW/$P22V/380/$P22T/-01/$NEXTDATA/0/$BEGINANALYSIS/0/$ENDANALYSIS/0/$BEGINSTEXT/8258/$ENDSTEXT/157186/$BEGINDATA/4096/$ENDDATA/4096/                                                                                                                                                                                                                                                                                                                                                                                              /@MB_P1_BASE/HDR-T
HDR-T
0
4/@MB_P2_BASE/HDR-CE
HDR-CE
0
4/@MB_P3_BASE/HDR-SE
HDR-SE
0
4/@MB_P4_BASE/HDR-V
HDR-V
0
4/@MB_P5_BASE/FSC-A
FSC-A
1
4/@MB_P6_BASE/FSC-H
FSC-H
1
4/@MB_P7_BASE/FSC-W
FSC-W
1
4/@MB_P8_BASE/SSC-A
SSC-A
2
4/@MB_P9_BASE/SSC-H
SSC-H
2
4/@MB_P10_BASE/SSC-W
SSC-W
2
4/@MB_P11_BASE/V1-A
FL1-A
3
4/@MB_P12_BASE/V1-H
FL1-H
3
4/@MB_P13_BASE/V1-W
FL1-W
3
4/@MB_P14_BASE/Y1-A
FL2-A
5
4/@MB_P15_BASE/Y1-H
FL2-H
5
4/@MB_P16_BASE/Y1-W
FL2-W
5
4/@MB_P17_BASE/Y3-A
FL3-A
9
4/@MB_P18_BASE/Y3-H
FL3-H
9
4/@MB_P19_BASE/Y3-W
FL3-W
9
4/@MB_P20_BASE/B1-A
FL4-A
6
4/@MB_P21_BASE/B1-H
FL4-H
6
4/@MB_P22_BASE/B1-W
FL4-W
6
4/@MB_INSSET/PEJhc2ljRW50cnk+CiA8bmFtZT5Tb2Z0d2FyZTwvbmFtZT4KIDxmbGFncz4xMzEwNzQ8L2ZsYWdzPgogPEJhc2ljRW50cnk+CiAgPG5hbWU+RGV2aWNlPC9uYW1lPgogIDxmbGFncz4xMzEyMDI8L2ZsYWdzPgogIDxCYXNpY0VudHJ5PgogICA8bmFtZT5EZXRlY3RvcjwvbmFtZT4KICAgPGZsYWdzPjEzMTk3MDwvZmxhZ3M+CiAgIDx2YWx1ZSB0eXBlPSIzIj5WeWI8L3ZhbHVlPgogICA8QmFzaWNFbnRyeT4KICAgIDxuYW1lPlBtdHM8L25hbWU+CiAgICA8ZmxhZ3M+MTMxMjAyPC9mbGFncz4KICAgIDxCYXNpY0VudHJ5PgogICAgIDxuYW1lPjE8L25hbWU+CiAgICAgPGZsYWdzPjEzMTIwMjwvZmxhZ3M+CiAgICAgPEJhc2ljRW50cnk+CiAgICAgIDxuYW1lPkdhaW48L25hbWU+CiAgICAgIDxmbGFncz4xMzE3MTQ8L2ZsYWdzPgogICAgICA8dmFsdWUgdHlwZT0iMiI+MjkxPC92YWx1ZT4KICAgICA8L0Jhc2ljRW50cnk+CiAgICA8L0Jhc2ljRW50cnk+CiAgICA8QmFzaWNFbnRyeT4KICAgICA8bmFtZT43PC9uYW1lPgogICAgIDxmbGFncz4xMzEyMDI8L2ZsYWdzPgogICAgIDxCYXNpY0VudHJ5PgogICAgICA8bmFtZT5HYWluPC9uYW1lPgogICAgICA8ZmxhZ3M+MTMxNzE0PC9mbGFncz4KICAgICAgPHZhbHVlIHR5cGU9IjIiPjI5NDwvdmFsdWU+CiAgICAgPC9CYXNpY0VudHJ5PgogICAgPC9CYXNpY0VudHJ5PgogICAgPEJhc2ljRW50cnk+CiAgICAgPG5hbWU+MzwvbmFtZT4KICAgICA8ZmxhZ3M+MTMxMjAyPC9mbGFncz4KICAgICA8QmFzaWNFbnRyeT4KICAgICAgPG5hbWU+R2FpbjwvbmFtZT4KICAgICAgPGZsYWdzPjEzMTcxNDwvZmxhZ3M+CiAgICAgIDx2YWx1ZSB0eXBlPSIyIj4zNTI8L3ZhbHVlPgogICAgIDwvQmFzaWNFbnRyeT4KICAgIDwvQmFzaWNFbnRyeT4KICAgIDxCYXNpY0VudHJ5PgogICAgIDxuYW1lPjU8L25hbWU+CiAgICAgPGZsYWdzPjEzMTIwMjwvZmxhZ3M+CiAgICAgPEJhc2ljRW50cnk+CiAgICAgIDxuYW1lPkdhaW48L25hbWU+CiAgICAgIDxmbGFncz4xMzE3MTQ8L2ZsYWdzPgogICAgICA8dmFsdWUgdHlwZT0iMiI+MzUyPC92YWx1ZT4KICAgICA8L0Jhc2ljRW50cnk+CiAgICA8L0Jhc2ljRW50cnk+CiAgICA8QmFzaWNFbnRyeT4KICAgICA8bmFtZT4xMDwvbmFtZT4KICAgICA8ZmxhZ3M+MTMxMjAyPC9mbGFncz4KICAgICA8QmFzaWNFbnRyeT4KICAgICAgPG5hbWU+R2FpbjwvbmFtZT4KICAgICAgPGZsYWdzPjEzMTcxNDwvZmxhZ3M+CiAgICAgIDx2YWx1ZSB0eXBlPSIyIj4zOTQ8L3ZhbHVlPgogICAgIDwvQmFzaWNFbnRyeT4KICAgIDwvQmFzaWNFbnRyeT4KICAgIDxCYXNpY0VudHJ5PgogICAgIDxuYW1lPjY8L25hbWU+CiAgICAgPGZsYWdzPjEzMTIwMjwvZmxhZ3M+CiAgICAgPEJhc2ljRW50cnk+CiAgICAgIDxuYW1lPkdhaW48L25hbWU+CiAgICAgIDxmbGFncz4xMzE3MTQ8L2ZsYWdzPgogICAgICA8dmFsdWUgdHlwZT0iMiI+MzQ2PC92YWx1ZT4KICAgICA8L0Jhc2ljRW50cnk+CiAgICA8L0Jhc2ljRW50cnk+CiAgICA8QmFzaWNFbnRyeT4KICAgICA8bmFtZT4yPC9uYW1lPgogICAgIDxmbGFncz4xMzEyMDI8L2ZsYWdzPgogICAgIDxCYXNpY0VudHJ5PgogICAgICA8bmFtZT5HYWluPC9uYW1lPgogICAgICA8ZmxhZ3M+MTMxNzE0PC9mbGFncz4KICAgICAgPHZhbHVlIHR5cGU9IjIiPjQyNzwvdmFsdWU+CiAgICAgPC9CYXNpY0VudHJ5PgogICAgPC9CYXNpY0VudHJ5PgogICAgPEJhc2ljRW50cnk+CiAgICAgPG5hbWU+NDwvbmFtZT4KICAgICA8ZmxhZ3M+MTMxMjAyPC9mbGFncz4KICAgICA8QmFzaWNFbnRyeT4KICAgICAgPG5hbWU+R2FpbjwvbmFtZT4KICAgICAgPGZsYWdzPjEzMTcxNDwvZmxhZ3M+CiAgICAgIDx2YWx1ZSB0eXBlPSIyIj4zNTA8L3ZhbHVlPgogICAgIDwvQmFzaWNFbnRyeT4KICAgIDwvQmFzaWNFbnRyeT4KICAgIDxCYXNpY0VudHJ5PgogICAgIDxuYW1lPjk8L25hbWU+CiAgICAgPGZsYWdzPjEzMTIwMjwvZmxhZ3M+CiAgICAgPEJhc2ljRW50cnk+CiAgICAgIDxuYW1lPkdhaW48L25hbWU+CiAgICAgIDxmbGFncz4xMzE3MTQ8L2ZsYWdzPgogICAgICA8dmFsdWUgdHlwZT0iMiI+MzgwPC92YWx1ZT4KICAgICA8L0Jhc2ljRW50cnk+CiAgICA8L0Jhc2ljRW50cnk+CiAgICA8QmFzaWNFbnRyeT4KICAgICA8bmFtZT44PC9uYW1lPgogICAgIDxmbGFncz4xMzEyMDI8L2ZsYWdzPgogICAgIDxCYXNpY0VudHJ5PgogICAgICA8bmFtZT5HYWluPC9uYW1lPgogICAgICA8ZmxhZ3M+MTMxNzE0PC9mbGFncz4KICAgICAgPHZhbHVlIHR5cGU9IjIiPjM3ODwvdmFsdWU+CiAgICAgPC9CYXNpY0VudHJ5PgogICAgPC9CYXNpY0VudHJ5PgogICA8L0Jhc2ljRW50cnk+CiAgIDxCYXNpY0VudHJ5PgogICAgPG5hbWU+Q2hhbm5lbHM8L25hbWU+CiAgICA8ZmxhZ3M+MTMxMjAyPC9mbGFncz4KICAgIDxCYXNpY0VudHJ5PgogICAgIDxuYW1lPkZTQzwvbmFtZT4KICAgICA8ZmxhZ3M+MTMxNzE0PC9mbGFncz4KICAgICA8dmFsdWUgdHlwZT0iMiI+MTwvdmFsdWU+CiAgICAgPEJhc2ljRW50cnk+CiAgICAgIDxuYW1lPkFjdGl2ZTwvbmFtZT4KICAgICAgPGZsYWdzPjEzMTQ1ODwvZmxhZ3M+CiAgICAgIDx2YWx1ZSB0eXBlPSIxIj4xPC92YWx1ZT4KICAgICA8L0Jhc2ljRW50cnk+CiAgICAgPEJhc2ljRW50cnk+CiAgICAgIDxuYW1lPk1vZGU8L25hbWU+CiAgICAgIDxmbGFncz4xMzE5NzA8L2ZsYWdzPgogICAgICA8dmFsdWUgdHlwZT0iMyI+bGluPC92YWx1ZT4KICAgICA8L0Jhc2ljRW50cnk+CiAgICAgPEJhc2ljRW50cnk+CiAgICAgIDxuYW1lPlRyaWdnZXJMZXZlbDwvbmFtZT4KICAgICAgPGZsYWdzPjEzMjk5NDwvZmxhZ3M+CiAgICAgIDx2YWx1ZSB0eXBlPSI3Ij44LjU0ODA1Mzc0MTwvdmFsdWU+CiAgICAgPC9CYXNpY0VudHJ5PgogICAgIDxCYXNpY0VudHJ5PgogICAgICA8bmFtZT5Vc2VyTmFtZTwvbmFtZT4KICAgICAgPGZsYWdzPjEzMTk3MDwvZmxhZ3M+CiAgICAgIDx2YWx1ZSB0eXBlPSIzIj5GU0M8L3ZhbHVlPgogICAgIDwvQmFzaWNFbnRyeT4KICAgIDwvQmFzaWNFbnRyeT4KICAgIDxCYXNpY0VudHJ5PgogICAgIDxuYW1lPlNTQzwvbmFtZT4KICAgICA8ZmxhZ3M+MTMxNzE0PC9mbGFncz4KICAgICA8dmFsdWUgdHlwZT0iMiI+NzwvdmFsdWU+CiAgICAgPEJhc2ljRW50cnk+CiAgICAgIDxuYW1lPkFjdGl2ZTwvbmFtZT4KICAgICAgPGZsYWdzPjEzMTQ1ODwvZmxhZ3M+CiAgICAgIDx2YWx1ZSB0eXBlPSIxIj4xPC92YWx1ZT4KICAgICA8L0Jhc2ljRW50cnk+CiAgICAgPEJhc2ljRW50cnk+CiAgICAgIDxuYW1lPk1vZGU8L25hbWU+CiAgICAgIDxmbGFncz4xMzE5NzA8L2ZsYWdzPgogICAgICA8dmFsdWUgdHlwZT0iMyI+bGluPC92YWx1ZT4KICAgICA8L0Jhc2ljRW50cnk+CiAgICAgPEJhc2ljRW50cnk+CiAgICAgIDxuYW1lPlRyaWdnZXJMZXZlbDwvbmFtZT4KICAgICAgPGZsYWdzPjEzMjk5NDwvZmxhZ3M+CiAgICAgIDx2YWx1ZSB0eXBlPSI3Ij4zLjI2OTk5OTk4MTwvdmFsdWU+CiAgICAgPC9CYXNpY0VudHJ5PgogICAgIDxCYXNpY0VudHJ5PgogICAgICA8bmFtZT5Vc2VyTmFtZTwvbmFtZT4KICAgICAgPGZsYWdzPjEzMTk3MDwvZmxhZ3M+CiAgICAgIDx2YWx1ZSB0eXBlPSIzIj5TU0M8L3ZhbHVlPgogICAgIDwvQmFzaWNFbnRyeT4KICAgIDwvQmFzaWNFbnRyeT4KICAgIDxCYXNpY0VudHJ5PgogICAgIDxuYW1lPlYxPC9uYW1lPgogICAgIDxmbGFncz4xMzE3MTQ8L2ZsYWdzPgogICAgIDx2YWx1ZSB0eXBlPSIyIj4zPC92YWx1ZT4KICAgICA8QmFzaWNFbnRyeT4KICAgICAgPG5hbWU+QWN0aXZlPC9uYW1lPgogICAgICA8ZmxhZ3M+MTMxNDU4PC9mbGFncz4KICAgICAgPHZhbHVlIHR5cGU9IjEiPjE8L3ZhbHVlPgogICAgIDwvQmFzaWNFbnRyeT4KICAgICA8QmFzaWNFbnRyeT4KICAgICAgPG5hbWU+TW9kZTwvbmFtZT4KICAgICAgPGZsYWdzPjEzMTk3MDwvZmxhZ3M+CiAgICAgIDx2YWx1ZSB0eXBlPSIzIj5obG9nPC92YWx1ZT4KICAgICA8L0Jhc2ljRW50cnk+CiAgICAgPEJhc2ljRW50cnk+CiAgICAgIDxuYW1lPlRyaWdnZXJMZXZlbDwvbmFtZT4KICAgICAgPGZsYWdzPjEzMjk5NDwvZmxhZ3M+CiAgICAgIDx2YWx1ZSB0eXBlPSI3Ij4xLjAwOTk5OTk5PC92YWx1ZT4KICAgICA8L0Jhc2ljRW50cnk+CiAgICAgPEJhc2ljRW50cnk+CiAgICAgIDxuYW1lPlVzZXJOYW1lPC9uYW1lPgogICAgICA8ZmxhZ3M+MTMxOTcwPC9mbGFncz4KICAgICAgPHZhbHVlIHR5cGU9IjMiPkNGUC9WaW9CbHVlPC92YWx1ZT4KICAgICA8L0Jhc2ljRW50cnk+CiAgICA8L0Jhc2ljRW50cnk+CiAgICA8QmFzaWNFbnRyeT4KICAgICA8bmFtZT5WMjwvbmFtZT4KICAgICA8ZmxhZ3M+MTMxNzE0PC9mbGFncz4KICAgICA8dmFsdWUgdHlwZT0iMiI+NTwvdmFsdWU+CiAgICAgPEJhc2ljRW50cnk+CiAgICAgIDxuYW1lPkFjdGl2ZTwvbmFtZT4KICAgICAgPGZsYWdzPjEzMTQ1ODwvZmxhZ3M+CiAgICAgIDx2YWx1ZSB0eXBlPSIxIj4wPC92YWx1ZT4KICAgICA8L0Jhc2ljRW50cnk+CiAgICAgPEJhc2ljRW50cnk+CiAgICAgIDxuYW1lPk1vZGU8L25hbWU+CiAgICAgIDxmbGFncz4xMzE5NzA8L2ZsYWdzPgogICAgICA8dmFsdWUgdHlwZT0iMyI+aGxvZzwvdmFsdWU+CiAgICAgPC9CYXNpY0VudHJ5PgogICAgIDxCYXNpY0VudHJ5PgogICAgICA8bmFtZT5UcmlnZ2VyTGV2ZWw8L25hbWU+CiAgICAgIDxmbGFncz4xMzI5OTQ8L2ZsYWdzPgogICAgICA8dmFsdWUgdHlwZT0iNyI+MDwvdmFsdWU+CiAgICAgPC9CYXNpY0VudHJ5PgogICAgIDxCYXNpY0VudHJ5PgogICAgICA8bmFtZT5Vc2VyTmFtZTwvbmFtZT4KICAgICAgPGZsYWdzPjEzMTk3MDwvZmxhZ3M+CiAgICAgIDx2YWx1ZSB0eXBlPSIzIj5WaW9HcmVlbjwvdmFsdWU+CiAgICAgPC9CYXNpY0VudHJ5PgogICAgPC9CYXNpY0VudHJ5PgogICAgPEJhc2ljRW50cnk+CiAgICAgPG5hbWU+WTE8L25hbWU+CiAgICAgPGZsYWdzPjEzMTcxNDwvZmxhZ3M+CiAgICAgPHZhbHVlIHR5cGU9IjIiPjEwPC92YWx1ZT4KICAgICA8QmFzaWNFbnRyeT4KICAgICAgPG5hbWU+QWN0aXZlPC9uYW1lPgogICAgICA8ZmxhZ3M+MTMxNDU4PC9mbGFncz4KICAgICAgPHZhbHVlIHR5cGU9IjEiPjE8L3ZhbHVlPgogICAgIDwvQmFzaWNFbnRyeT4KICAgICA8QmFzaWNFbnRyeT4KICAgICAgPG5hbWU+TW9kZTwvbmFtZT4KICAgICAgPGZsYWdzPjEzMTk3MDwvZmxhZ3M+CiAgICAgIDx2YWx1ZSB0eXBlPSIzIj5obG9nPC92YWx1ZT4KICAgICA8L0Jhc2ljRW50cnk+CiAgICAgPEJhc2ljRW50cnk+CiAgICAgIDxuYW1lPlRyaWdnZXJMZXZlbDwvbmFtZT4KICAgICAgPGZsYWdzPjEzMjk5NDwvZmxhZ3M+CiAgICAgIDx2YWx1ZSB0eXBlPSI3Ij4xMDwvdmFsdWU+CiAgICAgPC9CYXNpY0VudHJ5PgogICAgIDxCYXNpY0VudHJ5PgogICAgICA8bmFtZT5Vc2VyTmFtZTwvbmFtZT4KICAgICAgPGZsYWdzPjEzMTk3MDwvZmxhZ3M+CiAgICAgIDx2YWx1ZSB0eXBlPSIzIj5QRTwvdmFsdWU+CiAgICAgPC9CYXNpY0VudHJ5PgogICAgPC9CYXNpY0VudHJ5PgogICAgPEJhc2ljRW50cnk+CiAgICAgPG5hbWU+WTI8L25hbWU+CiAgICAgPGZsYWdzPjEzMTcxNDwvZmxhZ3M+CiAgICAgPHZhbHVlIHR5cGU9IjIiPjY8L3ZhbHVlPgogICAgIDxCYXNpY0VudHJ5PgogICAgICA8bmFtZT5BY3RpdmU8L25hbWU+CiAgICAgIDxmbGFncz4xMzE0NTg8L2ZsYWdzPgogICAgICA8dmFsdWUgdHlwZT0iMSI+MDwvdmFsdWU+CiAgICAgPC9CYXNpY0VudHJ5PgogICAgIDxCYXNpY0VudHJ5PgogICAgICA8bmFtZT5Nb2RlPC9uYW1lPgogICAgICA8ZmxhZ3M+MTMxOTcwPC9mbGFncz4KICAgICAgPHZhbHVlIHR5cGU9IjMiPmhsb2c8L3ZhbHVlPgogICAgIDwvQmFzaWNFbnRyeT4KICAgICA8QmFzaWNFbnRyeT4KICAgICAgPG5hbWU+VHJpZ2dlckxldmVsPC9uYW1lPgogICAgICA8ZmxhZ3M+MTMyOTk0PC9mbGFncz4KICAgICAgPHZhbHVlIHR5cGU9IjciPjA8L3ZhbHVlPgogICAgIDwvQmFzaWNFbnRyeT4KICAgICA8QmFzaWNFbnRyeT4KICAgICAgPG5hbWU+VXNlck5hbWU8L25hbWU+CiAgICAgIDxmbGFncz4xMzE5NzA8L2ZsYWdzPgogICAgICA8dmFsdWUgdHlwZT0iMyI+ZHNSZWQvdHhSZWQ8L3ZhbHVlPgogICAgIDwvQmFzaWNFbnRyeT4KICAgIDwvQmFzaWNFbnRyeT4KICAgIDxCYXNpY0VudHJ5PgogICAgIDxuYW1lPlkzPC9uYW1lPgogICAgIDxmbGFncz4xMzE3MTQ8L2ZsYWdzPgogICAgIDx2YWx1ZSB0eXBlPSIyIj4yPC92YWx1ZT4KICAgICA8QmFzaWNFbnRyeT4KICAgICAgPG5hbWU+QWN0aXZlPC9uYW1lPgogICAgICA8ZmxhZ3M+MTMxNDU4PC9mbGFncz4KICAgICAgPHZhbHVlIHR5cGU9IjEiPjE8L3ZhbHVlPgogICAgIDwvQmFzaWNFbnRyeT4KICAgICA8QmFzaWNFbnRyeT4KICAgICAgPG5hbWU+TW9kZTwvbmFtZT4KICAgICAgPGZsYWdzPjEzMTk3MDwvZmxhZ3M+CiAgICAgIDx2YWx1ZSB0eXBlPSIzIj5obG9nPC92YWx1ZT4KICAgICA8L0Jhc2ljRW50cnk+CiAgICAgPEJhc2ljRW50cnk+CiAgICAgIDxuYW1lPlRyaWdnZXJMZXZlbDwvbmFtZT4KICAgICAgPGZsYWdzPjEzMjk5NDwvZmxhZ3M+CiAgICAgIDx2YWx1ZSB0eXBlPSI3Ij4wPC92YWx1ZT4KICAgICA8L0Jhc2ljRW50cnk+CiAgICAgPEJhc2ljRW50cnk+CiAgICAgIDxuYW1lPlVzZXJOYW1lPC9uYW1lPgogICAgICA8ZmxhZ3M+MTMxOTcwPC9mbGFncz4KICAgICAgPHZhbHVlIHR5cGU9IjMiPm1LYXRlL0FQQzwvdmFsdWU+CiAgICAgPC9CYXNpY0VudHJ5PgogICAgPC9CYXNpY0VudHJ5PgogICAgPEJhc2ljRW50cnk+CiAgICAgPG5hbWU+WTQ8L25hbWU+CiAgICAgPGZsYWdzPjEzMTcxNDwvZmxhZ3M+CiAgICAgPHZhbHVlIHR5cGU9IjIiPjQ8L3ZhbHVlPgogICAgIDxCYXNpY0VudHJ5PgogICAgICA8bmFtZT5BY3RpdmU8L25hbWU+CiAgICAgIDxmbGFncz4xMzE0NTg8L2ZsYWdzPgogICAgICA8dmFsdWUgdHlwZT0iMSI+MDwvdmFsdWU+CiAgICAgPC9CYXNpY0VudHJ5PgogICAgIDxCYXNpY0VudHJ5PgogICAgICA8bmFtZT5Nb2RlPC9uYW1lPgogICAgICA8ZmxhZ3M+MTMxOTcwPC9mbGFncz4KICAgICAgPHZhbHVlIHR5cGU9IjMiPmhsb2c8L3ZhbHVlPgogICAgIDwvQmFzaWNFbnRyeT4KICAgICA8QmFzaWNFbnRyeT4KICAgICAgPG5hbWU+VHJpZ2dlckxldmVsPC9uYW1lPgogICAgICA8ZmxhZ3M+MTMyOTk0PC9mbGFncz4KICAgICAgPHZhbHVlIHR5cGU9IjciPjA8L3ZhbHVlPgogICAgIDwvQmFzaWNFbnRyeT4KICAgICA8QmFzaWNFbnRyeT4KICAgICAgPG5hbWU+VXNlck5hbWU8L25hbWU+CiAgICAgIDxmbGFncz4xMzE5NzA8L2ZsYWdzPgogICAgICA8dmFsdWUgdHlwZT0iMyI+UEUtVmlvNzcwPC92YWx1ZT4KICAgICA8L0Jhc2ljRW50cnk+CiAgICA8L0Jhc2ljRW50cnk+CiAgICA8QmFzaWNFbnRyeT4KICAgICA8bmFtZT5CMTwvbmFtZT4KICAgICA8ZmxhZ3M+MTMxNzE0PC9mbGFncz4KICAgICA8dmFsdWUgdHlwZT0iMiI+OTwvdmFsdWU+CiAgICAgPEJhc2ljRW50cnk+CiAgICAgIDxuYW1lPkFjdGl2ZTwvbmFtZT4KICAgICAgPGZsYWdzPjEzMTQ1ODwvZmxhZ3M+CiAgICAgIDx2YWx1ZSB0eXBlPSIxIj4xPC92YWx1ZT4KICAgICA8L0Jhc2ljRW50cnk+CiAgICAgPEJhc2ljRW50cnk+CiAgICAgIDxuYW1lPk1vZGU8L25hbWU+CiAgICAgIDxmbGFncz4xMzE5NzA8L2ZsYWdzPgogICAgICA8dmFsdWUgdHlwZT0iMyI+aGxvZzwvdmFsdWU+CiAgICAgPC9CYXNpY0VudHJ5PgogICAgIDxCYXNpY0VudHJ5PgogICAgICA8bmFtZT5UcmlnZ2VyTGV2ZWw8L25hbWU+CiAgICAgIDxmbGFncz4xMzI5OTQ8L2ZsYWdzPgogICAgICA8dmFsdWUgdHlwZT0iNyI+MTwvdmFsdWU+CiAgICAgPC9CYXNpY0VudHJ5PgogICAgIDxCYXNpY0VudHJ5PgogICAgICA8bmFtZT5Vc2VyTmFtZTwvbmFtZT4KICAgICAgPGZsYWdzPjEzMTk3MDwvZmxhZ3M+CiAgICAgIDx2YWx1ZSB0eXBlPSIzIj5HRlAvRklUQzwvdmFsdWU+CiAgICAgPC9CYXNpY0VudHJ5PgogICAgPC9CYXNpY0VudHJ5PgogICAgPEJhc2ljRW50cnk+CiAgICAgPG5hbWU+QjI8L25hbWU+CiAgICAgPGZsYWdzPjEzMTcxNDwvZmxhZ3M+CiAgICAgPHZhbHVlIHR5cGU9IjIiPjg8L3ZhbHVlPgogICAgIDxCYXNpY0VudHJ5PgogICAgICA8bmFtZT5BY3RpdmU8L25hbWU+CiAgICAgIDxmbGFncz4xMzE0NTg8L2ZsYWdzPgogICAgICA8dmFsdWUgdHlwZT0iMSI+MDwvdmFsdWU+CiAgICAgPC9CYXNpY0VudHJ5PgogICAgIDxCYXNpY0VudHJ5PgogICAgICA8bmFtZT5Nb2RlPC9uYW1lPgogICAgICA8ZmxhZ3M+MTMxOTcwPC9mbGFncz4KICAgICAgPHZhbHVlIHR5cGU9IjMiPmhsb2c8L3ZhbHVlPgogICAgIDwvQmFzaWNFbnRyeT4KICAgICA8QmFzaWNFbnRyeT4KICAgICAgPG5hbWU+VHJpZ2dlckxldmVsPC9uYW1lPgogICAgICA8ZmxhZ3M+MTMyOTk0PC9mbGFncz4KICAgICAgPHZhbHVlIHR5cGU9IjciPjA8L3ZhbHVlPgogICAgIDwvQmFzaWNFbnRyeT4KICAgICA8QmFzaWNFbnRyeT4KICAgICAgPG5hbWU+VXNlck5hbWU8L25hbWU+CiAgICAgIDxmbGFncz4xMzE5NzA8L2ZsYWdzPgogICAgICA8dmFsdWUgdHlwZT0iMyI+UEkvTFNTLW1LYXRlPC92YWx1ZT4KICAgICA8L0Jhc2ljRW50cnk+CiAgICA8L0Jhc2ljRW50cnk+CiAgIDwvQmFzaWNFbnRyeT4KICAgPEJhc2ljRW50cnk+CiAgICA8bmFtZT5QYXJhbWV0ZXJzPC9uYW1lPgogICAgPGZsYWdzPjEzMTIwMjwvZmxhZ3M+CiAgICA8QmFzaWNFbnRyeT4KICAgICA8bmFtZT5IRFI8L25hbWU+CiAgICAgPGZsYWdzPjEzMTcxNDwvZmxhZ3M+CiAgICAgPHZhbHVlIHR5cGU9IjIiPjA8L3ZhbHVlPgogICAgIDxCYXNpY0VudHJ5PgogICAgICA8bmFtZT5UaW1lPC9uYW1lPgogICAgICA8ZmxhZ3M+MTMxNDU4PC9mbGFncz4KICAgICAgPHZhbHVlIHR5cGU9IjEiPjE8L3ZhbHVlPgogICAgICA8QmFzaWNFbnRyeT4KICAgICAgIDxuYW1lPlVzZXJkZWZOYW1lPC9uYW1lPgogICAgICAgPGZsYWdzPjEzMTk3MDwvZmxhZ3M+CiAgICAgICA8dmFsdWUgdHlwZT0iMyI+VGltZTwvdmFsdWU+CiAgICAgIDwvQmFzaWNFbnRyeT4KICAgICA8L0Jhc2ljRW50cnk+CiAgICAgPEJhc2ljRW50cnk+CiAgICAgIDxuYW1lPkNyRXZDb3VudDwvbmFtZT4KICAgICAgPGZsYWdzPjEzMTQ1ODwvZmxhZ3M+CiAgICAgIDx2YWx1ZSB0eXBlPSIxIj4xPC92YWx1ZT4KICAgICAgPEJhc2ljRW50cnk+CiAgICAgICA8bmFtZT5Vc2VyZGVmTmFtZTwvbmFtZT4KICAgICAgIDxmbGFncz4xMzE5NzA8L2ZsYWdzPgogICAgICAgPHZhbHVlIHR5cGU9IjMiPjwvdmFsdWU+CiAgICAgIDwvQmFzaWNFbnRyeT4KICAgICA8L0Jhc2ljRW50cnk+CiAgICAgPEJhc2ljRW50cnk+CiAgICAgIDxuYW1lPlNuZEV2Q291bnQ8L25hbWU+CiAgICAgIDxmbGFncz4xMzE0NTg8L2ZsYWdzPgogICAgICA8dmFsdWUgdHlwZT0iMSI+MTwvdmFsdWU+CiAgICAgIDxCYXNpY0VudHJ5PgogICAgICAgPG5hbWU+VXNlcmRlZk5hbWU8L25hbWU+CiAgICAgICA8ZmxhZ3M+MTMxOTcwPC9mbGFncz4KICAgICAgIDx2YWx1ZSB0eXBlPSIzIj48L3ZhbHVlPgogICAgICA8L0Jhc2ljRW50cnk+CiAgICAgPC9CYXNpY0VudHJ5PgogICAgIDxCYXNpY0VudHJ5PgogICAgICA8bmFtZT5Hcm91cDwvbmFtZT4KICAgICAgPGZsYWdzPjEzMTQ1ODwvZmxhZ3M+CiAgICAgIDx2YWx1ZSB0eXBlPSIxIj4wPC92YWx1ZT4KICAgICAgPEJhc2ljRW50cnk+CiAgICAgICA8bmFtZT5Vc2VyZGVmTmFtZTwvbmFtZT4KICAgICAgIDxmbGFncz4xMzE5NzA8L2ZsYWdzPgogICAgICAgPHZhbHVlIHR5cGU9IjMiPkdyb3VwPC92YWx1ZT4KICAgICAgPC9CYXNpY0VudHJ5PgogICAgIDwvQmFzaWNFbnRyeT4KICAgICA8QmFzaWNFbnRyeT4KICAgICAgPG5hbWU+Vm9sdW1lPC9uYW1lPgogICAgICA8ZmxhZ3M+MTMxNDU4PC9mbGFncz4KICAgICAgPHZhbHVlIHR5cGU9IjEiPjE8L3ZhbHVlPgogICAgICA8QmFzaWNFbnRyeT4KICAgICAgIDxuYW1lPlVzZXJkZWZOYW1lPC9uYW1lPgogICAgICAgPGZsYWdzPjEzMTk3MDwvZmxhZ3M+CiAgICAgICA8dmFsdWUgdHlwZT0iMyI+Vm9sdW1lPC92YWx1ZT4KICAgICAgPC9CYXNpY0VudHJ5PgogICAgIDwvQmFzaWNFbnRyeT4KICAgIDwvQmFzaWNFbnRyeT4KICAgIDxCYXNpY0VudHJ5PgogICAgIDxuYW1lPkZTQzwvbmFtZT4KICAgICA8ZmxhZ3M+MTMxMjAyPC9mbGFncz4KICAgICA8QmFzaWNFbnRyeT4KICAgICAgPG5hbWU+QXJlYTwvbmFtZT4KICAgICAgPGZsYWdzPjEzMTQ1ODwvZmxhZ3M+CiAgICAgIDx2YWx1ZSB0eXBlPSIxIj4xPC92YWx1ZT4KICAgICAgPEJhc2ljRW50cnk+CiAgICAgICA8bmFtZT5Vc2VyZGVmTmFtZTwvbmFtZT4KICAgICAgIDxmbGFncz4xMzE5NzA8L2ZsYWdzPgogICAgICAgPHZhbHVlIHR5cGU9IjMiPjwvdmFsdWU+CiAgICAgIDwvQmFzaWNFbnRyeT4KICAgICA8L0Jhc2ljRW50cnk+CiAgICAgPEJhc2ljRW50cnk+CiAgICAgIDxuYW1lPkhlaWdodDwvbmFtZT4KICAgICAgPGZsYWdzPjEzMTQ1ODwvZmxhZ3M+CiAgICAgIDx2YWx1ZSB0eXBlPSIxIj4xPC92YWx1ZT4KICAgICAgPEJhc2ljRW50cnk+CiAgICAgICA8bmFtZT5Vc2VyZGVmTmFtZTwvbmFtZT4KICAgICAgIDxmbGFncz4xMzE5NzA8L2ZsYWdzPgogICAgICAgPHZhbHVlIHR5cGU9IjMiPjwvdmFsdWU+CiAgICAgIDwvQmFzaWNFbnRyeT4KICAgICA8L0Jhc2ljRW50cnk+CiAgICAgPEJhc2ljRW50cnk+CiAgICAgIDxuYW1lPldpZHRoPC9uYW1lPgogICAgICA8ZmxhZ3M+MTMxNDU4PC9mbGFncz4KICAgICAgPHZhbHVlIHR5cGU9IjEiPjE8L3ZhbHVlPgogICAgICA8QmFzaWNFbnRyeT4KICAgICAgIDxuYW1lPlVzZXJkZWZOYW1lPC9uYW1lPgogICAgICAgPGZsYWdzPjEzMTk3MDwvZmxhZ3M+CiAgICAgICA8dmFsdWUgdHlwZT0iMyI+PC92YWx1ZT4KICAgICAgPC9CYXNpY0VudHJ5PgogICAgIDwvQmFzaWNFbnRyeT4KICAgIDwvQmFzaWNFbnRyeT4KICAgIDxCYXNpY0VudHJ5PgogICAgIDxuYW1lPlNTQzwvbmFtZT4KICAgICA8ZmxhZ3M+MTMxMjAyPC9mbGFncz4KICAgICA8QmFzaWNFbnRyeT4KICAgICAgPG5hbWU+QXJlYTwvbmFtZT4KICAgICAgPGZsYWdzPjEzMTQ1ODwvZmxhZ3M+CiAgICAgIDx2YWx1ZSB0eXBlPSIxIj4xPC92YWx1ZT4KICAgICAgPEJhc2ljRW50cnk+CiAgICAgICA8bmFtZT5Vc2VyZGVmTmFtZTwvbmFtZT4KICAgICAgIDxmbGFncz4xMzE5NzA8L2ZsYWdzPgogICAgICAgPHZhbHVlIHR5cGU9IjMiPjwvdmFsdWU+CiAgICAgIDwvQmFzaWNFbnRyeT4KICAgICA8L0Jhc2ljRW50cnk+CiAgICAgPEJhc2ljRW50cnk+CiAgICAgIDxuYW1lPkhlaWdodDwvbmFtZT4KICAgICAgPGZsYWdzPjEzMTQ1ODwvZmxhZ3M+CiAgICAgIDx2YWx1ZSB0eXBlPSIxIj4xPC92YWx1ZT4KICAgICAgPEJhc2ljRW50cnk+CiAgICAgICA8bmFtZT5Vc2VyZGVmTmFtZTwvbmFtZT4KICAgICAgIDxmbGFncz4xMzE5NzA8L2ZsYWdzPgogICAgICAgPHZhbHVlIHR5cGU9IjMiPjwvdmFsdWU+CiAgICAgIDwvQmFzaWNFbnRyeT4KICAgICA8L0Jhc2ljRW50cnk+CiAgICAgPEJhc2ljRW50cnk+CiAgICAgIDxuYW1lPldpZHRoPC9uYW1lPgogICAgICA8ZmxhZ3M+MTMxNDU4PC9mbGFncz4KICAgICAgPHZhbHVlIHR5cGU9IjEiPjE8L3ZhbHVlPgogICAgICA8QmFzaWNFbnRyeT4KICAgICAgIDxuYW1lPlVzZXJkZWZOYW1lPC9uYW1lPgogICAgICAgPGZsYWdzPjEzMTk3MDwvZmxhZ3M+CiAgICAgICA8dmFsdWUgdHlwZT0iMyI+PC92YWx1ZT4KICAgICAgPC9CYXNpY0VudHJ5PgogICAgIDwvQmFzaWNFbnRyeT4KICAgIDwvQmFzaWNFbnRyeT4KICAgIDxCYXNpY0VudHJ5PgogICAgIDxuYW1lPlYxPC9uYW1lPgogICAgIDxmbGFncz4xMzEyMDI8L2ZsYWdzPgogICAgIDxCYXNpY0VudHJ5PgogICAgICA8bmFtZT5BcmVhPC9uYW1lPgogICAgICA8ZmxhZ3M+MTMxNDU4PC9mbGFncz4KICAgICAgPHZhbHVlIHR5cGU9IjEiPjE8L3ZhbHVlPgogICAgICA8QmFzaWNFbnRyeT4KICAgICAgIDxuYW1lPlVzZXJkZWZOYW1lPC9uYW1lPgogICAgICAgPGZsYWdzPjEzMTk3MDwvZmxhZ3M+CiAgICAgICA8dmFsdWUgdHlwZT0iMyI+PC92YWx1ZT4KICAgICAgPC9CYXNpY0VudHJ5PgogICAgIDwvQmFzaWNFbnRyeT4KICAgICA8QmFzaWNFbnRyeT4KICAgICAgPG5hbWU+SGVpZ2h0PC9uYW1lPgogICAgICA8ZmxhZ3M+MTMxNDU4PC9mbGFncz4KICAgICAgPHZhbHVlIHR5cGU9IjEiPjE8L3ZhbHVlPgogICAgICA8QmFzaWNFbnRyeT4KICAgICAgIDxuYW1lPlVzZXJkZWZOYW1lPC9uYW1lPgogICAgICAgPGZsYWdzPjEzMTk3MDwvZmxhZ3M+CiAgICAgICA8dmFsdWUgdHlwZT0iMyI+PC92YWx1ZT4KICAgICAgPC9CYXNpY0VudHJ5PgogICAgIDwvQmFzaWNFbnRyeT4KICAgICA8QmFzaWNFbnRyeT4KICAgICAgPG5hbWU+V2lkdGg8L25hbWU+CiAgICAgIDxmbGFncz4xMzE0NTg8L2ZsYWdzPgogICAgICA8dmFsdWUgdHlwZT0iMSI+MTwvdmFsdWU+CiAgICAgIDxCYXNpY0VudHJ5PgogICAgICAgPG5hbWU+VXNlcmRlZk5hbWU8L25hbWU+CiAgICAgICA8ZmxhZ3M+MTMxOTcwPC9mbGFncz4KICAgICAgIDx2YWx1ZSB0eXBlPSIzIj48L3ZhbHVlPgogICAgICA8L0Jhc2ljRW50cnk+CiAgICAgPC9CYXNpY0VudHJ5PgogICAgPC9CYXNpY0VudHJ5PgogICAgPEJhc2ljRW50cnk+CiAgICAgPG5hbWU+VjI8L25hbWU+CiAgICAgPGZsYWdzPjEzMTIwMjwvZmxhZ3M+CiAgICAgPEJhc2ljRW50cnk+CiAgICAgIDxuYW1lPkFyZWE8L25hbWU+CiAgICAgIDxmbGFncz4xMzE0NTg8L2ZsYWdzPgogICAgICA8dmFsdWUgdHlwZT0iMSI+MTwvdmFsdWU+CiAgICAgIDxCYXNpY0VudHJ5PgogICAgICAgPG5hbWU+VXNlcmRlZk5hbWU8L25hbWU+CiAgICAgICA8ZmxhZ3M+MTMxOTcwPC9mbGFncz4KICAgICAgIDx2YWx1ZSB0eXBlPSIzIj48L3ZhbHVlPgogICAgICA8L0Jhc2ljRW50cnk+CiAgICAgPC9CYXNpY0VudHJ5PgogICAgIDxCYXNpY0VudHJ5PgogICAgICA8bmFtZT5IZWlnaHQ8L25hbWU+CiAgICAgIDxmbGFncz4xMzE0NTg8L2ZsYWdzPgogICAgICA8dmFsdWUgdHlwZT0iMSI+MTwvdmFsdWU+CiAgICAgIDxCYXNpY0VudHJ5PgogICAgICAgPG5hbWU+VXNlcmRlZk5hbWU8L25hbWU+CiAgICAgICA8ZmxhZ3M+MTMxOTcwPC9mbGFncz4KICAgICAgIDx2YWx1ZSB0eXBlPSIzIj48L3ZhbHVlPgogICAgICA8L0Jhc2ljRW50cnk+CiAgICAgPC9CYXNpY0VudHJ5PgogICAgIDxCYXNpY0VudHJ5PgogICAgICA8bmFtZT5XaWR0aDwvbmFtZT4KICAgICAgPGZsYWdzPjEzMTQ1ODwvZmxhZ3M+CiAgICAgIDx2YWx1ZSB0eXBlPSIxIj4xPC92YWx1ZT4KICAgICAgPEJhc2ljRW50cnk+CiAgICAgICA8bmFtZT5Vc2VyZGVmTmFtZTwvbmFtZT4KICAgICAgIDxmbGFncz4xMzE5NzA8L2ZsYWdzPgogICAgICAgPHZhbHVlIHR5cGU9IjMiPjwvdmFsdWU+CiAgICAgIDwvQmFzaWNFbnRyeT4KICAgICA8L0Jhc2ljRW50cnk+CiAgICA8L0Jhc2ljRW50cnk+CiAgICA8QmFzaWNFbnRyeT4KICAgICA8bmFtZT5ZMTwvbmFtZT4KICAgICA8ZmxhZ3M+MTMxMjAyPC9mbGFncz4KICAgICA8QmFzaWNFbnRyeT4KICAgICAgPG5hbWU+QXJlYTwvbmFtZT4KICAgICAgPGZsYWdzPjEzMTQ1ODwvZmxhZ3M+CiAgICAgIDx2YWx1ZSB0eXBlPSIxIj4xPC92YWx1ZT4KICAgICAgPEJhc2ljRW50cnk+CiAgICAgICA8bmFtZT5Vc2VyZGVmTmFtZTwvbmFtZT4KICAgICAgIDxmbGFncz4xMzE5NzA8L2ZsYWdzPgogICAgICAgPHZhbHVlIHR5cGU9IjMiPjwvdmFsdWU+CiAgICAgIDwvQmFzaWNFbnRyeT4KICAgICA8L0Jhc2ljRW50cnk+CiAgICAgPEJhc2ljRW50cnk+CiAgICAgIDxuYW1lPkhlaWdodDwvbmFtZT4KICAgICAgPGZsYWdzPjEzMTQ1ODwvZmxhZ3M+CiAgICAgIDx2YWx1ZSB0eXBlPSIxIj4xPC92YWx1ZT4KICAgICAgPEJhc2ljRW50cnk+CiAgICAgICA8bmFtZT5Vc2VyZGVmTmFtZTwvbmFtZT4KICAgICAgIDxmbGFncz4xMzE5NzA8L2ZsYWdzPgogICAgICAgPHZhbHVlIHR5cGU9IjMiPjwvdmFsdWU+CiAgICAgIDwvQmFzaWNFbnRyeT4KICAgICA8L0Jhc2ljRW50cnk+CiAgICAgPEJhc2ljRW50cnk+CiAgICAgIDxuYW1lPldpZHRoPC9uYW1lPgogICAgICA8ZmxhZ3M+MTMxNDU4PC9mbGFncz4KICAgICAgPHZhbHVlIHR5cGU9IjEiPjE8L3ZhbHVlPgogICAgICA8QmFzaWNFbnRyeT4KICAgICAgIDxuYW1lPlVzZXJkZWZOYW1lPC9uYW1lPgogICAgICAgPGZsYWdzPjEzMTk3MDwvZmxhZ3M+CiAgICAgICA8dmFsdWUgdHlwZT0iMyI+PC92YWx1ZT4KICAgICAgPC9CYXNpY0VudHJ5PgogICAgIDwvQmFzaWNFbnRyeT4KICAgIDwvQmFzaWNFbnRyeT4KICAgIDxCYXNpY0VudHJ5PgogICAgIDxuYW1lPlkyPC9uYW1lPgogICAgIDxmbGFncz4xMzEyMDI8L2ZsYWdzPgogICAgIDxCYXNpY0VudHJ5PgogICAgICA8bmFtZT5BcmVhPC9uYW1lPgogICAgICA8ZmxhZ3M+MTMxNDU4PC9mbGFncz4KICAgICAgPHZhbHVlIHR5cGU9IjEiPjE8L3ZhbHVlPgogICAgICA8QmFzaWNFbnRyeT4KICAgICAgIDxuYW1lPlVzZXJkZWZOYW1lPC9uYW1lPgogICAgICAgPGZsYWdzPjEzMTk3MDwvZmxhZ3M+CiAgICAgICA8dmFsdWUgdHlwZT0iMyI+PC92YWx1ZT4KICAgICAgPC9CYXNpY0VudHJ5PgogICAgIDwvQmFzaWNFbnRyeT4KICAgICA8QmFzaWNFbnRyeT4KICAgICAgPG5hbWU+SGVpZ2h0PC9uYW1lPgogICAgICA8ZmxhZ3M+MTMxNDU4PC9mbGFncz4KICAgICAgPHZhbHVlIHR5cGU9IjEiPjE8L3ZhbHVlPgogICAgICA8QmFzaWNFbnRyeT4KICAgICAgIDxuYW1lPlVzZXJkZWZOYW1lPC9uYW1lPgogICAgICAgPGZsYWdzPjEzMTk3MDwvZmxhZ3M+CiAgICAgICA8dmFsdWUgdHlwZT0iMyI+PC92YWx1ZT4KICAgICAgPC9CYXNpY0VudHJ5PgogICAgIDwvQmFzaWNFbnRyeT4KICAgICA8QmFzaWNFbnRyeT4KICAgICAgPG5hbWU+V2lkdGg8L25hbWU+CiAgICAgIDxmbGFncz4xMzE0NTg8L2ZsYWdzPgogICAgICA8dmFsdWUgdHlwZT0iMSI+MTwvdmFsdWU+CiAgICAgIDxCYXNpY0VudHJ5PgogICAgICAgPG5hbWU+VXNlcmRlZk5hbWU8L25hbWU+CiAgICAgICA8ZmxhZ3M+MTMxOTcwPC9mbGFncz4KICAgICAgIDx2YWx1ZSB0eXBlPSIzIj48L3ZhbHVlPgogICAgICA8L0Jhc2ljRW50cnk+CiAgICAgPC9CYXNpY0VudHJ5PgogICAgPC9CYXNpY0VudHJ5PgogICAgPEJhc2ljRW50cnk+CiAgICAgPG5hbWU+WTM8L25hbWU+CiAgICAgPGZsYWdzPjEzMTIwMjwvZmxhZ3M+CiAgICAgPEJhc2ljRW50cnk+CiAgICAgIDxuYW1lPkFyZWE8L25hbWU+CiAgICAgIDxmbGFncz4xMzE0NTg8L2ZsYWdzPgogICAgICA8dmFsdWUgdHlwZT0iMSI+MTwvdmFsdWU+CiAgICAgIDxCYXNpY0VudHJ5PgogICAgICAgPG5hbWU+VXNlcmRlZk5hbWU8L25hbWU+CiAgICAgICA8ZmxhZ3M+MTMxOTcwPC9mbGFncz4KICAgICAgIDx2YWx1ZSB0eXBlPSIzIj48L3ZhbHVlPgogICAgICA8L0Jhc2ljRW50cnk+CiAgICAgPC9CYXNpY0VudHJ5PgogICAgIDxCYXNpY0VudHJ5PgogICAgICA8bmFtZT5IZWlnaHQ8L25hbWU+CiAgICAgIDxmbGFncz4xMzE0NTg8L2ZsYWdzPgogICAgICA8dmFsdWUgdHlwZT0iMSI+MTwvdmFsdWU+CiAgICAgIDxCYXNpY0VudHJ5PgogICAgICAgPG5hbWU+VXNlcmRlZk5hbWU8L25hbWU+CiAgICAgICA8ZmxhZ3M+MTMxOTcwPC9mbGFncz4KICAgICAgIDx2YWx1ZSB0eXBlPSIzIj48L3ZhbHVlPgogICAgICA8L0Jhc2ljRW50cnk+CiAgICAgPC9CYXNpY0VudHJ5PgogICAgIDxCYXNpY0VudHJ5PgogICAgICA8bmFtZT5XaWR0aDwvbmFtZT4KICAgICAgPGZsYWdzPjEzMTQ1ODwvZmxhZ3M+CiAgICAgIDx2YWx1ZSB0eXBlPSIxIj4xPC92YWx1ZT4KICAgICAgPEJhc2ljRW50cnk+CiAgICAgICA8bmFtZT5Vc2VyZGVmTmFtZTwvbmFtZT4KICAgICAgIDxmbGFncz4xMzE5NzA8L2ZsYWdzPgogICAgICAgPHZhbHVlIHR5cGU9IjMiPjwvdmFsdWU+CiAgICAgIDwvQmFzaWNFbnRyeT4KICAgICA8L0Jhc2ljRW50cnk+CiAgICA8L0Jhc2ljRW50cnk+CiAgICA8QmFzaWNFbnRyeT4KICAgICA8bmFtZT5ZNDwvbmFtZT4KICAgICA8ZmxhZ3M+MTMxMjAyPC9mbGFncz4KICAgICA8QmFzaWNFbnRyeT4KICAgICAgPG5hbWU+QXJlYTwvbmFtZT4KICAgICAgPGZsYWdzPjEzMTQ1ODwvZmxhZ3M+CiAgICAgIDx2YWx1ZSB0eXBlPSIxIj4xPC92YWx1ZT4KICAgICAgPEJhc2ljRW50cnk+CiAgICAgICA8bmFtZT5Vc2VyZGVmTmFtZTwvbmFtZT4KICAgICAgIDxmbGFncz4xMzE5NzA8L2ZsYWdzPgogICAgICAgPHZhbHVlIHR5cGU9IjMiPjwvdmFsdWU+CiAgICAgIDwvQmFzaWNFbnRyeT4KICAgICA8L0Jhc2ljRW50cnk+CiAgICAgPEJhc2ljRW50cnk+CiAgICAgIDxuYW1lPkhlaWdodDwvbmFtZT4KICAgICAgPGZsYWdzPjEzMTQ1ODwvZmxhZ3M+CiAgICAgIDx2YWx1ZSB0eXBlPSIxIj4xPC92YWx1ZT4KICAgICAgPEJhc2ljRW50cnk+CiAgICAgICA8bmFtZT5Vc2VyZGVmTmFtZTwvbmFtZT4KICAgICAgIDxmbGFncz4xMzE5NzA8L2ZsYWdzPgogICAgICAgPHZhbHVlIHR5cGU9IjMiPjwvdmFsdWU+CiAgICAgIDwvQmFzaWNFbnRyeT4KICAgICA8L0Jhc2ljRW50cnk+CiAgICAgPEJhc2ljRW50cnk+CiAgICAgIDxuYW1lPldpZHRoPC9uYW1lPgogICAgICA8ZmxhZ3M+MTMxNDU4PC9mbGFncz4KICAgICAgPHZhbHVlIHR5cGU9IjEiPjE8L3ZhbHVlPgogICAgICA8QmFzaWNFbnRyeT4KICAgICAgIDxuYW1lPlVzZXJkZWZOYW1lPC9uYW1lPgogICAgICAgPGZsYWdzPjEzMTk3MDwvZmxhZ3M+CiAgICAgICA8dmFsdWUgdHlwZT0iMyI+PC92YWx1ZT4KICAgICAgPC9CYXNpY0VudHJ5PgogICAgIDwvQmFzaWNFbnRyeT4KICAgIDwvQmFzaWNFbnRyeT4KICAgIDxCYXNpY0VudHJ5PgogICAgIDxuYW1lPkIxPC9uYW1lPgogICAgIDxmbGFncz4xMzEyMDI8L2ZsYWdzPgogICAgIDxCYXNpY0VudHJ5PgogICAgICA8bmFtZT5BcmVhPC9uYW1lPgogICAgICA8ZmxhZ3M+MTMxNDU4PC9mbGFncz4KICAgICAgPHZhbHVlIHR5cGU9IjEiPjE8L3ZhbHVlPgogICAgICA8QmFzaWNFbnRyeT4KICAgICAgIDxuYW1lPlVzZXJkZWZOYW1lPC9uYW1lPgogICAgICAgPGZsYWdzPjEzMTk3MDwvZmxhZ3M+CiAgICAgICA8dmFsdWUgdHlwZT0iMyI+PC92YWx1ZT4KICAgICAgPC9CYXNpY0VudHJ5PgogICAgIDwvQmFzaWNFbnRyeT4KICAgICA8QmFzaWNFbnRyeT4KICAgICAgPG5hbWU+SGVpZ2h0PC9uYW1lPgogICAgICA8ZmxhZ3M+MTMxNDU4PC9mbGFncz4KICAgICAgPHZhbHVlIHR5cGU9IjEiPjE8L3ZhbHVlPgogICAgICA8QmFzaWNFbnRyeT4KICAgICAgIDxuYW1lPlVzZXJkZWZOYW1lPC9uYW1lPgogICAgICAgPGZsYWdzPjEzMTk3MDwvZmxhZ3M+CiAgICAgICA8dmFsdWUgdHlwZT0iMyI+PC92YWx1ZT4KICAgICAgPC9CYXNpY0VudHJ5PgogICAgIDwvQmFzaWNFbnRyeT4KICAgICA8QmFzaWNFbnRyeT4KICAgICAgPG5hbWU+V2lkdGg8L25hbWU+CiAgICAgIDxmbGFncz4xMzE0NTg8L2ZsYWdzPgogICAgICA8dmFsdWUgdHlwZT0iMSI+MTwvdmFsdWU+CiAgICAgIDxCYXNpY0VudHJ5PgogICAgICAgPG5hbWU+VXNlcmRlZk5hbWU8L25hbWU+CiAgICAgICA8ZmxhZ3M+MTMxOTcwPC9mbGFncz4KICAgICAgIDx2YWx1ZSB0eXBlPSIzIj48L3ZhbHVlPgogICAgICA8L0Jhc2ljRW50cnk+CiAgICAgPC9CYXNpY0VudHJ5PgogICAgPC9CYXNpY0VudHJ5PgogICAgPEJhc2ljRW50cnk+CiAgICAgPG5hbWU+QjI8L25hbWU+CiAgICAgPGZsYWdzPjEzMTIwMjwvZmxhZ3M+CiAgICAgPEJhc2ljRW50cnk+CiAgICAgIDxuYW1lPkFyZWE8L25hbWU+CiAgICAgIDxmbGFncz4xMzE0NTg8L2ZsYWdzPgogICAgICA8dmFsdWUgdHlwZT0iMSI+MTwvdmFsdWU+CiAgICAgIDxCYXNpY0VudHJ5PgogICAgICAgPG5hbWU+VXNlcmRlZk5hbWU8L25hbWU+CiAgICAgICA8ZmxhZ3M+MTMxOTcwPC9mbGFncz4KICAgICAgIDx2YWx1ZSB0eXBlPSIzIj48L3ZhbHVlPgogICAgICA8L0Jhc2ljRW50cnk+CiAgICAgPC9CYXNpY0VudHJ5PgogICAgIDxCYXNpY0VudHJ5PgogICAgICA8bmFtZT5IZWlnaHQ8L25hbWU+CiAgICAgIDxmbGFncz4xMzE0NTg8L2ZsYWdzPgogICAgICA8dmFsdWUgdHlwZT0iMSI+MTwvdmFsdWU+CiAgICAgIDxCYXNpY0VudHJ5PgogICAgICAgPG5hbWU+VXNlcmRlZk5hbWU8L25hbWU+CiAgICAgICA8ZmxhZ3M+MTMxOTcwPC9mbGFncz4KICAgICAgIDx2YWx1ZSB0eXBlPSIzIj48L3ZhbHVlPgogICAgICA8L0Jhc2ljRW50cnk+CiAgICAgPC9CYXNpY0VudHJ5PgogICAgIDxCYXNpY0VudHJ5PgogICAgICA8bmFtZT5XaWR0aDwvbmFtZT4KICAgICAgPGZsYWdzPjEzMTQ1ODwvZmxhZ3M+CiAgICAgIDx2YWx1ZSB0eXBlPSIxIj4xPC92YWx1ZT4KICAgICAgPEJhc2ljRW50cnk+CiAgICAgICA8bmFtZT5Vc2VyZGVmTmFtZTwvbmFtZT4KICAgICAgIDxmbGFncz4xMzE5NzA8L2ZsYWdzPgogICAgICAgPHZhbHVlIHR5cGU9IjMiPjwvdmFsdWU+CiAgICAgIDwvQmFzaWNFbnRyeT4KICAgICA8L0Jhc2ljRW50cnk+CiAgICA8L0Jhc2ljRW50cnk+CiAgIDwvQmFzaWNFbnRyeT4KICAgPEJhc2ljRW50cnk+CiAgICA8bmFtZT5MYXNlcnM8L25hbWU+CiAgICA8ZmxhZ3M+MTMxMjAyPC9mbGFncz4KICAgIDxCYXNpY0VudHJ5PgogICAgIDxuYW1lPlllbGxvdzwvbmFtZT4KICAgICA8ZmxhZ3M+MTMxNDU4PC9mbGFncz4KICAgICA8dmFsdWUgdHlwZT0iMSI+MTwvdmFsdWU+CiAgICA8L0Jhc2ljRW50cnk+CiAgICA8QmFzaWNFbnRyeT4KICAgICA8bmFtZT5VdjwvbmFtZT4KICAgICA8ZmxhZ3M+MTMxNDU4PC9mbGFncz4KICAgICA8dmFsdWUgdHlwZT0iMSI+MTwvdmFsdWU+CiAgICA8L0Jhc2ljRW50cnk+CiAgICA8QmFzaWNFbnRyeT4KICAgICA8bmFtZT5CbHVlPC9uYW1lPgogICAgIDxmbGFncz4xMzE0NTg8L2ZsYWdzPgogICAgIDx2YWx1ZSB0eXBlPSIxIj4xPC92YWx1ZT4KICAgIDwvQmFzaWNFbnRyeT4KICAgPC9CYXNpY0VudHJ5PgogICA8QmFzaWNFbnRyeT4KICAgIDxuYW1lPkdhaW48L25hbWU+CiAgICA8ZmxhZ3M+MTMxMjAyPC9mbGFncz4KICAgIDxCYXNpY0VudHJ5PgogICAgIDxuYW1lPk1pbjwvbmFtZT4KICAgICA8ZmxhZ3M+MTMxNzE0PC9mbGFncz4KICAgICA8dmFsdWUgdHlwZT0iMiI+MTAwPC92YWx1ZT4KICAgIDwvQmFzaWNFbnRyeT4KICAgIDxCYXNpY0VudHJ5PgogICAgIDxuYW1lPk1heDwvbmFtZT4KICAgICA8ZmxhZ3M+MTMxNzE0PC9mbGFncz4KICAgICA8dmFsdWUgdHlwZT0iMiI+OTk5PC92YWx1ZT4KICAgIDwvQmFzaWNFbnRyeT4KICAgIDxCYXNpY0VudHJ5PgogICAgIDxuYW1lPlByZWNpc2lvbjwvbmFtZT4KICAgICA8ZmxhZ3M+MTMxNzE0PC9mbGFncz4KICAgICA8dmFsdWUgdHlwZT0iMiI+MjwvdmFsdWU+CiAgICA8L0Jhc2ljRW50cnk+CiAgIDwvQmFzaWNFbnRyeT4KICAgPEJhc2ljRW50cnk+CiAgICA8bmFtZT5UcmlnZ2VyPC9uYW1lPgogICAgPGZsYWdzPjEzMTk3MDwvZmxhZ3M+CiAgICA8dmFsdWUgdHlwZT0iMyI+RlNDPC92YWx1ZT4KICAgPC9CYXNpY0VudHJ5PgogICA8QmFzaWNFbnRyeT4KICAgIDxuYW1lPkFyZWFUcmlnZ2VyPC9uYW1lPgogICAgPGZsYWdzPjEzMTQ1ODwvZmxhZ3M+CiAgICA8dmFsdWUgdHlwZT0iMSI+MDwvdmFsdWU+CiAgIDwvQmFzaWNFbnRyeT4KICAgPEJhc2ljRW50cnk+CiAgICA8bmFtZT5TZWNvbmRhcnlUcmlnZ2VyPC9uYW1lPgogICAgPGZsYWdzPjEzMTQ1ODwvZmxhZ3M+CiAgICA8dmFsdWUgdHlwZT0iMSI+MTwvdmFsdWU+CiAgICA8QmFzaWNFbnRyeT4KICAgICA8bmFtZT5DaGFubmVsPC9uYW1lPgogICAgIDxmbGFncz4xMzE5NzA8L2ZsYWdzPgogICAgIDx2YWx1ZSB0eXBlPSIzIj5GU0M8L3ZhbHVlPgogICAgPC9CYXNpY0VudHJ5PgogICAgPEJhc2ljRW50cnk+CiAgICAgPG5hbWU+VmFsdWU8L25hbWU+CiAgICAgPGZsYWdzPjEzMTcxNDwvZmxhZ3M+CiAgICAgPHZhbHVlIHR5cGU9IjIiPjEyNTgyPC92YWx1ZT4KICAgIDwvQmFzaWNFbnRyeT4KICAgPC9CYXNpY0VudHJ5PgogICA8QmFzaWNFbnRyeT4KICAgIDxuYW1lPkJMQzwvbmFtZT4KICAgIDxmbGFncz4xMzE0NTg8L2ZsYWdzPgogICAgPHZhbHVlIHR5cGU9IjEiPjE8L3ZhbHVlPgogICA8L0Jhc2ljRW50cnk+CiAgIDxCYXNpY0VudHJ5PgogICAgPG5hbWU+U2NvcGVNb2RlPC9uYW1lPgogICAgPGZsYWdzPjEzMTcxNDwvZmxhZ3M+CiAgICA8dmFsdWUgdHlwZT0iMiI+MDwvdmFsdWU+CiAgICA8QmFzaWNFbnRyeT4KICAgICA8bmFtZT5MZW5ndGg8L25hbWU+CiAgICAgPGZsYWdzPjEzMTcxNDwvZmxhZ3M+CiAgICAgPHZhbHVlIHR5cGU9IjIiPjY0PC92YWx1ZT4KICAgIDwvQmFzaWNFbnRyeT4KICAgIDxCYXNpY0VudHJ5PgogICAgIDxuYW1lPlNhbXBsZVR5cGVJZDE8L25hbWU+CiAgICAgPGZsYWdzPjEzMTcxNDwvZmxhZ3M+CiAgICAgPHZhbHVlIHR5cGU9IjIiPjA8L3ZhbHVlPgogICAgPC9CYXNpY0VudHJ5PgogICAgPEJhc2ljRW50cnk+CiAgICAgPG5hbWU+U2FtcGxlVHlwZUlkMjwvbmFtZT4KICAgICA8ZmxhZ3M+MTMxNzE0PC9mbGFncz4KICAgICA8dmFsdWUgdHlwZT0iMiI+MjwvdmFsdWU+CiAgICA8L0Jhc2ljRW50cnk+CiAgIDwvQmFzaWNFbnRyeT4KICAgPEJhc2ljRW50cnk+CiAgICA8bmFtZT5GcGdhQ3RybFNldDwvbmFtZT4KICAgIDxmbGFncz4xMzE3MTQ8L2ZsYWdzPgogICAgPHZhbHVlIHR5cGU9IjIiPjE8L3ZhbHVlPgogICA8L0Jhc2ljRW50cnk+CiAgIDxCYXNpY0VudHJ5PgogICAgPG5hbWU+Q29uZmlndXJhdGlvbjwvbmFtZT4KICAgIDxmbGFncz4xMzE5NzA8L2ZsYWdzPgogICAgPHZhbHVlIHR5cGU9IjMiPlZ5YjwvdmFsdWU+CiAgIDwvQmFzaWNFbnRyeT4KICA8L0Jhc2ljRW50cnk+CiAgPEJhc2ljRW50cnk+CiAgIDxuYW1lPkNvbXBlbnNhdGlvbjwvbmFtZT4KICAgPGZsYWdzPjEzMTIwMjwvZmxhZ3M+CiAgIDxCYXNpY0VudHJ5PgogICAgPG5hbWU+TWF0cml4PC9uYW1lPgogICAgPGZsYWdzPjEzMTk3MDwvZmxhZ3M+CiAgICA8dmFsdWUgdHlwZT0iMyI+MQowCjAKMAowCjAKMAowCjAKMQowCjAKMAowCjAKMAowCjAKMQowCjAKMAowCjAKMAowCjAKMQowCjAKMAowCjAKMAowLjA0CjAKMQowCjAKMAowCjAKMAowCjAKMQowCjAKMAowCjAKMAowCjAKMQowCjAKMAowCjAKMAowCjAKMTwvdmFsdWU+CiAgIDwvQmFzaWNFbnRyeT4KICAgPEJhc2ljRW50cnk+CiAgICA8bmFtZT5BY3RpdmU8L25hbWU+CiAgICA8ZmxhZ3M+MTMxNzE0PC9mbGFncz4KICAgIDx2YWx1ZSB0eXBlPSIyIj4xPC92YWx1ZT4KICAgPC9CYXNpY0VudHJ5PgogIDwvQmFzaWNFbnRyeT4KIDwvQmFzaWNFbnRyeT4KIDxCYXNpY0VudHJ5PgogIDxuYW1lPlZhbGlkaXR5S2V5PC9uYW1lPgogIDxmbGFncz4xMzI3Mzg8L2ZsYWdzPgogIDx2YWx1ZSB0eXBlPSI2IiBzaXplPSIxMTYiPgpaQUExQURVQU5BQmxBR1VBWlFBNEFEWUFZZ0E1QURBQU9RQmpBR0VBT1FCZkFEQUFNQUF3QURBQVh3QXlBQzRBCk1RQXhBQzRBTVFBM0FERUFNUUF1QURFQU9BQXdBRFVBT0FCeUFHTUFYd0JOQUdFQVl3QnpBRkVBZFFCaEFHNEEKZEFCZkFESUFNQUF4QURjQU1BQXpBRElBT0FBPTwvdmFsdWU+CiA8L0Jhc2ljRW50cnk+CiA8QmFzaWNFbnRyeT4KICA8bmFtZT5Db25maWdWZXJzaW9uPC9uYW1lPgogIDxmbGFncz4xMzE5NzA8L2ZsYWdzPgogIDx2YWx1ZSB0eXBlPSIzIj4wLjQuMjU8L3ZhbHVlPgogPC9CYXNpY0VudHJ5PgogPEJhc2ljRW50cnk+CiAgPG5hbWU+RmlsZVR5cGU8L25hbWU+CiAgPGZsYWdzPjEzMTk3MDwvZmxhZ3M+CiAgPHZhbHVlIHR5cGU9IjMiPkRldmljZTwvdmFsdWU+CiA8L0Jhc2ljRW50cnk+CiA8QmFzaWNFbnRyeT4KICA8bmFtZT5DaGVja3N1bTwvbmFtZT4KICA8ZmxhZ3M+MTMxODQyPC9mbGFncz4KICA8dmFsdWUgdHlwZT0iMyI+YTBmZTNiMTkzMzIyYzBlOGZhYWE5NzA1OGNhMjJmMDg8L3ZhbHVlPgogPC9CYXNpY0VudHJ5Pgo8L0Jhc2ljRW50cnk+Cg==/@MB_ANALYSIS/PEJhc2ljRW50cnk+CiA8bmFtZT5Tb2Z0d2FyZTwvbmFtZT4KIDxmbGFncz42NTY2NjwvZmxhZ3M+CiA8QmFzaWNFbnRyeT4KICA8bmFtZT5WYWxpZGl0eUtleTwvbmFtZT4KICA8ZmxhZ3M+NjcyMDI8L2ZsYWdzPgogIDx2YWx1ZSB0eXBlPSI2IiBzaXplPSIxMTYiPgpaQUExQURVQU5BQmxBR1VBWlFBNEFEWUFZZ0E1QURBQU9RQmpBR0VBT1FCZkFEQUFNQUF3QURBQVh3QXlBQzRBCk1RQXhBQzRBTVFBM0FERUFNUUF1QURFQU9BQXdBRFVBT0FCeUFHTUFYd0JOQUdFQVl3QnpBRkVBZFFCaEFHNEEKZEFCZkFESUFNQUF4QURjQU1BQXpBRElBT0FBPTwvdmFsdWU+CiA8L0Jhc2ljRW50cnk+CiA8QmFzaWNFbnRyeT4KICA8bmFtZT5Db25maWdWZXJzaW9uPC9uYW1lPgogIDxmbGFncz42NjQzNDwvZmxhZ3M+CiAgPHZhbHVlIHR5cGU9IjMiPjAuNC4yNTwvdmFsdWU+CiA8L0Jhc2ljRW50cnk+CiA8QmFzaWNFbnRyeT4KICA8bmFtZT5BbmFseXNpczwvbmFtZT4KICA8ZmxhZ3M+NjU2NjY8L2ZsYWdzPgogIDxCYXNpY0VudHJ5PgogICA8bmFtZT5WYXJzPC9uYW1lPgogICA8ZmxhZ3M+NjU2NjY8L2ZsYWdzPgogICA8QmFzaWNFbnRyeT4KICAgIDxuYW1lPjE8L25hbWU+CiAgICA8ZmxhZ3M+NjU2NjY8L2ZsYWdzPgogICAgPEJhc2ljRW50cnk+CiAgICAgPG5hbWU+U2FtcGxlczwvbmFtZT4KICAgICA8ZmxhZ3M+NjU2NjY8L2ZsYWdzPgogICAgIDxCYXNpY0VudHJ5PgogICAgICA8bmFtZT5QMTwvbmFtZT4KICAgICAgPGZsYWdzPjY2MTc4PC9mbGFncz4KICAgICAgPHZhbHVlIHR5cGU9IjIiPjkzPC92YWx1ZT4KICAgICAgPEJhc2ljRW50cnk+CiAgICAgICA8bmFtZT5TYW1wbGVzPC9uYW1lPgogICAgICAgPGZsYWdzPjY1NjY2PC9mbGFncz4KICAgICAgIDxCYXNpY0VudHJ5PgogICAgICAgIDxuYW1lPlAyPC9uYW1lPgogICAgICAgIDxmbGFncz42NjE3ODwvZmxhZ3M+CiAgICAgICAgPHZhbHVlIHR5cGU9IjIiPjk0PC92YWx1ZT4KICAgICAgICA8QmFzaWNFbnRyeT4KICAgICAgICAgPG5hbWU+U2FtcGxlczwvbmFtZT4KICAgICAgICAgPGZsYWdzPjY1NjY2PC9mbGFncz4KICAgICAgICAgPEJhc2ljRW50cnk+CiAgICAgICAgICA8bmFtZT5QMzwvbmFtZT4KICAgICAgICAgIDxmbGFncz42NjE3ODwvZmxhZ3M+CiAgICAgICAgICA8dmFsdWUgdHlwZT0iMiI+OTU8L3ZhbHVlPgogICAgICAgICAgPEJhc2ljRW50cnk+CiAgICAgICAgICAgPG5hbWU+U2FtcGxlczwvbmFtZT4KICAgICAgICAgICA8ZmxhZ3M+NjU2NjY8L2ZsYWdzPgogICAgICAgICAgIDxCYXNpY0VudHJ5PgogICAgICAgICAgICA8bmFtZT5QNDwvbmFtZT4KICAgICAgICAgICAgPGZsYWdzPjY2MTc4PC9mbGFncz4KICAgICAgICAgICAgPHZhbHVlIHR5cGU9IjIiPjk2PC92YWx1ZT4KICAgICAgICAgICAgPEJhc2ljRW50cnk+CiAgICAgICAgICAgICA8bmFtZT5TYW1wbGVzPC9uYW1lPgogICAgICAgICAgICAgPGZsYWdzPjY1NjY2PC9mbGFncz4KICAgICAgICAgICAgIDxCYXNpY0VudHJ5PgogICAgICAgICAgICAgIDxuYW1lPlA1PC9uYW1lPgogICAgICAgICAgICAgIDxmbGFncz42NjE3ODwvZmxhZ3M+CiAgICAgICAgICAgICAgPHZhbHVlIHR5cGU9IjIiPjk3PC92YWx1ZT4KICAgICAgICAgICAgIDwvQmFzaWNFbnRyeT4KICAgICAgICAgICAgIDxCYXNpY0VudHJ5PgogICAgICAgICAgICAgIDxuYW1lPkxSNTwvbmFtZT4KICAgICAgICAgICAgICA8ZmxhZ3M+NjYxNzg8L2ZsYWdzPgogICAgICAgICAgICAgIDx2YWx1ZSB0eXBlPSIyIj4wPC92YWx1ZT4KICAgICAgICAgICAgIDwvQmFzaWNFbnRyeT4KICAgICAgICAgICAgIDxCYXNpY0VudHJ5PgogICAgICAgICAgICAgIDxuYW1lPlVSNTwvbmFtZT4KICAgICAgICAgICAgICA8ZmxhZ3M+NjYxNzg8L2ZsYWdzPgogICAgICAgICAgICAgIDx2YWx1ZSB0eXBlPSIyIj4wPC92YWx1ZT4KICAgICAgICAgICAgIDwvQmFzaWNFbnRyeT4KICAgICAgICAgICAgIDxCYXNpY0VudHJ5PgogICAgICAgICAgICAgIDxuYW1lPlVMNTwvbmFtZT4KICAgICAgICAgICAgICA8ZmxhZ3M+NjYxNzg8L2ZsYWdzPgogICAgICAgICAgICAgIDx2YWx1ZSB0eXBlPSIyIj4wPC92YWx1ZT4KICAgICAgICAgICAgIDwvQmFzaWNFbnRyeT4KICAgICAgICAgICAgIDxCYXNpY0VudHJ5PgogICAgICAgICAgICAgIDxuYW1lPkxMNTwvbmFtZT4KICAgICAgICAgICAgICA8ZmxhZ3M+NjYxNzg8L2ZsYWdzPgogICAgICAgICAgICAgIDx2YWx1ZSB0eXBlPSIyIj4wPC92YWx1ZT4KICAgICAgICAgICAgIDwvQmFzaWNFbnRyeT4KICAgICAgICAgICAgPC9CYXNpY0VudHJ5PgogICAgICAgICAgIDwvQmFzaWNFbnRyeT4KICAgICAgICAgIDwvQmFzaWNFbnRyeT4KICAgICAgICAgPC9CYXNpY0VudHJ5PgogICAgICAgIDwvQmFzaWNFbnRyeT4KICAgICAgIDwvQmFzaWNFbnRyeT4KICAgICAgPC9CYXNpY0VudHJ5PgogICAgIDwvQmFzaWNFbnRyeT4KICAgIDwvQmFzaWNFbnRyeT4KICAgPC9CYXNpY0VudHJ5PgogIDwvQmFzaWNFbnRyeT4KIDwvQmFzaWNFbnRyeT4KIDxCYXNpY0VudHJ5PgogIDxuYW1lPldpbmRvd3M8L25hbWU+CiAgPGZsYWdzPjY1NjY2PC9mbGFncz4KICA8QmFzaWNFbnRyeT4KICAgPG5hbWU+dmlldzcgMTwvbmFtZT4KICAgPGZsYWdzPjY2NDM0PC9mbGFncz4KICAgPHZhbHVlIHR5cGU9IjMiPldpbmRvdzwvdmFsdWU+CiAgIDxCYXNpY0VudHJ5PgogICAgPG5hbWU+UGFnZXM8L25hbWU+CiAgICA8ZmxhZ3M+NjY0MzQ8L2ZsYWdzPgogICAgPHZhbHVlIHR5cGU9IjMiPlBhZ2UxPC92YWx1ZT4KICAgIDxCYXNpY0VudHJ5PgogICAgIDxuYW1lPlBhZ2UxPC9uYW1lPgogICAgIDxmbGFncz42NTY2NjwvZmxhZ3M+CiAgICAgPEJhc2ljRW50cnk+CiAgICAgIDxuYW1lPldpZGdldHM8L25hbWU+CiAgICAgIDxmbGFncz42NjQzNDwvZmxhZ3M+CiAgICAgIDx2YWx1ZSB0eXBlPSIzIj5wbG90NjwvdmFsdWU+CiAgICAgIDxCYXNpY0VudHJ5PgogICAgICAgPG5hbWU+UGFnZU5vPC9uYW1lPgogICAgICAgPGZsYWdzPjY2NDM0PC9mbGFncz4KICAgICAgIDx2YWx1ZSB0eXBlPSIzIj5UZXh0PC92YWx1ZT4KICAgICAgIDxCYXNpY0VudHJ5PgogICAgICAgIDxuYW1lPldpZGdldFNpemU8L25hbWU+CiAgICAgICAgPGZsYWdzPjY1NjY2PC9mbGFncz4KICAgICAgICA8QmFzaWNFbnRyeT4KICAgICAgICAgPG5hbWU+V2lkdGg8L25hbWU+CiAgICAgICAgIDxmbGFncz42NjE3ODwvZmxhZ3M+CiAgICAgICAgIDx2YWx1ZSB0eXBlPSIyIj4xMDI0PC92YWx1ZT4KICAgICAgICA8L0Jhc2ljRW50cnk+CiAgICAgICAgPEJhc2ljRW50cnk+CiAgICAgICAgIDxuYW1lPkhlaWdodDwvbmFtZT4KICAgICAgICAgPGZsYWdzPjY2MTc4PC9mbGFncz4KICAgICAgICAgPHZhbHVlIHR5cGU9IjIiPjE1PC92YWx1ZT4KICAgICAgICA8L0Jhc2ljRW50cnk+CiAgICAgICA8L0Jhc2ljRW50cnk+CiAgICAgICA8QmFzaWNFbnRyeT4KICAgICAgICA8bmFtZT5XaWRnZXRQb3M8L25hbWU+CiAgICAgICAgPGZsYWdzPjY1NjY2PC9mbGFncz4KICAgICAgICA8QmFzaWNFbnRyeT4KICAgICAgICAgPG5hbWU+WDwvbmFtZT4KICAgICAgICAgPGZsYWdzPjY2MTc4PC9mbGFncz4KICAgICAgICAgPHZhbHVlIHR5cGU9IjIiPjM8L3ZhbHVlPgogICAgICAgIDwvQmFzaWNFbnRyeT4KICAgICAgICA8QmFzaWNFbnRyeT4KICAgICAgICAgPG5hbWU+WTwvbmFtZT4KICAgICAgICAgPGZsYWdzPjY2MTc4PC9mbGFncz4KICAgICAgICAgPHZhbHVlIHR5cGU9IjIiPjM8L3ZhbHVlPgogICAgICAgIDwvQmFzaWNFbnRyeT4KICAgICAgIDwvQmFzaWNFbnRyeT4KICAgICAgIDxCYXNpY0VudHJ5PgogICAgICAgIDxuYW1lPlRleHRWYWx1ZTwvbmFtZT4KICAgICAgICA8ZmxhZ3M+NjY0MzQ8L2ZsYWdzPgogICAgICAgIDx2YWx1ZSB0eXBlPSIzIj4mbHQ7YiZndDsxLzEmbHQ7L2ImZ3Q7PC92YWx1ZT4KICAgICAgIDwvQmFzaWNFbnRyeT4KICAgICAgPC9CYXNpY0VudHJ5PgogICAgICA8QmFzaWNFbnRyeT4KICAgICAgIDxuYW1lPnBsb3QwPC9uYW1lPgogICAgICAgPGZsYWdzPjY2NDM0PC9mbGFncz4KICAgICAgIDx2YWx1ZSB0eXBlPSIzIj5QbG90PC92YWx1ZT4KICAgICAgIDxCYXNpY0VudHJ5PgogICAgICAgIDxuYW1lPlZpZXdGZWF0dXJlczwvbmFtZT4KICAgICAgICA8ZmxhZ3M+NjY0MzQ8L2ZsYWdzPgogICAgICAgIDx2YWx1ZSB0eXBlPSIzIj5GU0MtQQpTU0MtQTwvdmFsdWU+CiAgICAgICA8L0Jhc2ljRW50cnk+CiAgICAgICA8QmFzaWNFbnRyeT4KICAgICAgICA8bmFtZT5WaWV3TXVsdGlMYXllcjwvbmFtZT4KICAgICAgICA8ZmxhZ3M+NjU5MjI8L2ZsYWdzPgogICAgICAgIDx2YWx1ZSB0eXBlPSIxIj4wPC92YWx1ZT4KICAgICAgIDwvQmFzaWNFbnRyeT4KICAgICAgIDxCYXNpY0VudHJ5PgogICAgICAgIDxuYW1lPlZpZXdTb3VyY2U8L25hbWU+CiAgICAgICAgPGZsYWdzPjY2NDM0PC9mbGFncz4KICAgICAgICA8dmFsdWUgdHlwZT0iMyI+MTpsaXZlPC92YWx1ZT4KICAgICAgIDwvQmFzaWNFbnRyeT4KICAgICAgIDxCYXNpY0VudHJ5PgogICAgICAgIDxuYW1lPlZpZXdQb3B1bGF0aW9uczwvbmFtZT4KICAgICAgICA8ZmxhZ3M+NjY0MzQ8L2ZsYWdzPgogICAgICAgIDx2YWx1ZSB0eXBlPSIzIj4xOmxpdmU8L3ZhbHVlPgogICAgICAgPC9CYXNpY0VudHJ5PgogICAgICAgPEJhc2ljRW50cnk+CiAgICAgICAgPG5hbWU+Vmlld01vZGU8L25hbWU+CiAgICAgICAgPGZsYWdzPjY2MTc4PC9mbGFncz4KICAgICAgICA8dmFsdWUgdHlwZT0iMiI+MDwvdmFsdWU+CiAgICAgICA8L0Jhc2ljRW50cnk+CiAgICAgICA8QmFzaWNFbnRyeT4KICAgICAgICA8bmFtZT5WaWV3QXhlczwvbmFtZT4KICAgICAgICA8ZmxhZ3M+NjY0MzQ8L2ZsYWdzPgogICAgICAgIDx2YWx1ZSB0eXBlPSIzIj5BcyBhY3F1aXJlZApBcyBhY3F1aXJlZDwvdmFsdWU+CiAgICAgICA8L0Jhc2ljRW50cnk+CiAgICAgICA8QmFzaWNFbnRyeT4KICAgICAgICA8bmFtZT5WaWV3Wm9vbTwvbmFtZT4KICAgICAgICA8ZmxhZ3M+NjY0MzQ8L2ZsYWdzPgogICAgICAgIDx2YWx1ZSB0eXBlPSIzIj4wLjAsMS4wCjAuMCwxLjA8L3ZhbHVlPgogICAgICAgPC9CYXNpY0VudHJ5PgogICAgICAgPEJhc2ljRW50cnk+CiAgICAgICAgPG5hbWU+Vmlld0hpZGVSZWdpb25zPC9uYW1lPgogICAgICAgIDxmbGFncz42NjE3ODwvZmxhZ3M+CiAgICAgICAgPHZhbHVlIHR5cGU9IjIiPjA8L3ZhbHVlPgogICAgICAgPC9CYXNpY0VudHJ5PgogICAgICAgPEJhc2ljRW50cnk+CiAgICAgICAgPG5hbWU+SGlzdG9ncmFtVXNlT3ZlcmxheTwvbmFtZT4KICAgICAgICA8ZmxhZ3M+NjYxNzg8L2ZsYWdzPgogICAgICAgIDx2YWx1ZSB0eXBlPSIyIj4wPC92YWx1ZT4KICAgICAgIDwvQmFzaWNFbnRyeT4KICAgICAgIDxCYXNpY0VudHJ5PgogICAgICAgIDxuYW1lPkhpc3RvZ3JhbU92ZXJsYXk8L25hbWU+CiAgICAgICAgPGZsYWdzPjY2NDM0PC9mbGFncz4KICAgICAgICA8dmFsdWUgdHlwZT0iMyI+CgoKCgoKCgoKPC92YWx1ZT4KICAgICAgIDwvQmFzaWNFbnRyeT4KICAgICAgIDxCYXNpY0VudHJ5PgogICAgICAgIDxuYW1lPkhpc3RvZ3JhbU92ZXJsYXlDb2xvcnM8L25hbWU+CiAgICAgICAgPGZsYWdzPjY2NDM0PC9mbGFncz4KICAgICAgICA8dmFsdWUgdHlwZT0iMyI+I2ZmYWE3ZgojZmZhYWZmCiNhYWZmN2YKIzk2ZDhlMQojYWFhYTdmCiNmZjg2NGEKI2ZjNTdmZgojNmJmZjQyCiM0MGJjZmYKI2EyYWEzNDwvdmFsdWU+CiAgICAgICA8L0Jhc2ljRW50cnk+CiAgICAgICA8QmFzaWNFbnRyeT4KICAgICAgICA8bmFtZT5WaWV3RGF0YUVuZDwvbmFtZT4KICAgICAgICA8ZmxhZ3M+NjYxNzg8L2ZsYWdzPgogICAgICAgIDx2YWx1ZSB0eXBlPSIyIj4yMTQ3NDgzNjQ3PC92YWx1ZT4KICAgICAgIDwvQmFzaWNFbnRyeT4KICAgICAgIDxCYXNpY0VudHJ5PgogICAgICAgIDxuYW1lPlZpZXdEYXRhU2tpcDwvbmFtZT4KICAgICAgICA8ZmxhZ3M+NjYxNzg8L2ZsYWdzPgogICAgICAgIDx2YWx1ZSB0eXBlPSIyIj4wPC92YWx1ZT4KICAgICAgIDwvQmFzaWNFbnRyeT4KICAgICAgIDxCYXNpY0VudHJ5PgogICAgICAgIDxuYW1lPlZpZXdEYXRhU3RhcnQ8L25hbWU+CiAgICAgICAgPGZsYWdzPjY2MTc4PC9mbGFncz4KICAgICAgICA8dmFsdWUgdHlwZT0iMiI+MDwvdmFsdWU+CiAgICAgICA8L0Jhc2ljRW50cnk+CiAgICAgICA8QmFzaWNFbnRyeT4KICAgICAgICA8bmFtZT5TY3JpcHRUZXh0PC9uYW1lPgogICAgICAgIDxmbGFncz42NjQzNDwvZmxhZ3M+CiAgICAgICAgPHZhbHVlIHR5cGU9IjMiPkVkaXQgdGV4dCB2aWEgUHJvcGVydGllczwvdmFsdWU+CiAgICAgICAgPEJhc2ljRW50cnk+CiAgICAgICAgIDxuYW1lPlByZWRlZmluZWRTY3JpcHRUZXh0PC9uYW1lPgogICAgICAgICA8ZmxhZ3M+NjY0MzQ8L2ZsYWdzPgogICAgICAgICA8dmFsdWUgdHlwZT0iMyI+PC92YWx1ZT4KICAgICAgICA8L0Jhc2ljRW50cnk+CiAgICAgICA8L0Jhc2ljRW50cnk+CiAgICAgICA8QmFzaWNFbnRyeT4KICAgICAgICA8bmFtZT5TY3JpcHRUZXh0QWxpZ25tZW50PC9uYW1lPgogICAgICAgIDxmbGFncz42NjE3ODwvZmxhZ3M+CiAgICAgICAgPHZhbHVlIHR5cGU9IjIiPjA8L3ZhbHVlPgogICAgICAgPC9CYXNpY0VudHJ5PgogICAgICAgPEJhc2ljRW50cnk+CiAgICAgICAgPG5hbWU+SGlzdG9ncmFtTm9ybWFsaXphdGlvbjwvbmFtZT4KICAgICAgICA8ZmxhZ3M+NjYxNzg8L2ZsYWdzPgogICAgICAgIDx2YWx1ZSB0eXBlPSIyIj4wPC92YWx1ZT4KICAgICAgIDwvQmFzaWNFbnRyeT4KICAgICAgIDxCYXNpY0VudHJ5PgogICAgICAgIDxuYW1lPkhpc3RvZ3JhbVBsb3RNb2RlPC9uYW1lPgogICAgICAgIDxmbGFncz42NjE3ODwvZmxhZ3M+CiAgICAgICAgPHZhbHVlIHR5cGU9IjIiPjA8L3ZhbHVlPgogICAgICAgPC9CYXNpY0VudHJ5PgogICAgICAgPEJhc2ljRW50cnk+CiAgICAgICAgPG5hbWU+SGlzdG9ncmFtU21vb3RoaW5nPC9uYW1lPgogICAgICAgIDxmbGFncz42NjE3ODwvZmxhZ3M+CiAgICAgICAgPHZhbHVlIHR5cGU9IjIiPjA8L3ZhbHVlPgogICAgICAgPC9CYXNpY0VudHJ5PgogICAgICAgPEJhc2ljRW50cnk+CiAgICAgICAgPG5hbWU+U3RhdGlzdGljRmVhdHVyZXM8L25hbWU+CiAgICAgICAgPGZsYWdzPjY2NDM0PC9mbGFncz4KICAgICAgICA8dmFsdWUgdHlwZT0iMyI+RlNDLUEKU1NDLUE8L3ZhbHVlPgogICAgICAgPC9CYXNpY0VudHJ5PgogICAgICAgPEJhc2ljRW50cnk+CiAgICAgICAgPG5hbWU+U3RhdGlzdGljUmVnaW9uRnVuY3M8L25hbWU+CiAgICAgICAgPGZsYWdzPjY2NDM0PC9mbGFncz4KICAgICAgICA8dmFsdWUgdHlwZT0iMyI+UGF0aAolLVQ8L3ZhbHVlPgogICAgICAgPC9CYXNpY0VudHJ5PgogICAgICAgPEJhc2ljRW50cnk+CiAgICAgICAgPG5hbWU+U3RhdGlzdGljRmVhdHVyZUZ1bmNzPC9uYW1lPgogICAgICAgIDxmbGFncz42NjQzNDwvZmxhZ3M+CiAgICAgICAgPHZhbHVlIHR5cGU9IjMiPjwvdmFsdWU+CiAgICAgICA8L0Jhc2ljRW50cnk+CiAgICAgICA8QmFzaWNFbnRyeT4KICAgICAgICA8bmFtZT5TdGF0aXN0aWNTb3VyY2VJbmZvPC9uYW1lPgogICAgICAgIDxmbGFncz42NTkyMjwvZmxhZ3M+CiAgICAgICAgPHZhbHVlIHR5cGU9IjEiPjE8L3ZhbHVlPgogICAgICAgPC9CYXNpY0VudHJ5PgogICAgICAgPEJhc2ljRW50cnk+CiAgICAgICAgPG5hbWU+U3RhdGlzdGljVGFibGU8L25hbWU+CiAgICAgICAgPGZsYWdzPjY1OTIyPC9mbGFncz4KICAgICAgICA8dmFsdWUgdHlwZT0iMSI+MTwvdmFsdWU+CiAgICAgICA8L0Jhc2ljRW50cnk+CiAgICAgICA8QmFzaWNFbnRyeT4KICAgICAgICA8bmFtZT5TdGF0aXN0aWNGZWF0dXJlTmFtZTwvbmFtZT4KICAgICAgICA8ZmxhZ3M+NjYxNzg8L2ZsYWdzPgogICAgICAgIDx2YWx1ZSB0eXBlPSIyIj4wPC92YWx1ZT4KICAgICAgIDwvQmFzaWNFbnRyeT4KICAgICAgIDxCYXNpY0VudHJ5PgogICAgICAgIDxuYW1lPkhlYXRtYXA8L25hbWU+CiAgICAgICAgPGZsYWdzPjY1NjY2PC9mbGFncz4KICAgICAgICA8QmFzaWNFbnRyeT4KICAgICAgICAgPG5hbWU+Q29sb3IxPC9uYW1lPgogICAgICAgICA8ZmxhZ3M+NjY0MzQ8L2ZsYWdzPgogICAgICAgICA8dmFsdWUgdHlwZT0iMyI+I2ZmMDAwMDwvdmFsdWU+CiAgICAgICAgPC9CYXNpY0VudHJ5PgogICAgICAgIDxCYXNpY0VudHJ5PgogICAgICAgICA8bmFtZT5Db2xvcjI8L25hbWU+CiAgICAgICAgIDxmbGFncz42NjQzNDwvZmxhZ3M+CiAgICAgICAgIDx2YWx1ZSB0eXBlPSIzIj4jMDBhYTAwPC92YWx1ZT4KICAgICAgICA8L0Jhc2ljRW50cnk+CiAgICAgICAgPEJhc2ljRW50cnk+CiAgICAgICAgIDxuYW1lPkNvbG9yMzwvbmFtZT4KICAgICAgICAgPGZsYWdzPjY2NDM0PC9mbGFncz4KICAgICAgICAgPHZhbHVlIHR5cGU9IjMiPiNmZmZmMDA8L3ZhbHVlPgogICAgICAgIDwvQmFzaWNFbnRyeT4KICAgICAgICA8QmFzaWNFbnRyeT4KICAgICAgICAgPG5hbWU+Q29sb3I0PC9uYW1lPgogICAgICAgICA8ZmxhZ3M+NjY0MzQ8L2ZsYWdzPgogICAgICAgICA8dmFsdWUgdHlwZT0iMyI+IzMzMzNmZjwvdmFsdWU+CiAgICAgICAgPC9CYXNpY0VudHJ5PgogICAgICAgIDxCYXNpY0VudHJ5PgogICAgICAgICA8bmFtZT5UaHJlc2hvbGQxPC9uYW1lPgogICAgICAgICA8ZmxhZ3M+Njc0NTg8L2ZsYWdzPgogICAgICAgICA8dmFsdWUgdHlwZT0iNyI+MTwvdmFsdWU+CiAgICAgICAgPC9CYXNpY0VudHJ5PgogICAgICAgIDxCYXNpY0VudHJ5PgogICAgICAgICA8bmFtZT5UaHJlc2hvbGQyPC9uYW1lPgogICAgICAgICA8ZmxhZ3M+Njc0NTg8L2ZsYWdzPgogICAgICAgICA8dmFsdWUgdHlwZT0iNyI+MTAwPC92YWx1ZT4KICAgICAgICA8L0Jhc2ljRW50cnk+CiAgICAgICAgPEJhc2ljRW50cnk+CiAgICAgICAgIDxuYW1lPlJlZ2lvbjwvbmFtZT4KICAgICAgICAgPGZsYWdzPjY2NDM0PC9mbGFncz4KICAgICAgICAgPHZhbHVlIHR5cGU9IjMiPjE6bGl2ZTwvdmFsdWU+CiAgICAgICAgPC9CYXNpY0VudHJ5PgogICAgICAgIDxCYXNpY0VudHJ5PgogICAgICAgICA8bmFtZT5SZWdpb25GdW5jdGlvbjwvbmFtZT4KICAgICAgICAgPGZsYWdzPjY2NDM0PC9mbGFncz4KICAgICAgICAgPHZhbHVlIHR5cGU9IjMiPkNvdW50PC92YWx1ZT4KICAgICAgICA8L0Jhc2ljRW50cnk+CiAgICAgICAgPEJhc2ljRW50cnk+CiAgICAgICAgIDxuYW1lPkZlYXR1cmU8L25hbWU+CiAgICAgICAgIDxmbGFncz42NjQzNDwvZmxhZ3M+CiAgICAgICAgIDx2YWx1ZSB0eXBlPSIzIj5GU0MtQTwvdmFsdWU+CiAgICAgICAgPC9CYXNpY0VudHJ5PgogICAgICAgIDxCYXNpY0VudHJ5PgogICAgICAgICA8bmFtZT5GZWF0dXJlRnVuY3Rpb248L25hbWU+CiAgICAgICAgIDxmbGFncz42NjQzNDwvZmxhZ3M+CiAgICAgICAgIDx2YWx1ZSB0eXBlPSIzIj5NZWFuPC92YWx1ZT4KICAgICAgICA8L0Jhc2ljRW50cnk+CiAgICAgICAgPEJhc2ljRW50cnk+CiAgICAgICAgIDxuYW1lPk1vZGU8L25hbWU+CiAgICAgICAgIDxmbGFncz42NjE3ODwvZmxhZ3M+CiAgICAgICAgIDx2YWx1ZSB0eXBlPSIyIj4wPC92YWx1ZT4KICAgICAgICA8L0Jhc2ljRW50cnk+CiAgICAgICAgPEJhc2ljRW50cnk+CiAgICAgICAgIDxuYW1lPkZ1bmN0aW9uPC9uYW1lPgogICAgICAgICA8ZmxhZ3M+NjYxNzg8L2ZsYWdzPgogICAgICAgICA8dmFsdWUgdHlwZT0iMiI+MTwvdmFsdWU+CiAgICAgICAgPC9CYXNpY0VudHJ5PgogICAgICAgIDxCYXNpY0VudHJ5PgogICAgICAgICA8bmFtZT5EaXNhYmxlZEdyb3VwczwvbmFtZT4KICAgICAgICAgPGZsYWdzPjY2NDM0PC9mbGFncz4KICAgICAgICAgPHZhbHVlIHR5cGU9IjMiPjwvdmFsdWU+CiAgICAgICAgPC9CYXNpY0VudHJ5PgogICAgICAgPC9CYXNpY0VudHJ5PgogICAgICAgPEJhc2ljRW50cnk+CiAgICAgICAgPG5hbWU+Vmlld0hlaWdodDwvbmFtZT4KICAgICAgICA8ZmxhZ3M+NjYxNzg8L2ZsYWdzPgogICAgICAgIDx2YWx1ZSB0eXBlPSIyIj4xNDg8L3ZhbHVlPgogICAgICAgPC9CYXNpY0VudHJ5PgogICAgICAgPEJhc2ljRW50cnk+CiAgICAgICAgPG5hbWU+Vmlld1dpZHRoPC9uYW1lPgogICAgICAgIDxmbGFncz42NjE3ODwvZmxhZ3M+CiAgICAgICAgPHZhbHVlIHR5cGU9IjIiPjE0ODwvdmFsdWU+CiAgICAgICA8L0Jhc2ljRW50cnk+CiAgICAgICA8QmFzaWNFbnRyeT4KICAgICAgICA8bmFtZT5XaWRnZXRQb3M8L25hbWU+CiAgICAgICAgPGZsYWdzPjY1NjY2PC9mbGFncz4KICAgICAgICA8QmFzaWNFbnRyeT4KICAgICAgICAgPG5hbWU+WDwvbmFtZT4KICAgICAgICAgPGZsYWdzPjY2MTc4PC9mbGFncz4KICAgICAgICAgPHZhbHVlIHR5cGU9IjIiPjEzPC92YWx1ZT4KICAgICAgICA8L0Jhc2ljRW50cnk+CiAgICAgICAgPEJhc2ljRW50cnk+CiAgICAgICAgIDxuYW1lPlk8L25hbWU+CiAgICAgICAgIDxmbGFncz42NjE3ODwvZmxhZ3M+CiAgICAgICAgIDx2YWx1ZSB0eXBlPSIyIj4xNTwvdmFsdWU+CiAgICAgICAgPC9CYXNpY0VudHJ5PgogICAgICAgPC9CYXNpY0VudHJ5PgogICAgICAgPEJhc2ljRW50cnk+CiAgICAgICAgPG5hbWU+V2lkZ2V0U2l6ZTwvbmFtZT4KICAgICAgICA8ZmxhZ3M+NjU2NjY8L2ZsYWdzPgogICAgICAgIDxCYXNpY0VudHJ5PgogICAgICAgICA8bmFtZT5XaWR0aDwvbmFtZT4KICAgICAgICAgPGZsYWdzPjY2MTc4PC9mbGFncz4KICAgICAgICAgPHZhbHVlIHR5cGU9IjIiPjIzNDwvdmFsdWU+CiAgICAgICAgPC9CYXNpY0VudHJ5PgogICAgICAgIDxCYXNpY0VudHJ5PgogICAgICAgICA8bmFtZT5IZWlnaHQ8L25hbWU+CiAgICAgICAgIDxmbGFncz42NjE3ODwvZmxhZ3M+CiAgICAgICAgIDx2YWx1ZSB0eXBlPSIyIj4yMDk8L3ZhbHVlPgogICAgICAgIDwvQmFzaWNFbnRyeT4KICAgICAgIDwvQmFzaWNFbnRyeT4KICAgICAgPC9CYXNpY0VudHJ5PgogICAgICA8QmFzaWNFbnRyeT4KICAgICAgIDxuYW1lPnBsb3QxPC9uYW1lPgogICAgICAgPGZsYWdzPjY2NDM0PC9mbGFncz4KICAgICAgIDx2YWx1ZSB0eXBlPSIzIj5QbG90PC92YWx1ZT4KICAgICAgIDxCYXNpY0VudHJ5PgogICAgICAgIDxuYW1lPlZpZXdGZWF0dXJlczwvbmFtZT4KICAgICAgICA8ZmxhZ3M+NjY0MzQ8L2ZsYWdzPgogICAgICAgIDx2YWx1ZSB0eXBlPSIzIj5WMS1BClNTQy1IPC92YWx1ZT4KICAgICAgIDwvQmFzaWNFbnRyeT4KICAgICAgIDxCYXNpY0VudHJ5PgogICAgICAgIDxuYW1lPlZpZXdNdWx0aUxheWVyPC9uYW1lPgogICAgICAgIDxmbGFncz42NTkyMjwvZmxhZ3M+CiAgICAgICAgPHZhbHVlIHR5cGU9IjEiPjA8L3ZhbHVlPgogICAgICAgPC9CYXNpY0VudHJ5PgogICAgICAgPEJhc2ljRW50cnk+CiAgICAgICAgPG5hbWU+Vmlld1NvdXJjZTwvbmFtZT4KICAgICAgICA8ZmxhZ3M+NjY0MzQ8L2ZsYWdzPgogICAgICAgIDx2YWx1ZSB0eXBlPSIzIj4xOmxpdmVcUDE8L3ZhbHVlPgogICAgICAgPC9CYXNpY0VudHJ5PgogICAgICAgPEJhc2ljRW50cnk+CiAgICAgICAgPG5hbWU+Vmlld1BvcHVsYXRpb25zPC9uYW1lPgogICAgICAgIDxmbGFncz42NjQzNDwvZmxhZ3M+CiAgICAgICAgPHZhbHVlIHR5cGU9IjMiPjE6bGl2ZVxQMTwvdmFsdWU+CiAgICAgICA8L0Jhc2ljRW50cnk+CiAgICAgICA8QmFzaWNFbnRyeT4KICAgICAgICA8bmFtZT5WaWV3TW9kZTwvbmFtZT4KICAgICAgICA8ZmxhZ3M+NjYxNzg8L2ZsYWdzPgogICAgICAgIDx2YWx1ZSB0eXBlPSIyIj4wPC92YWx1ZT4KICAgICAgIDwvQmFzaWNFbnRyeT4KICAgICAgIDxCYXNpY0VudHJ5PgogICAgICAgIDxuYW1lPlZpZXdBeGVzPC9uYW1lPgogICAgICAgIDxmbGFncz42NjQzNDwvZmxhZ3M+CiAgICAgICAgPHZhbHVlIHR5cGU9IjMiPkFzIGFjcXVpcmVkCkFzIGFjcXVpcmVkPC92YWx1ZT4KICAgICAgIDwvQmFzaWNFbnRyeT4KICAgICAgIDxCYXNpY0VudHJ5PgogICAgICAgIDxuYW1lPlZpZXdab29tPC9uYW1lPgogICAgICAgIDxmbGFncz42NjQzNDwvZmxhZ3M+CiAgICAgICAgPHZhbHVlIHR5cGU9IjMiPjAuMCwxLjAKMC4wLDEuMDwvdmFsdWU+CiAgICAgICA8L0Jhc2ljRW50cnk+CiAgICAgICA8QmFzaWNFbnRyeT4KICAgICAgICA8bmFtZT5WaWV3SGlkZVJlZ2lvbnM8L25hbWU+CiAgICAgICAgPGZsYWdzPjY2MTc4PC9mbGFncz4KICAgICAgICA8dmFsdWUgdHlwZT0iMiI+MDwvdmFsdWU+CiAgICAgICA8L0Jhc2ljRW50cnk+CiAgICAgICA8QmFzaWNFbnRyeT4KICAgICAgICA8bmFtZT5IaXN0b2dyYW1Vc2VPdmVybGF5PC9uYW1lPgogICAgICAgIDxmbGFncz42NjE3ODwvZmxhZ3M+CiAgICAgICAgPHZhbHVlIHR5cGU9IjIiPjA8L3ZhbHVlPgogICAgICAgPC9CYXNpY0VudHJ5PgogICAgICAgPEJhc2ljRW50cnk+CiAgICAgICAgPG5hbWU+SGlzdG9ncmFtT3ZlcmxheTwvbmFtZT4KICAgICAgICA8ZmxhZ3M+NjY0MzQ8L2ZsYWdzPgogICAgICAgIDx2YWx1ZSB0eXBlPSIzIj4KCgoKCgoKCgo8L3ZhbHVlPgogICAgICAgPC9CYXNpY0VudHJ5PgogICAgICAgPEJhc2ljRW50cnk+CiAgICAgICAgPG5hbWU+SGlzdG9ncmFtT3ZlcmxheUNvbG9yczwvbmFtZT4KICAgICAgICA8ZmxhZ3M+NjY0MzQ8L2ZsYWdzPgogICAgICAgIDx2YWx1ZSB0eXBlPSIzIj4jZmZhYTdmCiNmZmFhZmYKI2FhZmY3ZgojOTZkOGUxCiNhYWFhN2YKI2ZmODY0YQojZmM1N2ZmCiM2YmZmNDIKIzQwYmNmZgojYTJhYTM0PC92YWx1ZT4KICAgICAgIDwvQmFzaWNFbnRyeT4KICAgICAgIDxCYXNpY0VudHJ5PgogICAgICAgIDxuYW1lPlZpZXdEYXRhRW5kPC9uYW1lPgogICAgICAgIDxmbGFncz42NjE3ODwvZmxhZ3M+CiAgICAgICAgPHZhbHVlIHR5cGU9IjIiPjIxNDc0ODM2NDc8L3ZhbHVlPgogICAgICAgPC9CYXNpY0VudHJ5PgogICAgICAgPEJhc2ljRW50cnk+CiAgICAgICAgPG5hbWU+Vmlld0RhdGFTa2lwPC9uYW1lPgogICAgICAgIDxmbGFncz42NjE3ODwvZmxhZ3M+CiAgICAgICAgPHZhbHVlIHR5cGU9IjIiPjA8L3ZhbHVlPgogICAgICAgPC9CYXNpY0VudHJ5PgogICAgICAgPEJhc2ljRW50cnk+CiAgICAgICAgPG5hbWU+Vmlld0RhdGFTdGFydDwvbmFtZT4KICAgICAgICA8ZmxhZ3M+NjYxNzg8L2ZsYWdzPgogICAgICAgIDx2YWx1ZSB0eXBlPSIyIj4wPC92YWx1ZT4KICAgICAgIDwvQmFzaWNFbnRyeT4KICAgICAgIDxCYXNpY0VudHJ5PgogICAgICAgIDxuYW1lPlNjcmlwdFRleHQ8L25hbWU+CiAgICAgICAgPGZsYWdzPjY2NDM0PC9mbGFncz4KICAgICAgICA8dmFsdWUgdHlwZT0iMyI+RWRpdCB0ZXh0IHZpYSBQcm9wZXJ0aWVzPC92YWx1ZT4KICAgICAgICA8QmFzaWNFbnRyeT4KICAgICAgICAgPG5hbWU+UHJlZGVmaW5lZFNjcmlwdFRleHQ8L25hbWU+CiAgICAgICAgIDxmbGFncz42NjQzNDwvZmxhZ3M+CiAgICAgICAgIDx2YWx1ZSB0eXBlPSIzIj48L3ZhbHVlPgogICAgICAgIDwvQmFzaWNFbnRyeT4KICAgICAgIDwvQmFzaWNFbnRyeT4KICAgICAgIDxCYXNpY0VudHJ5PgogICAgICAgIDxuYW1lPlNjcmlwdFRleHRBbGlnbm1lbnQ8L25hbWU+CiAgICAgICAgPGZsYWdzPjY2MTc4PC9mbGFncz4KICAgICAgICA8dmFsdWUgdHlwZT0iMiI+MDwvdmFsdWU+CiAgICAgICA8L0Jhc2ljRW50cnk+CiAgICAgICA8QmFzaWNFbnRyeT4KICAgICAgICA8bmFtZT5IaXN0b2dyYW1Ob3JtYWxpemF0aW9uPC9uYW1lPgogICAgICAgIDxmbGFncz42NjE3ODwvZmxhZ3M+CiAgICAgICAgPHZhbHVlIHR5cGU9IjIiPjA8L3ZhbHVlPgogICAgICAgPC9CYXNpY0VudHJ5PgogICAgICAgPEJhc2ljRW50cnk+CiAgICAgICAgPG5hbWU+SGlzdG9ncmFtUGxvdE1vZGU8L25hbWU+CiAgICAgICAgPGZsYWdzPjY2MTc4PC9mbGFncz4KICAgICAgICA8dmFsdWUgdHlwZT0iMiI+MDwvdmFsdWU+CiAgICAgICA8L0Jhc2ljRW50cnk+CiAgICAgICA8QmFzaWNFbnRyeT4KICAgICAgICA8bmFtZT5IaXN0b2dyYW1TbW9vdGhpbmc8L25hbWU+CiAgICAgICAgPGZsYWdzPjY2MTc4PC9mbGFncz4KICAgICAgICA8dmFsdWUgdHlwZT0iMiI+MDwvdmFsdWU+CiAgICAgICA8L0Jhc2ljRW50cnk+CiAgICAgICA8QmFzaWNFbnRyeT4KICAgICAgICA8bmFtZT5TdGF0aXN0aWNGZWF0dXJlczwvbmFtZT4KICAgICAgICA8ZmxhZ3M+NjY0MzQ8L2ZsYWdzPgogICAgICAgIDx2YWx1ZSB0eXBlPSIzIj5WMS1BClNTQy1IPC92YWx1ZT4KICAgICAgIDwvQmFzaWNFbnRyeT4KICAgICAgIDxCYXNpY0VudHJ5PgogICAgICAgIDxuYW1lPlN0YXRpc3RpY1JlZ2lvbkZ1bmNzPC9uYW1lPgogICAgICAgIDxmbGFncz42NjQzNDwvZmxhZ3M+CiAgICAgICAgPHZhbHVlIHR5cGU9IjMiPlBhdGgKJS1UPC92YWx1ZT4KICAgICAgIDwvQmFzaWNFbnRyeT4KICAgICAgIDxCYXNpY0VudHJ5PgogICAgICAgIDxuYW1lPlN0YXRpc3RpY0ZlYXR1cmVGdW5jczwvbmFtZT4KICAgICAgICA8ZmxhZ3M+NjY0MzQ8L2ZsYWdzPgogICAgICAgIDx2YWx1ZSB0eXBlPSIzIj48L3ZhbHVlPgogICAgICAgPC9CYXNpY0VudHJ5PgogICAgICAgPEJhc2ljRW50cnk+CiAgICAgICAgPG5hbWU+U3RhdGlzdGljU291cmNlSW5mbzwvbmFtZT4KICAgICAgICA8ZmxhZ3M+NjU5MjI8L2ZsYWdzPgogICAgICAgIDx2YWx1ZSB0eXBlPSIxIj4xPC92YWx1ZT4KICAgICAgIDwvQmFzaWNFbnRyeT4KICAgICAgIDxCYXNpY0VudHJ5PgogICAgICAgIDxuYW1lPlN0YXRpc3RpY1RhYmxlPC9uYW1lPgogICAgICAgIDxmbGFncz42NTkyMjwvZmxhZ3M+CiAgICAgICAgPHZhbHVlIHR5cGU9IjEiPjE8L3ZhbHVlPgogICAgICAgPC9CYXNpY0VudHJ5PgogICAgICAgPEJhc2ljRW50cnk+CiAgICAgICAgPG5hbWU+U3RhdGlzdGljRmVhdHVyZU5hbWU8L25hbWU+CiAgICAgICAgPGZsYWdzPjY2MTc4PC9mbGFncz4KICAgICAgICA8dmFsdWUgdHlwZT0iMiI+MDwvdmFsdWU+CiAgICAgICA8L0Jhc2ljRW50cnk+CiAgICAgICA8QmFzaWNFbnRyeT4KICAgICAgICA8bmFtZT5IZWF0bWFwPC9uYW1lPgogICAgICAgIDxmbGFncz42NTY2NjwvZmxhZ3M+CiAgICAgICAgPEJhc2ljRW50cnk+CiAgICAgICAgIDxuYW1lPkNvbG9yMTwvbmFtZT4KICAgICAgICAgPGZsYWdzPjY2NDM0PC9mbGFncz4KICAgICAgICAgPHZhbHVlIHR5cGU9IjMiPiNmZjAwMDA8L3ZhbHVlPgogICAgICAgIDwvQmFzaWNFbnRyeT4KICAgICAgICA8QmFzaWNFbnRyeT4KICAgICAgICAgPG5hbWU+Q29sb3IyPC9uYW1lPgogICAgICAgICA8ZmxhZ3M+NjY0MzQ8L2ZsYWdzPgogICAgICAgICA8dmFsdWUgdHlwZT0iMyI+IzAwYWEwMDwvdmFsdWU+CiAgICAgICAgPC9CYXNpY0VudHJ5PgogICAgICAgIDxCYXNpY0VudHJ5PgogICAgICAgICA8bmFtZT5Db2xvcjM8L25hbWU+CiAgICAgICAgIDxmbGFncz42NjQzNDwvZmxhZ3M+CiAgICAgICAgIDx2YWx1ZSB0eXBlPSIzIj4jZmZmZjAwPC92YWx1ZT4KICAgICAgICA8L0Jhc2ljRW50cnk+CiAgICAgICAgPEJhc2ljRW50cnk+CiAgICAgICAgIDxuYW1lPkNvbG9yNDwvbmFtZT4KICAgICAgICAgPGZsYWdzPjY2NDM0PC9mbGFncz4KICAgICAgICAgPHZhbHVlIHR5cGU9IjMiPiMzMzMzZmY8L3ZhbHVlPgogICAgICAgIDwvQmFzaWNFbnRyeT4KICAgICAgICA8QmFzaWNFbnRyeT4KICAgICAgICAgPG5hbWU+VGhyZXNob2xkMTwvbmFtZT4KICAgICAgICAgPGZsYWdzPjY3NDU4PC9mbGFncz4KICAgICAgICAgPHZhbHVlIHR5cGU9IjciPjE8L3ZhbHVlPgogICAgICAgIDwvQmFzaWNFbnRyeT4KICAgICAgICA8QmFzaWNFbnRyeT4KICAgICAgICAgPG5hbWU+VGhyZXNob2xkMjwvbmFtZT4KICAgICAgICAgPGZsYWdzPjY3NDU4PC9mbGFncz4KICAgICAgICAgPHZhbHVlIHR5cGU9IjciPjEwMDwvdmFsdWU+CiAgICAgICAgPC9CYXNpY0VudHJ5PgogICAgICAgIDxCYXNpY0VudHJ5PgogICAgICAgICA8bmFtZT5SZWdpb248L25hbWU+CiAgICAgICAgIDxmbGFncz42NjQzNDwvZmxhZ3M+CiAgICAgICAgIDx2YWx1ZSB0eXBlPSIzIj4xOmxpdmVcUDE8L3ZhbHVlPgogICAgICAgIDwvQmFzaWNFbnRyeT4KICAgICAgICA8QmFzaWNFbnRyeT4KICAgICAgICAgPG5hbWU+UmVnaW9uRnVuY3Rpb248L25hbWU+CiAgICAgICAgIDxmbGFncz42NjQzNDwvZmxhZ3M+CiAgICAgICAgIDx2YWx1ZSB0eXBlPSIzIj5Db3VudDwvdmFsdWU+CiAgICAgICAgPC9CYXNpY0VudHJ5PgogICAgICAgIDxCYXNpY0VudHJ5PgogICAgICAgICA8bmFtZT5GZWF0dXJlPC9uYW1lPgogICAgICAgICA8ZmxhZ3M+NjY0MzQ8L2ZsYWdzPgogICAgICAgICA8dmFsdWUgdHlwZT0iMyI+RlNDLUE8L3ZhbHVlPgogICAgICAgIDwvQmFzaWNFbnRyeT4KICAgICAgICA8QmFzaWNFbnRyeT4KICAgICAgICAgPG5hbWU+RmVhdHVyZUZ1bmN0aW9uPC9uYW1lPgogICAgICAgICA8ZmxhZ3M+NjY0MzQ8L2ZsYWdzPgogICAgICAgICA8dmFsdWUgdHlwZT0iMyI+TWVhbjwvdmFsdWU+CiAgICAgICAgPC9CYXNpY0VudHJ5PgogICAgICAgIDxCYXNpY0VudHJ5PgogICAgICAgICA8bmFtZT5Nb2RlPC9uYW1lPgogICAgICAgICA8ZmxhZ3M+NjYxNzg8L2ZsYWdzPgogICAgICAgICA8dmFsdWUgdHlwZT0iMiI+MDwvdmFsdWU+CiAgICAgICAgPC9CYXNpY0VudHJ5PgogICAgICAgIDxCYXNpY0VudHJ5PgogICAgICAgICA8bmFtZT5GdW5jdGlvbjwvbmFtZT4KICAgICAgICAgPGZsYWdzPjY2MTc4PC9mbGFncz4KICAgICAgICAgPHZhbHVlIHR5cGU9IjIiPjE8L3ZhbHVlPgogICAgICAgIDwvQmFzaWNFbnRyeT4KICAgICAgICA8QmFzaWNFbnRyeT4KICAgICAgICAgPG5hbWU+RGlzYWJsZWRHcm91cHM8L25hbWU+CiAgICAgICAgIDxmbGFncz42NjQzNDwvZmxhZ3M+CiAgICAgICAgIDx2YWx1ZSB0eXBlPSIzIj48L3ZhbHVlPgogICAgICAgIDwvQmFzaWNFbnRyeT4KICAgICAgIDwvQmFzaWNFbnRyeT4KICAgICAgIDxCYXNpY0VudHJ5PgogICAgICAgIDxuYW1lPlZpZXdIZWlnaHQ8L25hbWU+CiAgICAgICAgPGZsYWdzPjY2MTc4PC9mbGFncz4KICAgICAgICA8dmFsdWUgdHlwZT0iMiI+MTQ4PC92YWx1ZT4KICAgICAgIDwvQmFzaWNFbnRyeT4KICAgICAgIDxCYXNpY0VudHJ5PgogICAgICAgIDxuYW1lPlZpZXdXaWR0aDwvbmFtZT4KICAgICAgICA8ZmxhZ3M+NjYxNzg8L2ZsYWdzPgogICAgICAgIDx2YWx1ZSB0eXBlPSIyIj4xNDg8L3ZhbHVlPgogICAgICAgPC9CYXNpY0VudHJ5PgogICAgICAgPEJhc2ljRW50cnk+CiAgICAgICAgPG5hbWU+V2lkZ2V0UG9zPC9uYW1lPgogICAgICAgIDxmbGFncz42NTY2NjwvZmxhZ3M+CiAgICAgICAgPEJhc2ljRW50cnk+CiAgICAgICAgIDxuYW1lPlg8L25hbWU+CiAgICAgICAgIDxmbGFncz42NjE3ODwvZmxhZ3M+CiAgICAgICAgIDx2YWx1ZSB0eXBlPSIyIj4yNDc8L3ZhbHVlPgogICAgICAgIDwvQmFzaWNFbnRyeT4KICAgICAgICA8QmFzaWNFbnRyeT4KICAgICAgICAgPG5hbWU+WTwvbmFtZT4KICAgICAgICAgPGZsYWdzPjY2MTc4PC9mbGFncz4KICAgICAgICAgPHZhbHVlIHR5cGU9IjIiPjE1PC92YWx1ZT4KICAgICAgICA8L0Jhc2ljRW50cnk+CiAgICAgICA8L0Jhc2ljRW50cnk+CiAgICAgICA8QmFzaWNFbnRyeT4KICAgICAgICA8bmFtZT5XaWRnZXRTaXplPC9uYW1lPgogICAgICAgIDxmbGFncz42NTY2NjwvZmxhZ3M+CiAgICAgICAgPEJhc2ljRW50cnk+CiAgICAgICAgIDxuYW1lPldpZHRoPC9uYW1lPgogICAgICAgICA8ZmxhZ3M+NjYxNzg8L2ZsYWdzPgogICAgICAgICA8dmFsdWUgdHlwZT0iMiI+MjM0PC92YWx1ZT4KICAgICAgICA8L0Jhc2ljRW50cnk+CiAgICAgICAgPEJhc2ljRW50cnk+CiAgICAgICAgIDxuYW1lPkhlaWdodDwvbmFtZT4KICAgICAgICAgPGZsYWdzPjY2MTc4PC9mbGFncz4KICAgICAgICAgPHZhbHVlIHR5cGU9IjIiPjIwOTwvdmFsdWU+CiAgICAgICAgPC9CYXNpY0VudHJ5PgogICAgICAgPC9CYXNpY0VudHJ5PgogICAgICA8L0Jhc2ljRW50cnk+CiAgICAgIDxCYXNpY0VudHJ5PgogICAgICAgPG5hbWU+cGxvdDI8L25hbWU+CiAgICAgICA8ZmxhZ3M+NjY0MzQ8L2ZsYWdzPgogICAgICAgPHZhbHVlIHR5cGU9IjMiPlBsb3Q8L3ZhbHVlPgogICAgICAgPEJhc2ljRW50cnk+CiAgICAgICAgPG5hbWU+Vmlld0ZlYXR1cmVzPC9uYW1lPgogICAgICAgIDxmbGFncz42NjQzNDwvZmxhZ3M+CiAgICAgICAgPHZhbHVlIHR5cGU9IjMiPkZTQy1ICkZTQy1XPC92YWx1ZT4KICAgICAgIDwvQmFzaWNFbnRyeT4KICAgICAgIDxCYXNpY0VudHJ5PgogICAgICAgIDxuYW1lPlZpZXdNdWx0aUxheWVyPC9uYW1lPgogICAgICAgIDxmbGFncz42NTkyMjwvZmxhZ3M+CiAgICAgICAgPHZhbHVlIHR5cGU9IjEiPjA8L3ZhbHVlPgogICAgICAgPC9CYXNpY0VudHJ5PgogICAgICAgPEJhc2ljRW50cnk+CiAgICAgICAgPG5hbWU+Vmlld1NvdXJjZTwvbmFtZT4KICAgICAgICA8ZmxhZ3M+NjY0MzQ8L2ZsYWdzPgogICAgICAgIDx2YWx1ZSB0eXBlPSIzIj4xOmxpdmVcUDFcUDI8L3ZhbHVlPgogICAgICAgPC9CYXNpY0VudHJ5PgogICAgICAgPEJhc2ljRW50cnk+CiAgICAgICAgPG5hbWU+Vmlld1BvcHVsYXRpb25zPC9uYW1lPgogICAgICAgIDxmbGFncz42NjQzNDwvZmxhZ3M+CiAgICAgICAgPHZhbHVlIHR5cGU9IjMiPjE6bGl2ZVxQMVxQMjwvdmFsdWU+CiAgICAgICA8L0Jhc2ljRW50cnk+CiAgICAgICA8QmFzaWNFbnRyeT4KICAgICAgICA8bmFtZT5WaWV3TW9kZTwvbmFtZT4KICAgICAgICA8ZmxhZ3M+NjYxNzg8L2ZsYWdzPgogICAgICAgIDx2YWx1ZSB0eXBlPSIyIj4wPC92YWx1ZT4KICAgICAgIDwvQmFzaWNFbnRyeT4KICAgICAgIDxCYXNpY0VudHJ5PgogICAgICAgIDxuYW1lPlZpZXdBeGVzPC9uYW1lPgogICAgICAgIDxmbGFncz42NjQzNDwvZmxhZ3M+CiAgICAgICAgPHZhbHVlIHR5cGU9IjMiPkFzIGFjcXVpcmVkCkFzIGFjcXVpcmVkPC92YWx1ZT4KICAgICAgIDwvQmFzaWNFbnRyeT4KICAgICAgIDxCYXNpY0VudHJ5PgogICAgICAgIDxuYW1lPlZpZXdab29tPC9uYW1lPgogICAgICAgIDxmbGFncz42NjQzNDwvZmxhZ3M+CiAgICAgICAgPHZhbHVlIHR5cGU9IjMiPjAuMCwxLjAKMC4wLDEuMDwvdmFsdWU+CiAgICAgICA8L0Jhc2ljRW50cnk+CiAgICAgICA8QmFzaWNFbnRyeT4KICAgICAgICA8bmFtZT5WaWV3SGlkZVJlZ2lvbnM8L25hbWU+CiAgICAgICAgPGZsYWdzPjY2MTc4PC9mbGFncz4KICAgICAgICA8dmFsdWUgdHlwZT0iMiI+MDwvdmFsdWU+CiAgICAgICA8L0Jhc2ljRW50cnk+CiAgICAgICA8QmFzaWNFbnRyeT4KICAgICAgICA8bmFtZT5IaXN0b2dyYW1Vc2VPdmVybGF5PC9uYW1lPgogICAgICAgIDxmbGFncz42NjE3ODwvZmxhZ3M+CiAgICAgICAgPHZhbHVlIHR5cGU9IjIiPjA8L3ZhbHVlPgogICAgICAgPC9CYXNpY0VudHJ5PgogICAgICAgPEJhc2ljRW50cnk+CiAgICAgICAgPG5hbWU+SGlzdG9ncmFtT3ZlcmxheTwvbmFtZT4KICAgICAgICA8ZmxhZ3M+NjY0MzQ8L2ZsYWdzPgogICAgICAgIDx2YWx1ZSB0eXBlPSIzIj4KCgoKCgoKCgo8L3ZhbHVlPgogICAgICAgPC9CYXNpY0VudHJ5PgogICAgICAgPEJhc2ljRW50cnk+CiAgICAgICAgPG5hbWU+SGlzdG9ncmFtT3ZlcmxheUNvbG9yczwvbmFtZT4KICAgICAgICA8ZmxhZ3M+NjY0MzQ8L2ZsYWdzPgogICAgICAgIDx2YWx1ZSB0eXBlPSIzIj4jZmZhYTdmCiNmZmFhZmYKI2FhZmY3ZgojOTZkOGUxCiNhYWFhN2YKI2ZmODY0YQojZmM1N2ZmCiM2YmZmNDIKIzQwYmNmZgojYTJhYTM0PC92YWx1ZT4KICAgICAgIDwvQmFzaWNFbnRyeT4KICAgICAgIDxCYXNpY0VudHJ5PgogICAgICAgIDxuYW1lPlZpZXdEYXRhRW5kPC9uYW1lPgogICAgICAgIDxmbGFncz42NjE3ODwvZmxhZ3M+CiAgICAgICAgPHZhbHVlIHR5cGU9IjIiPjIxNDc0ODM2NDc8L3ZhbHVlPgogICAgICAgPC9CYXNpY0VudHJ5PgogICAgICAgPEJhc2ljRW50cnk+CiAgICAgICAgPG5hbWU+Vmlld0RhdGFTa2lwPC9uYW1lPgogICAgICAgIDxmbGFncz42NjE3ODwvZmxhZ3M+CiAgICAgICAgPHZhbHVlIHR5cGU9IjIiPjA8L3ZhbHVlPgogICAgICAgPC9CYXNpY0VudHJ5PgogICAgICAgPEJhc2ljRW50cnk+CiAgICAgICAgPG5hbWU+Vmlld0RhdGFTdGFydDwvbmFtZT4KICAgICAgICA8ZmxhZ3M+NjYxNzg8L2ZsYWdzPgogICAgICAgIDx2YWx1ZSB0eXBlPSIyIj4wPC92YWx1ZT4KICAgICAgIDwvQmFzaWNFbnRyeT4KICAgICAgIDxCYXNpY0VudHJ5PgogICAgICAgIDxuYW1lPlNjcmlwdFRleHQ8L25hbWU+CiAgICAgICAgPGZsYWdzPjY2NDM0PC9mbGFncz4KICAgICAgICA8dmFsdWUgdHlwZT0iMyI+RWRpdCB0ZXh0IHZpYSBQcm9wZXJ0aWVzPC92YWx1ZT4KICAgICAgICA8QmFzaWNFbnRyeT4KICAgICAgICAgPG5hbWU+UHJlZGVmaW5lZFNjcmlwdFRleHQ8L25hbWU+CiAgICAgICAgIDxmbGFncz42NjQzNDwvZmxhZ3M+CiAgICAgICAgIDx2YWx1ZSB0eXBlPSIzIj48L3ZhbHVlPgogICAgICAgIDwvQmFzaWNFbnRyeT4KICAgICAgIDwvQmFzaWNFbnRyeT4KICAgICAgIDxCYXNpY0VudHJ5PgogICAgICAgIDxuYW1lPlNjcmlwdFRleHRBbGlnbm1lbnQ8L25hbWU+CiAgICAgICAgPGZsYWdzPjY2MTc4PC9mbGFncz4KICAgICAgICA8dmFsdWUgdHlwZT0iMiI+MDwvdmFsdWU+CiAgICAgICA8L0Jhc2ljRW50cnk+CiAgICAgICA8QmFzaWNFbnRyeT4KICAgICAgICA8bmFtZT5IaXN0b2dyYW1Ob3JtYWxpemF0aW9uPC9uYW1lPgogICAgICAgIDxmbGFncz42NjE3ODwvZmxhZ3M+CiAgICAgICAgPHZhbHVlIHR5cGU9IjIiPjA8L3ZhbHVlPgogICAgICAgPC9CYXNpY0VudHJ5PgogICAgICAgPEJhc2ljRW50cnk+CiAgICAgICAgPG5hbWU+SGlzdG9ncmFtUGxvdE1vZGU8L25hbWU+CiAgICAgICAgPGZsYWdzPjY2MTc4PC9mbGFncz4KICAgICAgICA8dmFsdWUgdHlwZT0iMiI+MDwvdmFsdWU+CiAgICAgICA8L0Jhc2ljRW50cnk+CiAgICAgICA8QmFzaWNFbnRyeT4KICAgICAgICA8bmFtZT5IaXN0b2dyYW1TbW9vdGhpbmc8L25hbWU+CiAgICAgICAgPGZsYWdzPjY2MTc4PC9mbGFncz4KICAgICAgICA8dmFsdWUgdHlwZT0iMiI+MDwvdmFsdWU+CiAgICAgICA8L0Jhc2ljRW50cnk+CiAgICAgICA8QmFzaWNFbnRyeT4KICAgICAgICA8bmFtZT5TdGF0aXN0aWNGZWF0dXJlczwvbmFtZT4KICAgICAgICA8ZmxhZ3M+NjY0MzQ8L2ZsYWdzPgogICAgICAgIDx2YWx1ZSB0eXBlPSIzIj5GU0MtSApGU0MtVzwvdmFsdWU+CiAgICAgICA8L0Jhc2ljRW50cnk+CiAgICAgICA8QmFzaWNFbnRyeT4KICAgICAgICA8bmFtZT5TdGF0aXN0aWNSZWdpb25GdW5jczwvbmFtZT4KICAgICAgICA8ZmxhZ3M+NjY0MzQ8L2ZsYWdzPgogICAgICAgIDx2YWx1ZSB0eXBlPSIzIj5QYXRoCiUtVDwvdmFsdWU+CiAgICAgICA8L0Jhc2ljRW50cnk+CiAgICAgICA8QmFzaWNFbnRyeT4KICAgICAgICA8bmFtZT5TdGF0aXN0aWNGZWF0dXJlRnVuY3M8L25hbWU+CiAgICAgICAgPGZsYWdzPjY2NDM0PC9mbGFncz4KICAgICAgICA8dmFsdWUgdHlwZT0iMyI+PC92YWx1ZT4KICAgICAgIDwvQmFzaWNFbnRyeT4KICAgICAgIDxCYXNpY0VudHJ5PgogICAgICAgIDxuYW1lPlN0YXRpc3RpY1NvdXJjZUluZm88L25hbWU+CiAgICAgICAgPGZsYWdzPjY1OTIyPC9mbGFncz4KICAgICAgICA8dmFsdWUgdHlwZT0iMSI+MTwvdmFsdWU+CiAgICAgICA8L0Jhc2ljRW50cnk+CiAgICAgICA8QmFzaWNFbnRyeT4KICAgICAgICA8bmFtZT5TdGF0aXN0aWNUYWJsZTwvbmFtZT4KICAgICAgICA8ZmxhZ3M+NjU5MjI8L2ZsYWdzPgogICAgICAgIDx2YWx1ZSB0eXBlPSIxIj4xPC92YWx1ZT4KICAgICAgIDwvQmFzaWNFbnRyeT4KICAgICAgIDxCYXNpY0VudHJ5PgogICAgICAgIDxuYW1lPlN0YXRpc3RpY0ZlYXR1cmVOYW1lPC9uYW1lPgogICAgICAgIDxmbGFncz42NjE3ODwvZmxhZ3M+CiAgICAgICAgPHZhbHVlIHR5cGU9IjIiPjA8L3ZhbHVlPgogICAgICAgPC9CYXNpY0VudHJ5PgogICAgICAgPEJhc2ljRW50cnk+CiAgICAgICAgPG5hbWU+SGVhdG1hcDwvbmFtZT4KICAgICAgICA8ZmxhZ3M+NjU2NjY8L2ZsYWdzPgogICAgICAgIDxCYXNpY0VudHJ5PgogICAgICAgICA8bmFtZT5Db2xvcjE8L25hbWU+CiAgICAgICAgIDxmbGFncz42NjQzNDwvZmxhZ3M+CiAgICAgICAgIDx2YWx1ZSB0eXBlPSIzIj4jZmYwMDAwPC92YWx1ZT4KICAgICAgICA8L0Jhc2ljRW50cnk+CiAgICAgICAgPEJhc2ljRW50cnk+CiAgICAgICAgIDxuYW1lPkNvbG9yMjwvbmFtZT4KICAgICAgICAgPGZsYWdzPjY2NDM0PC9mbGFncz4KICAgICAgICAgPHZhbHVlIHR5cGU9IjMiPiMwMGFhMDA8L3ZhbHVlPgogICAgICAgIDwvQmFzaWNFbnRyeT4KICAgICAgICA8QmFzaWNFbnRyeT4KICAgICAgICAgPG5hbWU+Q29sb3IzPC9uYW1lPgogICAgICAgICA8ZmxhZ3M+NjY0MzQ8L2ZsYWdzPgogICAgICAgICA8dmFsdWUgdHlwZT0iMyI+I2ZmZmYwMDwvdmFsdWU+CiAgICAgICAgPC9CYXNpY0VudHJ5PgogICAgICAgIDxCYXNpY0VudHJ5PgogICAgICAgICA8bmFtZT5Db2xvcjQ8L25hbWU+CiAgICAgICAgIDxmbGFncz42NjQzNDwvZmxhZ3M+CiAgICAgICAgIDx2YWx1ZSB0eXBlPSIzIj4jMzMzM2ZmPC92YWx1ZT4KICAgICAgICA8L0Jhc2ljRW50cnk+CiAgICAgICAgPEJhc2ljRW50cnk+CiAgICAgICAgIDxuYW1lPlRocmVzaG9sZDE8L25hbWU+CiAgICAgICAgIDxmbGFncz42NzQ1ODwvZmxhZ3M+CiAgICAgICAgIDx2YWx1ZSB0eXBlPSI3Ij4xPC92YWx1ZT4KICAgICAgICA8L0Jhc2ljRW50cnk+CiAgICAgICAgPEJhc2ljRW50cnk+CiAgICAgICAgIDxuYW1lPlRocmVzaG9sZDI8L25hbWU+CiAgICAgICAgIDxmbGFncz42NzQ1ODwvZmxhZ3M+CiAgICAgICAgIDx2YWx1ZSB0eXBlPSI3Ij4xMDA8L3ZhbHVlPgogICAgICAgIDwvQmFzaWNFbnRyeT4KICAgICAgICA8QmFzaWNFbnRyeT4KICAgICAgICAgPG5hbWU+UmVnaW9uPC9uYW1lPgogICAgICAgICA8ZmxhZ3M+NjY0MzQ8L2ZsYWdzPgogICAgICAgICA8dmFsdWUgdHlwZT0iMyI+MTpsaXZlXFAxXFAyPC92YWx1ZT4KICAgICAgICA8L0Jhc2ljRW50cnk+CiAgICAgICAgPEJhc2ljRW50cnk+CiAgICAgICAgIDxuYW1lPlJlZ2lvbkZ1bmN0aW9uPC9uYW1lPgogICAgICAgICA8ZmxhZ3M+NjY0MzQ8L2ZsYWdzPgogICAgICAgICA8dmFsdWUgdHlwZT0iMyI+Q291bnQ8L3ZhbHVlPgogICAgICAgIDwvQmFzaWNFbnRyeT4KICAgICAgICA8QmFzaWNFbnRyeT4KICAgICAgICAgPG5hbWU+RmVhdHVyZTwvbmFtZT4KICAgICAgICAgPGZsYWdzPjY2NDM0PC9mbGFncz4KICAgICAgICAgPHZhbHVlIHR5cGU9IjMiPkZTQy1BPC92YWx1ZT4KICAgICAgICA8L0Jhc2ljRW50cnk+CiAgICAgICAgPEJhc2ljRW50cnk+CiAgICAgICAgIDxuYW1lPkZlYXR1cmVGdW5jdGlvbjwvbmFtZT4KICAgICAgICAgPGZsYWdzPjY2NDM0PC9mbGFncz4KICAgICAgICAgPHZhbHVlIHR5cGU9IjMiPk1lYW48L3ZhbHVlPgogICAgICAgIDwvQmFzaWNFbnRyeT4KICAgICAgICA8QmFzaWNFbnRyeT4KICAgICAgICAgPG5hbWU+TW9kZTwvbmFtZT4KICAgICAgICAgPGZsYWdzPjY2MTc4PC9mbGFncz4KICAgICAgICAgPHZhbHVlIHR5cGU9IjIiPjA8L3ZhbHVlPgogICAgICAgIDwvQmFzaWNFbnRyeT4KICAgICAgICA8QmFzaWNFbnRyeT4KICAgICAgICAgPG5hbWU+RnVuY3Rpb248L25hbWU+CiAgICAgICAgIDxmbGFncz42NjE3ODwvZmxhZ3M+CiAgICAgICAgIDx2YWx1ZSB0eXBlPSIyIj4xPC92YWx1ZT4KICAgICAgICA8L0Jhc2ljRW50cnk+CiAgICAgICAgPEJhc2ljRW50cnk+CiAgICAgICAgIDxuYW1lPkRpc2FibGVkR3JvdXBzPC9uYW1lPgogICAgICAgICA8ZmxhZ3M+NjY0MzQ8L2ZsYWdzPgogICAgICAgICA8dmFsdWUgdHlwZT0iMyI+PC92YWx1ZT4KICAgICAgICA8L0Jhc2ljRW50cnk+CiAgICAgICA8L0Jhc2ljRW50cnk+CiAgICAgICA8QmFzaWNFbnRyeT4KICAgICAgICA8bmFtZT5WaWV3SGVpZ2h0PC9uYW1lPgogICAgICAgIDxmbGFncz42NjE3ODwvZmxhZ3M+CiAgICAgICAgPHZhbHVlIHR5cGU9IjIiPjE0ODwvdmFsdWU+CiAgICAgICA8L0Jhc2ljRW50cnk+CiAgICAgICA8QmFzaWNFbnRyeT4KICAgICAgICA8bmFtZT5WaWV3V2lkdGg8L25hbWU+CiAgICAgICAgPGZsYWdzPjY2MTc4PC9mbGFncz4KICAgICAgICA8dmFsdWUgdHlwZT0iMiI+MTQ4PC92YWx1ZT4KICAgICAgIDwvQmFzaWNFbnRyeT4KICAgICAgIDxCYXNpY0VudHJ5PgogICAgICAgIDxuYW1lPldpZGdldFBvczwvbmFtZT4KICAgICAgICA8ZmxhZ3M+NjU2NjY8L2ZsYWdzPgogICAgICAgIDxCYXNpY0VudHJ5PgogICAgICAgICA8bmFtZT5YPC9uYW1lPgogICAgICAgICA8ZmxhZ3M+NjYxNzg8L2ZsYWdzPgogICAgICAgICA8dmFsdWUgdHlwZT0iMiI+NDgxPC92YWx1ZT4KICAgICAgICA8L0Jhc2ljRW50cnk+CiAgICAgICAgPEJhc2ljRW50cnk+CiAgICAgICAgIDxuYW1lPlk8L25hbWU+CiAgICAgICAgIDxmbGFncz42NjE3ODwvZmxhZ3M+CiAgICAgICAgIDx2YWx1ZSB0eXBlPSIyIj4xNTwvdmFsdWU+CiAgICAgICAgPC9CYXNpY0VudHJ5PgogICAgICAgPC9CYXNpY0VudHJ5PgogICAgICAgPEJhc2ljRW50cnk+CiAgICAgICAgPG5hbWU+V2lkZ2V0U2l6ZTwvbmFtZT4KICAgICAgICA8ZmxhZ3M+NjU2NjY8L2ZsYWdzPgogICAgICAgIDxCYXNpY0VudHJ5PgogICAgICAgICA8bmFtZT5XaWR0aDwvbmFtZT4KICAgICAgICAgPGZsYWdzPjY2MTc4PC9mbGFncz4KICAgICAgICAgPHZhbHVlIHR5cGU9IjIiPjIzNDwvdmFsdWU+CiAgICAgICAgPC9CYXNpY0VudHJ5PgogICAgICAgIDxCYXNpY0VudHJ5PgogICAgICAgICA8bmFtZT5IZWlnaHQ8L25hbWU+CiAgICAgICAgIDxmbGFncz42NjE3ODwvZmxhZ3M+CiAgICAgICAgIDx2YWx1ZSB0eXBlPSIyIj4yMDk8L3ZhbHVlPgogICAgICAgIDwvQmFzaWNFbnRyeT4KICAgICAgIDwvQmFzaWNFbnRyeT4KICAgICAgPC9CYXNpY0VudHJ5PgogICAgICA8QmFzaWNFbnRyeT4KICAgICAgIDxuYW1lPnBsb3QzPC9uYW1lPgogICAgICAgPGZsYWdzPjY2NDM0PC9mbGFncz4KICAgICAgIDx2YWx1ZSB0eXBlPSIzIj5QbG90PC92YWx1ZT4KICAgICAgIDxCYXNpY0VudHJ5PgogICAgICAgIDxuYW1lPlZpZXdGZWF0dXJlczwvbmFtZT4KICAgICAgICA8ZmxhZ3M+NjY0MzQ8L2ZsYWdzPgogICAgICAgIDx2YWx1ZSB0eXBlPSIzIj5CMS1BClNTQy1IPC92YWx1ZT4KICAgICAgIDwvQmFzaWNFbnRyeT4KICAgICAgIDxCYXNpY0VudHJ5PgogICAgICAgIDxuYW1lPlZpZXdNdWx0aUxheWVyPC9uYW1lPgogICAgICAgIDxmbGFncz42NTkyMjwvZmxhZ3M+CiAgICAgICAgPHZhbHVlIHR5cGU9IjEiPjA8L3ZhbHVlPgogICAgICAgPC9CYXNpY0VudHJ5PgogICAgICAgPEJhc2ljRW50cnk+CiAgICAgICAgPG5hbWU+Vmlld1NvdXJjZTwvbmFtZT4KICAgICAgICA8ZmxhZ3M+NjY0MzQ8L2ZsYWdzPgogICAgICAgIDx2YWx1ZSB0eXBlPSIzIj4xOmxpdmVcUDFcUDJcUDM8L3ZhbHVlPgogICAgICAgPC9CYXNpY0VudHJ5PgogICAgICAgPEJhc2ljRW50cnk+CiAgICAgICAgPG5hbWU+Vmlld1BvcHVsYXRpb25zPC9uYW1lPgogICAgICAgIDxmbGFncz42NjQzNDwvZmxhZ3M+CiAgICAgICAgPHZhbHVlIHR5cGU9IjMiPjE6bGl2ZVxQMVxQMlxQMzwvdmFsdWU+CiAgICAgICA8L0Jhc2ljRW50cnk+CiAgICAgICA8QmFzaWNFbnRyeT4KICAgICAgICA8bmFtZT5WaWV3TW9kZTwvbmFtZT4KICAgICAgICA8ZmxhZ3M+NjYxNzg8L2ZsYWdzPgogICAgICAgIDx2YWx1ZSB0eXBlPSIyIj4wPC92YWx1ZT4KICAgICAgIDwvQmFzaWNFbnRyeT4KICAgICAgIDxCYXNpY0VudHJ5PgogICAgICAgIDxuYW1lPlZpZXdBeGVzPC9uYW1lPgogICAgICAgIDxmbGFncz42NjQzNDwvZmxhZ3M+CiAgICAgICAgPHZhbHVlIHR5cGU9IjMiPkFzIGFjcXVpcmVkCkFzIGFjcXVpcmVkPC92YWx1ZT4KICAgICAgIDwvQmFzaWNFbnRyeT4KICAgICAgIDxCYXNpY0VudHJ5PgogICAgICAgIDxuYW1lPlZpZXdab29tPC9uYW1lPgogICAgICAgIDxmbGFncz42NjQzNDwvZmxhZ3M+CiAgICAgICAgPHZhbHVlIHR5cGU9IjMiPjAuMCwxLjAKMC4wLDEuMDwvdmFsdWU+CiAgICAgICA8L0Jhc2ljRW50cnk+CiAgICAgICA8QmFzaWNFbnRyeT4KICAgICAgICA8bmFtZT5WaWV3SGlkZVJlZ2lvbnM8L25hbWU+CiAgICAgICAgPGZsYWdzPjY2MTc4PC9mbGFncz4KICAgICAgICA8dmFsdWUgdHlwZT0iMiI+MDwvdmFsdWU+CiAgICAgICA8L0Jhc2ljRW50cnk+CiAgICAgICA8QmFzaWNFbnRyeT4KICAgICAgICA8bmFtZT5IaXN0b2dyYW1Vc2VPdmVybGF5PC9uYW1lPgogICAgICAgIDxmbGFncz42NjE3ODwvZmxhZ3M+CiAgICAgICAgPHZhbHVlIHR5cGU9IjIiPjA8L3ZhbHVlPgogICAgICAgPC9CYXNpY0VudHJ5PgogICAgICAgPEJhc2ljRW50cnk+CiAgICAgICAgPG5hbWU+SGlzdG9ncmFtT3ZlcmxheTwvbmFtZT4KICAgICAgICA8ZmxhZ3M+NjY0MzQ8L2ZsYWdzPgogICAgICAgIDx2YWx1ZSB0eXBlPSIzIj4KCgoKCgoKCgo8L3ZhbHVlPgogICAgICAgPC9CYXNpY0VudHJ5PgogICAgICAgPEJhc2ljRW50cnk+CiAgICAgICAgPG5hbWU+SGlzdG9ncmFtT3ZlcmxheUNvbG9yczwvbmFtZT4KICAgICAgICA8ZmxhZ3M+NjY0MzQ8L2ZsYWdzPgogICAgICAgIDx2YWx1ZSB0eXBlPSIzIj4jZmZhYTdmCiNmZmFhZmYKI2FhZmY3ZgojOTZkOGUxCiNhYWFhN2YKI2ZmODY0YQojZmM1N2ZmCiM2YmZmNDIKIzQwYmNmZgojYTJhYTM0PC92YWx1ZT4KICAgICAgIDwvQmFzaWNFbnRyeT4KICAgICAgIDxCYXNpY0VudHJ5PgogICAgICAgIDxuYW1lPlZpZXdEYXRhRW5kPC9uYW1lPgogICAgICAgIDxmbGFncz42NjE3ODwvZmxhZ3M+CiAgICAgICAgPHZhbHVlIHR5cGU9IjIiPjIxNDc0ODM2NDc8L3ZhbHVlPgogICAgICAgPC9CYXNpY0VudHJ5PgogICAgICAgPEJhc2ljRW50cnk+CiAgICAgICAgPG5hbWU+Vmlld0RhdGFTa2lwPC9uYW1lPgogICAgICAgIDxmbGFncz42NjE3ODwvZmxhZ3M+CiAgICAgICAgPHZhbHVlIHR5cGU9IjIiPjA8L3ZhbHVlPgogICAgICAgPC9CYXNpY0VudHJ5PgogICAgICAgPEJhc2ljRW50cnk+CiAgICAgICAgPG5hbWU+Vmlld0RhdGFTdGFydDwvbmFtZT4KICAgICAgICA8ZmxhZ3M+NjYxNzg8L2ZsYWdzPgogICAgICAgIDx2YWx1ZSB0eXBlPSIyIj4wPC92YWx1ZT4KICAgICAgIDwvQmFzaWNFbnRyeT4KICAgICAgIDxCYXNpY0VudHJ5PgogICAgICAgIDxuYW1lPlNjcmlwdFRleHQ8L25hbWU+CiAgICAgICAgPGZsYWdzPjY2NDM0PC9mbGFncz4KICAgICAgICA8dmFsdWUgdHlwZT0iMyI+RWRpdCB0ZXh0IHZpYSBQcm9wZXJ0aWVzPC92YWx1ZT4KICAgICAgICA8QmFzaWNFbnRyeT4KICAgICAgICAgPG5hbWU+UHJlZGVmaW5lZFNjcmlwdFRleHQ8L25hbWU+CiAgICAgICAgIDxmbGFncz42NjQzNDwvZmxhZ3M+CiAgICAgICAgIDx2YWx1ZSB0eXBlPSIzIj48L3ZhbHVlPgogICAgICAgIDwvQmFzaWNFbnRyeT4KICAgICAgIDwvQmFzaWNFbnRyeT4KICAgICAgIDxCYXNpY0VudHJ5PgogICAgICAgIDxuYW1lPlNjcmlwdFRleHRBbGlnbm1lbnQ8L25hbWU+CiAgICAgICAgPGZsYWdzPjY2MTc4PC9mbGFncz4KICAgICAgICA8dmFsdWUgdHlwZT0iMiI+MDwvdmFsdWU+CiAgICAgICA8L0Jhc2ljRW50cnk+CiAgICAgICA8QmFzaWNFbnRyeT4KICAgICAgICA8bmFtZT5IaXN0b2dyYW1Ob3JtYWxpemF0aW9uPC9uYW1lPgogICAgICAgIDxmbGFncz42NjE3ODwvZmxhZ3M+CiAgICAgICAgPHZhbHVlIHR5cGU9IjIiPjA8L3ZhbHVlPgogICAgICAgPC9CYXNpY0VudHJ5PgogICAgICAgPEJhc2ljRW50cnk+CiAgICAgICAgPG5hbWU+SGlzdG9ncmFtUGxvdE1vZGU8L25hbWU+CiAgICAgICAgPGZsYWdzPjY2MTc4PC9mbGFncz4KICAgICAgICA8dmFsdWUgdHlwZT0iMiI+MDwvdmFsdWU+CiAgICAgICA8L0Jhc2ljRW50cnk+CiAgICAgICA8QmFzaWNFbnRyeT4KICAgICAgICA8bmFtZT5IaXN0b2dyYW1TbW9vdGhpbmc8L25hbWU+CiAgICAgICAgPGZsYWdzPjY2MTc4PC9mbGFncz4KICAgICAgICA8dmFsdWUgdHlwZT0iMiI+MDwvdmFsdWU+CiAgICAgICA8L0Jhc2ljRW50cnk+CiAgICAgICA8QmFzaWNFbnRyeT4KICAgICAgICA8bmFtZT5TdGF0aXN0aWNGZWF0dXJlczwvbmFtZT4KICAgICAgICA8ZmxhZ3M+NjY0MzQ8L2ZsYWdzPgogICAgICAgIDx2YWx1ZSB0eXBlPSIzIj5CMS1BClNTQy1IPC92YWx1ZT4KICAgICAgIDwvQmFzaWNFbnRyeT4KICAgICAgIDxCYXNpY0VudHJ5PgogICAgICAgIDxuYW1lPlN0YXRpc3RpY1JlZ2lvbkZ1bmNzPC9uYW1lPgogICAgICAgIDxmbGFncz42NjQzNDwvZmxhZ3M+CiAgICAgICAgPHZhbHVlIHR5cGU9IjMiPlBhdGgKJS1UPC92YWx1ZT4KICAgICAgIDwvQmFzaWNFbnRyeT4KICAgICAgIDxCYXNpY0VudHJ5PgogICAgICAgIDxuYW1lPlN0YXRpc3RpY0ZlYXR1cmVGdW5jczwvbmFtZT4KICAgICAgICA8ZmxhZ3M+NjY0MzQ8L2ZsYWdzPgogICAgICAgIDx2YWx1ZSB0eXBlPSIzIj48L3ZhbHVlPgogICAgICAgPC9CYXNpY0VudHJ5PgogICAgICAgPEJhc2ljRW50cnk+CiAgICAgICAgPG5hbWU+U3RhdGlzdGljU291cmNlSW5mbzwvbmFtZT4KICAgICAgICA8ZmxhZ3M+NjU5MjI8L2ZsYWdzPgogICAgICAgIDx2YWx1ZSB0eXBlPSIxIj4xPC92YWx1ZT4KICAgICAgIDwvQmFzaWNFbnRyeT4KICAgICAgIDxCYXNpY0VudHJ5PgogICAgICAgIDxuYW1lPlN0YXRpc3RpY1RhYmxlPC9uYW1lPgogICAgICAgIDxmbGFncz42NTkyMjwvZmxhZ3M+CiAgICAgICAgPHZhbHVlIHR5cGU9IjEiPjE8L3ZhbHVlPgogICAgICAgPC9CYXNpY0VudHJ5PgogICAgICAgPEJhc2ljRW50cnk+CiAgICAgICAgPG5hbWU+U3RhdGlzdGljRmVhdHVyZU5hbWU8L25hbWU+CiAgICAgICAgPGZsYWdzPjY2MTc4PC9mbGFncz4KICAgICAgICA8dmFsdWUgdHlwZT0iMiI+MDwvdmFsdWU+CiAgICAgICA8L0Jhc2ljRW50cnk+CiAgICAgICA8QmFzaWNFbnRyeT4KICAgICAgICA8bmFtZT5IZWF0bWFwPC9uYW1lPgogICAgICAgIDxmbGFncz42NTY2NjwvZmxhZ3M+CiAgICAgICAgPEJhc2ljRW50cnk+CiAgICAgICAgIDxuYW1lPkNvbG9yMTwvbmFtZT4KICAgICAgICAgPGZsYWdzPjY2NDM0PC9mbGFncz4KICAgICAgICAgPHZhbHVlIHR5cGU9IjMiPiNmZjAwMDA8L3ZhbHVlPgogICAgICAgIDwvQmFzaWNFbnRyeT4KICAgICAgICA8QmFzaWNFbnRyeT4KICAgICAgICAgPG5hbWU+Q29sb3IyPC9uYW1lPgogICAgICAgICA8ZmxhZ3M+NjY0MzQ8L2ZsYWdzPgogICAgICAgICA8dmFsdWUgdHlwZT0iMyI+IzAwYWEwMDwvdmFsdWU+CiAgICAgICAgPC9CYXNpY0VudHJ5PgogICAgICAgIDxCYXNpY0VudHJ5PgogICAgICAgICA8bmFtZT5Db2xvcjM8L25hbWU+CiAgICAgICAgIDxmbGFncz42NjQzNDwvZmxhZ3M+CiAgICAgICAgIDx2YWx1ZSB0eXBlPSIzIj4jZmZmZjAwPC92YWx1ZT4KICAgICAgICA8L0Jhc2ljRW50cnk+CiAgICAgICAgPEJhc2ljRW50cnk+CiAgICAgICAgIDxuYW1lPkNvbG9yNDwvbmFtZT4KICAgICAgICAgPGZsYWdzPjY2NDM0PC9mbGFncz4KICAgICAgICAgPHZhbHVlIHR5cGU9IjMiPiMzMzMzZmY8L3ZhbHVlPgogICAgICAgIDwvQmFzaWNFbnRyeT4KICAgICAgICA8QmFzaWNFbnRyeT4KICAgICAgICAgPG5hbWU+VGhyZXNob2xkMTwvbmFtZT4KICAgICAgICAgPGZsYWdzPjY3NDU4PC9mbGFncz4KICAgICAgICAgPHZhbHVlIHR5cGU9IjciPjE8L3ZhbHVlPgogICAgICAgIDwvQmFzaWNFbnRyeT4KICAgICAgICA8QmFzaWNFbnRyeT4KICAgICAgICAgPG5hbWU+VGhyZXNob2xkMjwvbmFtZT4KICAgICAgICAgPGZsYWdzPjY3NDU4PC9mbGFncz4KICAgICAgICAgPHZhbHVlIHR5cGU9IjciPjEwMDwvdmFsdWU+CiAgICAgICAgPC9CYXNpY0VudHJ5PgogICAgICAgIDxCYXNpY0VudHJ5PgogICAgICAgICA8bmFtZT5SZWdpb248L25hbWU+CiAgICAgICAgIDxmbGFncz42NjQzNDwvZmxhZ3M+CiAgICAgICAgIDx2YWx1ZSB0eXBlPSIzIj4xOmxpdmVcUDFcUDJcUDM8L3ZhbHVlPgogICAgICAgIDwvQmFzaWNFbnRyeT4KICAgICAgICA8QmFzaWNFbnRyeT4KICAgICAgICAgPG5hbWU+UmVnaW9uRnVuY3Rpb248L25hbWU+CiAgICAgICAgIDxmbGFncz42NjQzNDwvZmxhZ3M+CiAgICAgICAgIDx2YWx1ZSB0eXBlPSIzIj5Db3VudDwvdmFsdWU+CiAgICAgICAgPC9CYXNpY0VudHJ5PgogICAgICAgIDxCYXNpY0VudHJ5PgogICAgICAgICA8bmFtZT5GZWF0dXJlPC9uYW1lPgogICAgICAgICA8ZmxhZ3M+NjY0MzQ8L2ZsYWdzPgogICAgICAgICA8dmFsdWUgdHlwZT0iMyI+RlNDLUE8L3ZhbHVlPgogICAgICAgIDwvQmFzaWNFbnRyeT4KICAgICAgICA8QmFzaWNFbnRyeT4KICAgICAgICAgPG5hbWU+RmVhdHVyZUZ1bmN0aW9uPC9uYW1lPgogICAgICAgICA8ZmxhZ3M+NjY0MzQ8L2ZsYWdzPgogICAgICAgICA8dmFsdWUgdHlwZT0iMyI+TWVhbjwvdmFsdWU+CiAgICAgICAgPC9CYXNpY0VudHJ5PgogICAgICAgIDxCYXNpY0VudHJ5PgogICAgICAgICA8bmFtZT5Nb2RlPC9uYW1lPgogICAgICAgICA8ZmxhZ3M+NjYxNzg8L2ZsYWdzPgogICAgICAgICA8dmFsdWUgdHlwZT0iMiI+MDwvdmFsdWU+CiAgICAgICAgPC9CYXNpY0VudHJ5PgogICAgICAgIDxCYXNpY0VudHJ5PgogICAgICAgICA8bmFtZT5GdW5jdGlvbjwvbmFtZT4KICAgICAgICAgPGZsYWdzPjY2MTc4PC9mbGFncz4KICAgICAgICAgPHZhbHVlIHR5cGU9IjIiPjE8L3ZhbHVlPgogICAgICAgIDwvQmFzaWNFbnRyeT4KICAgICAgICA8QmFzaWNFbnRyeT4KICAgICAgICAgPG5hbWU+RGlzYWJsZWRHcm91cHM8L25hbWU+CiAgICAgICAgIDxmbGFncz42NjQzNDwvZmxhZ3M+CiAgICAgICAgIDx2YWx1ZSB0eXBlPSIzIj48L3ZhbHVlPgogICAgICAgIDwvQmFzaWNFbnRyeT4KICAgICAgIDwvQmFzaWNFbnRyeT4KICAgICAgIDxCYXNpY0VudHJ5PgogICAgICAgIDxuYW1lPlZpZXdIZWlnaHQ8L25hbWU+CiAgICAgICAgPGZsYWdzPjY2MTc4PC9mbGFncz4KICAgICAgICA8dmFsdWUgdHlwZT0iMiI+MTQ4PC92YWx1ZT4KICAgICAgIDwvQmFzaWNFbnRyeT4KICAgICAgIDxCYXNpY0VudHJ5PgogICAgICAgIDxuYW1lPlZpZXdXaWR0aDwvbmFtZT4KICAgICAgICA8ZmxhZ3M+NjYxNzg8L2ZsYWdzPgogICAgICAgIDx2YWx1ZSB0eXBlPSIyIj4xNDg8L3ZhbHVlPgogICAgICAgPC9CYXNpY0VudHJ5PgogICAgICAgPEJhc2ljRW50cnk+CiAgICAgICAgPG5hbWU+V2lkZ2V0UG9zPC9uYW1lPgogICAgICAgIDxmbGFncz42NTY2NjwvZmxhZ3M+CiAgICAgICAgPEJhc2ljRW50cnk+CiAgICAgICAgIDxuYW1lPlg8L25hbWU+CiAgICAgICAgIDxmbGFncz42NjE3ODwvZmxhZ3M+CiAgICAgICAgIDx2YWx1ZSB0eXBlPSIyIj4xMzwvdmFsdWU+CiAgICAgICAgPC9CYXNpY0VudHJ5PgogICAgICAgIDxCYXNpY0VudHJ5PgogICAgICAgICA8bmFtZT5ZPC9uYW1lPgogICAgICAgICA8ZmxhZ3M+NjYxNzg8L2ZsYWdzPgogICAgICAgICA8dmFsdWUgdHlwZT0iMiI+MjI0PC92YWx1ZT4KICAgICAgICA8L0Jhc2ljRW50cnk+CiAgICAgICA8L0Jhc2ljRW50cnk+CiAgICAgICA8QmFzaWNFbnRyeT4KICAgICAgICA8bmFtZT5XaWRnZXRTaXplPC9uYW1lPgogICAgICAgIDxmbGFncz42NTY2NjwvZmxhZ3M+CiAgICAgICAgPEJhc2ljRW50cnk+CiAgICAgICAgIDxuYW1lPldpZHRoPC9uYW1lPgogICAgICAgICA8ZmxhZ3M+NjYxNzg8L2ZsYWdzPgogICAgICAgICA8dmFsdWUgdHlwZT0iMiI+MjM0PC92YWx1ZT4KICAgICAgICA8L0Jhc2ljRW50cnk+CiAgICAgICAgPEJhc2ljRW50cnk+CiAgICAgICAgIDxuYW1lPkhlaWdodDwvbmFtZT4KICAgICAgICAgPGZsYWdzPjY2MTc4PC9mbGFncz4KICAgICAgICAgPHZhbHVlIHR5cGU9IjIiPjIwOTwvdmFsdWU+CiAgICAgICAgPC9CYXNpY0VudHJ5PgogICAgICAgPC9CYXNpY0VudHJ5PgogICAgICA8L0Jhc2ljRW50cnk+CiAgICAgIDxCYXNpY0VudHJ5PgogICAgICAgPG5hbWU+cGxvdDQ8L25hbWU+CiAgICAgICA8ZmxhZ3M+NjY0MzQ8L2ZsYWdzPgogICAgICAgPHZhbHVlIHR5cGU9IjMiPlBsb3Q8L3ZhbHVlPgogICAgICAgPEJhc2ljRW50cnk+CiAgICAgICAgPG5hbWU+Vmlld0ZlYXR1cmVzPC9uYW1lPgogICAgICAgIDxmbGFncz42NjQzNDwvZmxhZ3M+CiAgICAgICAgPHZhbHVlIHR5cGU9IjMiPlkzLUEKWTEtQTwvdmFsdWU+CiAgICAgICA8L0Jhc2ljRW50cnk+CiAgICAgICA8QmFzaWNFbnRyeT4KICAgICAgICA8bmFtZT5WaWV3TXVsdGlMYXllcjwvbmFtZT4KICAgICAgICA8ZmxhZ3M+NjU5MjI8L2ZsYWdzPgogICAgICAgIDx2YWx1ZSB0eXBlPSIxIj4wPC92YWx1ZT4KICAgICAgIDwvQmFzaWNFbnRyeT4KICAgICAgIDxCYXNpY0VudHJ5PgogICAgICAgIDxuYW1lPlZpZXdTb3VyY2U8L25hbWU+CiAgICAgICAgPGZsYWdzPjY2NDM0PC9mbGFncz4KICAgICAgICA8dmFsdWUgdHlwZT0iMyI+MTpsaXZlXFAxXFAyXFAzXFA0PC92YWx1ZT4KICAgICAgIDwvQmFzaWNFbnRyeT4KICAgICAgIDxCYXNpY0VudHJ5PgogICAgICAgIDxuYW1lPlZpZXdQb3B1bGF0aW9uczwvbmFtZT4KICAgICAgICA8ZmxhZ3M+NjY0MzQ8L2ZsYWdzPgogICAgICAgIDx2YWx1ZSB0eXBlPSIzIj4xOmxpdmVcUDFcUDJcUDNcUDQ8L3ZhbHVlPgogICAgICAgPC9CYXNpY0VudHJ5PgogICAgICAgPEJhc2ljRW50cnk+CiAgICAgICAgPG5hbWU+Vmlld01vZGU8L25hbWU+CiAgICAgICAgPGZsYWdzPjY2MTc4PC9mbGFncz4KICAgICAgICA8dmFsdWUgdHlwZT0iMiI+MTwvdmFsdWU+CiAgICAgICA8L0Jhc2ljRW50cnk+CiAgICAgICA8QmFzaWNFbnRyeT4KICAgICAgICA8bmFtZT5WaWV3QXhlczwvbmFtZT4KICAgICAgICA8ZmxhZ3M+NjY0MzQ8L2ZsYWdzPgogICAgICAgIDx2YWx1ZSB0eXBlPSIzIj5BcyBhY3F1aXJlZApBcyBhY3F1aXJlZDwvdmFsdWU+CiAgICAgICA8L0Jhc2ljRW50cnk+CiAgICAgICA8QmFzaWNFbnRyeT4KICAgICAgICA8bmFtZT5WaWV3Wm9vbTwvbmFtZT4KICAgICAgICA8ZmxhZ3M+NjY0MzQ8L2ZsYWdzPgogICAgICAgIDx2YWx1ZSB0eXBlPSIzIj4wLjAsMS4wCjAuMCwxLjA8L3ZhbHVlPgogICAgICAgPC9CYXNpY0VudHJ5PgogICAgICAgPEJhc2ljRW50cnk+CiAgICAgICAgPG5hbWU+Vmlld0hpZGVSZWdpb25zPC9uYW1lPgogICAgICAgIDxmbGFncz42NjE3ODwvZmxhZ3M+CiAgICAgICAgPHZhbHVlIHR5cGU9IjIiPjA8L3ZhbHVlPgogICAgICAgPC9CYXNpY0VudHJ5PgogICAgICAgPEJhc2ljRW50cnk+CiAgICAgICAgPG5hbWU+SGlzdG9ncmFtVXNlT3ZlcmxheTwvbmFtZT4KICAgICAgICA8ZmxhZ3M+NjYxNzg8L2ZsYWdzPgogICAgICAgIDx2YWx1ZSB0eXBlPSIyIj4wPC92YWx1ZT4KICAgICAgIDwvQmFzaWNFbnRyeT4KICAgICAgIDxCYXNpY0VudHJ5PgogICAgICAgIDxuYW1lPkhpc3RvZ3JhbU92ZXJsYXk8L25hbWU+CiAgICAgICAgPGZsYWdzPjY2NDM0PC9mbGFncz4KICAgICAgICA8dmFsdWUgdHlwZT0iMyI+bGl2ZQpsaXZlCmxpdmUKbGl2ZQpsaXZlCmxpdmUKbGl2ZQpsaXZlCmxpdmUKbGl2ZTwvdmFsdWU+CiAgICAgICA8L0Jhc2ljRW50cnk+CiAgICAgICA8QmFzaWNFbnRyeT4KICAgICAgICA8bmFtZT5IaXN0b2dyYW1PdmVybGF5Q29sb3JzPC9uYW1lPgogICAgICAgIDxmbGFncz42NjQzNDwvZmxhZ3M+CiAgICAgICAgPHZhbHVlIHR5cGU9IjMiPiNmZmFhN2YKI2ZmYWFmZgojYWFmZjdmCiM5NmQ4ZTEKI2FhYWE3ZgojZmY4NjRhCiNmYzU3ZmYKIzZiZmY0MgojNDBiY2ZmCiNhMmFhMzQ8L3ZhbHVlPgogICAgICAgPC9CYXNpY0VudHJ5PgogICAgICAgPEJhc2ljRW50cnk+CiAgICAgICAgPG5hbWU+Vmlld0RhdGFFbmQ8L25hbWU+CiAgICAgICAgPGZsYWdzPjY2MTc4PC9mbGFncz4KICAgICAgICA8dmFsdWUgdHlwZT0iMiI+MjE0NzQ4MzY0NzwvdmFsdWU+CiAgICAgICA8L0Jhc2ljRW50cnk+CiAgICAgICA8QmFzaWNFbnRyeT4KICAgICAgICA8bmFtZT5WaWV3RGF0YVNraXA8L25hbWU+CiAgICAgICAgPGZsYWdzPjY2MTc4PC9mbGFncz4KICAgICAgICA8dmFsdWUgdHlwZT0iMiI+MDwvdmFsdWU+CiAgICAgICA8L0Jhc2ljRW50cnk+CiAgICAgICA8QmFzaWNFbnRyeT4KICAgICAgICA8bmFtZT5WaWV3RGF0YVN0YXJ0PC9uYW1lPgogICAgICAgIDxmbGFncz42NjE3ODwvZmxhZ3M+CiAgICAgICAgPHZhbHVlIHR5cGU9IjIiPjA8L3ZhbHVlPgogICAgICAgPC9CYXNpY0VudHJ5PgogICAgICAgPEJhc2ljRW50cnk+CiAgICAgICAgPG5hbWU+U2NyaXB0VGV4dDwvbmFtZT4KICAgICAgICA8ZmxhZ3M+NjY0MzQ8L2ZsYWdzPgogICAgICAgIDx2YWx1ZSB0eXBlPSIzIj5FZGl0IHRleHQgdmlhIFByb3BlcnRpZXM8L3ZhbHVlPgogICAgICAgIDxCYXNpY0VudHJ5PgogICAgICAgICA8bmFtZT5QcmVkZWZpbmVkU2NyaXB0VGV4dDwvbmFtZT4KICAgICAgICAgPGZsYWdzPjY2NDM0PC9mbGFncz4KICAgICAgICAgPHZhbHVlIHR5cGU9IjMiPjwvdmFsdWU+CiAgICAgICAgPC9CYXNpY0VudHJ5PgogICAgICAgPC9CYXNpY0VudHJ5PgogICAgICAgPEJhc2ljRW50cnk+CiAgICAgICAgPG5hbWU+U2NyaXB0VGV4dEFsaWdubWVudDwvbmFtZT4KICAgICAgICA8ZmxhZ3M+NjYxNzg8L2ZsYWdzPgogICAgICAgIDx2YWx1ZSB0eXBlPSIyIj4wPC92YWx1ZT4KICAgICAgIDwvQmFzaWNFbnRyeT4KICAgICAgIDxCYXNpY0VudHJ5PgogICAgICAgIDxuYW1lPkhpc3RvZ3JhbU5vcm1hbGl6YXRpb248L25hbWU+CiAgICAgICAgPGZsYWdzPjY2MTc4PC9mbGFncz4KICAgICAgICA8dmFsdWUgdHlwZT0iMiI+MDwvdmFsdWU+CiAgICAgICA8L0Jhc2ljRW50cnk+CiAgICAgICA8QmFzaWNFbnRyeT4KICAgICAgICA8bmFtZT5IaXN0b2dyYW1QbG90TW9kZTwvbmFtZT4KICAgICAgICA8ZmxhZ3M+NjYxNzg8L2ZsYWdzPgogICAgICAgIDx2YWx1ZSB0eXBlPSIyIj4wPC92YWx1ZT4KICAgICAgIDwvQmFzaWNFbnRyeT4KICAgICAgIDxCYXNpY0VudHJ5PgogICAgICAgIDxuYW1lPkhpc3RvZ3JhbVNtb290aGluZzwvbmFtZT4KICAgICAgICA8ZmxhZ3M+NjYxNzg8L2ZsYWdzPgogICAgICAgIDx2YWx1ZSB0eXBlPSIyIj4wPC92YWx1ZT4KICAgICAgIDwvQmFzaWNFbnRyeT4KICAgICAgIDxCYXNpY0VudHJ5PgogICAgICAgIDxuYW1lPlN0YXRpc3RpY0ZlYXR1cmVzPC9uYW1lPgogICAgICAgIDxmbGFncz42NjQzNDwvZmxhZ3M+CiAgICAgICAgPHZhbHVlIHR5cGU9IjMiPlkzLUEKWTEtQTwvdmFsdWU+CiAgICAgICA8L0Jhc2ljRW50cnk+CiAgICAgICA8QmFzaWNFbnRyeT4KICAgICAgICA8bmFtZT5TdGF0aXN0aWNSZWdpb25GdW5jczwvbmFtZT4KICAgICAgICA8ZmxhZ3M+NjY0MzQ8L2ZsYWdzPgogICAgICAgIDx2YWx1ZSB0eXBlPSIzIj5QYXRoCiUtVDwvdmFsdWU+CiAgICAgICA8L0Jhc2ljRW50cnk+CiAgICAgICA8QmFzaWNFbnRyeT4KICAgICAgICA8bmFtZT5TdGF0aXN0aWNGZWF0dXJlRnVuY3M8L25hbWU+CiAgICAgICAgPGZsYWdzPjY2NDM0PC9mbGFncz4KICAgICAgICA8dmFsdWUgdHlwZT0iMyI+PC92YWx1ZT4KICAgICAgIDwvQmFzaWNFbnRyeT4KICAgICAgIDxCYXNpY0VudHJ5PgogICAgICAgIDxuYW1lPlN0YXRpc3RpY1NvdXJjZUluZm88L25hbWU+CiAgICAgICAgPGZsYWdzPjY1OTIyPC9mbGFncz4KICAgICAgICA8dmFsdWUgdHlwZT0iMSI+MTwvdmFsdWU+CiAgICAgICA8L0Jhc2ljRW50cnk+CiAgICAgICA8QmFzaWNFbnRyeT4KICAgICAgICA8bmFtZT5TdGF0aXN0aWNUYWJsZTwvbmFtZT4KICAgICAgICA8ZmxhZ3M+NjU5MjI8L2ZsYWdzPgogICAgICAgIDx2YWx1ZSB0eXBlPSIxIj4xPC92YWx1ZT4KICAgICAgIDwvQmFzaWNFbnRyeT4KICAgICAgIDxCYXNpY0VudHJ5PgogICAgICAgIDxuYW1lPlN0YXRpc3RpY0ZlYXR1cmVOYW1lPC9uYW1lPgogICAgICAgIDxmbGFncz42NjE3ODwvZmxhZ3M+CiAgICAgICAgPHZhbHVlIHR5cGU9IjIiPjA8L3ZhbHVlPgogICAgICAgPC9CYXNpY0VudHJ5PgogICAgICAgPEJhc2ljRW50cnk+CiAgICAgICAgPG5hbWU+SGVhdG1hcDwvbmFtZT4KICAgICAgICA8ZmxhZ3M+NjU2NjY8L2ZsYWdzPgogICAgICAgIDxCYXNpY0VudHJ5PgogICAgICAgICA8bmFtZT5Db2xvcjE8L25hbWU+CiAgICAgICAgIDxmbGFncz42NjQzNDwvZmxhZ3M+CiAgICAgICAgIDx2YWx1ZSB0eXBlPSIzIj4jZmYwMDAwPC92YWx1ZT4KICAgICAgICA8L0Jhc2ljRW50cnk+CiAgICAgICAgPEJhc2ljRW50cnk+CiAgICAgICAgIDxuYW1lPkNvbG9yMjwvbmFtZT4KICAgICAgICAgPGZsYWdzPjY2NDM0PC9mbGFncz4KICAgICAgICAgPHZhbHVlIHR5cGU9IjMiPiMwMGFhMDA8L3ZhbHVlPgogICAgICAgIDwvQmFzaWNFbnRyeT4KICAgICAgICA8QmFzaWNFbnRyeT4KICAgICAgICAgPG5hbWU+Q29sb3IzPC9uYW1lPgogICAgICAgICA8ZmxhZ3M+NjY0MzQ8L2ZsYWdzPgogICAgICAgICA8dmFsdWUgdHlwZT0iMyI+I2ZmZmYwMDwvdmFsdWU+CiAgICAgICAgPC9CYXNpY0VudHJ5PgogICAgICAgIDxCYXNpY0VudHJ5PgogICAgICAgICA8bmFtZT5Db2xvcjQ8L25hbWU+CiAgICAgICAgIDxmbGFncz42NjQzNDwvZmxhZ3M+CiAgICAgICAgIDx2YWx1ZSB0eXBlPSIzIj4jMzMzM2ZmPC92YWx1ZT4KICAgICAgICA8L0Jhc2ljRW50cnk+CiAgICAgICAgPEJhc2ljRW50cnk+CiAgICAgICAgIDxuYW1lPlRocmVzaG9sZDE8L25hbWU+CiAgICAgICAgIDxmbGFncz42NzQ1ODwvZmxhZ3M+CiAgICAgICAgIDx2YWx1ZSB0eXBlPSI3Ij4xPC92YWx1ZT4KICAgICAgICA8L0Jhc2ljRW50cnk+CiAgICAgICAgPEJhc2ljRW50cnk+CiAgICAgICAgIDxuYW1lPlRocmVzaG9sZDI8L25hbWU+CiAgICAgICAgIDxmbGFncz42NzQ1ODwvZmxhZ3M+CiAgICAgICAgIDx2YWx1ZSB0eXBlPSI3Ij4xMDA8L3ZhbHVlPgogICAgICAgIDwvQmFzaWNFbnRyeT4KICAgICAgICA8QmFzaWNFbnRyeT4KICAgICAgICAgPG5hbWU+UmVnaW9uPC9uYW1lPgogICAgICAgICA8ZmxhZ3M+NjY0MzQ8L2ZsYWdzPgogICAgICAgICA8dmFsdWUgdHlwZT0iMyI+MTpsaXZlXFAxXFAyXFAzXFA0PC92YWx1ZT4KICAgICAgICA8L0Jhc2ljRW50cnk+CiAgICAgICAgPEJhc2ljRW50cnk+CiAgICAgICAgIDxuYW1lPlJlZ2lvbkZ1bmN0aW9uPC9uYW1lPgogICAgICAgICA8ZmxhZ3M+NjY0MzQ8L2ZsYWdzPgogICAgICAgICA8dmFsdWUgdHlwZT0iMyI+Q291bnQ8L3ZhbHVlPgogICAgICAgIDwvQmFzaWNFbnRyeT4KICAgICAgICA8QmFzaWNFbnRyeT4KICAgICAgICAgPG5hbWU+RmVhdHVyZTwvbmFtZT4KICAgICAgICAgPGZsYWdzPjY2NDM0PC9mbGFncz4KICAgICAgICAgPHZhbHVlIHR5cGU9IjMiPkZTQy1BPC92YWx1ZT4KICAgICAgICA8L0Jhc2ljRW50cnk+CiAgICAgICAgPEJhc2ljRW50cnk+CiAgICAgICAgIDxuYW1lPkZlYXR1cmVGdW5jdGlvbjwvbmFtZT4KICAgICAgICAgPGZsYWdzPjY2NDM0PC9mbGFncz4KICAgICAgICAgPHZhbHVlIHR5cGU9IjMiPk1lYW48L3ZhbHVlPgogICAgICAgIDwvQmFzaWNFbnRyeT4KICAgICAgICA8QmFzaWNFbnRyeT4KICAgICAgICAgPG5hbWU+TW9kZTwvbmFtZT4KICAgICAgICAgPGZsYWdzPjY2MTc4PC9mbGFncz4KICAgICAgICAgPHZhbHVlIHR5cGU9IjIiPjA8L3ZhbHVlPgogICAgICAgIDwvQmFzaWNFbnRyeT4KICAgICAgICA8QmFzaWNFbnRyeT4KICAgICAgICAgPG5hbWU+RnVuY3Rpb248L25hbWU+CiAgICAgICAgIDxmbGFncz42NjE3ODwvZmxhZ3M+CiAgICAgICAgIDx2YWx1ZSB0eXBlPSIyIj4xPC92YWx1ZT4KICAgICAgICA8L0Jhc2ljRW50cnk+CiAgICAgICAgPEJhc2ljRW50cnk+CiAgICAgICAgIDxuYW1lPkRpc2FibGVkR3JvdXBzPC9uYW1lPgogICAgICAgICA8ZmxhZ3M+NjY0MzQ8L2ZsYWdzPgogICAgICAgICA8dmFsdWUgdHlwZT0iMyI+PC92YWx1ZT4KICAgICAgICA8L0Jhc2ljRW50cnk+CiAgICAgICA8L0Jhc2ljRW50cnk+CiAgICAgICA8QmFzaWNFbnRyeT4KICAgICAgICA8bmFtZT5WaWV3SGVpZ2h0PC9uYW1lPgogICAgICAgIDxmbGFncz42NjE3ODwvZmxhZ3M+CiAgICAgICAgPHZhbHVlIHR5cGU9IjIiPjE0ODwvdmFsdWU+CiAgICAgICA8L0Jhc2ljRW50cnk+CiAgICAgICA8QmFzaWNFbnRyeT4KICAgICAgICA8bmFtZT5WaWV3V2lkdGg8L25hbWU+CiAgICAgICAgPGZsYWdzPjY2MTc4PC9mbGFncz4KICAgICAgICA8dmFsdWUgdHlwZT0iMiI+MTQ4PC92YWx1ZT4KICAgICAgIDwvQmFzaWNFbnRyeT4KICAgICAgIDxCYXNpY0VudHJ5PgogICAgICAgIDxuYW1lPldpZGdldFBvczwvbmFtZT4KICAgICAgICA8ZmxhZ3M+NjU2NjY8L2ZsYWdzPgogICAgICAgIDxCYXNpY0VudHJ5PgogICAgICAgICA8bmFtZT5YPC9uYW1lPgogICAgICAgICA8ZmxhZ3M+NjYxNzg8L2ZsYWdzPgogICAgICAgICA8dmFsdWUgdHlwZT0iMiI+MjQ3PC92YWx1ZT4KICAgICAgICA8L0Jhc2ljRW50cnk+CiAgICAgICAgPEJhc2ljRW50cnk+CiAgICAgICAgIDxuYW1lPlk8L25hbWU+CiAgICAgICAgIDxmbGFncz42NjE3ODwvZmxhZ3M+CiAgICAgICAgIDx2YWx1ZSB0eXBlPSIyIj4yMjQ8L3ZhbHVlPgogICAgICAgIDwvQmFzaWNFbnRyeT4KICAgICAgIDwvQmFzaWNFbnRyeT4KICAgICAgIDxCYXNpY0VudHJ5PgogICAgICAgIDxuYW1lPldpZGdldFNpemU8L25hbWU+CiAgICAgICAgPGZsYWdzPjY1NjY2PC9mbGFncz4KICAgICAgICA8QmFzaWNFbnRyeT4KICAgICAgICAgPG5hbWU+V2lkdGg8L25hbWU+CiAgICAgICAgIDxmbGFncz42NjE3ODwvZmxhZ3M+CiAgICAgICAgIDx2YWx1ZSB0eXBlPSIyIj4yMzQ8L3ZhbHVlPgogICAgICAgIDwvQmFzaWNFbnRyeT4KICAgICAgICA8QmFzaWNFbnRyeT4KICAgICAgICAgPG5hbWU+SGVpZ2h0PC9uYW1lPgogICAgICAgICA8ZmxhZ3M+NjYxNzg8L2ZsYWdzPgogICAgICAgICA8dmFsdWUgdHlwZT0iMiI+MjA5PC92YWx1ZT4KICAgICAgICA8L0Jhc2ljRW50cnk+CiAgICAgICA8L0Jhc2ljRW50cnk+CiAgICAgIDwvQmFzaWNFbnRyeT4KICAgICAgPEJhc2ljRW50cnk+CiAgICAgICA8bmFtZT5wbG90NTwvbmFtZT4KICAgICAgIDxmbGFncz42NjQzNDwvZmxhZ3M+CiAgICAgICA8dmFsdWUgdHlwZT0iMyI+UGxvdDwvdmFsdWU+CiAgICAgICA8QmFzaWNFbnRyeT4KICAgICAgICA8bmFtZT5WaWV3RmVhdHVyZXM8L25hbWU+CiAgICAgICAgPGZsYWdzPjY2NDM0PC9mbGFncz4KICAgICAgICA8dmFsdWUgdHlwZT0iMyI+WTMtQQpCMS1BPC92YWx1ZT4KICAgICAgIDwvQmFzaWNFbnRyeT4KICAgICAgIDxCYXNpY0VudHJ5PgogICAgICAgIDxuYW1lPlZpZXdNdWx0aUxheWVyPC9uYW1lPgogICAgICAgIDxmbGFncz42NTkyMjwvZmxhZ3M+CiAgICAgICAgPHZhbHVlIHR5cGU9IjEiPjA8L3ZhbHVlPgogICAgICAgPC9CYXNpY0VudHJ5PgogICAgICAgPEJhc2ljRW50cnk+CiAgICAgICAgPG5hbWU+Vmlld1NvdXJjZTwvbmFtZT4KICAgICAgICA8ZmxhZ3M+NjY0MzQ8L2ZsYWdzPgogICAgICAgIDx2YWx1ZSB0eXBlPSIzIj4xOmxpdmVcUDFcUDJcUDM8L3ZhbHVlPgogICAgICAgPC9CYXNpY0VudHJ5PgogICAgICAgPEJhc2ljRW50cnk+CiAgICAgICAgPG5hbWU+Vmlld1BvcHVsYXRpb25zPC9uYW1lPgogICAgICAgIDxmbGFncz42NjQzNDwvZmxhZ3M+CiAgICAgICAgPHZhbHVlIHR5cGU9IjMiPjE6bGl2ZVxQMVxQMlxQMzwvdmFsdWU+CiAgICAgICA8L0Jhc2ljRW50cnk+CiAgICAgICA8QmFzaWNFbnRyeT4KICAgICAgICA8bmFtZT5WaWV3TW9kZTwvbmFtZT4KICAgICAgICA8ZmxhZ3M+NjYxNzg8L2ZsYWdzPgogICAgICAgIDx2YWx1ZSB0eXBlPSIyIj4yPC92YWx1ZT4KICAgICAgIDwvQmFzaWNFbnRyeT4KICAgICAgIDxCYXNpY0VudHJ5PgogICAgICAgIDxuYW1lPlZpZXdBeGVzPC9uYW1lPgogICAgICAgIDxmbGFncz42NjQzNDwvZmxhZ3M+CiAgICAgICAgPHZhbHVlIHR5cGU9IjMiPkFzIGFjcXVpcmVkCkFzIGFjcXVpcmVkPC92YWx1ZT4KICAgICAgIDwvQmFzaWNFbnRyeT4KICAgICAgIDxCYXNpY0VudHJ5PgogICAgICAgIDxuYW1lPlZpZXdab29tPC9uYW1lPgogICAgICAgIDxmbGFncz42NjQzNDwvZmxhZ3M+CiAgICAgICAgPHZhbHVlIHR5cGU9IjMiPjAuMCwxLjAKMC4wLDEuMDwvdmFsdWU+CiAgICAgICA8L0Jhc2ljRW50cnk+CiAgICAgICA8QmFzaWNFbnRyeT4KICAgICAgICA8bmFtZT5WaWV3SGlkZVJlZ2lvbnM8L25hbWU+CiAgICAgICAgPGZsYWdzPjY2MTc4PC9mbGFncz4KICAgICAgICA8dmFsdWUgdHlwZT0iMiI+MDwvdmFsdWU+CiAgICAgICA8L0Jhc2ljRW50cnk+CiAgICAgICA8QmFzaWNFbnRyeT4KICAgICAgICA8bmFtZT5IaXN0b2dyYW1Vc2VPdmVybGF5PC9uYW1lPgogICAgICAgIDxmbGFncz42NjE3ODwvZmxhZ3M+CiAgICAgICAgPHZhbHVlIHR5cGU9IjIiPjA8L3ZhbHVlPgogICAgICAgPC9CYXNpY0VudHJ5PgogICAgICAgPEJhc2ljRW50cnk+CiAgICAgICAgPG5hbWU+SGlzdG9ncmFtT3ZlcmxheTwvbmFtZT4KICAgICAgICA8ZmxhZ3M+NjY0MzQ8L2ZsYWdzPgogICAgICAgIDx2YWx1ZSB0eXBlPSIzIj4yMDE5LTExLTAxLVdULUNEMTktLUExLjAwMDEKMjAxOS0xMS0wMS1XVC1DRDE5LS1BMS4wMDAxCjIwMTktMTEtMDEtV1QtQ0QxOS0tQTEuMDAwMQoyMDE5LTExLTAxLVdULUNEMTktLUExLjAwMDEKMjAxOS0xMS0wMS1XVC1DRDE5LS1BMS4wMDAxCjIwMTktMTEtMDEtV1QtQ0QxOS0tQTEuMDAwMQoyMDE5LTExLTAxLVdULUNEMTktLUExLjAwMDEKMjAxOS0xMS0wMS1XVC1DRDE5LS1BMS4wMDAxCjIwMTktMTEtMDEtV1QtQ0QxOS0tQTEuMDAwMQoyMDE5LTExLTAxLVdULUNEMTktLUExLjAwMDE8L3ZhbHVlPgogICAgICAgPC9CYXNpY0VudHJ5PgogICAgICAgPEJhc2ljRW50cnk+CiAgICAgICAgPG5hbWU+SGlzdG9ncmFtT3ZlcmxheUNvbG9yczwvbmFtZT4KICAgICAgICA8ZmxhZ3M+NjY0MzQ8L2ZsYWdzPgogICAgICAgIDx2YWx1ZSB0eXBlPSIzIj4jZmZhYTdmCiNmZmFhZmYKI2FhZmY3ZgojOTZkOGUxCiNhYWFhN2YKI2ZmODY0YQojZmM1N2ZmCiM2YmZmNDIKIzQwYmNmZgojYTJhYTM0PC92YWx1ZT4KICAgICAgIDwvQmFzaWNFbnRyeT4KICAgICAgIDxCYXNpY0VudHJ5PgogICAgICAgIDxuYW1lPlZpZXdEYXRhRW5kPC9uYW1lPgogICAgICAgIDxmbGFncz42NjE3ODwvZmxhZ3M+CiAgICAgICAgPHZhbHVlIHR5cGU9IjIiPjIxNDc0ODM2NDc8L3ZhbHVlPgogICAgICAgPC9CYXNpY0VudHJ5PgogICAgICAgPEJhc2ljRW50cnk+CiAgICAgICAgPG5hbWU+Vmlld0RhdGFTa2lwPC9uYW1lPgogICAgICAgIDxmbGFncz42NjE3ODwvZmxhZ3M+CiAgICAgICAgPHZhbHVlIHR5cGU9IjIiPjA8L3ZhbHVlPgogICAgICAgPC9CYXNpY0VudHJ5PgogICAgICAgPEJhc2ljRW50cnk+CiAgICAgICAgPG5hbWU+Vmlld0RhdGFTdGFydDwvbmFtZT4KICAgICAgICA8ZmxhZ3M+NjYxNzg8L2ZsYWdzPgogICAgICAgIDx2YWx1ZSB0eXBlPSIyIj4wPC92YWx1ZT4KICAgICAgIDwvQmFzaWNFbnRyeT4KICAgICAgIDxCYXNpY0VudHJ5PgogICAgICAgIDxuYW1lPlNjcmlwdFRleHQ8L25hbWU+CiAgICAgICAgPGZsYWdzPjY2NDM0PC9mbGFncz4KICAgICAgICA8dmFsdWUgdHlwZT0iMyI+RWRpdCB0ZXh0IHZpYSBQcm9wZXJ0aWVzPC92YWx1ZT4KICAgICAgICA8QmFzaWNFbnRyeT4KICAgICAgICAgPG5hbWU+UHJlZGVmaW5lZFNjcmlwdFRleHQ8L25hbWU+CiAgICAgICAgIDxmbGFncz42NjQzNDwvZmxhZ3M+CiAgICAgICAgIDx2YWx1ZSB0eXBlPSIzIj48L3ZhbHVlPgogICAgICAgIDwvQmFzaWNFbnRyeT4KICAgICAgIDwvQmFzaWNFbnRyeT4KICAgICAgIDxCYXNpY0VudHJ5PgogICAgICAgIDxuYW1lPlNjcmlwdFRleHRBbGlnbm1lbnQ8L25hbWU+CiAgICAgICAgPGZsYWdzPjY2MTc4PC9mbGFncz4KICAgICAgICA8dmFsdWUgdHlwZT0iMiI+MDwvdmFsdWU+CiAgICAgICA8L0Jhc2ljRW50cnk+CiAgICAgICA8QmFzaWNFbnRyeT4KICAgICAgICA8bmFtZT5IaXN0b2dyYW1Ob3JtYWxpemF0aW9uPC9uYW1lPgogICAgICAgIDxmbGFncz42NjE3ODwvZmxhZ3M+CiAgICAgICAgPHZhbHVlIHR5cGU9IjIiPjA8L3ZhbHVlPgogICAgICAgPC9CYXNpY0VudHJ5PgogICAgICAgPEJhc2ljRW50cnk+CiAgICAgICAgPG5hbWU+SGlzdG9ncmFtUGxvdE1vZGU8L25hbWU+CiAgICAgICAgPGZsYWdzPjY2MTc4PC9mbGFncz4KICAgICAgICA8dmFsdWUgdHlwZT0iMiI+MDwvdmFsdWU+CiAgICAgICA8L0Jhc2ljRW50cnk+CiAgICAgICA8QmFzaWNFbnRyeT4KICAgICAgICA8bmFtZT5IaXN0b2dyYW1TbW9vdGhpbmc8L25hbWU+CiAgICAgICAgPGZsYWdzPjY2MTc4PC9mbGFncz4KICAgICAgICA8dmFsdWUgdHlwZT0iMiI+MDwvdmFsdWU+CiAgICAgICA8L0Jhc2ljRW50cnk+CiAgICAgICA8QmFzaWNFbnRyeT4KICAgICAgICA8bmFtZT5TdGF0aXN0aWNGZWF0dXJlczwvbmFtZT4KICAgICAgICA8ZmxhZ3M+NjY0MzQ8L2ZsYWdzPgogICAgICAgIDx2YWx1ZSB0eXBlPSIzIj5ZMy1BCkIxLUE8L3ZhbHVlPgogICAgICAgPC9CYXNpY0VudHJ5PgogICAgICAgPEJhc2ljRW50cnk+CiAgICAgICAgPG5hbWU+U3RhdGlzdGljUmVnaW9uRnVuY3M8L25hbWU+CiAgICAgICAgPGZsYWdzPjY2NDM0PC9mbGFncz4KICAgICAgICA8dmFsdWUgdHlwZT0iMyI+UGF0aAolLVQ8L3ZhbHVlPgogICAgICAgPC9CYXNpY0VudHJ5PgogICAgICAgPEJhc2ljRW50cnk+CiAgICAgICAgPG5hbWU+U3RhdGlzdGljRmVhdHVyZUZ1bmNzPC9uYW1lPgogICAgICAgIDxmbGFncz42NjQzNDwvZmxhZ3M+CiAgICAgICAgPHZhbHVlIHR5cGU9IjMiPjwvdmFsdWU+CiAgICAgICA8L0Jhc2ljRW50cnk+CiAgICAgICA8QmFzaWNFbnRyeT4KICAgICAgICA8bmFtZT5TdGF0aXN0aWNTb3VyY2VJbmZvPC9uYW1lPgogICAgICAgIDxmbGFncz42NTkyMjwvZmxhZ3M+CiAgICAgICAgPHZhbHVlIHR5cGU9IjEiPjE8L3ZhbHVlPgogICAgICAgPC9CYXNpY0VudHJ5PgogICAgICAgPEJhc2ljRW50cnk+CiAgICAgICAgPG5hbWU+U3RhdGlzdGljVGFibGU8L25hbWU+CiAgICAgICAgPGZsYWdzPjY1OTIyPC9mbGFncz4KICAgICAgICA8dmFsdWUgdHlwZT0iMSI+MTwvdmFsdWU+CiAgICAgICA8L0Jhc2ljRW50cnk+CiAgICAgICA8QmFzaWNFbnRyeT4KICAgICAgICA8bmFtZT5TdGF0aXN0aWNGZWF0dXJlTmFtZTwvbmFtZT4KICAgICAgICA8ZmxhZ3M+NjYxNzg8L2ZsYWdzPgogICAgICAgIDx2YWx1ZSB0eXBlPSIyIj4wPC92YWx1ZT4KICAgICAgIDwvQmFzaWNFbnRyeT4KICAgICAgIDxCYXNpY0VudHJ5PgogICAgICAgIDxuYW1lPkhlYXRtYXA8L25hbWU+CiAgICAgICAgPGZsYWdzPjY1NjY2PC9mbGFncz4KICAgICAgICA8QmFzaWNFbnRyeT4KICAgICAgICAgPG5hbWU+Q29sb3IxPC9uYW1lPgogICAgICAgICA8ZmxhZ3M+NjY0MzQ8L2ZsYWdzPgogICAgICAgICA8dmFsdWUgdHlwZT0iMyI+I2ZmMDAwMDwvdmFsdWU+CiAgICAgICAgPC9CYXNpY0VudHJ5PgogICAgICAgIDxCYXNpY0VudHJ5PgogICAgICAgICA8bmFtZT5Db2xvcjI8L25hbWU+CiAgICAgICAgIDxmbGFncz42NjQzNDwvZmxhZ3M+CiAgICAgICAgIDx2YWx1ZSB0eXBlPSIzIj4jMDBhYTAwPC92YWx1ZT4KICAgICAgICA8L0Jhc2ljRW50cnk+CiAgICAgICAgPEJhc2ljRW50cnk+CiAgICAgICAgIDxuYW1lPkNvbG9yMzwvbmFtZT4KICAgICAgICAgPGZsYWdzPjY2NDM0PC9mbGFncz4KICAgICAgICAgPHZhbHVlIHR5cGU9IjMiPiNmZmZmMDA8L3ZhbHVlPgogICAgICAgIDwvQmFzaWNFbnRyeT4KICAgICAgICA8QmFzaWNFbnRyeT4KICAgICAgICAgPG5hbWU+Q29sb3I0PC9uYW1lPgogICAgICAgICA8ZmxhZ3M+NjY0MzQ8L2ZsYWdzPgogICAgICAgICA8dmFsdWUgdHlwZT0iMyI+IzMzMzNmZjwvdmFsdWU+CiAgICAgICAgPC9CYXNpY0VudHJ5PgogICAgICAgIDxCYXNpY0VudHJ5PgogICAgICAgICA8bmFtZT5UaHJlc2hvbGQxPC9uYW1lPgogICAgICAgICA8ZmxhZ3M+Njc0NTg8L2ZsYWdzPgogICAgICAgICA8dmFsdWUgdHlwZT0iNyI+MTwvdmFsdWU+CiAgICAgICAgPC9CYXNpY0VudHJ5PgogICAgICAgIDxCYXNpY0VudHJ5PgogICAgICAgICA8bmFtZT5UaHJlc2hvbGQyPC9uYW1lPgogICAgICAgICA8ZmxhZ3M+Njc0NTg8L2ZsYWdzPgogICAgICAgICA8dmFsdWUgdHlwZT0iNyI+MTAwPC92YWx1ZT4KICAgICAgICA8L0Jhc2ljRW50cnk+CiAgICAgICAgPEJhc2ljRW50cnk+CiAgICAgICAgIDxuYW1lPlJlZ2lvbjwvbmFtZT4KICAgICAgICAgPGZsYWdzPjY2NDM0PC9mbGFncz4KICAgICAgICAgPHZhbHVlIHR5cGU9IjMiPjE6bGl2ZVxQMVxQMlxQMzwvdmFsdWU+CiAgICAgICAgPC9CYXNpY0VudHJ5PgogICAgICAgIDxCYXNpY0VudHJ5PgogICAgICAgICA8bmFtZT5SZWdpb25GdW5jdGlvbjwvbmFtZT4KICAgICAgICAgPGZsYWdzPjY2NDM0PC9mbGFncz4KICAgICAgICAgPHZhbHVlIHR5cGU9IjMiPkNvdW50PC92YWx1ZT4KICAgICAgICA8L0Jhc2ljRW50cnk+CiAgICAgICAgPEJhc2ljRW50cnk+CiAgICAgICAgIDxuYW1lPkZlYXR1cmU8L25hbWU+CiAgICAgICAgIDxmbGFncz42NjQzNDwvZmxhZ3M+CiAgICAgICAgIDx2YWx1ZSB0eXBlPSIzIj5GU0MtQTwvdmFsdWU+CiAgICAgICAgPC9CYXNpY0VudHJ5PgogICAgICAgIDxCYXNpY0VudHJ5PgogICAgICAgICA8bmFtZT5GZWF0dXJlRnVuY3Rpb248L25hbWU+CiAgICAgICAgIDxmbGFncz42NjQzNDwvZmxhZ3M+CiAgICAgICAgIDx2YWx1ZSB0eXBlPSIzIj5NZWFuPC92YWx1ZT4KICAgICAgICA8L0Jhc2ljRW50cnk+CiAgICAgICAgPEJhc2ljRW50cnk+CiAgICAgICAgIDxuYW1lPk1vZGU8L25hbWU+CiAgICAgICAgIDxmbGFncz42NjE3ODwvZmxhZ3M+CiAgICAgICAgIDx2YWx1ZSB0eXBlPSIyIj4wPC92YWx1ZT4KICAgICAgICA8L0Jhc2ljRW50cnk+CiAgICAgICAgPEJhc2ljRW50cnk+CiAgICAgICAgIDxuYW1lPkZ1bmN0aW9uPC9uYW1lPgogICAgICAgICA8ZmxhZ3M+NjYxNzg8L2ZsYWdzPgogICAgICAgICA8dmFsdWUgdHlwZT0iMiI+MTwvdmFsdWU+CiAgICAgICAgPC9CYXNpY0VudHJ5PgogICAgICAgIDxCYXNpY0VudHJ5PgogICAgICAgICA8bmFtZT5EaXNhYmxlZEdyb3VwczwvbmFtZT4KICAgICAgICAgPGZsYWdzPjY2NDM0PC9mbGFncz4KICAgICAgICAgPHZhbHVlIHR5cGU9IjMiPjwvdmFsdWU+CiAgICAgICAgPC9CYXNpY0VudHJ5PgogICAgICAgPC9CYXNpY0VudHJ5PgogICAgICAgPEJhc2ljRW50cnk+CiAgICAgICAgPG5hbWU+Vmlld0hlaWdodDwvbmFtZT4KICAgICAgICA8ZmxhZ3M+NjYxNzg8L2ZsYWdzPgogICAgICAgIDx2YWx1ZSB0eXBlPSIyIj4xNDg8L3ZhbHVlPgogICAgICAgPC9CYXNpY0VudHJ5PgogICAgICAgPEJhc2ljRW50cnk+CiAgICAgICAgPG5hbWU+Vmlld1dpZHRoPC9uYW1lPgogICAgICAgIDxmbGFncz42NjE3ODwvZmxhZ3M+CiAgICAgICAgPHZhbHVlIHR5cGU9IjIiPjE0ODwvdmFsdWU+CiAgICAgICA8L0Jhc2ljRW50cnk+CiAgICAgICA8QmFzaWNFbnRyeT4KICAgICAgICA8bmFtZT5XaWRnZXRQb3M8L25hbWU+CiAgICAgICAgPGZsYWdzPjY1NjY2PC9mbGFncz4KICAgICAgICA8QmFzaWNFbnRyeT4KICAgICAgICAgPG5hbWU+WDwvbmFtZT4KICAgICAgICAgPGZsYWdzPjY2MTc4PC9mbGFncz4KICAgICAgICAgPHZhbHVlIHR5cGU9IjIiPjQ4MTwvdmFsdWU+CiAgICAgICAgPC9CYXNpY0VudHJ5PgogICAgICAgIDxCYXNpY0VudHJ5PgogICAgICAgICA8bmFtZT5ZPC9uYW1lPgogICAgICAgICA8ZmxhZ3M+NjYxNzg8L2ZsYWdzPgogICAgICAgICA8dmFsdWUgdHlwZT0iMiI+MjI0PC92YWx1ZT4KICAgICAgICA8L0Jhc2ljRW50cnk+CiAgICAgICA8L0Jhc2ljRW50cnk+CiAgICAgICA8QmFzaWNFbnRyeT4KICAgICAgICA8bmFtZT5XaWRnZXRTaXplPC9uYW1lPgogICAgICAgIDxmbGFncz42NTY2NjwvZmxhZ3M+CiAgICAgICAgPEJhc2ljRW50cnk+CiAgICAgICAgIDxuYW1lPldpZHRoPC9uYW1lPgogICAgICAgICA8ZmxhZ3M+NjYxNzg8L2ZsYWdzPgogICAgICAgICA8dmFsdWUgdHlwZT0iMiI+MjM0PC92YWx1ZT4KICAgICAgICA8L0Jhc2ljRW50cnk+CiAgICAgICAgPEJhc2ljRW50cnk+CiAgICAgICAgIDxuYW1lPkhlaWdodDwvbmFtZT4KICAgICAgICAgPGZsYWdzPjY2MTc4PC9mbGFncz4KICAgICAgICAgPHZhbHVlIHR5cGU9IjIiPjIwOTwvdmFsdWU+CiAgICAgICAgPC9CYXNpY0VudHJ5PgogICAgICAgPC9CYXNpY0VudHJ5PgogICAgICA8L0Jhc2ljRW50cnk+CiAgICAgIDxCYXNpY0VudHJ5PgogICAgICAgPG5hbWU+cGxvdDY8L25hbWU+CiAgICAgICA8ZmxhZ3M+NjY0MzQ8L2ZsYWdzPgogICAgICAgPHZhbHVlIHR5cGU9IjMiPlBsb3Q8L3ZhbHVlPgogICAgICAgPEJhc2ljRW50cnk+CiAgICAgICAgPG5hbWU+Vmlld01vZGU8L25hbWU+CiAgICAgICAgPGZsYWdzPjY2MTc4PC9mbGFncz4KICAgICAgICA8dmFsdWUgdHlwZT0iMiI+MzwvdmFsdWU+CiAgICAgICA8L0Jhc2ljRW50cnk+CiAgICAgICA8QmFzaWNFbnRyeT4KICAgICAgICA8bmFtZT5WaWV3SGVpZ2h0PC9uYW1lPgogICAgICAgIDxmbGFncz42NjE3ODwvZmxhZ3M+CiAgICAgICAgPHZhbHVlIHR5cGU9IjIiPjE0ODwvdmFsdWU+CiAgICAgICA8L0Jhc2ljRW50cnk+CiAgICAgICA8QmFzaWNFbnRyeT4KICAgICAgICA8bmFtZT5WaWV3V2lkdGg8L25hbWU+CiAgICAgICAgPGZsYWdzPjY2MTc4PC9mbGFncz4KICAgICAgICA8dmFsdWUgdHlwZT0iMiI+NjE2PC92YWx1ZT4KICAgICAgIDwvQmFzaWNFbnRyeT4KICAgICAgIDxCYXNpY0VudHJ5PgogICAgICAgIDxuYW1lPlZpZXdGZWF0dXJlczwvbmFtZT4KICAgICAgICA8ZmxhZ3M+NjY0MzQ8L2ZsYWdzPgogICAgICAgIDx2YWx1ZSB0eXBlPSIzIj5GU0MtQQpTU0MtQTwvdmFsdWU+CiAgICAgICA8L0Jhc2ljRW50cnk+CiAgICAgICA8QmFzaWNFbnRyeT4KICAgICAgICA8bmFtZT5WaWV3TXVsdGlMYXllcjwvbmFtZT4KICAgICAgICA8ZmxhZ3M+NjU5MjI8L2ZsYWdzPgogICAgICAgIDx2YWx1ZSB0eXBlPSIxIj4wPC92YWx1ZT4KICAgICAgIDwvQmFzaWNFbnRyeT4KICAgICAgIDxCYXNpY0VudHJ5PgogICAgICAgIDxuYW1lPlZpZXdTb3VyY2U8L25hbWU+CiAgICAgICAgPGZsYWdzPjY2NDM0PC9mbGFncz4KICAgICAgICA8dmFsdWUgdHlwZT0iMyI+MTpsaXZlPC92YWx1ZT4KICAgICAgIDwvQmFzaWNFbnRyeT4KICAgICAgIDxCYXNpY0VudHJ5PgogICAgICAgIDxuYW1lPlZpZXdQb3B1bGF0aW9uczwvbmFtZT4KICAgICAgICA8ZmxhZ3M+NjY0MzQ8L2ZsYWdzPgogICAgICAgIDx2YWx1ZSB0eXBlPSIzIj4xOmxpdmUKMTpsaXZlXFAxXFAyXFAzXFA0XExSNTwvdmFsdWU+CiAgICAgICA8L0Jhc2ljRW50cnk+CiAgICAgICA8QmFzaWNFbnRyeT4KICAgICAgICA8bmFtZT5WaWV3QXhlczwvbmFtZT4KICAgICAgICA8ZmxhZ3M+NjY0MzQ8L2ZsYWdzPgogICAgICAgIDx2YWx1ZSB0eXBlPSIzIj5BcyBhY3F1aXJlZApBcyBhY3F1aXJlZDwvdmFsdWU+CiAgICAgICA8L0Jhc2ljRW50cnk+CiAgICAgICA8QmFzaWNFbnRyeT4KICAgICAgICA8bmFtZT5WaWV3Wm9vbTwvbmFtZT4KICAgICAgICA8ZmxhZ3M+NjY0MzQ8L2ZsYWdzPgogICAgICAgIDx2YWx1ZSB0eXBlPSIzIj4wLjAsMS4wCjAuMCwxLjA8L3ZhbHVlPgogICAgICAgPC9CYXNpY0VudHJ5PgogICAgICAgPEJhc2ljRW50cnk+CiAgICAgICAgPG5hbWU+Vmlld0hpZGVSZWdpb25zPC9uYW1lPgogICAgICAgIDxmbGFncz42NjE3ODwvZmxhZ3M+CiAgICAgICAgPHZhbHVlIHR5cGU9IjIiPjA8L3ZhbHVlPgogICAgICAgPC9CYXNpY0VudHJ5PgogICAgICAgPEJhc2ljRW50cnk+CiAgICAgICAgPG5hbWU+SGlzdG9ncmFtVXNlT3ZlcmxheTwvbmFtZT4KICAgICAgICA8ZmxhZ3M+NjYxNzg8L2ZsYWdzPgogICAgICAgIDx2YWx1ZSB0eXBlPSIyIj4wPC92YWx1ZT4KICAgICAgIDwvQmFzaWNFbnRyeT4KICAgICAgIDxCYXNpY0VudHJ5PgogICAgICAgIDxuYW1lPkhpc3RvZ3JhbU92ZXJsYXk8L25hbWU+CiAgICAgICAgPGZsYWdzPjY2NDM0PC9mbGFncz4KICAgICAgICA8dmFsdWUgdHlwZT0iMyI+bGl2ZQpsaXZlCmxpdmUKbGl2ZQpsaXZlCmxpdmUKbGl2ZQpsaXZlCmxpdmUKbGl2ZTwvdmFsdWU+CiAgICAgICA8L0Jhc2ljRW50cnk+CiAgICAgICA8QmFzaWNFbnRyeT4KICAgICAgICA8bmFtZT5IaXN0b2dyYW1PdmVybGF5Q29sb3JzPC9uYW1lPgogICAgICAgIDxmbGFncz42NjQzNDwvZmxhZ3M+CiAgICAgICAgPHZhbHVlIHR5cGU9IjMiPiNmZmFhN2YKI2ZmYWFmZgojYWFmZjdmCiM5NmQ4ZTEKI2FhYWE3ZgojZmY4NjRhCiNmYzU3ZmYKIzZiZmY0MgojNDBiY2ZmCiNhMmFhMzQ8L3ZhbHVlPgogICAgICAgPC9CYXNpY0VudHJ5PgogICAgICAgPEJhc2ljRW50cnk+CiAgICAgICAgPG5hbWU+Vmlld0RhdGFFbmQ8L25hbWU+CiAgICAgICAgPGZsYWdzPjY2MTc4PC9mbGFncz4KICAgICAgICA8dmFsdWUgdHlwZT0iMiI+MjE0NzQ4MzY0NzwvdmFsdWU+CiAgICAgICA8L0Jhc2ljRW50cnk+CiAgICAgICA8QmFzaWNFbnRyeT4KICAgICAgICA8bmFtZT5WaWV3RGF0YVNraXA8L25hbWU+CiAgICAgICAgPGZsYWdzPjY2MTc4PC9mbGFncz4KICAgICAgICA8dmFsdWUgdHlwZT0iMiI+MDwvdmFsdWU+CiAgICAgICA8L0Jhc2ljRW50cnk+CiAgICAgICA8QmFzaWNFbnRyeT4KICAgICAgICA8bmFtZT5WaWV3RGF0YVN0YXJ0PC9uYW1lPgogICAgICAgIDxmbGFncz42NjE3ODwvZmxhZ3M+CiAgICAgICAgPHZhbHVlIHR5cGU9IjIiPjA8L3ZhbHVlPgogICAgICAgPC9CYXNpY0VudHJ5PgogICAgICAgPEJhc2ljRW50cnk+CiAgICAgICAgPG5hbWU+U2NyaXB0VGV4dDwvbmFtZT4KICAgICAgICA8ZmxhZ3M+NjY0MzQ8L2ZsYWdzPgogICAgICAgIDx2YWx1ZSB0eXBlPSIzIj5FZGl0IHRleHQgdmlhIFByb3BlcnRpZXM8L3ZhbHVlPgogICAgICAgIDxCYXNpY0VudHJ5PgogICAgICAgICA8bmFtZT5QcmVkZWZpbmVkU2NyaXB0VGV4dDwvbmFtZT4KICAgICAgICAgPGZsYWdzPjY2NDM0PC9mbGFncz4KICAgICAgICAgPHZhbHVlIHR5cGU9IjMiPjwvdmFsdWU+CiAgICAgICAgPC9CYXNpY0VudHJ5PgogICAgICAgPC9CYXNpY0VudHJ5PgogICAgICAgPEJhc2ljRW50cnk+CiAgICAgICAgPG5hbWU+U2NyaXB0VGV4dEFsaWdubWVudDwvbmFtZT4KICAgICAgICA8ZmxhZ3M+NjYxNzg8L2ZsYWdzPgogICAgICAgIDx2YWx1ZSB0eXBlPSIyIj4wPC92YWx1ZT4KICAgICAgIDwvQmFzaWNFbnRyeT4KICAgICAgIDxCYXNpY0VudHJ5PgogICAgICAgIDxuYW1lPkhpc3RvZ3JhbU5vcm1hbGl6YXRpb248L25hbWU+CiAgICAgICAgPGZsYWdzPjY2MTc4PC9mbGFncz4KICAgICAgICA8dmFsdWUgdHlwZT0iMiI+MDwvdmFsdWU+CiAgICAgICA8L0Jhc2ljRW50cnk+CiAgICAgICA8QmFzaWNFbnRyeT4KICAgICAgICA8bmFtZT5IaXN0b2dyYW1QbG90TW9kZTwvbmFtZT4KICAgICAgICA8ZmxhZ3M+NjYxNzg8L2ZsYWdzPgogICAgICAgIDx2YWx1ZSB0eXBlPSIyIj4wPC92YWx1ZT4KICAgICAgIDwvQmFzaWNFbnRyeT4KICAgICAgIDxCYXNpY0VudHJ5PgogICAgICAgIDxuYW1lPkhpc3RvZ3JhbVNtb290aGluZzwvbmFtZT4KICAgICAgICA8ZmxhZ3M+NjYxNzg8L2ZsYWdzPgogICAgICAgIDx2YWx1ZSB0eXBlPSIyIj4wPC92YWx1ZT4KICAgICAgIDwvQmFzaWNFbnRyeT4KICAgICAgIDxCYXNpY0VudHJ5PgogICAgICAgIDxuYW1lPlN0YXRpc3RpY0ZlYXR1cmVzPC9uYW1lPgogICAgICAgIDxmbGFncz42NjQzNDwvZmxhZ3M+CiAgICAgICAgPHZhbHVlIHR5cGU9IjMiPkZTQy1BClNTQy1BPC92YWx1ZT4KICAgICAgIDwvQmFzaWNFbnRyeT4KICAgICAgIDxCYXNpY0VudHJ5PgogICAgICAgIDxuYW1lPlN0YXRpc3RpY1JlZ2lvbkZ1bmNzPC9uYW1lPgogICAgICAgIDxmbGFncz42NjQzNDwvZmxhZ3M+CiAgICAgICAgPHZhbHVlIHR5cGU9IjMiPlBhdGgKJS1UCiUtIwpDb3VudC9tbDwvdmFsdWU+CiAgICAgICA8L0Jhc2ljRW50cnk+CiAgICAgICA8QmFzaWNFbnRyeT4KICAgICAgICA8bmFtZT5TdGF0aXN0aWNGZWF0dXJlRnVuY3M8L25hbWU+CiAgICAgICAgPGZsYWdzPjY2NDM0PC9mbGFncz4KICAgICAgICA8dmFsdWUgdHlwZT0iMyI+PC92YWx1ZT4KICAgICAgIDwvQmFzaWNFbnRyeT4KICAgICAgIDxCYXNpY0VudHJ5PgogICAgICAgIDxuYW1lPlN0YXRpc3RpY1NvdXJjZUluZm88L25hbWU+CiAgICAgICAgPGZsYWdzPjY1OTIyPC9mbGFncz4KICAgICAgICA8dmFsdWUgdHlwZT0iMSI+MTwvdmFsdWU+CiAgICAgICA8L0Jhc2ljRW50cnk+CiAgICAgICA8QmFzaWNFbnRyeT4KICAgICAgICA8bmFtZT5TdGF0aXN0aWNUYWJsZTwvbmFtZT4KICAgICAgICA8ZmxhZ3M+NjU5MjI8L2ZsYWdzPgogICAgICAgIDx2YWx1ZSB0eXBlPSIxIj4xPC92YWx1ZT4KICAgICAgIDwvQmFzaWNFbnRyeT4KICAgICAgIDxCYXNpY0VudHJ5PgogICAgICAgIDxuYW1lPlN0YXRpc3RpY0ZlYXR1cmVOYW1lPC9uYW1lPgogICAgICAgIDxmbGFncz42NjE3ODwvZmxhZ3M+CiAgICAgICAgPHZhbHVlIHR5cGU9IjIiPjA8L3ZhbHVlPgogICAgICAgPC9CYXNpY0VudHJ5PgogICAgICAgPEJhc2ljRW50cnk+CiAgICAgICAgPG5hbWU+SGVhdG1hcDwvbmFtZT4KICAgICAgICA8ZmxhZ3M+NjU2NjY8L2ZsYWdzPgogICAgICAgIDxCYXNpY0VudHJ5PgogICAgICAgICA8bmFtZT5Db2xvcjE8L25hbWU+CiAgICAgICAgIDxmbGFncz42NjQzNDwvZmxhZ3M+CiAgICAgICAgIDx2YWx1ZSB0eXBlPSIzIj4jZmYwMDAwPC92YWx1ZT4KICAgICAgICA8L0Jhc2ljRW50cnk+CiAgICAgICAgPEJhc2ljRW50cnk+CiAgICAgICAgIDxuYW1lPkNvbG9yMjwvbmFtZT4KICAgICAgICAgPGZsYWdzPjY2NDM0PC9mbGFncz4KICAgICAgICAgPHZhbHVlIHR5cGU9IjMiPiMwMGFhMDA8L3ZhbHVlPgogICAgICAgIDwvQmFzaWNFbnRyeT4KICAgICAgICA8QmFzaWNFbnRyeT4KICAgICAgICAgPG5hbWU+Q29sb3IzPC9uYW1lPgogICAgICAgICA8ZmxhZ3M+NjY0MzQ8L2ZsYWdzPgogICAgICAgICA8dmFsdWUgdHlwZT0iMyI+I2ZmZmYwMDwvdmFsdWU+CiAgICAgICAgPC9CYXNpY0VudHJ5PgogICAgICAgIDxCYXNpY0VudHJ5PgogICAgICAgICA8bmFtZT5Db2xvcjQ8L25hbWU+CiAgICAgICAgIDxmbGFncz42NjQzNDwvZmxhZ3M+CiAgICAgICAgIDx2YWx1ZSB0eXBlPSIzIj4jMzMzM2ZmPC92YWx1ZT4KICAgICAgICA8L0Jhc2ljRW50cnk+CiAgICAgICAgPEJhc2ljRW50cnk+CiAgICAgICAgIDxuYW1lPlRocmVzaG9sZDE8L25hbWU+CiAgICAgICAgIDxmbGFncz42NzQ1ODwvZmxhZ3M+CiAgICAgICAgIDx2YWx1ZSB0eXBlPSI3Ij4xPC92YWx1ZT4KICAgICAgICA8L0Jhc2ljRW50cnk+CiAgICAgICAgPEJhc2ljRW50cnk+CiAgICAgICAgIDxuYW1lPlRocmVzaG9sZDI8L25hbWU+CiAgICAgICAgIDxmbGFncz42NzQ1ODwvZmxhZ3M+CiAgICAgICAgIDx2YWx1ZSB0eXBlPSI3Ij4xMDA8L3ZhbHVlPgogICAgICAgIDwvQmFzaWNFbnRyeT4KICAgICAgICA8QmFzaWNFbnRyeT4KICAgICAgICAgPG5hbWU+UmVnaW9uPC9uYW1lPgogICAgICAgICA8ZmxhZ3M+NjY0MzQ8L2ZsYWdzPgogICAgICAgICA8dmFsdWUgdHlwZT0iMyI+MTpsaXZlPC92YWx1ZT4KICAgICAgICA8L0Jhc2ljRW50cnk+CiAgICAgICAgPEJhc2ljRW50cnk+CiAgICAgICAgIDxuYW1lPlJlZ2lvbkZ1bmN0aW9uPC9uYW1lPgogICAgICAgICA8ZmxhZ3M+NjY0MzQ8L2ZsYWdzPgogICAgICAgICA8dmFsdWUgdHlwZT0iMyI+Q291bnQ8L3ZhbHVlPgogICAgICAgIDwvQmFzaWNFbnRyeT4KICAgICAgICA8QmFzaWNFbnRyeT4KICAgICAgICAgPG5hbWU+RmVhdHVyZTwvbmFtZT4KICAgICAgICAgPGZsYWdzPjY2NDM0PC9mbGFncz4KICAgICAgICAgPHZhbHVlIHR5cGU9IjMiPkZTQy1BPC92YWx1ZT4KICAgICAgICA8L0Jhc2ljRW50cnk+CiAgICAgICAgPEJhc2ljRW50cnk+CiAgICAgICAgIDxuYW1lPkZlYXR1cmVGdW5jdGlvbjwvbmFtZT4KICAgICAgICAgPGZsYWdzPjY2NDM0PC9mbGFncz4KICAgICAgICAgPHZhbHVlIHR5cGU9IjMiPk1lYW48L3ZhbHVlPgogICAgICAgIDwvQmFzaWNFbnRyeT4KICAgICAgICA8QmFzaWNFbnRyeT4KICAgICAgICAgPG5hbWU+TW9kZTwvbmFtZT4KICAgICAgICAgPGZsYWdzPjY2MTc4PC9mbGFncz4KICAgICAgICAgPHZhbHVlIHR5cGU9IjIiPjA8L3ZhbHVlPgogICAgICAgIDwvQmFzaWNFbnRyeT4KICAgICAgICA8QmFzaWNFbnRyeT4KICAgICAgICAgPG5hbWU+RnVuY3Rpb248L25hbWU+CiAgICAgICAgIDxmbGFncz42NjE3ODwvZmxhZ3M+CiAgICAgICAgIDx2YWx1ZSB0eXBlPSIyIj4xPC92YWx1ZT4KICAgICAgICA8L0Jhc2ljRW50cnk+CiAgICAgICAgPEJhc2ljRW50cnk+CiAgICAgICAgIDxuYW1lPkRpc2FibGVkR3JvdXBzPC9uYW1lPgogICAgICAgICA8ZmxhZ3M+NjY0MzQ8L2ZsYWdzPgogICAgICAgICA8dmFsdWUgdHlwZT0iMyI+PC92YWx1ZT4KICAgICAgICA8L0Jhc2ljRW50cnk+CiAgICAgICA8L0Jhc2ljRW50cnk+CiAgICAgICA8QmFzaWNFbnRyeT4KICAgICAgICA8bmFtZT5XaWRnZXRQb3M8L25hbWU+CiAgICAgICAgPGZsYWdzPjY1NjY2PC9mbGFncz4KICAgICAgICA8QmFzaWNFbnRyeT4KICAgICAgICAgPG5hbWU+WDwvbmFtZT4KICAgICAgICAgPGZsYWdzPjY2MTc4PC9mbGFncz4KICAgICAgICAgPHZhbHVlIHR5cGU9IjIiPjEzPC92YWx1ZT4KICAgICAgICA8L0Jhc2ljRW50cnk+CiAgICAgICAgPEJhc2ljRW50cnk+CiAgICAgICAgIDxuYW1lPlk8L25hbWU+CiAgICAgICAgIDxmbGFncz42NjE3ODwvZmxhZ3M+CiAgICAgICAgIDx2YWx1ZSB0eXBlPSIyIj40MzM8L3ZhbHVlPgogICAgICAgIDwvQmFzaWNFbnRyeT4KICAgICAgIDwvQmFzaWNFbnRyeT4KICAgICAgIDxCYXNpY0VudHJ5PgogICAgICAgIDxuYW1lPldpZGdldFNpemU8L25hbWU+CiAgICAgICAgPGZsYWdzPjY1NjY2PC9mbGFncz4KICAgICAgICA8QmFzaWNFbnRyeT4KICAgICAgICAgPG5hbWU+V2lkdGg8L25hbWU+CiAgICAgICAgIDxmbGFncz42NjE3ODwvZmxhZ3M+CiAgICAgICAgIDx2YWx1ZSB0eXBlPSIyIj43MDI8L3ZhbHVlPgogICAgICAgIDwvQmFzaWNFbnRyeT4KICAgICAgICA8QmFzaWNFbnRyeT4KICAgICAgICAgPG5hbWU+SGVpZ2h0PC9uYW1lPgogICAgICAgICA8ZmxhZ3M+NjYxNzg8L2ZsYWdzPgogICAgICAgICA8dmFsdWUgdHlwZT0iMiI+MjA5PC92YWx1ZT4KICAgICAgICA8L0Jhc2ljRW50cnk+CiAgICAgICA8L0Jhc2ljRW50cnk+CiAgICAgIDwvQmFzaWNFbnRyeT4KICAgICA8L0Jhc2ljRW50cnk+CiAgICA8L0Jhc2ljRW50cnk+CiAgIDwvQmFzaWNFbnRyeT4KICA8L0Jhc2ljRW50cnk+CiA8L0Jhc2ljRW50cnk+CiA8QmFzaWNFbnRyeT4KICA8bmFtZT5SZWdpb25zPC9uYW1lPgogIDxmbGFncz42NTY2NjwvZmxhZ3M+CiAgPEJhc2ljRW50cnk+CiAgIDxuYW1lPjkzPC9uYW1lPgogICA8ZmxhZ3M+NjU2NjY8L2ZsYWdzPgogICA8QmFzaWNFbnRyeT4KICAgIDxuYW1lPlVzZXJkZWZOYW1lPC9uYW1lPgogICAgPGZsYWdzPjY2NDM0PC9mbGFncz4KICAgIDx2YWx1ZSB0eXBlPSIzIj48L3ZhbHVlPgogICA8L0Jhc2ljRW50cnk+CiAgIDxCYXNpY0VudHJ5PgogICAgPG5hbWU+VHlwZTwvbmFtZT4KICAgIDxmbGFncz42NjE3ODwvZmxhZ3M+CiAgICA8dmFsdWUgdHlwZT0iMiI+MjwvdmFsdWU+CiAgIDwvQmFzaWNFbnRyeT4KICAgPEJhc2ljRW50cnk+CiAgICA8bmFtZT5GZWF0dXJlczwvbmFtZT4KICAgIDxmbGFncz42NjQzNDwvZmxhZ3M+CiAgICA8dmFsdWUgdHlwZT0iMyI+RlNDLUEKU1NDLUE8L3ZhbHVlPgogICA8L0Jhc2ljRW50cnk+CiAgIDxCYXNpY0VudHJ5PgogICAgPG5hbWU+R3JvdXA8L25hbWU+CiAgICA8ZmxhZ3M+NjYxNzg8L2ZsYWdzPgogICAgPHZhbHVlIHR5cGU9IjIiPjA8L3ZhbHVlPgogICA8L0Jhc2ljRW50cnk+CiAgIDxCYXNpY0VudHJ5PgogICAgPG5hbWU+Q29sb3I8L25hbWU+CiAgICA8ZmxhZ3M+NjY0MzQ8L2ZsYWdzPgogICAgPHZhbHVlIHR5cGU9IjMiPiMwMDgwMDA8L3ZhbHVlPgogICA8L0Jhc2ljRW50cnk+CiAgIDxCYXNpY0VudHJ5PgogICAgPG5hbWU+SXNOb3Q8L25hbWU+CiAgICA8ZmxhZ3M+NjU5MjI8L2ZsYWdzPgogICAgPHZhbHVlIHR5cGU9IjEiPjA8L3ZhbHVlPgogICA8L0Jhc2ljRW50cnk+CiAgIDxCYXNpY0VudHJ5PgogICAgPG5hbWU+UG9pbnRzPC9uYW1lPgogICAgPGZsYWdzPjY1NjY2PC9mbGFncz4KICAgIDxCYXNpY0VudHJ5PgogICAgIDxuYW1lPlBvaW50MDwvbmFtZT4KICAgICA8ZmxhZ3M+NjU2NjY8L2ZsYWdzPgogICAgIDxCYXNpY0VudHJ5PgogICAgICA8bmFtZT5YPC9uYW1lPgogICAgICA8ZmxhZ3M+NjYxNzg8L2ZsYWdzPgogICAgICA8dmFsdWUgdHlwZT0iMiI+NTU8L3ZhbHVlPgogICAgIDwvQmFzaWNFbnRyeT4KICAgICA8QmFzaWNFbnRyeT4KICAgICAgPG5hbWU+WTwvbmFtZT4KICAgICAgPGZsYWdzPjY2MTc4PC9mbGFncz4KICAgICAgPHZhbHVlIHR5cGU9IjIiPjQ3NzwvdmFsdWU+CiAgICAgPC9CYXNpY0VudHJ5PgogICAgPC9CYXNpY0VudHJ5PgogICAgPEJhc2ljRW50cnk+CiAgICAgPG5hbWU+UG9pbnQxPC9uYW1lPgogICAgIDxmbGFncz42NTY2NjwvZmxhZ3M+CiAgICAgPEJhc2ljRW50cnk+CiAgICAgIDxuYW1lPlg8L25hbWU+CiAgICAgIDxmbGFncz42NjE3ODwvZmxhZ3M+CiAgICAgIDx2YWx1ZSB0eXBlPSIyIj4xNDc8L3ZhbHVlPgogICAgIDwvQmFzaWNFbnRyeT4KICAgICA8QmFzaWNFbnRyeT4KICAgICAgPG5hbWU+WTwvbmFtZT4KICAgICAgPGZsYWdzPjY2MTc4PC9mbGFncz4KICAgICAgPHZhbHVlIHR5cGU9IjIiPjQ5ODwvdmFsdWU+CiAgICAgPC9CYXNpY0VudHJ5PgogICAgPC9CYXNpY0VudHJ5PgogICAgPEJhc2ljRW50cnk+CiAgICAgPG5hbWU+UG9pbnQyPC9uYW1lPgogICAgIDxmbGFncz42NTY2NjwvZmxhZ3M+CiAgICAgPEJhc2ljRW50cnk+CiAgICAgIDxuYW1lPlg8L25hbWU+CiAgICAgIDxmbGFncz42NjE3ODwvZmxhZ3M+CiAgICAgIDx2YWx1ZSB0eXBlPSIyIj4yODA8L3ZhbHVlPgogICAgIDwvQmFzaWNFbnRyeT4KICAgICA8QmFzaWNFbnRyeT4KICAgICAgPG5hbWU+WTwvbmFtZT4KICAgICAgPGZsYWdzPjY2MTc4PC9mbGFncz4KICAgICAgPHZhbHVlIHR5cGU9IjIiPjQxNTwvdmFsdWU+CiAgICAgPC9CYXNpY0VudHJ5PgogICAgPC9CYXNpY0VudHJ5PgogICAgPEJhc2ljRW50cnk+CiAgICAgPG5hbWU+UG9pbnQzPC9uYW1lPgogICAgIDxmbGFncz42NTY2NjwvZmxhZ3M+CiAgICAgPEJhc2ljRW50cnk+CiAgICAgIDxuYW1lPlg8L25hbWU+CiAgICAgIDxmbGFncz42NjE3ODwvZmxhZ3M+CiAgICAgIDx2YWx1ZSB0eXBlPSIyIj4yODk8L3ZhbHVlPgogICAgIDwvQmFzaWNFbnRyeT4KICAgICA8QmFzaWNFbnRyeT4KICAgICAgPG5hbWU+WTwvbmFtZT4KICAgICAgPGZsYWdzPjY2MTc4PC9mbGFncz4KICAgICAgPHZhbHVlIHR5cGU9IjIiPjE0NTwvdmFsdWU+CiAgICAgPC9CYXNpY0VudHJ5PgogICAgPC9CYXNpY0VudHJ5PgogICAgPEJhc2ljRW50cnk+CiAgICAgPG5hbWU+UG9pbnQ0PC9uYW1lPgogICAgIDxmbGFncz42NTY2NjwvZmxhZ3M+CiAgICAgPEJhc2ljRW50cnk+CiAgICAgIDxuYW1lPlg8L25hbWU+CiAgICAgIDxmbGFncz42NjE3ODwvZmxhZ3M+CiAgICAgIDx2YWx1ZSB0eXBlPSIyIj4xNDE8L3ZhbHVlPgogICAgIDwvQmFzaWNFbnRyeT4KICAgICA8QmFzaWNFbnRyeT4KICAgICAgPG5hbWU+WTwvbmFtZT4KICAgICAgPGZsYWdzPjY2MTc4PC9mbGFncz4KICAgICAgPHZhbHVlIHR5cGU9IjIiPjIwMzwvdmFsdWU+CiAgICAgPC9CYXNpY0VudHJ5PgogICAgPC9CYXNpY0VudHJ5PgogICAgPEJhc2ljRW50cnk+CiAgICAgPG5hbWU+UG9pbnQ1PC9uYW1lPgogICAgIDxmbGFncz42NTY2NjwvZmxhZ3M+CiAgICAgPEJhc2ljRW50cnk+CiAgICAgIDxuYW1lPlg8L25hbWU+CiAgICAgIDxmbGFncz42NjE3ODwvZmxhZ3M+CiAgICAgIDx2YWx1ZSB0eXBlPSIyIj43MzwvdmFsdWU+CiAgICAgPC9CYXNpY0VudHJ5PgogICAgIDxCYXNpY0VudHJ5PgogICAgICA8bmFtZT5ZPC9uYW1lPgogICAgICA8ZmxhZ3M+NjYxNzg8L2ZsYWdzPgogICAgICA8dmFsdWUgdHlwZT0iMiI+NDQ2PC92YWx1ZT4KICAgICA8L0Jhc2ljRW50cnk+CiAgICA8L0Jhc2ljRW50cnk+CiAgICA8QmFzaWNFbnRyeT4KICAgICA8bmFtZT5Qb2ludDY8L25hbWU+CiAgICAgPGZsYWdzPjY1NjY2PC9mbGFncz4KICAgICA8QmFzaWNFbnRyeT4KICAgICAgPG5hbWU+WDwvbmFtZT4KICAgICAgPGZsYWdzPjY2MTc4PC9mbGFncz4KICAgICAgPHZhbHVlIHR5cGU9IjIiPjczPC92YWx1ZT4KICAgICA8L0Jhc2ljRW50cnk+CiAgICAgPEJhc2ljRW50cnk+CiAgICAgIDxuYW1lPlk8L25hbWU+CiAgICAgIDxmbGFncz42NjE3ODwvZmxhZ3M+CiAgICAgIDx2YWx1ZSB0eXBlPSIyIj40NDY8L3ZhbHVlPgogICAgIDwvQmFzaWNFbnRyeT4KICAgIDwvQmFzaWNFbnRyeT4KICAgPC9CYXNpY0VudHJ5PgogICA8QmFzaWNFbnRyeT4KICAgIDxuYW1lPlRleHRQb2ludHM8L25hbWU+CiAgICA8ZmxhZ3M+NjU2NjY8L2ZsYWdzPgogICAgPEJhc2ljRW50cnk+CiAgICAgPG5hbWU+UG9pbnQwPC9uYW1lPgogICAgIDxmbGFncz42NTY2NjwvZmxhZ3M+CiAgICAgPEJhc2ljRW50cnk+CiAgICAgIDxuYW1lPlg8L25hbWU+CiAgICAgIDxmbGFncz42NjE3ODwvZmxhZ3M+CiAgICAgIDx2YWx1ZSB0eXBlPSIyIj41NTwvdmFsdWU+CiAgICAgPC9CYXNpY0VudHJ5PgogICAgIDxCYXNpY0VudHJ5PgogICAgICA8bmFtZT5ZPC9uYW1lPgogICAgICA8ZmxhZ3M+NjYxNzg8L2ZsYWdzPgogICAgICA8dmFsdWUgdHlwZT0iMiI+NDc3PC92YWx1ZT4KICAgICA8L0Jhc2ljRW50cnk+CiAgICAgPEJhc2ljRW50cnk+CiAgICAgIDxuYW1lPlRleHQ8L25hbWU+CiAgICAgIDxmbGFncz42NjQzNDwvZmxhZ3M+CiAgICAgIDx2YWx1ZSB0eXBlPSIzIj48L3ZhbHVlPgogICAgIDwvQmFzaWNFbnRyeT4KICAgIDwvQmFzaWNFbnRyeT4KICAgPC9CYXNpY0VudHJ5PgogIDwvQmFzaWNFbnRyeT4KICA8QmFzaWNFbnRyeT4KICAgPG5hbWU+OTQ8L25hbWU+CiAgIDxmbGFncz42NTY2NjwvZmxhZ3M+CiAgIDxCYXNpY0VudHJ5PgogICAgPG5hbWU+VXNlcmRlZk5hbWU8L25hbWU+CiAgICA8ZmxhZ3M+NjY0MzQ8L2ZsYWdzPgogICAgPHZhbHVlIHR5cGU9IjMiPjwvdmFsdWU+CiAgIDwvQmFzaWNFbnRyeT4KICAgPEJhc2ljRW50cnk+CiAgICA8bmFtZT5UeXBlPC9uYW1lPgogICAgPGZsYWdzPjY2MTc4PC9mbGFncz4KICAgIDx2YWx1ZSB0eXBlPSIyIj4zPC92YWx1ZT4KICAgPC9CYXNpY0VudHJ5PgogICA8QmFzaWNFbnRyeT4KICAgIDxuYW1lPkZlYXR1cmVzPC9uYW1lPgogICAgPGZsYWdzPjY2NDM0PC9mbGFncz4KICAgIDx2YWx1ZSB0eXBlPSIzIj5WMS1BClNTQy1IPC92YWx1ZT4KICAgPC9CYXNpY0VudHJ5PgogICA8QmFzaWNFbnRyeT4KICAgIDxuYW1lPkdyb3VwPC9uYW1lPgogICAgPGZsYWdzPjY2MTc4PC9mbGFncz4KICAgIDx2YWx1ZSB0eXBlPSIyIj4wPC92YWx1ZT4KICAgPC9CYXNpY0VudHJ5PgogICA8QmFzaWNFbnRyeT4KICAgIDxuYW1lPkNvbG9yPC9uYW1lPgogICAgPGZsYWdzPjY2NDM0PC9mbGFncz4KICAgIDx2YWx1ZSB0eXBlPSIzIj4jZmYwMDAwPC92YWx1ZT4KICAgPC9CYXNpY0VudHJ5PgogICA8QmFzaWNFbnRyeT4KICAgIDxuYW1lPklzTm90PC9uYW1lPgogICAgPGZsYWdzPjY1OTIyPC9mbGFncz4KICAgIDx2YWx1ZSB0eXBlPSIxIj4wPC92YWx1ZT4KICAgPC9CYXNpY0VudHJ5PgogICA8QmFzaWNFbnRyeT4KICAgIDxuYW1lPlBvaW50czwvbmFtZT4KICAgIDxmbGFncz42NTY2NjwvZmxhZ3M+CiAgICA8QmFzaWNFbnRyeT4KICAgICA8bmFtZT5Qb2ludDA8L25hbWU+CiAgICAgPGZsYWdzPjY1NjY2PC9mbGFncz4KICAgICA8QmFzaWNFbnRyeT4KICAgICAgPG5hbWU+WDwvbmFtZT4KICAgICAgPGZsYWdzPjY2MTc4PC9mbGFncz4KICAgICAgPHZhbHVlIHR5cGU9IjIiPjI3MzwvdmFsdWU+CiAgICAgPC9CYXNpY0VudHJ5PgogICAgIDxCYXNpY0VudHJ5PgogICAgICA8bmFtZT5ZPC9uYW1lPgogICAgICA8ZmxhZ3M+NjYxNzg8L2ZsYWdzPgogICAgICA8dmFsdWUgdHlwZT0iMiI+MjY2PC92YWx1ZT4KICAgICA8L0Jhc2ljRW50cnk+CiAgICA8L0Jhc2ljRW50cnk+CiAgICA8QmFzaWNFbnRyeT4KICAgICA8bmFtZT5Qb2ludDE8L25hbWU+CiAgICAgPGZsYWdzPjY1NjY2PC9mbGFncz4KICAgICA8QmFzaWNFbnRyeT4KICAgICAgPG5hbWU+WDwvbmFtZT4KICAgICAgPGZsYWdzPjY2MTc4PC9mbGFncz4KICAgICAgPHZhbHVlIHR5cGU9IjIiPjYyPC92YWx1ZT4KICAgICA8L0Jhc2ljRW50cnk+CiAgICAgPEJhc2ljRW50cnk+CiAgICAgIDxuYW1lPlk8L25hbWU+CiAgICAgIDxmbGFncz42NjE3ODwvZmxhZ3M+CiAgICAgIDx2YWx1ZSB0eXBlPSIyIj4yNjY8L3ZhbHVlPgogICAgIDwvQmFzaWNFbnRyeT4KICAgIDwvQmFzaWNFbnRyeT4KICAgIDxCYXNpY0VudHJ5PgogICAgIDxuYW1lPlBvaW50MjwvbmFtZT4KICAgICA8ZmxhZ3M+NjU2NjY8L2ZsYWdzPgogICAgIDxCYXNpY0VudHJ5PgogICAgICA8bmFtZT5YPC9uYW1lPgogICAgICA8ZmxhZ3M+NjYxNzg8L2ZsYWdzPgogICAgICA8dmFsdWUgdHlwZT0iMiI+MjczPC92YWx1ZT4KICAgICA8L0Jhc2ljRW50cnk+CiAgICAgPEJhc2ljRW50cnk+CiAgICAgIDxuYW1lPlk8L25hbWU+CiAgICAgIDxmbGFncz42NjE3ODwvZmxhZ3M+CiAgICAgIDx2YWx1ZSB0eXBlPSIyIj40OTU8L3ZhbHVlPgogICAgIDwvQmFzaWNFbnRyeT4KICAgIDwvQmFzaWNFbnRyeT4KICAgIDxCYXNpY0VudHJ5PgogICAgIDxuYW1lPlBvaW50MzwvbmFtZT4KICAgICA8ZmxhZ3M+NjU2NjY8L2ZsYWdzPgogICAgIDxCYXNpY0VudHJ5PgogICAgICA8bmFtZT5YPC9uYW1lPgogICAgICA8ZmxhZ3M+NjYxNzg8L2ZsYWdzPgogICAgICA8dmFsdWUgdHlwZT0iMiI+NjI8L3ZhbHVlPgogICAgIDwvQmFzaWNFbnRyeT4KICAgICA8QmFzaWNFbnRyeT4KICAgICAgPG5hbWU+WTwvbmFtZT4KICAgICAgPGZsYWdzPjY2MTc4PC9mbGFncz4KICAgICAgPHZhbHVlIHR5cGU9IjIiPjQ5NTwvdmFsdWU+CiAgICAgPC9CYXNpY0VudHJ5PgogICAgPC9CYXNpY0VudHJ5PgogICA8L0Jhc2ljRW50cnk+CiAgIDxCYXNpY0VudHJ5PgogICAgPG5hbWU+VGV4dFBvaW50czwvbmFtZT4KICAgIDxmbGFncz42NTY2NjwvZmxhZ3M+CiAgICA8QmFzaWNFbnRyeT4KICAgICA8bmFtZT5Qb2ludDA8L25hbWU+CiAgICAgPGZsYWdzPjY1NjY2PC9mbGFncz4KICAgICA8QmFzaWNFbnRyeT4KICAgICAgPG5hbWU+WDwvbmFtZT4KICAgICAgPGZsYWdzPjY2MTc4PC9mbGFncz4KICAgICAgPHZhbHVlIHR5cGU9IjIiPi04NjwvdmFsdWU+CiAgICAgPC9CYXNpY0VudHJ5PgogICAgIDxCYXNpY0VudHJ5PgogICAgICA8bmFtZT5ZPC9uYW1lPgogICAgICA8ZmxhZ3M+NjYxNzg8L2ZsYWdzPgogICAgICA8dmFsdWUgdHlwZT0iMiI+MTIxPC92YWx1ZT4KICAgICA8L0Jhc2ljRW50cnk+CiAgICAgPEJhc2ljRW50cnk+CiAgICAgIDxuYW1lPlRleHQ8L25hbWU+CiAgICAgIDxmbGFncz42NjQzNDwvZmxhZ3M+CiAgICAgIDx2YWx1ZSB0eXBlPSIzIj48L3ZhbHVlPgogICAgIDwvQmFzaWNFbnRyeT4KICAgIDwvQmFzaWNFbnRyeT4KICAgPC9CYXNpY0VudHJ5PgogIDwvQmFzaWNFbnRyeT4KICA8QmFzaWNFbnRyeT4KICAgPG5hbWU+OTU8L25hbWU+CiAgIDxmbGFncz42NTY2NjwvZmxhZ3M+CiAgIDxCYXNpY0VudHJ5PgogICAgPG5hbWU+VXNlcmRlZk5hbWU8L25hbWU+CiAgICA8ZmxhZ3M+NjY0MzQ8L2ZsYWdzPgogICAgPHZhbHVlIHR5cGU9IjMiPjwvdmFsdWU+CiAgIDwvQmFzaWNFbnRyeT4KICAgPEJhc2ljRW50cnk+CiAgICA8bmFtZT5UeXBlPC9uYW1lPgogICAgPGZsYWdzPjY2MTc4PC9mbGFncz4KICAgIDx2YWx1ZSB0eXBlPSIyIj4zPC92YWx1ZT4KICAgPC9CYXNpY0VudHJ5PgogICA8QmFzaWNFbnRyeT4KICAgIDxuYW1lPkZlYXR1cmVzPC9uYW1lPgogICAgPGZsYWdzPjY2NDM0PC9mbGFncz4KICAgIDx2YWx1ZSB0eXBlPSIzIj5GU0MtSApGU0MtVzwvdmFsdWU+CiAgIDwvQmFzaWNFbnRyeT4KICAgPEJhc2ljRW50cnk+CiAgICA8bmFtZT5Hcm91cDwvbmFtZT4KICAgIDxmbGFncz42NjE3ODwvZmxhZ3M+CiAgICA8dmFsdWUgdHlwZT0iMiI+MDwvdmFsdWU+CiAgIDwvQmFzaWNFbnRyeT4KICAgPEJhc2ljRW50cnk+CiAgICA8bmFtZT5Db2xvcjwvbmFtZT4KICAgIDxmbGFncz42NjQzNDwvZmxhZ3M+CiAgICA8dmFsdWUgdHlwZT0iMyI+IzAwMDBmZjwvdmFsdWU+CiAgIDwvQmFzaWNFbnRyeT4KICAgPEJhc2ljRW50cnk+CiAgICA8bmFtZT5Jc05vdDwvbmFtZT4KICAgIDxmbGFncz42NTkyMjwvZmxhZ3M+CiAgICA8dmFsdWUgdHlwZT0iMSI+MDwvdmFsdWU+CiAgIDwvQmFzaWNFbnRyeT4KICAgPEJhc2ljRW50cnk+CiAgICA8bmFtZT5Qb2ludHM8L25hbWU+CiAgICA8ZmxhZ3M+NjU2NjY8L2ZsYWdzPgogICAgPEJhc2ljRW50cnk+CiAgICAgPG5hbWU+UG9pbnQwPC9uYW1lPgogICAgIDxmbGFncz42NTY2NjwvZmxhZ3M+CiAgICAgPEJhc2ljRW50cnk+CiAgICAgIDxuYW1lPlg8L25hbWU+CiAgICAgIDxmbGFncz42NjE3ODwvZmxhZ3M+CiAgICAgIDx2YWx1ZSB0eXBlPSIyIj4zODwvdmFsdWU+CiAgICAgPC9CYXNpY0VudHJ5PgogICAgIDxCYXNpY0VudHJ5PgogICAgICA8bmFtZT5ZPC9uYW1lPgogICAgICA8ZmxhZ3M+NjYxNzg8L2ZsYWdzPgogICAgICA8dmFsdWUgdHlwZT0iMiI+OTM8L3ZhbHVlPgogICAgIDwvQmFzaWNFbnRyeT4KICAgIDwvQmFzaWNFbnRyeT4KICAgIDxCYXNpY0VudHJ5PgogICAgIDxuYW1lPlBvaW50MTwvbmFtZT4KICAgICA8ZmxhZ3M+NjU2NjY8L2ZsYWdzPgogICAgIDxCYXNpY0VudHJ5PgogICAgICA8bmFtZT5YPC9uYW1lPgogICAgICA8ZmxhZ3M+NjYxNzg8L2ZsYWdzPgogICAgICA8dmFsdWUgdHlwZT0iMiI+Mzg8L3ZhbHVlPgogICAgIDwvQmFzaWNFbnRyeT4KICAgICA8QmFzaWNFbnRyeT4KICAgICAgPG5hbWU+WTwvbmFtZT4KICAgICAgPGZsYWdzPjY2MTc4PC9mbGFncz4KICAgICAgPHZhbHVlIHR5cGU9IjIiPjkzPC92YWx1ZT4KICAgICA8L0Jhc2ljRW50cnk+CiAgICA8L0Jhc2ljRW50cnk+CiAgICA8QmFzaWNFbnRyeT4KICAgICA8bmFtZT5Qb2ludDI8L25hbWU+CiAgICAgPGZsYWdzPjY1NjY2PC9mbGFncz4KICAgICA8QmFzaWNFbnRyeT4KICAgICAgPG5hbWU+WDwvbmFtZT4KICAgICAgPGZsYWdzPjY2MTc4PC9mbGFncz4KICAgICAgPHZhbHVlIHR5cGU9IjIiPjIyODwvdmFsdWU+CiAgICAgPC9CYXNpY0VudHJ5PgogICAgIDxCYXNpY0VudHJ5PgogICAgICA8bmFtZT5ZPC9uYW1lPgogICAgICA8ZmxhZ3M+NjYxNzg8L2ZsYWdzPgogICAgICA8dmFsdWUgdHlwZT0iMiI+MTgzPC92YWx1ZT4KICAgICA8L0Jhc2ljRW50cnk+CiAgICA8L0Jhc2ljRW50cnk+CiAgICA8QmFzaWNFbnRyeT4KICAgICA8bmFtZT5Qb2ludDM8L25hbWU+CiAgICAgPGZsYWdzPjY1NjY2PC9mbGFncz4KICAgICA8QmFzaWNFbnRyeT4KICAgICAgPG5hbWU+WDwvbmFtZT4KICAgICAgPGZsYWdzPjY2MTc4PC9mbGFncz4KICAgICAgPHZhbHVlIHR5cGU9IjIiPjIyODwvdmFsdWU+CiAgICAgPC9CYXNpY0VudHJ5PgogICAgIDxCYXNpY0VudHJ5PgogICAgICA8bmFtZT5ZPC9uYW1lPgogICAgICA8ZmxhZ3M+NjYxNzg8L2ZsYWdzPgogICAgICA8dmFsdWUgdHlwZT0iMiI+MTgzPC92YWx1ZT4KICAgICA8L0Jhc2ljRW50cnk+CiAgICA8L0Jhc2ljRW50cnk+CiAgIDwvQmFzaWNFbnRyeT4KICAgPEJhc2ljRW50cnk+CiAgICA8bmFtZT5UZXh0UG9pbnRzPC9uYW1lPgogICAgPGZsYWdzPjY1NjY2PC9mbGFncz4KICAgIDxCYXNpY0VudHJ5PgogICAgIDxuYW1lPlBvaW50MDwvbmFtZT4KICAgICA8ZmxhZ3M+NjU2NjY8L2ZsYWdzPgogICAgIDxCYXNpY0VudHJ5PgogICAgICA8bmFtZT5YPC9uYW1lPgogICAgICA8ZmxhZ3M+NjYxNzg8L2ZsYWdzPgogICAgICA8dmFsdWUgdHlwZT0iMiI+NDI8L3ZhbHVlPgogICAgIDwvQmFzaWNFbnRyeT4KICAgICA8QmFzaWNFbnRyeT4KICAgICAgPG5hbWU+WTwvbmFtZT4KICAgICAgPGZsYWdzPjY2MTc4PC9mbGFncz4KICAgICAgPHZhbHVlIHR5cGU9IjIiPjIxNDwvdmFsdWU+CiAgICAgPC9CYXNpY0VudHJ5PgogICAgIDxCYXNpY0VudHJ5PgogICAgICA8bmFtZT5UZXh0PC9uYW1lPgogICAgICA8ZmxhZ3M+NjY0MzQ8L2ZsYWdzPgogICAgICA8dmFsdWUgdHlwZT0iMyI+PC92YWx1ZT4KICAgICA8L0Jhc2ljRW50cnk+CiAgICA8L0Jhc2ljRW50cnk+CiAgIDwvQmFzaWNFbnRyeT4KICA8L0Jhc2ljRW50cnk+CiAgPEJhc2ljRW50cnk+CiAgIDxuYW1lPjk2PC9uYW1lPgogICA8ZmxhZ3M+NjU2NjY8L2ZsYWdzPgogICA8QmFzaWNFbnRyeT4KICAgIDxuYW1lPlVzZXJkZWZOYW1lPC9uYW1lPgogICAgPGZsYWdzPjY2NDM0PC9mbGFncz4KICAgIDx2YWx1ZSB0eXBlPSIzIj48L3ZhbHVlPgogICA8L0Jhc2ljRW50cnk+CiAgIDxCYXNpY0VudHJ5PgogICAgPG5hbWU+VHlwZTwvbmFtZT4KICAgIDxmbGFncz42NjE3ODwvZmxhZ3M+CiAgICA8dmFsdWUgdHlwZT0iMiI+MzwvdmFsdWU+CiAgIDwvQmFzaWNFbnRyeT4KICAgPEJhc2ljRW50cnk+CiAgICA8bmFtZT5GZWF0dXJlczwvbmFtZT4KICAgIDxmbGFncz42NjQzNDwvZmxhZ3M+CiAgICA8dmFsdWUgdHlwZT0iMyI+QjEtQQpTU0MtSDwvdmFsdWU+CiAgIDwvQmFzaWNFbnRyeT4KICAgPEJhc2ljRW50cnk+CiAgICA8bmFtZT5Hcm91cDwvbmFtZT4KICAgIDxmbGFncz42NjE3ODwvZmxhZ3M+CiAgICA8dmFsdWUgdHlwZT0iMiI+MDwvdmFsdWU+CiAgIDwvQmFzaWNFbnRyeT4KICAgPEJhc2ljRW50cnk+CiAgICA8bmFtZT5Db2xvcjwvbmFtZT4KICAgIDxmbGFncz42NjQzNDwvZmxhZ3M+CiAgICA8dmFsdWUgdHlwZT0iMyI+IzAwZmZmZjwvdmFsdWU+CiAgIDwvQmFzaWNFbnRyeT4KICAgPEJhc2ljRW50cnk+CiAgICA8bmFtZT5Jc05vdDwvbmFtZT4KICAgIDxmbGFncz42NTkyMjwvZmxhZ3M+CiAgICA8dmFsdWUgdHlwZT0iMSI+MDwvdmFsdWU+CiAgIDwvQmFzaWNFbnRyeT4KICAgPEJhc2ljRW50cnk+CiAgICA8bmFtZT5Qb2ludHM8L25hbWU+CiAgICA8ZmxhZ3M+NjU2NjY8L2ZsYWdzPgogICAgPEJhc2ljRW50cnk+CiAgICAgPG5hbWU+UG9pbnQwPC9uYW1lPgogICAgIDxmbGFncz42NTY2NjwvZmxhZ3M+CiAgICAgPEJhc2ljRW50cnk+CiAgICAgIDxuYW1lPlg8L25hbWU+CiAgICAgIDxmbGFncz42NjE3ODwvZmxhZ3M+CiAgICAgIDx2YWx1ZSB0eXBlPSIyIj4zMDk8L3ZhbHVlPgogICAgIDwvQmFzaWNFbnRyeT4KICAgICA8QmFzaWNFbnRyeT4KICAgICAgPG5hbWU+WTwvbmFtZT4KICAgICAgPGZsYWdzPjY2MTc4PC9mbGFncz4KICAgICAgPHZhbHVlIHR5cGU9IjIiPjM1MjwvdmFsdWU+CiAgICAgPC9CYXNpY0VudHJ5PgogICAgPC9CYXNpY0VudHJ5PgogICAgPEJhc2ljRW50cnk+CiAgICAgPG5hbWU+UG9pbnQxPC9uYW1lPgogICAgIDxmbGFncz42NTY2NjwvZmxhZ3M+CiAgICAgPEJhc2ljRW50cnk+CiAgICAgIDxuYW1lPlg8L25hbWU+CiAgICAgIDxmbGFncz42NjE3ODwvZmxhZ3M+CiAgICAgIDx2YWx1ZSB0eXBlPSIyIj4zMDk8L3ZhbHVlPgogICAgIDwvQmFzaWNFbnRyeT4KICAgICA8QmFzaWNFbnRyeT4KICAgICAgPG5hbWU+WTwvbmFtZT4KICAgICAgPGZsYWdzPjY2MTc4PC9mbGFncz4KICAgICAgPHZhbHVlIHR5cGU9IjIiPjM1MjwvdmFsdWU+CiAgICAgPC9CYXNpY0VudHJ5PgogICAgPC9CYXNpY0VudHJ5PgogICAgPEJhc2ljRW50cnk+CiAgICAgPG5hbWU+UG9pbnQyPC9uYW1lPgogICAgIDxmbGFncz42NTY2NjwvZmxhZ3M+CiAgICAgPEJhc2ljRW50cnk+CiAgICAgIDxuYW1lPlg8L25hbWU+CiAgICAgIDxmbGFncz42NjE3ODwvZmxhZ3M+CiAgICAgIDx2YWx1ZSB0eXBlPSIyIj41MDY8L3ZhbHVlPgogICAgIDwvQmFzaWNFbnRyeT4KICAgICA8QmFzaWNFbnRyeT4KICAgICAgPG5hbWU+WTwvbmFtZT4KICAgICAgPGZsYWdzPjY2MTc4PC9mbGFncz4KICAgICAgPHZhbHVlIHR5cGU9IjIiPjUwNTwvdmFsdWU+CiAgICAgPC9CYXNpY0VudHJ5PgogICAgPC9CYXNpY0VudHJ5PgogICAgPEJhc2ljRW50cnk+CiAgICAgPG5hbWU+UG9pbnQzPC9uYW1lPgogICAgIDxmbGFncz42NTY2NjwvZmxhZ3M+CiAgICAgPEJhc2ljRW50cnk+CiAgICAgIDxuYW1lPlg8L25hbWU+CiAgICAgIDxmbGFncz42NjE3ODwvZmxhZ3M+CiAgICAgIDx2YWx1ZSB0eXBlPSIyIj41MDY8L3ZhbHVlPgogICAgIDwvQmFzaWNFbnRyeT4KICAgICA8QmFzaWNFbnRyeT4KICAgICAgPG5hbWU+WTwvbmFtZT4KICAgICAgPGZsYWdzPjY2MTc4PC9mbGFncz4KICAgICAgPHZhbHVlIHR5cGU9IjIiPjUwNTwvdmFsdWU+CiAgICAgPC9CYXNpY0VudHJ5PgogICAgPC9CYXNpY0VudHJ5PgogICA8L0Jhc2ljRW50cnk+CiAgIDxCYXNpY0VudHJ5PgogICAgPG5hbWU+VGV4dFBvaW50czwvbmFtZT4KICAgIDxmbGFncz42NTY2NjwvZmxhZ3M+CiAgICA8QmFzaWNFbnRyeT4KICAgICA8bmFtZT5Qb2ludDA8L25hbWU+CiAgICAgPGZsYWdzPjY1NjY2PC9mbGFncz4KICAgICA8QmFzaWNFbnRyeT4KICAgICAgPG5hbWU+WDwvbmFtZT4KICAgICAgPGZsYWdzPjY2MTc4PC9mbGFncz4KICAgICAgPHZhbHVlIHR5cGU9IjIiPjMwNTwvdmFsdWU+CiAgICAgPC9CYXNpY0VudHJ5PgogICAgIDxCYXNpY0VudHJ5PgogICAgICA8bmFtZT5ZPC9uYW1lPgogICAgICA8ZmxhZ3M+NjYxNzg8L2ZsYWdzPgogICAgICA8dmFsdWUgdHlwZT0iMiI+OTY8L3ZhbHVlPgogICAgIDwvQmFzaWNFbnRyeT4KICAgICA8QmFzaWNFbnRyeT4KICAgICAgPG5hbWU+VGV4dDwvbmFtZT4KICAgICAgPGZsYWdzPjY2NDM0PC9mbGFncz4KICAgICAgPHZhbHVlIHR5cGU9IjMiPjwvdmFsdWU+CiAgICAgPC9CYXNpY0VudHJ5PgogICAgPC9CYXNpY0VudHJ5PgogICA8L0Jhc2ljRW50cnk+CiAgPC9CYXNpY0VudHJ5PgogIDxCYXNpY0VudHJ5PgogICA8bmFtZT45NzwvbmFtZT4KICAgPGZsYWdzPjY1NjY2PC9mbGFncz4KICAgPEJhc2ljRW50cnk+CiAgICA8bmFtZT5Vc2VyZGVmTmFtZTwvbmFtZT4KICAgIDxmbGFncz42NjQzNDwvZmxhZ3M+CiAgICA8dmFsdWUgdHlwZT0iMyI+PC92YWx1ZT4KICAgPC9CYXNpY0VudHJ5PgogICA8QmFzaWNFbnRyeT4KICAgIDxuYW1lPlR5cGU8L25hbWU+CiAgICA8ZmxhZ3M+NjYxNzg8L2ZsYWdzPgogICAgPHZhbHVlIHR5cGU9IjIiPjQ8L3ZhbHVlPgogICA8L0Jhc2ljRW50cnk+CiAgIDxCYXNpY0VudHJ5PgogICAgPG5hbWU+RmVhdHVyZXM8L25hbWU+CiAgICA8ZmxhZ3M+NjY0MzQ8L2ZsYWdzPgogICAgPHZhbHVlIHR5cGU9IjMiPlkzLUEKWTEtQTwvdmFsdWU+CiAgIDwvQmFzaWNFbnRyeT4KICAgPEJhc2ljRW50cnk+CiAgICA8bmFtZT5Hcm91cDwvbmFtZT4KICAgIDxmbGFncz42NjE3ODwvZmxhZ3M+CiAgICA8dmFsdWUgdHlwZT0iMiI+MDwvdmFsdWU+CiAgIDwvQmFzaWNFbnRyeT4KICAgPEJhc2ljRW50cnk+CiAgICA8bmFtZT5Db2xvcjwvbmFtZT4KICAgIDxmbGFncz42NjQzNDwvZmxhZ3M+CiAgICA8dmFsdWUgdHlwZT0iMyI+I2ZmMDBmZjwvdmFsdWU+CiAgIDwvQmFzaWNFbnRyeT4KICAgPEJhc2ljRW50cnk+CiAgICA8bmFtZT5Jc05vdDwvbmFtZT4KICAgIDxmbGFncz42NTkyMjwvZmxhZ3M+CiAgICA8dmFsdWUgdHlwZT0iMSI+MDwvdmFsdWU+CiAgIDwvQmFzaWNFbnRyeT4KICAgPEJhc2ljRW50cnk+CiAgICA8bmFtZT5Qb2ludHM8L25hbWU+CiAgICA8ZmxhZ3M+NjU2NjY8L2ZsYWdzPgogICAgPEJhc2ljRW50cnk+CiAgICAgPG5hbWU+UG9pbnQwPC9uYW1lPgogICAgIDxmbGFncz42NTY2NjwvZmxhZ3M+CiAgICAgPEJhc2ljRW50cnk+CiAgICAgIDxuYW1lPlg8L25hbWU+CiAgICAgIDxmbGFncz42NjE3ODwvZmxhZ3M+CiAgICAgIDx2YWx1ZSB0eXBlPSIyIj4wPC92YWx1ZT4KICAgICA8L0Jhc2ljRW50cnk+CiAgICAgPEJhc2ljRW50cnk+CiAgICAgIDxuYW1lPlk8L25hbWU+CiAgICAgIDxmbGFncz42NjE3ODwvZmxhZ3M+CiAgICAgIDx2YWx1ZSB0eXBlPSIyIj4xOTY8L3ZhbHVlPgogICAgIDwvQmFzaWNFbnRyeT4KICAgIDwvQmFzaWNFbnRyeT4KICAgIDxCYXNpY0VudHJ5PgogICAgIDxuYW1lPlBvaW50MTwvbmFtZT4KICAgICA8ZmxhZ3M+NjU2NjY8L2ZsYWdzPgogICAgIDxCYXNpY0VudHJ5PgogICAgICA8bmFtZT5YPC9uYW1lPgogICAgICA8ZmxhZ3M+NjYxNzg8L2ZsYWdzPgogICAgICA8dmFsdWUgdHlwZT0iMiI+NTEyPC92YWx1ZT4KICAgICA8L0Jhc2ljRW50cnk+CiAgICAgPEJhc2ljRW50cnk+CiAgICAgIDxuYW1lPlk8L25hbWU+CiAgICAgIDxmbGFncz42NjE3ODwvZmxhZ3M+CiAgICAgIDx2YWx1ZSB0eXBlPSIyIj4xOTY8L3ZhbHVlPgogICAgIDwvQmFzaWNFbnRyeT4KICAgIDwvQmFzaWNFbnRyeT4KICAgIDxCYXNpY0VudHJ5PgogICAgIDxuYW1lPlBvaW50MjwvbmFtZT4KICAgICA8ZmxhZ3M+NjU2NjY8L2ZsYWdzPgogICAgIDxCYXNpY0VudHJ5PgogICAgICA8bmFtZT5YPC9uYW1lPgogICAgICA8ZmxhZ3M+NjYxNzg8L2ZsYWdzPgogICAgICA8dmFsdWUgdHlwZT0iMiI+ODg8L3ZhbHVlPgogICAgIDwvQmFzaWNFbnRyeT4KICAgICA8QmFzaWNFbnRyeT4KICAgICAgPG5hbWU+WTwvbmFtZT4KICAgICAgPGZsYWdzPjY2MTc4PC9mbGFncz4KICAgICAgPHZhbHVlIHR5cGU9IjIiPjA8L3ZhbHVlPgogICAgIDwvQmFzaWNFbnRyeT4KICAgIDwvQmFzaWNFbnRyeT4KICAgIDxCYXNpY0VudHJ5PgogICAgIDxuYW1lPlBvaW50MzwvbmFtZT4KICAgICA8ZmxhZ3M+NjU2NjY8L2ZsYWdzPgogICAgIDxCYXNpY0VudHJ5PgogICAgICA8bmFtZT5YPC9uYW1lPgogICAgICA8ZmxhZ3M+NjYxNzg8L2ZsYWdzPgogICAgICA8dmFsdWUgdHlwZT0iMiI+ODg8L3ZhbHVlPgogICAgIDwvQmFzaWNFbnRyeT4KICAgICA8QmFzaWNFbnRyeT4KICAgICAgPG5hbWU+WTwvbmFtZT4KICAgICAgPGZsYWdzPjY2MTc4PC9mbGFncz4KICAgICAgPHZhbHVlIHR5cGU9IjIiPjUxMjwvdmFsdWU+CiAgICAgPC9CYXNpY0VudHJ5PgogICAgPC9CYXNpY0VudHJ5PgogICA8L0Jhc2ljRW50cnk+CiAgIDxCYXNpY0VudHJ5PgogICAgPG5hbWU+VGV4dFBvaW50czwvbmFtZT4KICAgIDxmbGFncz42NTY2NjwvZmxhZ3M+CiAgICA8QmFzaWNFbnRyeT4KICAgICA8bmFtZT5Qb2ludDA8L25hbWU+CiAgICAgPGZsYWdzPjY1NjY2PC9mbGFncz4KICAgICA8QmFzaWNFbnRyeT4KICAgICAgPG5hbWU+WDwvbmFtZT4KICAgICAgPGZsYWdzPjY2MTc4PC9mbGFncz4KICAgICAgPHZhbHVlIHR5cGU9IjIiPi0xMDA8L3ZhbHVlPgogICAgIDwvQmFzaWNFbnRyeT4KICAgICA8QmFzaWNFbnRyeT4KICAgICAgPG5hbWU+WTwvbmFtZT4KICAgICAgPGZsYWdzPjY2MTc4PC9mbGFncz4KICAgICAgPHZhbHVlIHR5cGU9IjIiPjM1NTwvdmFsdWU+CiAgICAgPC9CYXNpY0VudHJ5PgogICAgIDxCYXNpY0VudHJ5PgogICAgICA8bmFtZT5UZXh0PC9uYW1lPgogICAgICA8ZmxhZ3M+NjY0MzQ8L2ZsYWdzPgogICAgICA8dmFsdWUgdHlwZT0iMyI+PC92YWx1ZT4KICAgICA8L0Jhc2ljRW50cnk+CiAgICA8L0Jhc2ljRW50cnk+CiAgICA8QmFzaWNFbnRyeT4KICAgICA8bmFtZT5Qb2ludDE8L25hbWU+CiAgICAgPGZsYWdzPjY1NjY2PC9mbGFncz4KICAgICA8QmFzaWNFbnRyeT4KICAgICAgPG5hbWU+WDwvbmFtZT4KICAgICAgPGZsYWdzPjY2MTc4PC9mbGFncz4KICAgICAgPHZhbHVlIHR5cGU9IjIiPi00ODwvdmFsdWU+CiAgICAgPC9CYXNpY0VudHJ5PgogICAgIDxCYXNpY0VudHJ5PgogICAgICA8bmFtZT5ZPC9uYW1lPgogICAgICA8ZmxhZ3M+NjYxNzg8L2ZsYWdzPgogICAgICA8dmFsdWUgdHlwZT0iMiI+MDwvdmFsdWU+CiAgICAgPC9CYXNpY0VudHJ5PgogICAgIDxCYXNpY0VudHJ5PgogICAgICA8bmFtZT5UZXh0PC9uYW1lPgogICAgICA8ZmxhZ3M+NjY0MzQ8L2ZsYWdzPgogICAgICA8dmFsdWUgdHlwZT0iMyI+PC92YWx1ZT4KICAgICA8L0Jhc2ljRW50cnk+CiAgICA8L0Jhc2ljRW50cnk+CiAgICA8QmFzaWNFbnRyeT4KICAgICA8bmFtZT5Qb2ludDI8L25hbWU+CiAgICAgPGZsYWdzPjY1NjY2PC9mbGFncz4KICAgICA8QmFzaWNFbnRyeT4KICAgICAgPG5hbWU+WDwvbmFtZT4KICAgICAgPGZsYWdzPjY2MTc4PC9mbGFncz4KICAgICAgPHZhbHVlIHR5cGU9IjIiPjE3ODwvdmFsdWU+CiAgICAgPC9CYXNpY0VudHJ5PgogICAgIDxCYXNpY0VudHJ5PgogICAgICA8bmFtZT5ZPC9uYW1lPgogICAgICA8ZmxhZ3M+NjYxNzg8L2ZsYWdzPgogICAgICA8dmFsdWUgdHlwZT0iMiI+MTc8L3ZhbHVlPgogICAgIDwvQmFzaWNFbnRyeT4KICAgICA8QmFzaWNFbnRyeT4KICAgICAgPG5hbWU+VGV4dDwvbmFtZT4KICAgICAgPGZsYWdzPjY2NDM0PC9mbGFncz4KICAgICAgPHZhbHVlIHR5cGU9IjMiPjwvdmFsdWU+CiAgICAgPC9CYXNpY0VudHJ5PgogICAgPC9CYXNpY0VudHJ5PgogICAgPEJhc2ljRW50cnk+CiAgICAgPG5hbWU+UG9pbnQzPC9uYW1lPgogICAgIDxmbGFncz42NTY2NjwvZmxhZ3M+CiAgICAgPEJhc2ljRW50cnk+CiAgICAgIDxuYW1lPlg8L25hbWU+CiAgICAgIDxmbGFncz42NjE3ODwvZmxhZ3M+CiAgICAgIDx2YWx1ZSB0eXBlPSIyIj4yNDc8L3ZhbHVlPgogICAgIDwvQmFzaWNFbnRyeT4KICAgICA8QmFzaWNFbnRyeT4KICAgICAgPG5hbWU+WTwvbmFtZT4KICAgICAgPGZsYWdzPjY2MTc4PC9mbGFncz4KICAgICAgPHZhbHVlIHR5cGU9IjIiPjM5NzwvdmFsdWU+CiAgICAgPC9CYXNpY0VudHJ5PgogICAgIDxCYXNpY0VudHJ5PgogICAgICA8bmFtZT5UZXh0PC9uYW1lPgogICAgICA8ZmxhZ3M+NjY0MzQ8L2ZsYWdzPgogICAgICA8dmFsdWUgdHlwZT0iMyI+PC92YWx1ZT4KICAgICA8L0Jhc2ljRW50cnk+CiAgICA8L0Jhc2ljRW50cnk+CiAgIDwvQmFzaWNFbnRyeT4KICA8L0Jhc2ljRW50cnk+CiA8L0Jhc2ljRW50cnk+CiA8QmFzaWNFbnRyeT4KICA8bmFtZT5GaWxlVHlwZTwvbmFtZT4KICA8ZmxhZ3M+NjY0MzQ8L2ZsYWdzPgogIDx2YWx1ZSB0eXBlPSIzIj5BbmFseXNpczwvdmFsdWU+CiA8L0Jhc2ljRW50cnk+CiA8QmFzaWNFbnRyeT4KICA8bmFtZT5DaGVja3N1bTwvbmFtZT4KICA8ZmxhZ3M+NjY0MzQ8L2ZsYWdzPgogIDx2YWx1ZSB0eXBlPSIzIj5iOTFkZWM5NmRmM2E3ODE4NTQzYTk0ZDM2YjQxMzFkYzwvdmFsdWU+CiA8L0Jhc2ljRW50cnk+CjwvQmFzaWNFbnRyeT4K/@MB_EXPERIMENT/0
PEJhc2ljRW50cnk+CiA8bmFtZT5Tb2Z0d2FyZTwvbmFtZT4KIDxmbGFncz4yNjIxNDY8L2ZsYWdzPgogPEJhc2ljRW50cnk+CiAgPG5hbWU+Q29uZmlnVmVyc2lvbjwvbmFtZT4KICA8ZmxhZ3M+MjYzMDQyPC9mbGFncz4KICA8dmFsdWUgdHlwZT0iMyI+MC40LjI1PC92YWx1ZT4KIDwvQmFzaWNFbnRyeT4KIDxCYXNpY0VudHJ5PgogIDxuYW1lPlZhbGlkaXR5S2V5PC9uYW1lPgogIDxmbGFncz4yNjM4MTA8L2ZsYWdzPgogIDx2YWx1ZSB0eXBlPSI2IiBzaXplPSIxMTYiPgpaQUExQURVQU5BQmxBR1VBWlFBNEFEWUFZZ0E1QURBQU9RQmpBR0VBT1FCZkFEQUFNQUF3QURBQVh3QXlBQzRBCk1RQXhBQzRBTVFBM0FERUFNUUF1QURFQU9BQXdBRFVBT0FCeUFHTUFYd0JOQUdFQVl3QnpBRkVBZFFCaEFHNEEKZEFCZkFESUFNQUF4QURjQU1BQXpBRElBT0FBPTwvdmFsdWU+CiA8L0Jhc2ljRW50cnk+CiA8QmFzaWNFbnRyeT4KICA8bmFtZT5FeHBlcmltZW50PC9uYW1lPgogIDxmbGFncz4yNjIyNzQ8L2ZsYWdzPgogIDxCYXNpY0VudHJ5PgogICA8bmFtZT5SYWNrPC9uYW1lPgogICA8ZmxhZ3M+MjYzMDQyPC9mbGFncz4KICAgPHZhbHVlIHR5cGU9IjMiPlNpbmdsZSB0dWJlIHJhY2s8L3ZhbHVlPgogIDwvQmFzaWNFbnRyeT4KICA8QmFzaWNFbnRyeT4KICAgPG5hbWU+UmFja0lzU2VsZWN0YWJsZTwvbmFtZT4KICAgPGZsYWdzPjI2MjUzMDwvZmxhZ3M+CiAgIDx2YWx1ZSB0eXBlPSIxIj4xPC92YWx1ZT4KICA8L0Jhc2ljRW50cnk+CiAgPEJhc2ljRW50cnk+CiAgIDxuYW1lPkN1cnJlbnQ8L25hbWU+CiAgIDxmbGFncz4yNjI3ODY8L2ZsYWdzPgogICA8dmFsdWUgdHlwZT0iMiI+MDwvdmFsdWU+CiAgPC9CYXNpY0VudHJ5PgogIDxCYXNpY0VudHJ5PgogICA8bmFtZT5GaWxlSWQ8L25hbWU+CiAgIDxmbGFncz4yNjI3ODY8L2ZsYWdzPgogICA8dmFsdWUgdHlwZT0iMiI+MjwvdmFsdWU+CiAgPC9CYXNpY0VudHJ5PgogIDxCYXNpY0VudHJ5PgogICA8bmFtZT5GaWxlQmFzZTwvbmFtZT4KICAgPGZsYWdzPjI2MzA0MjwvZmxhZ3M+CiAgIDx2YWx1ZSB0eXBlPSIzIj4yMDE5LTExLTI4LVdULS1BMTwvdmFsdWU+CiAgPC9CYXNpY0VudHJ5PgogIDxCYXNpY0VudHJ5PgogICA8bmFtZT5GaWxlSXNDdXN0b208L25hbWU+CiAgIDxmbGFncz4yNjI1MzA8L2ZsYWdzPgogICA8dmFsdWUgdHlwZT0iMSI+MDwvdmFsdWU+CiAgPC9CYXNpY0VudHJ5PgogIDxCYXNpY0VudHJ5PgogICA8bmFtZT5Qcm9qZWN0PC9uYW1lPgogICA8ZmxhZ3M+MjYzMDQyPC9mbGFncz4KICAgPHZhbHVlIHR5cGU9IjMiPjwvdmFsdWU+CiAgPC9CYXNpY0VudHJ5PgogIDxCYXNpY0VudHJ5PgogICA8bmFtZT5SYWNrUHJvY2Vzc2luZ09yZGVyPC9uYW1lPgogICA8ZmxhZ3M+MjYyNzg2PC9mbGFncz4KICAgPHZhbHVlIHR5cGU9IjIiPjA8L3ZhbHVlPgogIDwvQmFzaWNFbnRyeT4KICA8QmFzaWNFbnRyeT4KICAgPG5hbWU+UmVhZ2VudHM8L25hbWU+CiAgIDxmbGFncz4yNjIyNzQ8L2ZsYWdzPgogICA8QmFzaWNFbnRyeT4KICAgIDxuYW1lPlIxPC9uYW1lPgogICAgPGZsYWdzPjI2MjI3NDwvZmxhZ3M+CiAgICA8QmFzaWNFbnRyeT4KICAgICA8bmFtZT5FeHBpcmF0aW9uRGF0ZTwvbmFtZT4KICAgICA8ZmxhZ3M+MjYzMDQyPC9mbGFncz4KICAgICA8dmFsdWUgdHlwZT0iMyI+PC92YWx1ZT4KICAgIDwvQmFzaWNFbnRyeT4KICAgIDxCYXNpY0VudHJ5PgogICAgIDxuYW1lPkxvdE51bWJlcjwvbmFtZT4KICAgICA8ZmxhZ3M+MjYzMDQyPC9mbGFncz4KICAgICA8dmFsdWUgdHlwZT0iMyI+PC92YWx1ZT4KICAgIDwvQmFzaWNFbnRyeT4KICAgIDxCYXNpY0VudHJ5PgogICAgIDxuYW1lPlJlYWdlbnQ8L25hbWU+CiAgICAgPGZsYWdzPjI2MzA0MjwvZmxhZ3M+CiAgICAgPHZhbHVlIHR5cGU9IjMiPjwvdmFsdWU+CiAgICA8L0Jhc2ljRW50cnk+CiAgICA8QmFzaWNFbnRyeT4KICAgICA8bmFtZT5DYXRlZ29yeTwvbmFtZT4KICAgICA8ZmxhZ3M+MjYzMDQyPC9mbGFncz4KICAgICA8dmFsdWUgdHlwZT0iMyI+PC92YWx1ZT4KICAgIDwvQmFzaWNFbnRyeT4KICAgIDxCYXNpY0VudHJ5PgogICAgIDxuYW1lPkFjdGl2ZTwvbmFtZT4KICAgICA8ZmxhZ3M+MjYyNTMwPC9mbGFncz4KICAgICA8dmFsdWUgdHlwZT0iMSI+MDwvdmFsdWU+CiAgICA8L0Jhc2ljRW50cnk+CiAgICA8QmFzaWNFbnRyeT4KICAgICA8bmFtZT5UaW1lPC9uYW1lPgogICAgIDxmbGFncz4yNjI3ODY8L2ZsYWdzPgogICAgIDx2YWx1ZSB0eXBlPSIyIj4wPC92YWx1ZT4KICAgIDwvQmFzaWNFbnRyeT4KICAgIDxCYXNpY0VudHJ5PgogICAgIDxuYW1lPlRpdGVyPC9uYW1lPgogICAgIDxmbGFncz4yNjI3ODY8L2ZsYWdzPgogICAgIDx2YWx1ZSB0eXBlPSIyIj4wPC92YWx1ZT4KICAgIDwvQmFzaWNFbnRyeT4KICAgIDxCYXNpY0VudHJ5PgogICAgIDxuYW1lPlBhcmFsbGVsPC9uYW1lPgogICAgIDxmbGFncz4yNjI3ODY8L2ZsYWdzPgogICAgIDx2YWx1ZSB0eXBlPSIyIj4wPC92YWx1ZT4KICAgIDwvQmFzaWNFbnRyeT4KICAgIDxCYXNpY0VudHJ5PgogICAgIDxuYW1lPlByaW9yaXR5PC9uYW1lPgogICAgIDxmbGFncz4yNjI3ODY8L2ZsYWdzPgogICAgIDx2YWx1ZSB0eXBlPSIyIj4wPC92YWx1ZT4KICAgIDwvQmFzaWNFbnRyeT4KICAgIDxCYXNpY0VudHJ5PgogICAgIDxuYW1lPk1pblZvbHVtZTwvbmFtZT4KICAgICA8ZmxhZ3M+MjYyNzg2PC9mbGFncz4KICAgICA8dmFsdWUgdHlwZT0iMiI+MDwvdmFsdWU+CiAgICA8L0Jhc2ljRW50cnk+CiAgICA8QmFzaWNFbnRyeT4KICAgICA8bmFtZT5WaXNpYmxlPC9uYW1lPgogICAgIDxmbGFncz4yNjI3ODY8L2ZsYWdzPgogICAgIDx2YWx1ZSB0eXBlPSIyIj4zPC92YWx1ZT4KICAgIDwvQmFzaWNFbnRyeT4KICAgPC9CYXNpY0VudHJ5PgogICA8QmFzaWNFbnRyeT4KICAgIDxuYW1lPlIyPC9uYW1lPgogICAgPGZsYWdzPjI2MjI3NDwvZmxhZ3M+CiAgICA8QmFzaWNFbnRyeT4KICAgICA8bmFtZT5FeHBpcmF0aW9uRGF0ZTwvbmFtZT4KICAgICA8ZmxhZ3M+MjYzMDQyPC9mbGFncz4KICAgICA8dmFsdWUgdHlwZT0iMyI+PC92YWx1ZT4KICAgIDwvQmFzaWNFbnRyeT4KICAgIDxCYXNpY0VudHJ5PgogICAgIDxuYW1lPkxvdE51bWJlcjwvbmFtZT4KICAgICA8ZmxhZ3M+MjYzMDQyPC9mbGFncz4KICAgICA8dmFsdWUgdHlwZT0iMyI+PC92YWx1ZT4KICAgIDwvQmFzaWNFbnRyeT4KICAgIDxCYXNpY0VudHJ5PgogICAgIDxuYW1lPlJlYWdlbnQ8L25hbWU+CiAgICAgPGZsYWdzPjI2MzA0MjwvZmxhZ3M+CiAgICAgPHZhbHVlIHR5cGU9IjMiPjwvdmFsdWU+CiAgICA8L0Jhc2ljRW50cnk+CiAgICA8QmFzaWNFbnRyeT4KICAgICA8bmFtZT5DYXRlZ29yeTwvbmFtZT4KICAgICA8ZmxhZ3M+MjYzMDQyPC9mbGFncz4KICAgICA8dmFsdWUgdHlwZT0iMyI+PC92YWx1ZT4KICAgIDwvQmFzaWNFbnRyeT4KICAgIDxCYXNpY0VudHJ5PgogICAgIDxuYW1lPkFjdGl2ZTwvbmFtZT4KICAgICA8ZmxhZ3M+MjYyNTMwPC9mbGFncz4KICAgICA8dmFsdWUgdHlwZT0iMSI+MDwvdmFsdWU+CiAgICA8L0Jhc2ljRW50cnk+CiAgICA8QmFzaWNFbnRyeT4KICAgICA8bmFtZT5UaW1lPC9uYW1lPgogICAgIDxmbGFncz4yNjI3ODY8L2ZsYWdzPgogICAgIDx2YWx1ZSB0eXBlPSIyIj4wPC92YWx1ZT4KICAgIDwvQmFzaWNFbnRyeT4KICAgIDxCYXNpY0VudHJ5PgogICAgIDxuYW1lPlRpdGVyPC9uYW1lPgogICAgIDxmbGFncz4yNjI3ODY8L2ZsYWdzPgogICAgIDx2YWx1ZSB0eXBlPSIyIj4wPC92YWx1ZT4KICAgIDwvQmFzaWNFbnRyeT4KICAgIDxCYXNpY0VudHJ5PgogICAgIDxuYW1lPlBhcmFsbGVsPC9uYW1lPgogICAgIDxmbGFncz4yNjI3ODY8L2ZsYWdzPgogICAgIDx2YWx1ZSB0eXBlPSIyIj4wPC92YWx1ZT4KICAgIDwvQmFzaWNFbnRyeT4KICAgIDxCYXNpY0VudHJ5PgogICAgIDxuYW1lPlByaW9yaXR5PC9uYW1lPgogICAgIDxmbGFncz4yNjI3ODY8L2ZsYWdzPgogICAgIDx2YWx1ZSB0eXBlPSIyIj4wPC92YWx1ZT4KICAgIDwvQmFzaWNFbnRyeT4KICAgIDxCYXNpY0VudHJ5PgogICAgIDxuYW1lPk1pblZvbHVtZTwvbmFtZT4KICAgICA8ZmxhZ3M+MjYyNzg2PC9mbGFncz4KICAgICA8dmFsdWUgdHlwZT0iMiI+MDwvdmFsdWU+CiAgICA8L0Jhc2ljRW50cnk+CiAgICA8QmFzaWNFbnRyeT4KICAgICA8bmFtZT5WaXNpYmxlPC9uYW1lPgogICAgIDxmbGFncz4yNjI3ODY8L2ZsYWdzPgogICAgIDx2YWx1ZSB0eXBlPSIyIj4zPC92YWx1ZT4KICAgIDwvQmFzaWNFbnRyeT4KICAgPC9CYXNpY0VudHJ5PgogICA8QmFzaWNFbnRyeT4KICAgIDxuYW1lPlIzPC9uYW1lPgogICAgPGZsYWdzPjI2MjI3NDwvZmxhZ3M+CiAgICA8QmFzaWNFbnRyeT4KICAgICA8bmFtZT5FeHBpcmF0aW9uRGF0ZTwvbmFtZT4KICAgICA8ZmxhZ3M+MjYzMDQyPC9mbGFncz4KICAgICA8dmFsdWUgdHlwZT0iMyI+PC92YWx1ZT4KICAgIDwvQmFzaWNFbnRyeT4KICAgIDxCYXNpY0VudHJ5PgogICAgIDxuYW1lPkxvdE51bWJlcjwvbmFtZT4KICAgICA8ZmxhZ3M+MjYzMDQyPC9mbGFncz4KICAgICA8dmFsdWUgdHlwZT0iMyI+PC92YWx1ZT4KICAgIDwvQmFzaWNFbnRyeT4KICAgIDxCYXNpY0VudHJ5PgogICAgIDxuYW1lPlJlYWdlbnQ8L25hbWU+CiAgICAgPGZsYWdzPjI2MzA0MjwvZmxhZ3M+CiAgICAgPHZhbHVlIHR5cGU9IjMiPjwvdmFsdWU+CiAgICA8L0Jhc2ljRW50cnk+CiAgICA8QmFzaWNFbnRyeT4KICAgICA8bmFtZT5DYXRlZ29yeTwvbmFtZT4KICAgICA8ZmxhZ3M+MjYzMDQyPC9mbGFncz4KICAgICA8dmFsdWUgdHlwZT0iMyI+PC92YWx1ZT4KICAgIDwvQmFzaWNFbnRyeT4KICAgIDxCYXNpY0VudHJ5PgogICAgIDxuYW1lPkFjdGl2ZTwvbmFtZT4KICAgICA8ZmxhZ3M+MjYyNTMwPC9mbGFncz4KICAgICA8dmFsdWUgdHlwZT0iMSI+MDwvdmFsdWU+CiAgICA8L0Jhc2ljRW50cnk+CiAgICA8QmFzaWNFbnRyeT4KICAgICA8bmFtZT5UaW1lPC9uYW1lPgogICAgIDxmbGFncz4yNjI3ODY8L2ZsYWdzPgogICAgIDx2YWx1ZSB0eXBlPSIyIj4wPC92YWx1ZT4KICAgIDwvQmFzaWNFbnRyeT4KICAgIDxCYXNpY0VudHJ5PgogICAgIDxuYW1lPlRpdGVyPC9uYW1lPgogICAgIDxmbGFncz4yNjI3ODY8L2ZsYWdzPgogICAgIDx2YWx1ZSB0eXBlPSIyIj4wPC92YWx1ZT4KICAgIDwvQmFzaWNFbnRyeT4KICAgIDxCYXNpY0VudHJ5PgogICAgIDxuYW1lPlBhcmFsbGVsPC9uYW1lPgogICAgIDxmbGFncz4yNjI3ODY8L2ZsYWdzPgogICAgIDx2YWx1ZSB0eXBlPSIyIj4wPC92YWx1ZT4KICAgIDwvQmFzaWNFbnRyeT4KICAgIDxCYXNpY0VudHJ5PgogICAgIDxuYW1lPlByaW9yaXR5PC9uYW1lPgogICAgIDxmbGFncz4yNjI3ODY8L2ZsYWdzPgogICAgIDx2YWx1ZSB0eXBlPSIyIj4wPC92YWx1ZT4KICAgIDwvQmFzaWNFbnRyeT4KICAgIDxCYXNpY0VudHJ5PgogICAgIDxuYW1lPk1pblZvbHVtZTwvbmFtZT4KICAgICA8ZmxhZ3M+MjYyNzg2PC9mbGFncz4KICAgICA8dmFsdWUgdHlwZT0iMiI+MDwvdmFsdWU+CiAgICA8L0Jhc2ljRW50cnk+CiAgICA8QmFzaWNFbnRyeT4KICAgICA8bmFtZT5WaXNpYmxlPC9uYW1lPgogICAgIDxmbGFncz4yNjI3ODY8L2ZsYWdzPgogICAgIDx2YWx1ZSB0eXBlPSIyIj4zPC92YWx1ZT4KICAgIDwvQmFzaWNFbnRyeT4KICAgPC9CYXNpY0VudHJ5PgogICA8QmFzaWNFbnRyeT4KICAgIDxuYW1lPlI0PC9uYW1lPgogICAgPGZsYWdzPjI2MjI3NDwvZmxhZ3M+CiAgICA8QmFzaWNFbnRyeT4KICAgICA8bmFtZT5FeHBpcmF0aW9uRGF0ZTwvbmFtZT4KICAgICA8ZmxhZ3M+MjYzMDQyPC9mbGFncz4KICAgICA8dmFsdWUgdHlwZT0iMyI+PC92YWx1ZT4KICAgIDwvQmFzaWNFbnRyeT4KICAgIDxCYXNpY0VudHJ5PgogICAgIDxuYW1lPkxvdE51bWJlcjwvbmFtZT4KICAgICA8ZmxhZ3M+MjYzMDQyPC9mbGFncz4KICAgICA8dmFsdWUgdHlwZT0iMyI+PC92YWx1ZT4KICAgIDwvQmFzaWNFbnRyeT4KICAgIDxCYXNpY0VudHJ5PgogICAgIDxuYW1lPlJlYWdlbnQ8L25hbWU+CiAgICAgPGZsYWdzPjI2MzA0MjwvZmxhZ3M+CiAgICAgPHZhbHVlIHR5cGU9IjMiPjwvdmFsdWU+CiAgICA8L0Jhc2ljRW50cnk+CiAgICA8QmFzaWNFbnRyeT4KICAgICA8bmFtZT5DYXRlZ29yeTwvbmFtZT4KICAgICA8ZmxhZ3M+MjYzMDQyPC9mbGFncz4KICAgICA8dmFsdWUgdHlwZT0iMyI+PC92YWx1ZT4KICAgIDwvQmFzaWNFbnRyeT4KICAgIDxCYXNpY0VudHJ5PgogICAgIDxuYW1lPkFjdGl2ZTwvbmFtZT4KICAgICA8ZmxhZ3M+MjYyNTMwPC9mbGFncz4KICAgICA8dmFsdWUgdHlwZT0iMSI+MDwvdmFsdWU+CiAgICA8L0Jhc2ljRW50cnk+CiAgICA8QmFzaWNFbnRyeT4KICAgICA8bmFtZT5UaW1lPC9uYW1lPgogICAgIDxmbGFncz4yNjI3ODY8L2ZsYWdzPgogICAgIDx2YWx1ZSB0eXBlPSIyIj4wPC92YWx1ZT4KICAgIDwvQmFzaWNFbnRyeT4KICAgIDxCYXNpY0VudHJ5PgogICAgIDxuYW1lPlRpdGVyPC9uYW1lPgogICAgIDxmbGFncz4yNjI3ODY8L2ZsYWdzPgogICAgIDx2YWx1ZSB0eXBlPSIyIj4wPC92YWx1ZT4KICAgIDwvQmFzaWNFbnRyeT4KICAgIDxCYXNpY0VudHJ5PgogICAgIDxuYW1lPlBhcmFsbGVsPC9uYW1lPgogICAgIDxmbGFncz4yNjI3ODY8L2ZsYWdzPgogICAgIDx2YWx1ZSB0eXBlPSIyIj4wPC92YWx1ZT4KICAgIDwvQmFzaWNFbnRyeT4KICAgIDxCYXNpY0VudHJ5PgogICAgIDxuYW1lPlByaW9yaXR5PC9uYW1lPgogICAgIDxmbGFncz4yNjI3ODY8L2ZsYWdzPgogICAgIDx2YWx1ZSB0eXBlPSIyIj4wPC92YWx1ZT4KICAgIDwvQmFzaWNFbnRyeT4KICAgIDxCYXNpY0VudHJ5PgogICAgIDxuYW1lPk1pblZvbHVtZTwvbmFtZT4KICAgICA8ZmxhZ3M+MjYyNzg2PC9mbGFncz4KICAgICA8dmFsdWUgdHlwZT0iMiI+MDwvdmFsdWU+CiAgICA8L0Jhc2ljRW50cnk+CiAgICA8QmFzaWNFbnRyeT4KICAgICA8bmFtZT5WaXNpYmxlPC9uYW1lPgogICAgIDxmbGFncz4yNjI3ODY8L2ZsYWdzPgogICAgIDx2YWx1ZSB0eXBlPSIyIj4zPC92YWx1ZT4KICAgIDwvQmFzaWNFbnRyeT4KICAgPC9CYXNpY0VudHJ5PgogICA8QmFzaWNFbnRyeT4KICAgIDxuYW1lPlI1PC9uYW1lPgogICAgPGZsYWdzPjI2MjI3NDwvZmxhZ3M+CiAgICA8QmFzaWNFbnRyeT4KICAgICA8bmFtZT5FeHBpcmF0aW9uRGF0ZTwvbmFtZT4KICAgICA8ZmxhZ3M+MjYzMDQyPC9mbGFncz4KICAgICA8dmFsdWUgdHlwZT0iMyI+PC92YWx1ZT4KICAgIDwvQmFzaWNFbnRyeT4KICAgIDxCYXNpY0VudHJ5PgogICAgIDxuYW1lPkxvdE51bWJlcjwvbmFtZT4KICAgICA8ZmxhZ3M+MjYzMDQyPC9mbGFncz4KICAgICA8dmFsdWUgdHlwZT0iMyI+PC92YWx1ZT4KICAgIDwvQmFzaWNFbnRyeT4KICAgIDxCYXNpY0VudHJ5PgogICAgIDxuYW1lPlJlYWdlbnQ8L25hbWU+CiAgICAgPGZsYWdzPjI2MzA0MjwvZmxhZ3M+CiAgICAgPHZhbHVlIHR5cGU9IjMiPjwvdmFsdWU+CiAgICA8L0Jhc2ljRW50cnk+CiAgICA8QmFzaWNFbnRyeT4KICAgICA8bmFtZT5DYXRlZ29yeTwvbmFtZT4KICAgICA8ZmxhZ3M+MjYzMDQyPC9mbGFncz4KICAgICA8dmFsdWUgdHlwZT0iMyI+PC92YWx1ZT4KICAgIDwvQmFzaWNFbnRyeT4KICAgIDxCYXNpY0VudHJ5PgogICAgIDxuYW1lPkFjdGl2ZTwvbmFtZT4KICAgICA8ZmxhZ3M+MjYyNTMwPC9mbGFncz4KICAgICA8dmFsdWUgdHlwZT0iMSI+MDwvdmFsdWU+CiAgICA8L0Jhc2ljRW50cnk+CiAgICA8QmFzaWNFbnRyeT4KICAgICA8bmFtZT5UaW1lPC9uYW1lPgogICAgIDxmbGFncz4yNjI3ODY8L2ZsYWdzPgogICAgIDx2YWx1ZSB0eXBlPSIyIj4wPC92YWx1ZT4KICAgIDwvQmFzaWNFbnRyeT4KICAgIDxCYXNpY0VudHJ5PgogICAgIDxuYW1lPlRpdGVyPC9uYW1lPgogICAgIDxmbGFncz4yNjI3ODY8L2ZsYWdzPgogICAgIDx2YWx1ZSB0eXBlPSIyIj4wPC92YWx1ZT4KICAgIDwvQmFzaWNFbnRyeT4KICAgIDxCYXNpY0VudHJ5PgogICAgIDxuYW1lPlBhcmFsbGVsPC9uYW1lPgogICAgIDxmbGFncz4yNjI3ODY8L2ZsYWdzPgogICAgIDx2YWx1ZSB0eXBlPSIyIj4wPC92YWx1ZT4KICAgIDwvQmFzaWNFbnRyeT4KICAgIDxCYXNpY0VudHJ5PgogICAgIDxuYW1lPlByaW9yaXR5PC9uYW1lPgogICAgIDxmbGFncz4yNjI3ODY8L2ZsYWdzPgogICAgIDx2YWx1ZSB0eXBlPSIyIj4wPC92YWx1ZT4KICAgIDwvQmFzaWNFbnRyeT4KICAgIDxCYXNpY0VudHJ5PgogICAgIDxuYW1lPk1pblZvbHVtZTwvbmFtZT4KICAgICA8ZmxhZ3M+MjYyNzg2PC9mbGFncz4KICAgICA8dmFsdWUgdHlwZT0iMiI+MDwvdmFsdWU+CiAgICA8L0Jhc2ljRW50cnk+CiAgICA8QmFzaWNFbnRyeT4KICAgICA8bmFtZT5WaXNpYmxlPC9uYW1lPgogICAgIDxmbGFncz4yNjI3ODY8L2ZsYWdzPgogICAgIDx2YWx1ZSB0eXBlPSIyIj4yPC92YWx1ZT4KICAgIDwvQmFzaWNFbnRyeT4KICAgPC9CYXNpY0VudHJ5PgogICA8QmFzaWNFbnRyeT4KICAgIDxuYW1lPlI2PC9uYW1lPgogICAgPGZsYWdzPjI2MjI3NDwvZmxhZ3M+CiAgICA8QmFzaWNFbnRyeT4KICAgICA8bmFtZT5FeHBpcmF0aW9uRGF0ZTwvbmFtZT4KICAgICA8ZmxhZ3M+MjYzMDQyPC9mbGFncz4KICAgICA8dmFsdWUgdHlwZT0iMyI+PC92YWx1ZT4KICAgIDwvQmFzaWNFbnRyeT4KICAgIDxCYXNpY0VudHJ5PgogICAgIDxuYW1lPkxvdE51bWJlcjwvbmFtZT4KICAgICA8ZmxhZ3M+MjYzMDQyPC9mbGFncz4KICAgICA8dmFsdWUgdHlwZT0iMyI+PC92YWx1ZT4KICAgIDwvQmFzaWNFbnRyeT4KICAgIDxCYXNpY0VudHJ5PgogICAgIDxuYW1lPlJlYWdlbnQ8L25hbWU+CiAgICAgPGZsYWdzPjI2MzA0MjwvZmxhZ3M+CiAgICAgPHZhbHVlIHR5cGU9IjMiPjwvdmFsdWU+CiAgICA8L0Jhc2ljRW50cnk+CiAgICA8QmFzaWNFbnRyeT4KICAgICA8bmFtZT5DYXRlZ29yeTwvbmFtZT4KICAgICA8ZmxhZ3M+MjYzMDQyPC9mbGFncz4KICAgICA8dmFsdWUgdHlwZT0iMyI+PC92YWx1ZT4KICAgIDwvQmFzaWNFbnRyeT4KICAgIDxCYXNpY0VudHJ5PgogICAgIDxuYW1lPkFjdGl2ZTwvbmFtZT4KICAgICA8ZmxhZ3M+MjYyNTMwPC9mbGFncz4KICAgICA8dmFsdWUgdHlwZT0iMSI+MDwvdmFsdWU+CiAgICA8L0Jhc2ljRW50cnk+CiAgICA8QmFzaWNFbnRyeT4KICAgICA8bmFtZT5UaW1lPC9uYW1lPgogICAgIDxmbGFncz4yNjI3ODY8L2ZsYWdzPgogICAgIDx2YWx1ZSB0eXBlPSIyIj4wPC92YWx1ZT4KICAgIDwvQmFzaWNFbnRyeT4KICAgIDxCYXNpY0VudHJ5PgogICAgIDxuYW1lPlRpdGVyPC9uYW1lPgogICAgIDxmbGFncz4yNjI3ODY8L2ZsYWdzPgogICAgIDx2YWx1ZSB0eXBlPSIyIj4wPC92YWx1ZT4KICAgIDwvQmFzaWNFbnRyeT4KICAgIDxCYXNpY0VudHJ5PgogICAgIDxuYW1lPlBhcmFsbGVsPC9uYW1lPgogICAgIDxmbGFncz4yNjI3ODY8L2ZsYWdzPgogICAgIDx2YWx1ZSB0eXBlPSIyIj4wPC92YWx1ZT4KICAgIDwvQmFzaWNFbnRyeT4KICAgIDxCYXNpY0VudHJ5PgogICAgIDxuYW1lPlByaW9yaXR5PC9uYW1lPgogICAgIDxmbGFncz4yNjI3ODY8L2ZsYWdzPgogICAgIDx2YWx1ZSB0eXBlPSIyIj4wPC92YWx1ZT4KICAgIDwvQmFzaWNFbnRyeT4KICAgIDxCYXNpY0VudHJ5PgogICAgIDxuYW1lPk1pblZvbHVtZTwvbmFtZT4KICAgICA8ZmxhZ3M+MjYyNzg2PC9mbGFncz4KICAgICA8dmFsdWUgdHlwZT0iMiI+MDwvdmFsdWU+CiAgICA8L0Jhc2ljRW50cnk+CiAgICA8QmFzaWNFbnRyeT4KICAgICA8bmFtZT5WaXNpYmxlPC9uYW1lPgogICAgIDxmbGFncz4yNjI3ODY8L2ZsYWdzPgogICAgIDx2YWx1ZSB0eXBlPSIyIj4yPC92YWx1ZT4KICAgIDwvQmFzaWNFbnRyeT4KICAgPC9CYXNpY0VudHJ5PgogICA8QmFzaWNFbnRyeT4KICAgIDxuYW1lPlI3PC9uYW1lPgogICAgPGZsYWdzPjI2MjI3NDwvZmxhZ3M+CiAgICA8QmFzaWNFbnRyeT4KICAgICA8bmFtZT5FeHBpcmF0aW9uRGF0ZTwvbmFtZT4KICAgICA8ZmxhZ3M+MjYzMDQyPC9mbGFncz4KICAgICA8dmFsdWUgdHlwZT0iMyI+PC92YWx1ZT4KICAgIDwvQmFzaWNFbnRyeT4KICAgIDxCYXNpY0VudHJ5PgogICAgIDxuYW1lPkxvdE51bWJlcjwvbmFtZT4KICAgICA8ZmxhZ3M+MjYzMDQyPC9mbGFncz4KICAgICA8dmFsdWUgdHlwZT0iMyI+PC92YWx1ZT4KICAgIDwvQmFzaWNFbnRyeT4KICAgIDxCYXNpY0VudHJ5PgogICAgIDxuYW1lPlJlYWdlbnQ8L25hbWU+CiAgICAgPGZsYWdzPjI2MzA0MjwvZmxhZ3M+CiAgICAgPHZhbHVlIHR5cGU9IjMiPjwvdmFsdWU+CiAgICA8L0Jhc2ljRW50cnk+CiAgICA8QmFzaWNFbnRyeT4KICAgICA8bmFtZT5DYXRlZ29yeTwvbmFtZT4KICAgICA8ZmxhZ3M+MjYzMDQyPC9mbGFncz4KICAgICA8dmFsdWUgdHlwZT0iMyI+PC92YWx1ZT4KICAgIDwvQmFzaWNFbnRyeT4KICAgIDxCYXNpY0VudHJ5PgogICAgIDxuYW1lPkFjdGl2ZTwvbmFtZT4KICAgICA8ZmxhZ3M+MjYyNTMwPC9mbGFncz4KICAgICA8dmFsdWUgdHlwZT0iMSI+MDwvdmFsdWU+CiAgICA8L0Jhc2ljRW50cnk+CiAgICA8QmFzaWNFbnRyeT4KICAgICA8bmFtZT5UaW1lPC9uYW1lPgogICAgIDxmbGFncz4yNjI3ODY8L2ZsYWdzPgogICAgIDx2YWx1ZSB0eXBlPSIyIj4wPC92YWx1ZT4KICAgIDwvQmFzaWNFbnRyeT4KICAgIDxCYXNpY0VudHJ5PgogICAgIDxuYW1lPlRpdGVyPC9uYW1lPgogICAgIDxmbGFncz4yNjI3ODY8L2ZsYWdzPgogICAgIDx2YWx1ZSB0eXBlPSIyIj4wPC92YWx1ZT4KICAgIDwvQmFzaWNFbnRyeT4KICAgIDxCYXNpY0VudHJ5PgogICAgIDxuYW1lPlBhcmFsbGVsPC9uYW1lPgogICAgIDxmbGFncz4yNjI3ODY8L2ZsYWdzPgogICAgIDx2YWx1ZSB0eXBlPSIyIj4wPC92YWx1ZT4KICAgIDwvQmFzaWNFbnRyeT4KICAgIDxCYXNpY0VudHJ5PgogICAgIDxuYW1lPlByaW9yaXR5PC9uYW1lPgogICAgIDxmbGFncz4yNjI3ODY8L2ZsYWdzPgogICAgIDx2YWx1ZSB0eXBlPSIyIj4wPC92YWx1ZT4KICAgIDwvQmFzaWNFbnRyeT4KICAgIDxCYXNpY0VudHJ5PgogICAgIDxuYW1lPk1pblZvbHVtZTwvbmFtZT4KICAgICA8ZmxhZ3M+MjYyNzg2PC9mbGFncz4KICAgICA8dmFsdWUgdHlwZT0iMiI+MDwvdmFsdWU+CiAgICA8L0Jhc2ljRW50cnk+CiAgICA8QmFzaWNFbnRyeT4KICAgICA8bmFtZT5WaXNpYmxlPC9uYW1lPgogICAgIDxmbGFncz4yNjI3ODY8L2ZsYWdzPgogICAgIDx2YWx1ZSB0eXBlPSIyIj4yPC92YWx1ZT4KICAgIDwvQmFzaWNFbnRyeT4KICAgPC9CYXNpY0VudHJ5PgogICA8QmFzaWNFbnRyeT4KICAgIDxuYW1lPlI4PC9uYW1lPgogICAgPGZsYWdzPjI2MjI3NDwvZmxhZ3M+CiAgICA8QmFzaWNFbnRyeT4KICAgICA8bmFtZT5FeHBpcmF0aW9uRGF0ZTwvbmFtZT4KICAgICA8ZmxhZ3M+MjYzMDQyPC9mbGFncz4KICAgICA8dmFsdWUgdHlwZT0iMyI+PC92YWx1ZT4KICAgIDwvQmFzaWNFbnRyeT4KICAgIDxCYXNpY0VudHJ5PgogICAgIDxuYW1lPkxvdE51bWJlcjwvbmFtZT4KICAgICA8ZmxhZ3M+MjYzMDQyPC9mbGFncz4KICAgICA8dmFsdWUgdHlwZT0iMyI+PC92YWx1ZT4KICAgIDwvQmFzaWNFbnRyeT4KICAgIDxCYXNpY0VudHJ5PgogICAgIDxuYW1lPlJlYWdlbnQ8L25hbWU+CiAgICAgPGZsYWdzPjI2MzA0MjwvZmxhZ3M+CiAgICAgPHZhbHVlIHR5cGU9IjMiPjwvdmFsdWU+CiAgICA8L0Jhc2ljRW50cnk+CiAgICA8QmFzaWNFbnRyeT4KICAgICA8bmFtZT5DYXRlZ29yeTwvbmFtZT4KICAgICA8ZmxhZ3M+MjYzMDQyPC9mbGFncz4KICAgICA8dmFsdWUgdHlwZT0iMyI+PC92YWx1ZT4KICAgIDwvQmFzaWNFbnRyeT4KICAgIDxCYXNpY0VudHJ5PgogICAgIDxuYW1lPkFjdGl2ZTwvbmFtZT4KICAgICA8ZmxhZ3M+MjYyNTMwPC9mbGFncz4KICAgICA8dmFsdWUgdHlwZT0iMSI+MDwvdmFsdWU+CiAgICA8L0Jhc2ljRW50cnk+CiAgICA8QmFzaWNFbnRyeT4KICAgICA8bmFtZT5UaW1lPC9uYW1lPgogICAgIDxmbGFncz4yNjI3ODY8L2ZsYWdzPgogICAgIDx2YWx1ZSB0eXBlPSIyIj4wPC92YWx1ZT4KICAgIDwvQmFzaWNFbnRyeT4KICAgIDxCYXNpY0VudHJ5PgogICAgIDxuYW1lPlRpdGVyPC9uYW1lPgogICAgIDxmbGFncz4yNjI3ODY8L2ZsYWdzPgogICAgIDx2YWx1ZSB0eXBlPSIyIj4wPC92YWx1ZT4KICAgIDwvQmFzaWNFbnRyeT4KICAgIDxCYXNpY0VudHJ5PgogICAgIDxuYW1lPlBhcmFsbGVsPC9uYW1lPgogICAgIDxmbGFncz4yNjI3ODY8L2ZsYWdzPgogICAgIDx2YWx1ZSB0eXBlPSIyIj4wPC92YWx1ZT4KICAgIDwvQmFzaWNFbnRyeT4KICAgIDxCYXNpY0VudHJ5PgogICAgIDxuYW1lPlByaW9yaXR5PC9uYW1lPgogICAgIDxmbGFncz4yNjI3ODY8L2ZsYWdzPgogICAgIDx2YWx1ZSB0eXBlPSIyIj4wPC92YWx1ZT4KICAgIDwvQmFzaWNFbnRyeT4KICAgIDxCYXNpY0VudHJ5PgogICAgIDxuYW1lPk1pblZvbHVtZTwvbmFtZT4KICAgICA8ZmxhZ3M+MjYyNzg2PC9mbGFncz4KICAgICA8dmFsdWUgdHlwZT0iMiI+MDwvdmFsdWU+CiAgICA8L0Jhc2ljRW50cnk+CiAgICA8QmFzaWNFbnRyeT4KICAgICA8bmFtZT5WaXNpYmxlPC9uYW1lPgogICAgIDxmbGFncz4yNjI3ODY8L2ZsYWdzPgogICAgIDx2YWx1ZSB0eXBlPSIyIj4yPC92YWx1ZT4KICAgIDwvQmFzaWNFbnRyeT4KICAgPC9CYXNpY0VudHJ5PgogICA8QmFzaWNFbnRyeT4KICAgIDxuYW1lPlMxPC9uYW1lPgogICAgPGZsYWdzPjI2MjI3NDwvZmxhZ3M+CiAgICA8QmFzaWNFbnRyeT4KICAgICA8bmFtZT5FeHBpcmF0aW9uRGF0ZTwvbmFtZT4KICAgICA8ZmxhZ3M+MjYzMDQyPC9mbGFncz4KICAgICA8dmFsdWUgdHlwZT0iMyI+PC92YWx1ZT4KICAgIDwvQmFzaWNFbnRyeT4KICAgIDxCYXNpY0VudHJ5PgogICAgIDxuYW1lPkxvdE51bWJlcjwvbmFtZT4KICAgICA8ZmxhZ3M+MjYzMDQyPC9mbGFncz4KICAgICA8dmFsdWUgdHlwZT0iMyI+PC92YWx1ZT4KICAgIDwvQmFzaWNFbnRyeT4KICAgIDxCYXNpY0VudHJ5PgogICAgIDxuYW1lPlJlYWdlbnQ8L25hbWU+CiAgICAgPGZsYWdzPjI2MzA0MjwvZmxhZ3M+CiAgICAgPHZhbHVlIHR5cGU9IjMiPjwvdmFsdWU+CiAgICA8L0Jhc2ljRW50cnk+CiAgICA8QmFzaWNFbnRyeT4KICAgICA8bmFtZT5DYXRlZ29yeTwvbmFtZT4KICAgICA8ZmxhZ3M+MjYzMDQyPC9mbGFncz4KICAgICA8dmFsdWUgdHlwZT0iMyI+PC92YWx1ZT4KICAgIDwvQmFzaWNFbnRyeT4KICAgIDxCYXNpY0VudHJ5PgogICAgIDxuYW1lPkFjdGl2ZTwvbmFtZT4KICAgICA8ZmxhZ3M+MjYyNTMwPC9mbGFncz4KICAgICA8dmFsdWUgdHlwZT0iMSI+MDwvdmFsdWU+CiAgICA8L0Jhc2ljRW50cnk+CiAgICA8QmFzaWNFbnRyeT4KICAgICA8bmFtZT5UaW1lPC9uYW1lPgogICAgIDxmbGFncz4yNjI3ODY8L2ZsYWdzPgogICAgIDx2YWx1ZSB0eXBlPSIyIj4wPC92YWx1ZT4KICAgIDwvQmFzaWNFbnRyeT4KICAgIDxCYXNpY0VudHJ5PgogICAgIDxuYW1lPlRpdGVyPC9uYW1lPgogICAgIDxmbGFncz4yNjI3ODY8L2ZsYWdzPgogICAgIDx2YWx1ZSB0eXBlPSIyIj4wPC92YWx1ZT4KICAgIDwvQmFzaWNFbnRyeT4KICAgIDxCYXNpY0VudHJ5PgogICAgIDxuYW1lPlBhcmFsbGVsPC9uYW1lPgogICAgIDxmbGFncz4yNjI3ODY8L2ZsYWdzPgogICAgIDx2YWx1ZSB0eXBlPSIyIj4wPC92YWx1ZT4KICAgIDwvQmFzaWNFbnRyeT4KICAgIDxCYXNpY0VudHJ5PgogICAgIDxuYW1lPlByaW9yaXR5PC9uYW1lPgogICAgIDxmbGFncz4yNjI3ODY8L2ZsYWdzPgogICAgIDx2YWx1ZSB0eXBlPSIyIj4wPC92YWx1ZT4KICAgIDwvQmFzaWNFbnRyeT4KICAgIDxCYXNpY0VudHJ5PgogICAgIDxuYW1lPk1pblZvbHVtZTwvbmFtZT4KICAgICA8ZmxhZ3M+MjYyNzg2PC9mbGFncz4KICAgICA8dmFsdWUgdHlwZT0iMiI+MDwvdmFsdWU+CiAgICA8L0Jhc2ljRW50cnk+CiAgICA8QmFzaWNFbnRyeT4KICAgICA8bmFtZT5WaXNpYmxlPC9uYW1lPgogICAgIDxmbGFncz4yNjI3ODY8L2ZsYWdzPgogICAgIDx2YWx1ZSB0eXBlPSIyIj43PC92YWx1ZT4KICAgIDwvQmFzaWNFbnRyeT4KICAgPC9CYXNpY0VudHJ5PgogICA8QmFzaWNFbnRyeT4KICAgIDxuYW1lPlMyPC9uYW1lPgogICAgPGZsYWdzPjI2MjI3NDwvZmxhZ3M+CiAgICA8QmFzaWNFbnRyeT4KICAgICA8bmFtZT5FeHBpcmF0aW9uRGF0ZTwvbmFtZT4KICAgICA8ZmxhZ3M+MjYzMDQyPC9mbGFncz4KICAgICA8dmFsdWUgdHlwZT0iMyI+PC92YWx1ZT4KICAgIDwvQmFzaWNFbnRyeT4KICAgIDxCYXNpY0VudHJ5PgogICAgIDxuYW1lPkxvdE51bWJlcjwvbmFtZT4KICAgICA8ZmxhZ3M+MjYzMDQyPC9mbGFncz4KICAgICA8dmFsdWUgdHlwZT0iMyI+PC92YWx1ZT4KICAgIDwvQmFzaWNFbnRyeT4KICAgIDxCYXNpY0VudHJ5PgogICAgIDxuYW1lPlJlYWdlbnQ8L25hbWU+CiAgICAgPGZsYWdzPjI2MzA0MjwvZmxhZ3M+CiAgICAgPHZhbHVlIHR5cGU9IjMiPjwvdmFsdWU+CiAgICA8L0Jhc2ljRW50cnk+CiAgICA8QmFzaWNFbnRyeT4KICAgICA8bmFtZT5DYXRlZ29yeTwvbmFtZT4KICAgICA8ZmxhZ3M+MjYzMDQyPC9mbGFncz4KICAgICA8dmFsdWUgdHlwZT0iMyI+PC92YWx1ZT4KICAgIDwvQmFzaWNFbnRyeT4KICAgIDxCYXNpY0VudHJ5PgogICAgIDxuYW1lPkFjdGl2ZTwvbmFtZT4KICAgICA8ZmxhZ3M+MjYyNTMwPC9mbGFncz4KICAgICA8dmFsdWUgdHlwZT0iMSI+MDwvdmFsdWU+CiAgICA8L0Jhc2ljRW50cnk+CiAgICA8QmFzaWNFbnRyeT4KICAgICA8bmFtZT5UaW1lPC9uYW1lPgogICAgIDxmbGFncz4yNjI3ODY8L2ZsYWdzPgogICAgIDx2YWx1ZSB0eXBlPSIyIj4wPC92YWx1ZT4KICAgIDwvQmFzaWNFbnRyeT4KICAgIDxCYXNpY0VudHJ5PgogICAgIDxuYW1lPlRpdGVyPC9uYW1lPgogICAgIDxmbGFncz4yNjI3ODY8L2ZsYWdzPgogICAgIDx2YWx1ZSB0eXBlPSIyIj4wPC92YWx1ZT4KICAgIDwvQmFzaWNFbnRyeT4KICAgIDxCYXNpY0VudHJ5PgogICAgIDxuYW1lPlBhcmFsbGVsPC9uYW1lPgogICAgIDxmbGFncz4yNjI3ODY8L2ZsYWdzPgogICAgIDx2YWx1ZSB0eXBlPSIyIj4wPC92YWx1ZT4KICAgIDwvQmFzaWNFbnRyeT4KICAgIDxCYXNpY0VudHJ5PgogICAgIDxuYW1lPlByaW9yaXR5PC9uYW1lPgogICAgIDxmbGFncz4yNjI3ODY8L2ZsYWdzPgogICAgIDx2YWx1ZSB0eXBlPSIyIj4wPC92YWx1ZT4KICAgIDwvQmFzaWNFbnRyeT4KICAgIDxCYXNpY0VudHJ5PgogICAgIDxuYW1lPk1pblZvbHVtZTwvbmFtZT4KICAgICA8ZmxhZ3M+MjYyNzg2PC9mbGFncz4KICAgICA8dmFsdWUgdHlwZT0iMiI+MDwvdmFsdWU+CiAgICA8L0Jhc2ljRW50cnk+CiAgICA8QmFzaWNFbnRyeT4KICAgICA8bmFtZT5WaXNpYmxlPC9uYW1lPgogICAgIDxmbGFncz4yNjI3ODY8L2ZsYWdzPgogICAgIDx2YWx1ZSB0eXBlPSIyIj43PC92YWx1ZT4KICAgIDwvQmFzaWNFbnRyeT4KICAgPC9CYXNpY0VudHJ5PgogIDwvQmFzaWNFbnRyeT4KICA8QmFzaWNFbnRyeT4KICAgPG5hbWU+U2FtcGxlczwvbmFtZT4KICAgPGZsYWdzPjI2MjI3NDwvZmxhZ3M+CiAgIDxCYXNpY0VudHJ5PgogICAgPG5hbWU+MDwvbmFtZT4KICAgIDxmbGFncz4yNjIyNzQ8L2ZsYWdzPgogICAgPEJhc2ljRW50cnk+CiAgICAgPG5hbWU+QW5ub3RhdGlvbjwvbmFtZT4KICAgICA8ZmxhZ3M+MjYzMDQyPC9mbGFncz4KICAgICA8dmFsdWUgdHlwZT0iMyI+Q0ZQL1Zpb0JsdWUKVmlvR3JlZW4KUEUKZHNSZWQvdHhSZWQKbUthdGUvQVBDClBFLVZpbzc3MApHRlAvRklUQwpQSS9MU1MtbUthdGU8L3ZhbHVlPgogICAgPC9CYXNpY0VudHJ5PgogICAgPEJhc2ljRW50cnk+CiAgICAgPG5hbWU+UmVhZ2VudHM8L25hbWU+CiAgICAgPGZsYWdzPjI2MzU1NDwvZmxhZ3M+CiAgICAgPHZhbHVlIHR5cGU9IjUiPjB4MDwvdmFsdWU+CiAgICA8L0Jhc2ljRW50cnk+CiAgICA8QmFzaWNFbnRyeT4KICAgICA8bmFtZT5GbG93UmF0ZTwvbmFtZT4KICAgICA8ZmxhZ3M+MjYzMDQyPC9mbGFncz4KICAgICA8dmFsdWUgdHlwZT0iMyI+TG93PC92YWx1ZT4KICAgIDwvQmFzaWNFbnRyeT4KICAgIDxCYXNpY0VudHJ5PgogICAgIDxuYW1lPkF1dG9GbG93UmF0ZTwvbmFtZT4KICAgICA8ZmxhZ3M+MjYyNTMwPC9mbGFncz4KICAgICA8dmFsdWUgdHlwZT0iMSI+MDwvdmFsdWU+CiAgICA8L0Jhc2ljRW50cnk+CiAgICA8QmFzaWNFbnRyeT4KICAgICA8bmFtZT5FdmVudExpbWl0PC9uYW1lPgogICAgIDxmbGFncz4yNjI3ODY8L2ZsYWdzPgogICAgIDx2YWx1ZSB0eXBlPSIyIj4xMDAwMDwvdmFsdWU+CiAgICA8L0Jhc2ljRW50cnk+CiAgICA8QmFzaWNFbnRyeT4KICAgICA8bmFtZT5FdmVudExpbWl0ZWQ8L25hbWU+CiAgICAgPGZsYWdzPjI2MjUzMDwvZmxhZ3M+CiAgICAgPHZhbHVlIHR5cGU9IjEiPjA8L3ZhbHVlPgogICAgPC9CYXNpY0VudHJ5PgogICAgPEJhc2ljRW50cnk+CiAgICAgPG5hbWU+R2F0ZTwvbmFtZT4KICAgICA8ZmxhZ3M+MjYzMDQyPC9mbGFncz4KICAgICA8dmFsdWUgdHlwZT0iMyI+PC92YWx1ZT4KICAgIDwvQmFzaWNFbnRyeT4KICAgIDxCYXNpY0VudHJ5PgogICAgIDxuYW1lPkdhdGVGbGFnczwvbmFtZT4KICAgICA8ZmxhZ3M+MjYyNzg2PC9mbGFncz4KICAgICA8dmFsdWUgdHlwZT0iMiI+MDwvdmFsdWU+CiAgICA8L0Jhc2ljRW50cnk+CiAgICA8QmFzaWNFbnRyeT4KICAgICA8bmFtZT5Nb2RlPC9uYW1lPgogICAgIDxmbGFncz4yNjMwNDI8L2ZsYWdzPgogICAgIDx2YWx1ZSB0eXBlPSIzIj5TdGFuZGFyZDwvdmFsdWU+CiAgICA8L0Jhc2ljRW50cnk+CiAgICA8QmFzaWNFbnRyeT4KICAgICA8bmFtZT5TZXBhcmF0aW9uVm9sdW1lPC9uYW1lPgogICAgIDxmbGFncz4yNjI3ODY8L2ZsYWdzPgogICAgIDx2YWx1ZSB0eXBlPSIyIj4yMDA8L3ZhbHVlPgogICAgPC9CYXNpY0VudHJ5PgogICAgPEJhc2ljRW50cnk+CiAgICAgPG5hbWU+U2FtcGxlVm9sdW1lPC9uYW1lPgogICAgIDxmbGFncz4yNjI3ODY8L2ZsYWdzPgogICAgIDx2YWx1ZSB0eXBlPSIyIj4xMDA8L3ZhbHVlPgogICAgPC9CYXNpY0VudHJ5PgogICAgPEJhc2ljRW50cnk+CiAgICAgPG5hbWU+UGVyZm9ybUF1dG9MYWJlbGluZzwvbmFtZT4KICAgICA8ZmxhZ3M+MjYyNTMwPC9mbGFncz4KICAgICA8dmFsdWUgdHlwZT0iMSI+MDwvdmFsdWU+CiAgICA8L0Jhc2ljRW50cnk+CiAgICA8QmFzaWNFbnRyeT4KICAgICA8bmFtZT5NaXhpbmdQYXJhbWV0ZXJzPC9uYW1lPgogICAgIDxmbGFncz4yNjIyNzQ8L2ZsYWdzPgogICAgPC9CYXNpY0VudHJ5PgogICAgPEJhc2ljRW50cnk+CiAgICAgPG5hbWU+TWl4aW5nRnJlcXVlbmN5PC9uYW1lPgogICAgIDxmbGFncz4yNjI3ODY8L2ZsYWdzPgogICAgIDx2YWx1ZSB0eXBlPSIyIj4wPC92YWx1ZT4KICAgIDwvQmFzaWNFbnRyeT4KICAgIDxCYXNpY0VudHJ5PgogICAgIDxuYW1lPk1peGluZ0R1cmF0aW9uPC9uYW1lPgogICAgIDxmbGFncz4yNjI3ODY8L2ZsYWdzPgogICAgIDx2YWx1ZSB0eXBlPSIyIj4wPC92YWx1ZT4KICAgIDwvQmFzaWNFbnRyeT4KICAgIDxCYXNpY0VudHJ5PgogICAgIDxuYW1lPk1peGluZ0FsZ29yaXRobTwvbmFtZT4KICAgICA8ZmxhZ3M+MjYyNzg2PC9mbGFncz4KICAgICA8dmFsdWUgdHlwZT0iMiI+MDwvdmFsdWU+CiAgICA8L0Jhc2ljRW50cnk+CiAgICA8QmFzaWNFbnRyeT4KICAgICA8bmFtZT5NaXhpbmdEZXZpY2U8L25hbWU+CiAgICAgPGZsYWdzPjI2MzA0MjwvZmxhZ3M+CiAgICAgPHZhbHVlIHR5cGU9IjMiPk5vbmVNaXhlcjwvdmFsdWU+CiAgICA8L0Jhc2ljRW50cnk+CiAgICA8QmFzaWNFbnRyeT4KICAgICA8bmFtZT5NaXhpbmdLZXk8L25hbWU+CiAgICAgPGZsYWdzPjI2MzA0MjwvZmxhZ3M+CiAgICAgPHZhbHVlIHR5cGU9IjMiPk9mZjwvdmFsdWU+CiAgICA8L0Jhc2ljRW50cnk+CiAgICA8QmFzaWNFbnRyeT4KICAgICA8bmFtZT5NaXhpbmdOYW1lPC9uYW1lPgogICAgIDxmbGFncz4yNjMwNDI8L2ZsYWdzPgogICAgIDx2YWx1ZSB0eXBlPSIzIj5PZmY8L3ZhbHVlPgogICAgPC9CYXNpY0VudHJ5PgogICAgPEJhc2ljRW50cnk+CiAgICAgPG5hbWU+VXNlTGlxdWlkRGV0ZWN0aW9uPC9uYW1lPgogICAgIDxmbGFncz4yNjI1MzA8L2ZsYWdzPgogICAgIDx2YWx1ZSB0eXBlPSIxIj4wPC92YWx1ZT4KICAgIDwvQmFzaWNFbnRyeT4KICAgIDxCYXNpY0VudHJ5PgogICAgIDxuYW1lPlNhbXBsZUlkPC9uYW1lPgogICAgIDxmbGFncz4yNjMwNDI8L2ZsYWdzPgogICAgIDx2YWx1ZSB0eXBlPSIzIj5XVDwvdmFsdWU+CiAgICA8L0Jhc2ljRW50cnk+CiAgICA8QmFzaWNFbnRyeT4KICAgICA8bmFtZT5QYXRpZW50SWQ8L25hbWU+CiAgICAgPGZsYWdzPjI2MzA0MjwvZmxhZ3M+CiAgICAgPHZhbHVlIHR5cGU9IjMiPjwvdmFsdWU+CiAgICA8L0Jhc2ljRW50cnk+CiAgICA8QmFzaWNFbnRyeT4KICAgICA8bmFtZT5Hcm91cDwvbmFtZT4KICAgICA8ZmxhZ3M+MjYyNzg2PC9mbGFncz4KICAgICA8dmFsdWUgdHlwZT0iMiI+MDwvdmFsdWU+CiAgICA8L0Jhc2ljRW50cnk+CiAgICA8QmFzaWNFbnRyeT4KICAgICA8bmFtZT5TdGF0ZTwvbmFtZT4KICAgICA8ZmxhZ3M+MjYyNzg2PC9mbGFncz4KICAgICA8dmFsdWUgdHlwZT0iMiI+MjwvdmFsdWU+CiAgICA8L0Jhc2ljRW50cnk+CiAgICA8QmFzaWNFbnRyeT4KICAgICA8bmFtZT5BZHZhbmNlZDwvbmFtZT4KICAgICA8ZmxhZ3M+MjYyNzg2PC9mbGFncz4KICAgICA8dmFsdWUgdHlwZT0iMiI+MTk2NjA5PC92YWx1ZT4KICAgIDwvQmFzaWNFbnRyeT4KICAgIDxCYXNpY0VudHJ5PgogICAgIDxuYW1lPkFuYWx5c2lzVGVtcGxhdGU8L25hbWU+CiAgICAgPGZsYWdzPjI2MzA0MjwvZmxhZ3M+CiAgICAgPHZhbHVlIHR5cGU9IjMiPipCbGFFUiBkaWZmPC92YWx1ZT4KICAgIDwvQmFzaWNFbnRyeT4KICAgIDxCYXNpY0VudHJ5PgogICAgIDxuYW1lPkluc3RydW1lbnRTZXR0aW5nPC9uYW1lPgogICAgIDxmbGFncz4yNjMwNDI8L2ZsYWdzPgogICAgIDx2YWx1ZSB0eXBlPSIzIj4qQmxhRVIgZGlmZiB3aXRoIENPTVA8L3ZhbHVlPgogICAgPC9CYXNpY0VudHJ5PgogICAgPEJhc2ljRW50cnk+CiAgICAgPG5hbWU+QWR2YW5jZWRNb2RlPC9uYW1lPgogICAgIDxmbGFncz4yNjMwNDI8L2ZsYWdzPgogICAgIDx2YWx1ZSB0eXBlPSIzIj48L3ZhbHVlPgogICAgPC9CYXNpY0VudHJ5PgogICAgPEJhc2ljRW50cnk+CiAgICAgPG5hbWU+QWR2YW5jZWRTdWJNb2RlPC9uYW1lPgogICAgIDxmbGFncz4yNjMwNDI8L2ZsYWdzPgogICAgIDx2YWx1ZSB0eXBlPSIzIj48L3ZhbHVlPgogICAgPC9CYXNpY0VudHJ5PgogICA8L0Jhc2ljRW50cnk+CiAgPC9CYXNpY0VudHJ5PgogPC9CYXNpY0VudHJ5PgogPEJhc2ljRW50cnk+CiAgPG5hbWU+Q29uZmlndXJhdGlvbjwvbmFtZT4KICA8ZmxhZ3M+MjYzMDQyPC9mbGFncz4KICA8dmFsdWUgdHlwZT0iMyI+VnliPC92YWx1ZT4KIDwvQmFzaWNFbnRyeT4KIDxCYXNpY0VudHJ5PgogIDxuYW1lPkZpbGVUeXBlPC9uYW1lPgogIDxmbGFncz4yNjMwNDI8L2ZsYWdzPgogIDx2YWx1ZSB0eXBlPSIzIj5FeHBlcmltZW50PC92YWx1ZT4KIDwvQmFzaWNFbnRyeT4KIDxCYXNpY0VudHJ5PgogIDxuYW1lPkNoZWNrc3VtPC9uYW1lPgogIDxmbGFncz4yNjI5MTQ8L2ZsYWdzPgogIDx2YWx1ZSB0eXBlPSIzIj40ZjRhMGM5YWQ1YWI0YWMxNGI4Y2NlYjllYzAzNGQyMzwvdmFsdWU+CiA8L0Jhc2ljRW50cnk+CjwvQmFzaWNFbnRyeT4K/@MB_WELLINFOS/d2lzIDEgMSAxNiBTaW5nbGUgdHViZSByYWNrIDAgMCAyIFdUIDAgMTEgMjAxOS1Ob3YtMjggOCAxMjoyMDoxMSA=/@MB_SESSIONID/2094c3e8-0a60-4fe8-8c06-ee6b945346fa/   23660                                                                                                                                                                                                                                                                                                                                                                                                                                                                                                                                                                                                                                                                                                                                                                                                                                                                                                                                                                                                                                                                                                                                                                                                                                                                                                                                                                                                                                                                                                                                                                                                                                                                                                                                                                                                                                                                                                                                                                                                                                                                                                                                                                                                                                                                                                                                                                                                                                                                                                                                                                                                                                                      8¸T9wÌ+2wÌ+2>Ëó:ÀM·>¡ès>d@?óh>Ä0>Çe(?ºÅ;µÄ;¡e?û÷;M;lj?)L;zìN;â,?À±?z}?÷!?Êá9wÌ«2wÌ«2>Ëó:)>W9>¢âC?Àc©=v[=S&?yó+:«Az:½å¯>~'!=1;æ<
13?Î¡8ô¾¸7L?4Y-;Õùò:î£6?ê:YÙ3YÙ3>Ëó:7Îµ>`i>lNG?ÅÆ>ûz>ö'?Îóû;Ü»÷;ý-?òU;^ç:«U?°C_<é`<0º7?*?×]?Ú?:wÌ+3wÌ+3>Ëó:ÊsÎ>>ûF?çà>½ãã=&?&Õ";óF	;Ô?i½=t}=<??m':£s9¹	M?õ£>¥>&×?½ã_:¿V3¿V3>Ëó:ØÍ>c>°B?î,>Òö>½$?îï;"§;{ü?§#>|Hä=dé6?¨{:@Ä[9¦>?þ3?Ë?iq?Ä¦:YÙ3YÙ3>Ëó:ôß>>
]F?ß!>¸âQ>Êë*?ôöð;ß-þ;Ù°ò>G:p;±;I?J<·L<5â;?3 ?Î?(æ?éÉ:èR3èR3
l;äR >©~V>ÉX??'m>2®9>{#?»;!á;ÿ	?q:|:¦´ì>FÃ+<ÕÅ<çi*?°G
?Ë_î>4?ÀuË:wÌ«3wÌ«3
l;ëÙ¡>X«U>êA?>dM>
.$?Ø©¢;¥>;þÝ?KaM:^Õ:Ê·v>â<7ÓÜ;I¹4?Âvì>èGÉ>´_?Ñ1Ì:FÁ3FÁ3
l;A¥>æ¸I>0é=?x¥L>o¦">±!?B$ª;db®;Åù>F¼9äB:÷<>qß9<ý<3?Fgê>°Ò>ôÙ?DÎ:¿Ö3¿Ö3
l;\¿>þz>ìC?Q>Í"#>rk$?§4Ù;0É;gå	?A:U¬:u_>$lQ<½<¯g2?3?sý>Ð?AÛ:$9ì3$9ì3
l;Ú£®=±W=ò?u[p?æâÐ>ØH?äáØ<*ì<<ñ?Äþ;ûR$;{sÆ?'jß9ÚyW9¹F?§<(ß;²-?¯;ß:YÙ4YÙ4
l;ëF>bPG>t»??h(&>>1$?@e`;jz;õÕ>zY¸:P$½:ù>xé;H;[|*?ÔpN>{33>ït?'Tï:!4!4
l;ÈÊè>Ö>5ÝF?v×?«à>qí(?<ù<?Øñª;tû};M,?§h+;ÚY
;D]?J%n?%xH?q?ùÁÿ:èR4èR4
l;ÚÝ>i>LJ?!¹Ý> ¦>Ö*?h_<
n<yØï>Vb;ù(¾:R?é«<¼óv<2?A39?_&?åØ?è·;°!4°!4
l;
Ì>0>éæB?Oã£>¦<z>©'?î< <è%ç>BÊ;P/ß:ß?¿ä=I¼<Q{3?æÝ?}?ÂI?v<;wÌ+4wÌ+4
l;z¶²>o>û>?&?>#n>"?®pÔ;à8Þ;+»ô>c9;Æ:3C?¹
<[T<Z],?½þ=þãá=÷X?ÂÈ;>64>64
l;Cù>«R>À8M?>e^>
f1?Öõt<mk<Â.?þü`;fr3;| ?¯»<×m}<&b=?·Lù>Ü¨Ä>C"?,;FA4FA4
l;çù¾>V+z>bmC?u>¶E>>%?·èÅ;VÔ;=î>DÕ:3
æ:|>Ét<pg1<n/?ÊF?°?M³?
;ÍL4ÍL4
l;ßWÍ>Vv>mF?m@¡>7ýx>ÆÊ%?OQ<Òr<./þ>G9";Lõ:íL)?}<6<DÑ8?î¬>V>;Ê?;¿V4¿V4
l;=¸<×
B?µë£<hb<n#?;:L:Öð¢>U<:g×0:I?Oí:ÑRÌ:{½?¶Æ<èj¹<É¹?ªE ;\|a4\|a4
l;²ÎÒ> $>3F?=e>Õ
0>.&?¿+<<N?àáC:2ä:o¿[>iÂ<,ÓM<,-?àû?I?eõ?Ù+;$9l4$9l4
l;òJX>>ÕrA?v.²>k><*%?Ò`;yÅ];ÉÂ?ÂÀl;0;;ä!?Ñ"<Nè;ä2?¶î;µ;®|?äÕ:;ëõv4ëõv4
l;|Õ¤>7f]>1>?¡Å>«ªX>_%%?
K;áè;?û>×r@:Ë1	;3>{sC<uY<å.?aÜ>;ÕÃ>2(?p5D;YÙ4YÙ4
l;vº>Ít>ÌB?|+Ô=.N¦=éL#?iÈÔ:áùÃ:)ú
?ßI~=t ,=?=?î1:ñ:/5?9aÂ<¸î©<(j?ñÐj;½74½74
l;­>¯c>Y*C?J=[=l'?*%Ò:f:_å<?w	=VË<¯-?¸59 Ý80?6C;Ä5';3I?¤;!4!4
l;fª×>ÙV>I?Æ{µ>þ]>Çâ'?g
<¯<f?\\;:
;SH?ÏÆP<Çc<ði2?êË>p¦©>1¢?U;ô4ô4
l;]Ë>Eø>ò>E?
8>a>Ã=(?¶í;àèï;r§ý>Á[;Òù0;Rk?ÅÓO<6Ú<`à4?o	?Ûç>E?1á;èR4èR4D/#;À>Ëjp>ÉM?²¡È>Z/>$,?¾Ò½;@ù¤;ÄG?¹9>;38
;*)0?#Rè;°;³ÍE?4´>í>K(?;L±4L±4D/#; ÛÀ>to>Ï.N?¬)?3Sø>ë.?¨/<f-<<ë?";&2;Þ 8?7<§L<iB?Ü0ù>NÄ>M©"?ù¬¥;°¡4°¡4D/#;#
>ÚÎ>>¨@A?Ã>vI`>[$?y;ó­;£¢õ>é+;^¡;·?H	g<Èö*<Ê,?IÇ>Á©>½¿?k ª;n¦4n¦4D/#;7Î>$g>UñB?¸>¯Ýd>WZ&?Y|<ÿñ;ú'?q;æúï:­  ? `<øÏe<Wè+?])?r?¢õ?XÛ¬;wÌ«4wÌ«4D/#;TRË>Ò>B?¯¤H>Z>(¥%?7ÑØ;Ìí¸;`?~È2;U'ú:'ö6?pEs<¯r+<µ¡5?5ÙB?Ê ?_?Ú3·;Û*±4Û*±4D/#;DO<6d<üd?R0>ÙÆï=Óè;?(
I;^õ/;Ä>?à[É;À d;Üõa?¤G:yä9t-·?kW;s
;üÎ<?:
¹;>¶4>¶4D/#;µ>PÆw>(;?O>ÐÜ#>."?'bå;>è;õü>U';Mã:[<?¤æ<|l<tB*?ÔÏ+?­¡?Â?y¹;¢ç»4¢ç»4D/#;ÅøÓ>ã×>ÁÕD?rùÉ>ÍP>'?Ð;ÙÀ;¾
?)ê:´¤:-ô6?»¥¬<Ïq<ÈÇ6?ú?é?ÓX?Ûº;FÁ4FÁ4D/#;¥>	:_>ðã=?7"c>Ï3>mc"?¥×;Cæ;#ï>Þ:îfÊ:q?Êì<!I<V¤0?W?áS?Ó?*½;j¤Æ4j¤Æ4D/#;"tÔ>V¼>káF?<þ>¿>Íç)?9¥<9Øô;Z°
?6Þ;´:;	=?¸º<Âìj<"K?]>]ñ3>\5?¿½¿;ÍÌ4ÍÌ4D/#;"°>%k>RÖ??m±>só>TF"?T¦<ö7#<½ç>[F;D¶ð:1ò!?/¤<LL<_ì*?à'0?ó??Ä;1aÑ41aÑ4{ò0; >ØF>Â×:?Ý=ú¢n=2Í?8e;¶e;ÍIà>x=´ÖÞ<¡j)?ã9 ln9Þ%?â+³>é>áQ?kÈ;¿Ö4¿Ö4{ò0;°>Ð}D>xj@?WÀ>l>^ù"?I`Ó;¦ã;Û²í>Ò­.;_u ;
X?<Î[<¨â-?ûg6?ö
?ØÊ?ò×;øÜ4øÜ4{ò0;C¼¨>íÒ^>¸ÛA?­Ã>aý>ü!?At<Ò<~|î>Ü8;qB;Z&?zDÚ<*ª¡<Wº,?+"?Òð}?±U??ë;\|á4\|á4$ÑK;DÏ>ÐÄ>(ÛD?i¯Ï> F >·Ü%?2<j,<Õ?«²ü:@åì:Õ?Ç³<F<¢Ã2?!_1?©?±?£÷;ÀÚæ4ÀÚæ4$ÑK;þÌ>º>¾ÒB?u~>Í]d>pW%?><Ùß<\¾÷>«´2;6;Ûî'?s<-C<[*?¤á\>Ï¨?>?ú°ÿ;$9ì4$9ì4$ÑK;*°>Än>_á<?ó>AX>x°!?ï°;Ü®;Nà?ñO;1Qô:Uù?<L¿;kê0?]¶«>  >c?<ñ4ñ4Wg;Ã>è«>RÔ:?qD®=W=ôi"?Ú:øhø:?>;O=é±=øÝ5?àq·8E,?;G;É#;SD?dI<ëõö4ëõö4Wg;£0¯>ÊÜn>^Â;?ëÖ^>þ2>Z?HÄ;ãÔ;Ëfì>2Þ:Yù:ã$;?Ö<4 Q<ö%?¦^?69?¢H?dA<OTü4OTü4Wg;I¼>f>º<?¼\>+Å.>{,!?MÀ;^Ê;
?(>:{pÂ:ïS·> 5<°ç<SH+?©ã>ôÌw>?£¡&<YÙ5YÙ5o;¬]>±V>ü>?Ìw>âÔö=¡4 ?çt;B¸;IÙ>Íí:$ü¦:~H6?¸9?9¸"?!5?) ?Í?é{(<55o;f>ÏNO>æ??E>`ea>4E%?=ö;5ú;}^ü>ùäã:¿¯:I?;¨<·E|<+?#H?Øé0?ÒÍ?×9<½75½75o;[>¯71>²À=?ÔbF>ôu>©D!?õ ;Ó¢;äç>:¼:f?­:?«¬3<â<Q)?±*?:ì>We?c=<ïæ5ïæ5o;²>ÜHG>x=?
>
â='¹?$J;Åg;
Fß>Ê;ù­õ:"^
?¼ö5<½ø	<H(?¦eF>½1>
ý?a><!5!5o; ªf>rñ>vU=?J/¾>@ù>I?f$<·~5<Ìzç>Ý[o;Ü¸;À?R?c%<­Yþ;¥ô&?45?¤?¤×?}å@<SE5SE5TÞ;®£k<ÿÀ$<u7?òÍ<¾Ëò;g ?-¥È9²!@:þ«>aã:äF.:ÔÔ>;:;§õß:45?Ü´#=Ãí=ô?:K<ô5ô5TÞ;ë¦>üµa>éQ=?n>»:>ë%#?N2¹;®ÀÅ;Ø¾ï>;FÃü:n²?æøX<!û<ñY.?çP¨>ã[>ég
?øEM<¶£5¶£5TÞ;¯ª¬>7Ei>À}=?¢ê=>Ó7>¨?4J¡;+;>
?¼;(	é:EG-?+pE<ñ<Óx'?ÓÅE>l->B?ÿ0O<èR5èR5TÞ;²Ü>½¢>B¦@?Fê>:,c>âM#?L<q¼<Íàù>èv";*x;ð
?§Ìp<",<ç¼2?e¨[?iò9?4?NX<55TÞ;
Þ>Éü>ä*H?ÈD>yÜV>"Q(?D><Ñð@<+ãü>Ö¸â:Ü.¦:¡.?lf'<§ö;aÐ-?}c0?v??Õ2Z<L±5L±5TÞ;\
>ÈmÐ=âVC?×©?6ì>'
#?Íæ<Çí<Åø>] ; \;\ç,?ºæ=Ô*È<iB+?UV?Bàõ>?\<~`5~`5TÞ;	t>tk!>¯J?pÀ>d³>©Ì3?µÙ;búÉ;,ø	?Y´«;Ôd;;j?Ãü;Ë,;[?y·=õ5=>5?W_<°!5°!5¡;½FÍ>±>LM?9Û>ï§>'?A»l<¬a<E?È`;»P;â	;?pC¦<§m<£3?rV>¬2>Bµ?»:a<á¾#5á¾#5¡;ßu>¥³@>Tí;?a>rN>e­!?:d;;Y²Í>÷Aþ:SÖ;_WÖ>~ks9þ_ä8¯D?ò0'>ì>¨?ªRk<n&5n&5Ãdª;1v>NÃ$>äB??ª=®g=1 ?ÇÅÒ:6|Û:Öõ>·,=ò=$W+?D:0$9ºæQ?Z3>Ð¥ >]? m<E)5E)5Ãdª;ð>\G>ß2>?M;>¹>Á="?ô¿;ò;Ì`?V·:ì:7Lú>È¸?<·µ<F*?/Y¨>¬>ü?Pm<wÌ+5wÌ+5Ãdª;û#>AN>:Õ<?·Ú=Mª=Oc$?cþ:Ú
;º½å>7JC=×É=-Ò2?D8:a:Æ(1?X'A>®(>?)In<©{.5©{.5Ãdª;cù>ºÅ£>ÿéB?zy>±>>Í*'?4<È<£?V;%Ü;Ò~2?5-<RW<j¥:?J0?Ýo??Mz<Û*15Û*15³µ¾;µõÏ>T>WC?À>º>®&?T¬ö;xî;Ò?Ð¼~;;~áN?AFD<`M<¥4?ßÀ?{ã>­?Ï<
Ú35
Ú35³µ¾;I­>.f>°A?|>P×l>Ã!?]¯;Úª;6a?c¨:Èk¯:Î¼õ>³ð;à;°;É=.?µå>ÛêÅ>?à<>65>65³µ¾;vb½>8{>¼ü@?¬>WgG>z&?Ûó­;4¼;·Êì>kq;ëÕ:b 7?µ{<PiW<%Ä+?Ö«y>âßZ>?¬<p895p895³µ¾;Û¾>uBx>nÎD?¢Æ>õÂ_>o¢%?Kz;ðÍ;#ê>ÿ÷X;"yë:êák?ó.Ò;Ì
;0Õ1?Ä8¢>É>ñ?z<¢ç;5¢ç;5êxÌ;ÀÑ>¦>sB?°>Zà>Yu#?ú;ü±<5ñ>àK;yXõ:o#?Ö<´</<<%1??99?A?Bò<Ô>5Ô>5êxÌ;nPÆ>Oi>À&D?cÞ>¤(ª>'?ñ	<ìÑ<êæû>Ë ;G¦
;Òq?Q2C<j<S-/?h¾.?Áx?H¤?Ró<FA5FA5êxÌ;LT>lë=>
B?8èÝ>8®>ý#?â#<|6<¸.ú>ai;HG;äG?IsS<~6<â.?¹Û>)+½>r?	<8õC58õC5êxÌ;>aþ=?@=Ö
©?U¶>b+>w ?1ç<;É:6p?ÂSM<?3¯;µ?	¼:,P:ÆH¡?ÂÔÙ;	|b;8v?>·<j¤F5j¤F5êxÌ;Ä¬>$´f>wz??a>R1>_$#?×dp;Tm;àÒ?½?:Büº:Ó>¦¶z<¸8<Î-?>`ïk>Ç?ô¶<SI5SI5>èÙ;æ¥>é9_>ãÐ=?)`>+É.>z$?gh¼;
uÑ;ùEæ>%%;Dÿ:µW%?Õø?<ù<|Þ)?2
?ð}ô>ü×?&<ÍL5ÍL5>èÙ;5·>Hx>Aç<?¶>Ú`Q>"?2ã­;d±;íðú>3R#;×	ï:òè.?<ê<ßUË;8¬(?3?H??ßÁ?Id<ÿ±N5ÿ±N5>èÙ;¯ï>á>CxF?¦?¿½Ý>ÉN)?lü<<Ö8<Ym?v¢;gô+;Þq?¡<pb< 6?²:?lá?©M?ª@<1aQ51aQ5>èÙ;ñÅ>!ã>HC?>#´\>ª'?jù;T<>Æø>¸8*;¢v
;¶[?OÃã9jÖÝ9Ã¼?vÐ>çõ¯>c¤?<cT5cT5>èÙ;c>ÜF>~);?ù>OU>ú"?äv;÷ýy;Óü>';æ;]?Ék÷;Éº;?Ê)?¦Õé>ägÑ>¡î?_<¿V5¿V5>èÙ;lî>¢Ø>ÔøI?{®X>Þ>9}-?Bgà;.Ï;ã_
?]2;Í&;Ã,?%¢°<xo<Â=?R$?ÞPø>	#?å <ÇnY5ÇnY5>èÙ;ôí>Uá>ïHL?õk?ÉØ>õi5?»¦<<p8
?ô®B;ÆH¸:9?È¦<Ã_<+#???=ºý>û?¡<ø\5ø\5>èÙ;"Ñq>å§#>Ï!=?Ýê	>2iÜ=Á/ ?Üâf;TWe;ÁÜ?ê8:Óøm:lÆ>yr§;Mp;1?È>k>Ð7W>>é?âñ¢<*Í^5*Í^5>èÙ;¦4ë>?>á¶P?«Öµ>>ZF,?D´G<±ÿQ<Fsó>²?;ú¢;æU?/W<o\N<mR@?É>b>[ù&?Tb£<\|a5\|a5>èÙ;Ýê>]>,VD?zÚ>ÉQX>Ñß'?5r;m|;Â.?:à; k;öÜ9?<èe5<8;?úæ>);¾>Í?Ók¦<+d5+d5u«ç;Ùå¿>y}>Î³A?î|>Xp@>¤(?èº;f»Î;È^æ>t";ÉS;]?f¦?<1ù<d°6?ý,??%?p??Á«<ÀÚf5ÀÚf5u«ç;=ø³>9p>(á??G>	><±"?g®<4<#û>ë:é;gé>ñÇ<äéU<v¯1?F?üx?ás?þ¬<òi5òi5u«ç;29¾>¾~s>þG?³°ã>©õ­>'?t*<<b~ý>K;;\\*;£ð?JÉ<!9<Þc:?KH?K!?ó?Õ®<$9l5$9l5u«ç;	¼>³}>ÔC>?~->®>	>TÎ!?'ãÿ;0>ü;nÙ?=Nï:Ü:Öæ
?Ì<'Y<	¶+?dpB?4þ%?kï?ÒÀ¯<Uèn5Uèn5u«ç;u¶>Lr>óª@?°OM>æÓ>v%?ú; v¦;ÏkÝ>Û|9Æ:úc=Ýø~<8U<<Æ¢,?Sÿí>â2Î>C½?0æ¯<q5q5u«ç;½Éì>Ö>T_E?>¸Z>ì'?fø;½¤<l$ì><;QQÏ:/2?Ðµ;§Ú;¢Í3?u:ï>ØbÎ>`^?1²<¹Ft5¹Ft5¬nõ;)¯>uLg>°A?³[>]+>Æ$?ÜQ;J;=*	?¹\é:p'ö:M²ò>Må<>í;*?ç,>,Ï>ç?ÔE´<ëõv5ëõv5¬nõ;êaÁ>*U}>)kC?J>ÆÄG>rÆ#?4È;b°À;Ùý?In;Ï­ê:_?"<«Hc<n.?n¢Ö>Í¹>³Ü?òµ<¥y5¥y5¬nõ;N°>FíZ>ÛM?ìá¼>wø>
î'?0<Ge#<ë	? !@;Kt;on+?DÏÛ<×'<ùL;?9`;?tt?­[?â@·<OT|5OT|5¬nõ;ÃÞº>Wïl>!èI?vôO?ÂT?ø'?Ô«<K<hÈ?Z|4;>;m'?Aï<è^«<l2?ý¤Þ>ø^¸>M?éð·<55¬nõ;P½>kpw>C?&$û>^ÝÀ>C­&?²æ)<g©%<F?"´;÷O;½!^?³BÏ<Ç<,?ÜHb?N~E?©?ù·<YÙ5YÙ5¬nõ;Î-§<Yfo<rÅ2?Ç;wÁ£;S?ÑÛ9ãá:gÃ>bwó¸Ã/:TÇ½È[:µU:ê,?%Ø=Ç{=â
?Iç»<ò05ò05o<ÖW`<E<µ«A?ãho<;<;c#?ù:èS3:Ú>hU:EçE:
?Ý³;ÎM;Oø*?GE=fº3=?Æ¼<55o<-Ý©>Zâd>Ùü=?F>Î=Mç¤=  ?Ù¬:Æ=Ê:jÇ>WsB=C$
=Ì,4?@«k9`_8ÛA?R
R;ÈN;`,?³ÿ¾<$à5$à5o<Ðæ³>Ëìr>£=?<\©>î>æ?ÿ©ë;¹ÿ;Tëë>îò³:eË:þ|â>#O*;³ß:@?$?è¯î>àç?.Á<½75½75o<L{|>*É(>¬x??ÜÀ>0>ë "?Þ;&Ê;ô?N;I;?~+?¹<Í®I<¿{0?%h>§ C>ZH?öÁ<V5V5o<	¬>~¸e>µ·??r¬M>1$>V ?>m;¹fc;:À?×Å=Ð
Û<_1?Lÿ$:£¬9T6A?é5?Ht?zÇ?é	Æ<ïæ5ïæ5P<4Sµ>ör>U??ãf>jY>?C<-Ðù;Ô?Äb;Ü©;ôe?µ²<õÎ<ûG-?ä"7?"?ô/?ÏþÆ<>5>5P<OÞ>N%>ñB?]8©>P>Î(?hw*<Fq$<a°?ª;6;ÿié>æ½<x?{<hA?Õ>µ¯>À?xË<!5!5P<¿÷¤=E8f=äp7?.'>Æ	>C?K<:ÌÎ:öi>VUr;:v;²óû>Tá9é¥9ò?h5Å:¦D;{LÀ>gÌ<ºí5ºí5P<ÏÝ>ÿ>iC?!>,Òê=¶$? ug;;èæ>­(=ÓÝ<[XC?4û9+:ö-?:h÷>äÔ>ø?ÑcÔ<SE5SE5£<ÔH¾>R6|>j$A?Ã¥>|>Ü^!?yì;ùè<æ7ç>'^:ÖãÑ:¸(Á>ø#r<¿6/<j0?SÄ>m:¬>è?­xÕ<ë5ë5£<1õ>ÌH>©½C?¾®>-7>¦#?=ÌS<+uV<+Óü>7;ý;§y?ßÆ«<cêv<RÍ1?#¥²??(b?ÿÞ<ô5ô5£<>ÐàC>;?Èá(>û>Bq?´FQ;Ég;ÕRç>4¸:ëëï:KêÄ>å;È¾{;?4_u>ÖR>Ò"?Ó0ß<L5L5£<úª>¾v\>ÅF?	?ªÿò>Þ"?´!<Ï<iN?\¨1;>ïú:q>5?z<àX8<ãn2?QÏ?>?þù?£â<¶£5¶£5¯Z<S5>ÞWû=¯8?={Y=] ?KÂ:]xé:>EÕ>R[=Ë49=±¶9? '»¸ [<9²0#?8ø>ö>#I?ÜNâ<Oû5Oû5¯Z<4±>ùj>è@?>*J>Î!?gúÙ;%FÙ;1j?f6;0à:çGP?]åß< b¨<ÍR*?	p?¹×q?´l?càä<èR5èR5¯Z<Îd>+>¢C9?ë}<>e>Ã¬?Ô¼{;¬;xÇø>?Ø:rÆö:à>¿M<×é<e*?)<¦>r>z?Oäç<ª5ª5¯Z<Þ¾©>íd>Æ>?\g>Àù=çJ?tï;C;/-ô>Æ¹;y!æ:þ ?¾<òáÌ;M*?C?Tò>ëw?Úé<55¯Z<W|>$Ñ5>n[=?æ×<>¾>G"?<y;ÏM;©?òúT;±,;ù?ÝÈ><4Î<Ä3?ÿ,¿>Jl©>0o?¡ë<³Y5³Y5¯Z<S=XøI=^38?¹=@=µ =g¯?|»W:D´:ê>D9MZ6:½X>rÍ};_ê=;gò)?ùÜ>kA>£?§¤í<L±5L±5¯Z<ÄÛ®>g>¿A?À·>Äê>$?ý<¿p<" ?`A;*ÌÒ:"Øj?èb<¸#<_&1?¿®~?Ób?ù,?ßî<å5å5K< <vz<·ýN<2Ñ=?p±<áVy<õ#?9ô:òö:^¸e>T¾9÷:Ïo'>s^2:Oÿ÷9ê+?(ÆE=j/=!?>ï<~`5~`5K< <G©>ÚW>HÃH?¶S½>@>Ò&?+<½=<¥×è>àB);ü:Ýí+?¯À<ûø<ÆO1?¤?ÛÝc?ÞÐ?ï<¸5¸5K< <h¨Î>ýT>"B?>Ög>ÉT ?íË÷;ç;	?g:Æ÷Ô:Á>}O9K9Kí>j	?Å÷ð>"ý?Yô<°¡5°¡5K< <Qy=2T=_@;?	=Î#Ö<üB?øDÄ:bÇ©:Éø?ø¡¸ÌÙ~: F¼z|;PY;X&?VÉ>Fu>*P?ü÷<Hg¢5Hg¢5æ'<×.©>ÿc>Á>?:±>7>[,#?¤TÌ;Vü¿;;?Y;U]#;ér*?Ùt<ø6<:¶*?)?6«ø>ðJ?Rø<á¾£5á¾£5æ'<ØjÄ>¿Í>1C?Ó:>ªr>uÐ$?e<ª,<xî>ñß£:|;:Ôã?xï8Öñ9²u>(W>?}f(?1­?¯­ø<z¥5z¥5æ'<9}c> >¸@?gÕ>e§>A.#?²G<ø
<ø?L;L»â:
$?¬±o<à¶:<kQ$?_¥b?ú2N?L±?C=ý<n¦5n¦5æ'<ÔEµ>[üs>ì2>?ÿÇí>S6½>>Û ?t,<hç-<
Þý>g(;¬&;ÞS?ßAV<&Ê <$*?ör?}X?9§?oý<¬Å§5¬Å§5æ'<Ñ~=È»<¸8?< m<bú?Æi:Ã{:µí>èzn9~ßY:L>°y;¡PJ;&>?óì=¿z×==Á? ¤ý<E©5E©5æ'<õ>&Ê<>#??p4>v>úà?Ô±;Û¹Ð;XÚ>0Ì¿:x½Ö:<¦ä>ÎëZ<B<¦â2?é<é>±Ó>Ml
?"ÿ<Þtª5Þtª5æ'<"ZË><å>õ@?à§>kª>4#?¿Ãæ;T	Û;Ú?×:^@Æ:#2?íÐ<Õk<í{,??Àíï>×R?^=wÌ«5wÌ«5æ'<Û´><®m>ÌB?ôÒ>'»¤>4@#?qST<R<¨i?¿7;<±ì::¼F?w>µ<ºs<`d+?Þ?oïy?l?\X=$­5$­5æ'<¤#é<4<<q;??§<¸<G ?QN9{2:}K>ì):0o:1Ö>};p^;Õ:%?X{`=dG=V?¼=©{®5©{®5Õ-<ô½#>%®Ü=æò=?*q>Û_>w?²Ä;Ðë;OÕ>::§ÿ>b®<¥Ö;T&?X`,?SÏ?ß´?hý=BÓ¯5BÓ¯5Õ-<}^U<ýn<rßC?:</p<3³?©õÊ9SM:#
}>¬>
:vX:'b£>¾´;8=I;p_%?yR=b=-Ì?
=Û*±5Û*±5Õ-<*¯b=]=,ø;?Ur<,p<|!?l¯:8U:&R?¿:Ëq:¯?Ò³;(T;?&?Ã(@><¼0>¶+?)(=t²5t²5Õ-<3
>ØèU>¦&=?®>ìdL>¡¬#?6¢;þÇ´;"´å>òöÓ:þ¶¬:?ä5<ý8J<~+?í>XçÖ>)*
?)N=
Ú³5
Ú³5Õ-<ë%=àå<"9?ån9=Û;=ê?ý]:S V:x³?ñÒ:ê¡:å¢'?âE;?s;¤"?î]°=Qý=Ì?ÿí=¦1µ5¦1µ5Õ-<À¯³>T
o>øl@?§~>&x>Ã>"?-î±;¶;çù>Uáú:Æ×:Ó?0Þ;9H¨;Qû(?*Ãè>¥Ì>­ù?¬=>¶5>¶5Õ-<Q>µ
6>_e??áË>wË¡>ì!?Ó*<þÛ	<º¶?);ÎIñ:ëV3?Ë*<¡4þ;ß,?`?-C?Ô<?Ú¬=×à·5×à·5,·4<ÿ£>ñ^>ïP<?ÉF>Ã) >Ï°?×{;Ò,;¿	?9:¡î:p?!<*Oò;h*?ÀÜº>®÷¡>¬?X×=p8¹5p8¹5,·4<LÉ>¯>
H??A1Í>#k*?js<Ga<RN
?I;B-*;­T?"¢<>ëh<Âd2?+5?¶?;v?8
=	º5	º5,·4<Å± =0äÛ<;?Ó;<|,t<À"?ìI:Ë9¾:,þ­>\9¹ÿ:î=>'P;é­;ä<)?á>-ð=­	?¹
=¢ç»5¢ç»5,·4<7M>¥C>XÝ<?H*=ïd=¾ ?fË¥:)L':<³}?Mª	=½p¯<áH?Y¹\8;
 ?¾¬;D.;TX?»"
=;?½5;?½5,·4<È®«=b`=´ßC?*°ª>ôx>®/?ñ<O<?<Û
?ei;áó:ÓSu?-¹VY9&ó#½Xñ;ª6½;Y
#?zÛ
=Ô¾5Ô¾5,·4<R¼>=M>0=?»±;>Zs>^ï"??;3T1;ùæ	?1q±;Äb~;o2?¿¯;¿~;0?@Á>-|>÷?=mî¿5mî¿5È;<Ôf<çÌ<<þ3??Éå<-Á±<´w%?ÂË
:0&:ËìÕ>ØKh:âÛk:"ü>dO<_*<°¾(?H¡==ga?8=FÁ5FÁ5È;<ª>|çd>§ >?¿ò>=ll>e]"?/;@¹§;Ó-â>«¦q:lØ§:àH¸>£o<îÎ;ã+(?mÞë>l×>\?¤º=Â5Â5È;<Ñ>UJ>®7@?1V>]'>$?hj×;ÿðÏ;Ñ?W¬±:u¢:ý?¶>7<_ë<(I4?[?/C? î?è=8õÃ58õÃ5È;<KÆ>c>ÿC?÷K>Aðã=1n%?Èz;À;U\ý>ó¡=[=>=?J:@o9ÞâF?
½©>éL><?`=ÑLÅ5ÑLÅ5È;<SÖ>4É>Q¡9?;>AÕZ>z?jÞ;Tÿ;½/ß>A*
;Ò;D:?F9js9ß#?Üh?°Ëî>ä?©õ=j¤Æ5j¤Æ5È;<éX>û¤>V¢>?¢Ã>×=S>D"?5M¼;Jå;Á<Ò>á:;>²Iv<GsD<èç?'?_z?à?ô¢=üÇ5üÇ5rPB<Ê^­>¸d>FB?>
q>±µ"?Îðé;­Xè;×à?¼ð;èî;ÿó>¨<Ý.s<0?¼ÌE?£ô,?òb?Wú=SÉ5SÉ5rPB<lJº<!<QØ5?G^<4/<µ^"?C¶î9":¹îÑ>¿R19ß:Nt®=.óï7¸Ý7dø¡>ÓY=4=M¢?*Ú=4«Ê54«Ê5rPB<2R¾>7)z>kÃB?@>0ö]>©Ò'?/Î;}Ø;eSô>?øÃ:cHì:«RÔ>§<pèr<ú00?ô4?9©?
þ?z·=ÍÌ5ÍÌ5rPB<gj>/FD> À9?¾ª=]=RE ?lu§:Ï:¹!?¡é=þS=£Z5?à×9@Ô9³¸1?£z;N~;ó?*Ä=fZÍ5fZÍ5rPB<lÍ¸>¦u>@?BG>·>¬!?ûÞ;½éß;ïþ>å8ý:ð(·:jö0?© B<ÅF<¨3)?°¥¾>W¤>`}?Ò=ÿ±Î5ÿ±Î5rPB<ªÔ>èÙ>SðC?¶Ã¼>ÿn>%?DÅ<}Ï<èm?µî=;Cµ;Jd"?ã¯<·|<¼o1?[*3?`B??å=	Ð5	Ð5rPB<¿¢>t\>gñ<? _#>È>î?Ñìi;D;Lá>¥cK:NOZ:äî>=ÝS:r0:o?à?Í2î>ô?Ø=1aÑ51aÑ5rPB<o±>j>g4B?õpÞ>Æ­¯><"?À`ö;ï"ÿ;:6÷>=';ÉR-;H=?©¦;D2D;ñå.?Ðþm?I?9y?±]=Ê¸Ò5Ê¸Ò5Û¢L<Þ>R­>÷èO?ä>Ò>¨>F-?ÿt.<i¢<ù¨
?QO;ú;¬&?5±³<0Gi<üD?àÁ?´^?Z?À=cÔ5cÔ5Û¢L<xQ¦>E[>¥çA?`õZ>¶¥*>Í<$?6%¦;¡?°;>Sñ>2»:êÉ:³{í>õ<»*Ø;»82?aÄ»>ÖÙ >Fk?<!=ügÕ5ügÕ5ZS<â>Øà>]!H?AæÈ>8>kü'?Ûê;
ÙØ;s
?3;Èo;÷X*?hPÝ<G<7?Í?¸÷å>Û÷?Zw!=¿Ö5¿Ö5ZS<áÂ>>OB?ïºÜ=Æv­=Æà"?Õ¾É:¿Þ:2è>¬d®=6Ãz= 	2? ¸ë8Àq=¸Õ];?*]®;óI;d!?¨ç!=.Ø5.Ø5ZS<¦å>
ØC>{9?Ã>éä=¨?·I;÷V;¯ð>$§:@M:6?
?Ë¶;;Jû'?­>8G>é?mµ"=ÇnÙ5ÇnÙ5ZS<ü>	>>S;?V5>>:½?Þô;xE;×J?ù::$ßÿ>ÎJ<z <æü!?ëÇ>s±>1*?"$=`ÆÚ5`ÆÚ5ZS<îÆ>Ñu>QA?(Dæ>eÄµ>&'"?Iµ<<võ>;Ð¿è:)k?pN<Z÷L<j+?±y?¹Ûç>? ã&=øÜ5øÜ5!<Z<ñ²º>CÀu>7|B?lQ?BÎ>µ&?æÃ <õÊ<Û?Í¬;NSö:(Þ#?sr¶<é¯<4ò/?Á4?-¢?Sv?cy(=uÝ5uÝ5!<Z<9É>öO>¢`:?#>B>/¯?`;xÃ§;Nî>cùÒ:à¯:w?8?<¬´<G£%?&æ,?qê?Gñ
?ªð(=*ÍÞ5*ÍÞ5!<Z<Yfæ>ñ<>E?hå>þüX>OÄ)?^òú;@<§¶î>ä!;Áñó:_A?õ:<:<¸*1?¸>f >²$?8ù(=Ã$à5Ã$à5!<Z<àï>¯¯J>£>?ÈÑe>Ó1>Èl%?}<©Ð'<Ã{ì>';Tz;¸?¶¨<;õy<*,?È\>Ô¸z>¨;?g)=\|á5\|á5!<Z<(£>![>$4??%>#p>«%?¸`´;8Ï;öÞ>I*;/Üñ:¨=4?¨³9HM·§«ô?Ý¶ò>ÂxÏ>4¾?ó*=õÓâ5õÓâ5¼a<Ö°>h>ÏÏA?öç>:J>ár$?ßî<:<½P?	)+;°`;Z§?Þs<KµX<©+?22?@?ãê?nª+=+ä5+ä5¼a<.w>ç?>æa;?ûX>->3³?«¶;62­;t?k°:Ìk:½	?<-±I<ÉÌ(?;%Ð>nU¶>½?s/='å5'å5¼a<>9Q>õ=?ßKA>P>ò#?ËÂ;ÍÉÒ;óì>Í:Ò@¸:¡°Õ>Ä.p<+8<L·&?LT6?(#? ¥?ñ/=ÀÚæ5ÀÚæ5¼a<ã³>Úm>%öA?Nt³>ÄÝ>¹:$? <
$<\,î>ÝC;{ªü:&õ?(ô£<&l<$1?~U?:»?Ã?­70=Y2è5Y2è5¼a<àKV<Ä<b8?k©;P>;m?Ö9üá9ÇX>K¬9Õ¡ :e>k÷l;ÔiM;>?³[=:L=­±	?ÊD1=òé5òé5¼a<¤>gßX>VKB?ì
>¶ÞO>åØ#?!<´þ<
uì>h	;ùê;ò?f¨×<y<äú.?èí>?í/'?[-?ù1=áê5áê5¼a<Ñe<E"<9Ã4?PI~<ëX<ÒN?×õ:øØ!:BöÞ>,¯¸õI:s^½E½:;s$;¢?P/=ßôs=Þµ
?E2=$9ì5$9ì5¼a<ìÚ>mÅN>?¹??ÛF>¸;>B!?à;Ã#ª;úï>¼¥:ÈÅ:I±>d]<©wé;A­)?¡ü¢>)6>û²?ÜÍ2=½í5½í5Xÿg<Ëç>cs>vn?½Ò>)>O?¤±;ù;P(?í±×;n :;Õï?³C<þ<ø~?Dª?Z>«>¸e?63=Uèî5Uèî5Xÿg<U>!ç
>o¥@?>2
d>Æª!?ýhü;'¨<¥ó>ÞR;\`;»"1?n<{M<,,+?Ò|%?x[?Ç?	ç4=î?ð5î?ð5Xÿg<p«É>é#>,×D?À£>éõg>Î%%?Ùi;õ);`Õ?ÛH:ÖæØ:Q§¬>S¸<P<¿9?àª>ÔÏ>0ê?ÔÌ5=ñ5ñ5Xÿg<dÒh>4½>«¼;?¹©=`=½L?e±;½%;bÄ×>i>¶=¡ë=")?p{9·ëH0?Å)¹>  ª>kP?._6= ïò5 ïò5Xÿg<'Wñ>>-!K?¼s=?_?³Ï&?Ýn<·Þj<,-?¯ãK;:V$;Î?l¿<¿a<UÚ4?¸âÃ>Co§>
À?=à6=¹Fô5¹Fô5Xÿg<¦> ?>[;?f>úîû=ó0"?Ôo;«%;mÈ? ¶;ÉÂ:rC?ÁOE;üt
;0Ä6? Ç|>Ð]>Þ?¢=7=Rõ5Rõ5Xÿg<ûâ¯>Tm>¹=?4:}>I>D.!?$þ¸;1¢ ;i? $ª:*;æR©>%A0<p<8/?µ~?×O	?£8
?aY7=ëõö5ëõö5Xÿg<UÛÁ>ré>G|@?eZ>ëL>µ!?&m<wÙ
<qò>³r;\ft;ý>gã/<¬<%.?aÙæ>¶Å>Áý?ã¤7=Mø5Mø5Xÿg<´
y=Ì}.=ï¯6?Æ\=6=D??ïV*:Ah:ëÀ»>¯·Ç:H7:QD?C<Ö<Ñd"?ÜÓ>Ì÷=	e?øÆ7=¥ù5¥ù5·n<b£>]>Í<?ûÁ?>°À><¯ ?qÔÁ;m®;E=?àB²:×â: jÉ>Fö;u>¬;%6?2#?:ß?Ý?Í7=¶üú5¶üú5·n<^úµ>3ëx>©';?¥ë=Í»=Ü ?*;oG;\ó>×|+;DÂ;Æ))?2>Þ;¦Y¦;ú*?ØÛÊ>È·>oI
?~(8=OTü5OTü5·n<ÕjÝ>þc>ôý>?ù«f>º7>òS!?C÷;÷û;xü>ò:ßi¯:ü0?»Y<qQ%<, (?V¯I?èG1?Â?±9=è«ý5è«ý5·n<Ê¡>oT>é¹B?ùS>¤Ö=Ìy'?	k;Hr];|1?fÈ;×ü:Rw?5R×;?`;L@?ÓsÓ>A!¶>?Ýæ:=ÿ5ÿ5·n<õ4>#T>Øê>?,1E>
2>0±#?);ÌU;ZSñ>jÛ:Ê:ù
?vË;YÜ;Ûa-?Ñûç>úÒ>°¾?{ó:=-6-6·n<¦t>çÅ2>º²G?£<l>®°0>6#+?Måb;èÉQ;	p
?ªù-;êPË:i[?ù3<ÍÒ¨;þ¯K?È`~>è/>Ã9?#t;=YÙ6YÙ6·n<(Ð>¨ð>|A?s#>9W>P
"?ÜqÔ;%YÙ;|9ú>Cà::%æ:³tù><=<ß.?ûð>µÎ>À»?R¯;=&6&6·n<|V>å>º;?¹ó=8¡t=öë?`Ö:Ô:j?ÖP­<ëÓ~<î.?4Mß9Ô7«9¤+?R¢>Ð>Ü?"i<=ò06ò06·n<àÚ~>->#í;?®Ïi>l,>>_?R;?¥;e]ê>LÖ:_G»:,?ÛV<a!<LY*?HE?
õ>ÀV?¶<=¿Ü6¿Ü6·n<ÑW>¢X>X=?i:£=´=c ?BG
;íÙ:µõ%?6|=°Ê<U9?C	9Xop9÷ô#?§?>²Kë= ?$@==66u<þKº>Wïs>ÙC?ø« >ÔÁ{>*a#?"<Ä<3ö>JXÞ:êg;ãíÛ>øg<A<`e-?ü/??m?ï==X46X46u<eÜã>ì$>C?lg>0>'?Y1I<<ÍD< Û?R#-;Úþ:>.?jÌ<7W<ÝÝ1?vM?Þ0?±?D¶A=$à6$à6u<|¥>ð¸\>ï??kQ>î>'>d ?^p;Ùô;,jÝ>ü:HÊ:¸g>ôCö;O³;Á.?+ò>DÙ>²Ô?)kB=ñ6ñ6u<\Öµ>ÅDs>Z??[ÄO>ø#>õ"?ãVØ;âáç;(×î>ë:6z:FìÓ>´ <ùØ÷;%?7?Ìok?ôs
?*C=½76½76Á<ºîÄ>·_>å[D?ÊÂ¶=¾´=UÉ"?þÍ:eEÓ:1ù>r=V&Â<lH?à¼¹À¸Åh/?TB>pª%>ÅF?ý(G=ã6ã6Á<{èÉ>M;> ïD?­>¢>Ì#?¦=[<¿i<Jð>W;-è;ìL9?¼8<[X<}J/?DÃ>Ó¢®>ç?0G=V6V6Á<®¾<Øè~<ÎÜ>?	vê<ußµ<Î%?¢u:*Új:à?ÇØf9òU:ý¶
>äò;o¶d;H#?Tg=u/I=÷J?ÑH=";6";6Á<AzÖ>Í¹>¹´A?7ôº>½~>By$?N$<9<ö?a
q:,å:7i>zß<ÀA<t1?*3?À?î1?íçI=ïæ6ïæ6YQ<)ª>Eg>}L<?=Â=h=yÈ?Q¾;×2;ñ:ã>©K=5Ã=n</?Pf¹ 8B?ìqõ>ø#Û>N]?.'J=»	6»	6YQ<ÿv>[&>ÓL=?/>ÀÖ=¿&!?m
';0
7;¨é>v´*=+Ñ=¼"?4Xø9øà9~½.?¿ï>ì¤Ú>0ù?@rJ=>
6>
6YQ<UX­>öøg>ËL??g>âeN>ÄB?Ô·;T*Ã;¸!ñ>®]¾:ù¥:âÏ?ÕÏ8< <(/?sÆ'?Òk?B¼?%L=Tê
6Tê
6YQ<áµ>rîp>ýd@?NC>f>S%?w ¹;r¦;È]?ýÛ:),»:ã?Ö®H<e<IÝ7?§Û!?Q
?{È?CM=!6!6YQ<¦¬>Àf>Á±??ÎÌj>e4>äy&?¤ó°;#
·;9x÷>¥µÓ:AÀ:²
?Tf<z4&<Þ,1?Ó?µy?ê¨
?ÂON=íA6íA6&Â<Ï>&>@D?Hõ>wc]>ÕN%?:Õ;$÷×;ðÀü>1¯:|ÿ¢:½	?n<åõX<à4?¶?Tmý>d?2[P=ºí6ºí6&Â< °>WUi>½A?.6>t>áí"?²jx;>+;§Ùâ>ÚÊÑ:Xâó:ð6Ü>½¸<Í¼;·º1?µÌ>¯>Q??ZP=
6
6&Â<|Õ>jV>ÄÀC?#/¬>}>¦%?û¡Ý;¬	Û;4?á­¾:WÓØ:7!á>8ë¦<«Hq<Ï0?e(K?Yy*?`?xmQ=SE6SE6&Â<Ë6¾>;w>öD?÷·>vì>ÐI(?|v<^}<Kôÿ>¯É:²Ã:fê?r¯Ò9,ÿ©9{?ª»?§m?¼I?²µQ=ñ6ñ6&Â<Ë´,?<Ë¦>?0?ïÏ¡>WÎJ?Ý¨<ÖU7<¬¢:? Ü;P0:;.¨?lw9¡ä9Ï4?/ Õ>VE|>¶FX?'#R=ë6ë6&Â<q#>ÕC>àD?Çñ>%è¼>G°#?î<ARþ<¬$ð>omQ;ÑÇ7;×Ü??Ë<0Ò<5;3?Ágí>ÛÒ>?µ¿S=¸H6¸H6&Â<³O²>¤g>?E?ûà>4²>¢o!?5Ù
<2<bø>áÙ;.H;Wò>e<P*#<33?pÂ?×ÔÕ>Ê&?bØU=ô6ô6û<<*>à0B>SC?Ì	?þ:Ò>t'?=NJ<PD<¾? ;©ì;í?*¢6()9ÁûW>0v?æ;T?z?;W=Q 6Q 6û<V¢>¼AX>`\@?,>>ôt"?2 ;À¦;¶ðõ>¨_:ð©:tôÑ>!Ç<åKe<þÆ.?ý¬>?}Ð(?n?û¡W=L6L6û<b>ÒUQ>^<?)J>Df>8 ?£;.;_?¦:ÐJ:°ò?Üÿ;"9¼;?Ó-?ëåæ>?âÈ>ê?¸hX=ê÷6ê÷6û<_å>:>Ï:D?ZÃ>£¾>©g)?aZÕ;:/Þ;Óõ>Y9J;ïß
;~c:?,P<Ã<k#1?/ÈÏ>þ­>²3?1X=¶£6¶£6û<Þ1¨>O;V>ÆüH?aJä>¨Ð¬>á)?*30<d.<@8?.;üÜ:K0?òÑø9°Å9Ðß#?¤k?pF?Rÿ?¯ÏX=O6O6û<ÇwÃ>Ä~>ÏiD?)Ê>¡Ý> Å"?@AU<Vl^<rõ>F£;~7;§7?ªx<×	5<ø}/?BÿC?Òk&?q¿?LBY=Oû6Oû6û<§§>ÑEb>N¥=?¦:>
M>Y!?±§;¤³¨;9ý>´:ÏòÌ:Üà>2÷/<Z¬û;t2?åÏ>yõ´>
?ßY=§6§6û<î×>ØE>ØL?->~ÝT>p«&?¸é£;?;qR?ôb;{ü	;²3R?BO}<j¤3<k·4?gÛ>+}­>ä"?­³Y=èR6èR6û<,¢>ÕZ>i·=?(>>v>³ ?`rÏ;ñ@Å;J?ÄÏ:¥Í·:^°?Ðv<-E;<ì(?ÇÔ,?Kn?¯
?ùðY=µþ6µþ6û<Ã3=	À<ù=?"*.=P=ú%?èât:»m:$ë?ÜwÄ:¨³¿:¼.?l<K¸.<¶¿,?Ösº=(¦=°´?yß[=ª6ª6É<Ê
£>[>]>?©¥P>îÒ'>Ð"?¢kÇ;;Â;/k?,x;mÌ°:ueK?9R<4Ó¿;Õ0?Ü+Ü>e½>dÌ?Íw]=NV6NV6ÿ<ñË>ÙD>F]>?%e>jgd>u?,B;rH;ê>ÿÜÞ:½²ù:â|ä>ø7<+)	<ó)+?`<>Y
#>y?c×]=66ÿ<;b>ºë>ë:?}hç=îç¶=Eñ!?`§: ¥Ý:RôÀ>Z±<½<y³1?{{:z9[ÝE?UVw>ÜÕd>]Y
?ÂB^=æ­6æ­6ÿ<Ã¡>&®=>k@?¬º>ß~ÿ=å
?Ã?;5i;_üí>²_
:Æ_:4M>s»@<fË<&?åµ>Î>-?;b=³Y6³Y6ÿ<óE°>¿g>A¸B?%>Fdc>(!?d³®;wa®;#<?¢Ì:îñç:Ûá>½5[<=(<åh&?ÑÉ?0ýä>×?YÛc=66ÿ<1©>
B>Ez=?Xæ2>3->ÉÓ?Ò9x;+õ;ÇµÜ>éªå:Ó:6I?ÑD¹;±T;öÐ%?
ð>ÒÖ>Ä6?Èd=L±6L±6ÿ<	óÚ>éÇ>jA?:D>PQ>¢o%?b¸;j¸Á;«ëó>ÖA;ù(;e?{.e<î7&<w$0?D9ê>cË>¨>?çd=]6]6ÿ<g>yþQ>¤';?z!ê=k¸=¡"?7;ko#;yU?Ià= ¢=*b0?@
#:À9R
9?HZÒ>É¿>_d?FMe=å6å6l[<®¢>=\>Ö8=?8D½>i>%B%?8æí;ÜÂø;rÒô>I;
+;Ï?y8®<ºPx<Ij3?Óî?rËæ>Q?xe=±´6±´6l[<×_ª>zMg>í<?´Fz>vÓJ>êñ?¢2;s;hQ
?èK·:ìÃ:2ï>*<<îã&?,Rã>ÛË>Ð»?f=~`6~`6l[<ðõ>ÏK>¹"B?Rÿq>ð(=>ûÀ#?ÿ;î¸<µ÷ç>¾â.;_*;É&?.Ù;³R;à0?^?lO?	è?U¨f=J6J6l[<Åiß>P|>ÇD?L.>jï	>6¾!?ðf*;­<ø:"»/?<j«=Ój=R;?¬Í':øª9~G?+D¬;½\y;Ú0?Ñi=¸6¸6l[<hÏ>TE>w­N?U±>Àc>.?9Â;Ç;Ðâ?Ó;mà;B[?¤¹;ÛZ;DY?MÄô>ØP¹>F)?,j=ãc 6ãc 6l[<)¥ö>ÿ¢>'B? ´>%,>ù"?³t	<Åí
</Iý>ìÌâ:¢1Ú:?·<|ÜK<##-?`³]?mtA?b°?Ë¤j=°!6°!6l[<bAó>®¢>²@? íê>wº>n¨!?æ)<&<ïoþ>Á!$;B|;7?k¶Æ<ÔM< s+?ôu~?é`?öÐ?\Él=|»!6|»!6:Ì<Yà>B>ú4;?¸¥ì=ÞÀ=ÀW?þ:î;ù§î>[u;î&2;I:?àáq;)A;Ø ?yº,=Êµ=Rè?²m=Hg"6Hg"6:Ì<¬×>)Z>9@?û>ªLt>Ò7&?äÙ;XÞ;¯Ïú>÷<j;0À;ÐC?Q1<ÊRd<?B/?÷e?;¹F?&?Ãn=#6#6:Ì<>x8G>ù
;?ÅI)>@×>æ!?}ôr;ùd;,?¾c:!sx:Ú>ú;¥ja;7þ)?Tí>ÙÔ>"?p=á¾#6á¾#6:Ì<à«>wd>8°??WÏ¤>>Î#?ã'¼;wC;ë7?Ú:î¼:q?8~<E<ôà5?³Å?Çé>'?$p=®j$6®j$6:Ì<8ë¨>^u_>A?Òv|>UÔH>åè ?Öø»;¶Ö;hÈà>ù;Fü:­4?ºh¼;·³;8'?e7?e#?zª?q­r=z%6z%6nõ<I£<ÿ¹H<ÛJ<?_~<oÄP<Mö?çæ:D<:zÐ>°v<:?2:e>'ß;oYK;íù%?çY(=§Ü=`	?<"t=GÂ%6GÂ%6nõ<i¾ >9ZY>dS=?Kø>>Gä>yÿ!?Æ{©;õ[;ÈG?B: rë:¼Ú>£h;hW;Y!3?·/Û> sÄ>Ð?¦t=n&6n&6nõ<ö>~c¢>4NB?Nr¯>Ìø>: '?!mé;Ì?í;üßû>t;º~;d>?ÛA<
<<;?}Z?X;?qG? u=à'6à'6nõ<.½>ìAw>®9D?g±>òR>+?ùH<#Ú<Æ¤û>8D;Qè*;Oõ?Ù<×^<=è-?4¥?µS?,ì?'«u=¬Å'6¬Å'6nõ<qY?ã§>ÐG?«>Õvf>$%?øMÏ;Ïuá;bë>X¡m;1Ú;qS?ÑÇ[<v<ä§8?°¨ò>§ÁË>Gp?dbv=yq(6yq(6nõ<þ½>vQ{>A?g;
?øÜ>çó#?
a <v"<´Ný>Ëv1;®³	;ðõ$?æ£<Oo<IØ.??0Ë|?^?ÝSx=E)6E)6CQ <ÞÎ>á´>@æ>?åÖ><3h>Ûã!?'¦<ÔF<¤Yõ>;;ZHÀ:A¬N?ì=èà<ä)?F	?¥óî>V?¦x=É)6É)6CQ <¶c½>6ú|>§??t)/>2		>¯#?ÉF°;Õ¿;ë>Rº¡:-Ü:3­?p4< <é1?û¦?P	?>°
? y=Þt*6Þt*6CQ <0Þ>p<>³F?;AÄ>Òâ>K¹(?M\<\6<Áý>oÔV;J«;ÔM5?(¢I<Ùy<¼ª2?,?;Ë?¥?Ù z=« +6« +6CQ <Õ
Ô>°«>F?&g>¢Iq>'?qÙ;ÉVÊ;Ù	?Û¡:8û¨:·å><¸¶;É2?»øV?-?!þ?z=wÌ+6wÌ+6CQ <q¨>í`>/$@?-÷\>->ön#?Ò2<¶<¢uù>8ß:Dí:!ñ>èÇ<åïó;k:'?lë,?±?<A
?$}{=Cx,6Cx,6CQ <¡ÿ>¹J>=;?ív>ábR>%#?¶g¤;*°;ãúî>4:
:ò
?þþØ;·¤¡;G+?µøá>ÝmË>/?**|=$-6$-6CQ <±Þ>Æ8A>@ð??uºj>­X7>ß#?óqÁ;÷Â;þ>Ý·:W½é:iÉ>b|<de5<¦±1?v1?Ô£?µº?¾Ø|=ÜÏ-6ÜÏ-6CQ <_
­>kÏh>%J>?ì>¦\[> "?Ý»;
Û;èÛ>ièª:êÅÈ:pëÙ>Sk<_-<JÑ-?Ìý>jLã>ç{?&M}=©{.6©{.6CQ <mH´>ÇXo>Ó@?3;î>Eë»>E"?Ëò<w#<&Zñ>Êg;á';~1?
Ò<ÏTg<,)?Ð¬K?¶¨6?(º?UP}=u'/6u'/6CQ <>ÛòW>)<?Û6>Õ>!?<ò<0	?Øà;A¤ý:O?îz<y¤Ø;Ä8?MT?²/7?OX?ÿ}=BÓ/6BÓ/6CQ <è°>é5k>Ì­??u>þ@>ÒÙ"?û<;;ê?;ÎÃ:RßF?¦Ó"<Õsõ;¹
*?¾ß>¡È>SJ?ù}=0606CQ <ß÷º>ÝÛz>ÎÌ>? W>à{K>­ú#?sZæ;ÈYë;lú>ùª:É ³:qÆó>59Å&9I?·=0?^ÿ?&r?	~=Û*16Û*16CQ <×>e>>?û
>ãá=^!?§5¼:ö:£ò?Çù=¢®D=YI2?8óÑ9ÐG83EE?¬;4¡t;QË	?Ñ=§Ö16§Ö16Â£<öÙ¤>8	W>]AD?fäË>\t >Õ¦"?êXà;Bâ;Öý>­ä¯:`î§:¡?¿z<ÑR7<æã.?0=i?0M?Â?C=t26t26ß2§<5JÁ>Î?>¶ó=?ðÅ=A2=(~?Q^Æ:E¸:*"?þ=ùµ<®Â8?Ì¿Õ9b¸²9Iö/?gÒ(;Â; $?>=@.36@.36ß2§<Âg>L¦0> n>?U>~2j>"$"?uâ;XTù;è>ÀZK;îG;LC?Mã<¢µc<7_/?Ñ
¶>#Ü >WÝ?Ç4=
Ú36
Ú36ß2§<X°>>Ê=¨5<?TVù=ÎÊ=ñ?ÈC;';;Ýæ?çmò:äIÅ:}I?À\Ý;)°;±c ?¦èû>]þè>6d
?»=Ù46Ù46´ª<¥ª>î;a>ç=A?¼.>W>\L#?ßé;E<L&Û>"W;'ÄÂ:Æ-L?v<8¡E<öt*?­-?õü?5Î?=¦156¦156´ª<·_><xR>èÄ;?©\ >eÝ>'I?X×o;·g;&}?bò9Ðt:í¿}>8ÅÞ;
öª;]&?ëoË>@o¶>c¼?2Y=rÝ56rÝ56´ª<ä¸>¥Rl>IH?1¸>d>þØ'?YÊ;ÚþÄ;Tz?@ê:ï*¨:b 2?{B<ãd</9?ö0"?¹Ë?ª?éè=>66>66´ª<Gsç>òU>ÿaF?.â>^ø¬>8`'?Q<Ò<Ç?p;B ;4g?¡:	¿9\È8?³Ö?8`?6g?=576576´ª<Ú#³>c»o>ÝK??£No>×¡<>ñb"?/ì¥;1Z«;Uã÷>éd
;¢ðÙ:,&?]³ô;:Î¯;X2?NÆþ>ñâÝ>äø?ÄÅ=×à76×à76´ª<voV>î3>«??ÐI>ÌÒ>#"?{¾§;ûî®;zõ>É³:Ékª:î?{<¡ÀÕ;'?æDé>Ó>m
?i=¤86¤86´ª<^-Ü>t>ºtD?7>LËC>
'? .¿;ÅiÅ;Ðê÷>;û;`å:ÀL?Vß<^³<â4?·ßì>´wÈ>å>?Ëj=p896p896´ª<j¤>Ú,U>E?loQ?s¡"?Ö$?*lG<8
i<
Û>
yÏ:nÜ :ý%?.·<ÁäD<3?h|?Gþ]???Á==ä96=ä96´ª<gæÃ>°>ÙC?a©>öo>Oh!?éa<yJ<t?Ø~Ö:Ò2û:mÚ>Ø¯<ú§y<¢3?ô?K ü>þ?¨=	:6	:6´ª<¢F©>4!c>ÞÊ>?ïT>t½Q>QL ?Çæ;óá¶;N;Ú>®Ë;EïÅ::ß'?Ì±`<Ý+<"³'?ßÚÔ>Ff¾>?uH=Ö;;6Ö;;6ÿ­<V¥>Ç£Z>$A?Ñ=}û¥=q!?±
; ü:'K?^*=vçå<¥´=?dò´9dö9r4?¶z>ã©|>c?F=¢ç;6¢ç;6ÿ­<1Ç>îü>zªE?~<>±6k>sô(?è»;t¹;&¢?#;
rï:ï.?G$;Íï:Ûp%?[Cá>ødÁ>µ?Ù=o<6o<6W[±<§l8>«ñ=HÎC?e»Î>éý>v.?v9;¤+;;±1ý>öCV;ì;ê=/?`
<[¡;îþJ?: <Üd<?¢f=;?=6;?=6W[±<¸¨Å>hÞ>ÐB?=O:>ì>«p$?·õí;ÂLè;e?¬Ã;ö;cñý>³¼*<Òwø;8U/?Vm>ÞL>JI?Ãð=ë=6ë=6W[±<ÓwÑ>M>ÝA?Ý¬Þ>Ú­>¦$?(|Å;èû§;¥z?9:8gw:üë?P<°¥È;g9#?¸
Ù>=¼>L?=Ô>6Ô>6W[±<Ô°>}l>dj??p>ç;g>8\#?»½;¥;U?1:Ù_¶:T§Ü>B<Ö
<¾y2?ô%É>©P¯>uÜ?¡Í= B?6 B?6W[±<¤Ò¿>è9>®>?ÃY>ý®o>a§!?ô°;iaÀ;mçê>¸~	;¢«;H¹?¼\¹*:j¸oü,À²f­>`>¼u?BS=mî?6mî?6W[±<g>åT>Éü>?ãV>®l>2"?e=<ód<Órô>nc;EpÄ:á¦5?Þ<°æ;Î7,?]±a?mI?fk?IU=9@69@6W[±<']>ñ?>¯@?8áW>>+>z!?O¦;DÕ±;R Þ>c¿:ÉQ;ãL¬>V<ç·<È:,?<T?¯"ö>þó?Â=FA6FA6W[±<ü3>½=>tÐ;?çÂÔ=ú¬=ÏF?Ù·C; a;úÞ>-ß<:T¬<wÄ%?ns#:Y¦
:Ë³?X1?7?ââ?¸é=ÒñA6ÒñA6W[±<Ö²>Æk>
ÞA?G4w>
@>ìÁ$?c<YN<3Bü>EQ¡:ó®:1ó?üø¥<¿p<W0?ç¯?Q?¤Þ?Í=B6B6W[±<)²>!Dn>1l??NHÝ=v²=?CSì:Â¹: Ø"?¬½X=bÔ=|2?ò7¹¥592?¨n>í¬U>Tâ?âR=kIC6kIC6¶<&¢>GY>/J??ìI=?Tk=oP!?éû:ËÌ¾:ZË(?¤qß<¬Ü<8!@?,þ·¤9x?9À&>;>ý?×=8õC68õC6¶<òÿÅ>ßø>¯A?ð)>>&Ü"?Ào©;Ì¤;
'?¨S;';ôH?øË;c-;ÈÌ1?©÷>ÉªÐ>m?WÉ=¡D6¡D6¶<ª<åí5<¬Ý7?ýd</<° &?;±¹ÓG:²÷¾Ý9ó)?:mR>yL;¬á;`$?Üä<¯û×<¡?í=ÑLE6ÑLE6¶<¾¸>Hp>ÓD?a] >©w>Ê%?`X<
Q<½H?¶U6;×1;4<?äø9B¶É9ù??Á?Lòm?¿[?à§=øE6øE6¶<ëd·>w7r>ÔA?üsJ>¨>F%?(¯¢;R;e³?¬Y:}Ï:Ú'Í>9å÷;ÀÇ¾; Þ%?Ñ%?5??æ? ç=j¤F6j¤F6¶<»IÛ>KE>å??ii>î5>Í7$?Á	<Ó<°:å>ÌL;úÞ :¥8g?¨79 9ü°?V?[Ïr?õ?êö=6PG66PG6¶<G8­>ëi>6Ô=?º\>/±,>#?*¸»;nè´;ÄÑ?@%§::Û:Þ¸?ßP<Å<S)/?(þ>MÊÞ>Ö:?Ù=üG6üG6Yõ¹<[>q<W>ÐX<?æÛc>ÿh7>7?@×ÿ;ËÊ<´zø>FË:É:?S<(p<E'%?ß)?åè?Ô2?B¼=Ï§H6Ï§H6Yõ¹<jòÂ>#}>{&E?C½>	>(b$?ð<y(ó;ìø?ö·û:q.;)÷>R¯<Áé=<ìÍ/?,H?ÍÏ?ÔG?)=SI6SI6Yõ¹<¹8>ÁûJ>u=?íT]>Ë½.>Â "?ý
<Iõ;C?rù:«ýÍ:Õ?d^~9¼±£9óÙ>Å8?©¼)?V?øm=hÿI6hÿI6Yõ¹<n>~NW>=?ÚÑ6>Í>°D ?0©;b±;Ã»ó>eÊ ;Ò;x?-Ên<[:<´#?÷
?_fü>ò?Û]=4«J64«J6Yõ¹<,Ñ>÷º>¢E?T0¾>_>¼Ë)?êt<<À?à;*2F;ï#8?Æù<lã«<Wý9?ë?í>ÕC?¹=WK6WK6Yõ¹<ÍZ¸=oz=Ês<?µ16>À*>Ø	$?v;Êy; ?¶û;®ü×:0ô2?b´;Ó';u2?:<<b?g=ÍL6ÍL6.Q½<7_>ÃH>I;?ÂGH>n}>¼ ?;ëw¡;²£Ô>s¯ç:jï®:()?@-<N	à;¢È$?6Õ>nÛ¿>ó}?8C=®L6®L6.Q½<Èó>¢/>
Þ\?°V²>b>ÿõI?Û;Ôý;Æ3?*2Í;W;2t?Ö<º<ßýr?Ð>? Ïù>ÆC?Öú=fZM6fZM6.Q½<Û;>FiF>4B??ªh>¬F\>Û ?Q1Û;WÚý;îÝ>º ;ú	ü:Æ#?§x2¹niy8l¾ï§>ÒÌ>?Ò=3N63N6.Q½<´>r>#^>?àª>Øå>ì* ?a¯;«;*uÞ>¶Ç¯:?:s¾)?¦<ÿÐ;É4?ßäá>PcÄ>1;?=ÿ±N6ÿ±N6.Q½<Tû>×¢>äÀE?þa>ñ·->:&?zßü;¼÷;Òº?ÎêF;Ð°ò:rÓQ?Wx4<¦ò;??Ø¥¥>¦>aì?EÄ=Ì]O6Ì]O6.Q½<¯·>íyr>uÊA?³î=À7»=3#?­×:8<ó:þâ>ßhW=gî!=ÁE*?0îî9ä9û¯/?
À];kc5;i{?Q+=	P6	P6.Q½<ÕÃ¤>«[>l@?ü¸0>ú
>ÃÃ"?T:¨;Í¼;cä>¡:²òÑ:MýÄ><Ö<ÁÖ@<yö+?´hí>Ä¦Ï>ÕW? '=eµP6eµP6.Q½<ÆþÏ>2>¾F?ß>Jn«>t&?t¾<SO<ÅYý>4;;öÝ)?^Â|:Y.Q:[?ý$w?zPR?Pj?«K=1aQ61aQ6.Q½<ï>}
3>=J>?Ü6º>S>zq ?*LÚ;2Í;û+?Ç²:
ó:»>º¹;<¨<Ò%?fîÄ>P°>æÐ?åR=ýR6ýR6.Q½<Cë>-½/>D?8Þ?mè>Ý"?ý|Ë<-eÔ<±Cõ>Êla;;E?ö
£<æxp<dº-?­¸Ï?¦±?ª?}x=Ê¸R6Ê¸R6.Q½<ÞÖ®>Þa>*F?È·>A°>.;/?ýÒ£;i·£;?îq;áí;Ix?(<úcÓ;ù­L?>Úã>]ù°>Ì$?[=dS6dS6üÁÀ<Jk>;#>l{H?pÝ?*ì>ô'?ÊË<Z»<Iþ>Ö+;UÎ:.T?ÄÔ;Q;Pk,?!Å?×°¨??
=cT6cT6üÁÀ<Ø<Ò>Fø>´C?Nåu>è=>Ö¼%?;9V¬;OÜç>.;Ìë:n=?¸¨9<?Ñ<`Ó-?OÃ>#¨>Í?!­=/¼T6/¼T6üÁÀ<"Å¿>t¯~>Â@?¢]>d',> U$?½ÈÉ;)|Ó;ÙAô>§°>;Av;/?¡<Ô¬R<eS-?4j?'ª?m?W3=ügU6ügU6Ê2Ä<ñ>Ãß0>)<?X´j>S=>W®?òHn;Wf;cß>ø@À:&lÐ:ó#ì>Ô6-<><&?Ý|¥>3¹>zd?d=ÈV6ÈV6Ê2Ä<Ä¨>l\>ûC?ìLï>N»>ò#?äE+<Vf$<ùY?N][;ºo;aY2?<¯Á><¸~.?àg¸?eÏ£?à?0=¿V6¿V6Ê2Ä<À£>1±Y>_@?õ>Ø¬]>É"?Á\ª;î¨;ÞÅ?ËB:ý:æª?­¦<}Õr</?lÈÔ>º>!?êÿ=akW6akW6Ê2Ä<D
¦>t`>5Â=?ù6>=>g"?ï;Wí;eü>Ç`;8iú:Ñe?,­<o|ë;æ,.?ix?Ì#?ÆO?À=.X6.X6Ê2Ä<Ð«¢>R><ÌE?´£>w>Ze%?><ê<<?pSI;#;½?Í¹<?<2¿.?	õ<?¶?V?Ø:=úÂX6úÂX6Ê2Ä<úý³>p>O??³Ã>_\><!?J+÷;ü]ã;Ù%?rç:êh;ÙQã>)êb<º*<Ü)?ïP.?NH?ô?ó|=ÇnY6ÇnY6Ê2Ä<ÿ¸¡>³¨[>z<?Øh>Vçn>Fc$?"I¶;L©½;hö>´«¾:,ê:Ýÿ$?ê3<ú±Ä;t
5?Úà>·	Â>¶"?;N=Z6Z6Ç<Äðm>0>ÿB?÷[ú>®#Å>"?3<tá< 	?}:=:úÖ>n'º<M<ï,?c®9?4#?¡?X=`ÆZ6`ÆZ6Ç<Y«>Ùe>ê??sw­>>y£"?|ê;vð;£ù>¶Ê:hÛ:3ì>Ýc<wH<£Ã-?fGG?× .?ì|?Dm=,r[6,r[6Ç<}x«>9i>7<?Z>$>>@?vD;;4
?ÊnÁ:AÈ»:Ú?´¢Í;ì ;<$?aeÏ>8|¼> ×?cÊ=ø\6ø\6Ç<ïwÈ=Ö}=_b=?]:¢>ë>ö?×I;%1;°¯?*;	F;o²@?jÚ:Z³:|ÿ?59;Ù;Ì8?{ó=ÅÉ\6ÅÉ\6Ç<ÈÕ¤>ï²X>ßºB?Yb>ZU>&?Ú;oÉ;à
?õõ?;VÛ:c`?Ócª9T9ÐæQ?ó¯!?É3?ð¬?:=u]6u]6Ç<´¨ÿ>s>YS?E<¬>x>Fd1?Ý<Ù.<}6?%z;@J;hR?4Ý<°1<¦â>?MØî>íÄ¼>ô!?~7=^!^6^!^6Ç<öÊ<fI<ÝE?©#=âS=ýo!?Äõ©;6=;¯=?i.;3ø:²?ê2¹!92KF¾º­î:h¸Õ:¦ò?4H=*Í^6*Í^6Ç<¨>W#> J?OvH?:8?£ô+?|o< ª`<Úq?>L;©ê/;,\?<`ø<µ^³<és1?½$p?6¶J?Ç¢?l=÷x_6÷x_6Ç<¶¯>µl>S>?¹#>«>£õ ?¶±];<'T;£Á?ºà;É[X;´3?8¹	<þÊ;²Ï-?!â>?[Ã>ð)?{=Ã$`6Ã$`6Ç<t&Ä>g>B?º´>í>$?ë!<¤2<È?);ùñ:
63?ã+³<Ö<2N/?îj?©(J?6À?ÆÃ=Ð`6Ð`6Ç< >|®Z><?·]==+w=Êê ?á¿þ:*ûÍ:4N?q:=ñE=±4?ß©6  ¸±:?Vo>oQ>|V?ö;=\|a6\|a6Ç<X.Ü>O>sF?HÞ>¥©>cB(?ua,<±¢5<Ãôò>SÚ;ÀÐ:3<?ÿÝu<Ùí"<' A?++? Ï?¹?B=)(b6)(b6Ç<Í²>^2M>>?µK_>}»/>ë¤"?Ýn;¢;Løë>±DN<ý^
<\Â:?&ï;ÜÜâ:¯%?5þ	?Tñ>a?=õÓb6õÓb6mÿÊ<¨ÞÈ>?L>#XB?/Ã>ÂÃ>;w$?µ/í;<ÀÕ;§?;;ZcÑ:*?ÇcË¸¸»s8U¥F½F?hn??þÅ=Âc6Âc6mÿÊ<ëñ> %>T
E?9<>g9ä=Ê!?æA1;+";Ë?ù{p=
Ò =ég??@[¸0ÕÝ8o.?>Æþ=óîÚ=\ô?Yö=+d6+d6mÿÊ<¼'ß>-Ó>3B?Ë>²S>Yc(?Ö;dùß;9õ>èÙ:Ã¬:§r!?¬ºK<Æ6<I)?7µ?½â>Ô?Ç=[×d6[×d6mÿÊ<¢NÏ>­">ª@?az>$D>8#?ÁÊ<áL<&"å>bÉ×:°tÞ:@Sø>Ò³<<×*?ëÙF?î2?G@?½='e6'e6mÿÊ<0>ì±R>LÆ=?F\>|g->D"?Æ³·;ì»;Ä?ú>ú®Ê:ã:ä>(½q<R=<5S#??;±ð>ù?ý =ó.f6ó.f6mÿÊ<
¢ê>½ù>ÃÊA?9þé=Ñ²=ÿ~'?­ù:Áå:?êuÏ==2>>?ÐËb:xö:!¦B?ô¼<_¢<×h?RO¡=ÀÚf6ÀÚf6mÿÊ<ã¿>®g>Îu??=>¶<>Q$? ß;´®;Çà> ôR;FÔú:iMW?RÀ¦<ãr<ô/?9ë?Ã}ù>mÀ?Ñ_¢=g6g6;pÎ<ªû«>RÑg>wì=?HÂw>E>{ ?Fä¨;¨	½;¼·ä>iÞ;¡ý:Nc?ý <!	q<Æ`*?¨ç>DÒË>%d?ì®¢=Y2h6Y2h6;pÎ<äÉ>¿ãE>-ÆA?üù¥>ó¶>¬K!?T»¹;µ;ù?W¢;jçÝ:=1?àÏn< 0<--?7;?»Ý>å[?ÉÝ¢=%Þh6%Þh6;pÎ<
Æ>½»>½ìD?1W)>{§>.'?¶';ÿçC;ù'Û>e	g=zú!=c6?°K­9<V9S4?ÝäÙ>Ý¸>^Þ?Þ.£=òi6òi6;pÎ<öÍ<yÂ<CZA?NÜ.=ä=í%?«R9à:5E>:A:ß£:zä>ÂÈ<ÀO<ny.?PÙ¹=°¢=¤Ê?Yt£=¾5j6¾5j6;pÎ<´>m>èrB?çÕH>Q>Ù¦#?=v;<;IÜ>	<ý§5<	¿3?ÍÊõ;È¥¯;+*3?o%?U?&?£=áj6áj6;pÎ<Bò­>ôÏi>øs>?Bÿ>óÄZ>U{!?Â;#;vúÿ>v;úó:Éé#?à[«<¨}<æ,?<Uý>j9Ü>]>?6Å£=Wk6Wk6;pÎ<ý-Ï>@>û	K?"(á>®¯>$?¤Ág<¸o<u.ø>!q;gîV;Y?EMÊ<"§<ÊË7?ay7?Ëi?Ë?VÙ£=$9l6$9l6;pÎ<Q¯>¶t_>ÚH?B´>gr>æ,?»~;xù8;@E0?y(Û;8Q;S?z|m<µ¡
<\?|§>Ùè>>4?éL¤=ðäl6ðäl6;pÎ<øj>ã>naA?»> Ì>2#?ÒØË;d:Å;­K?%&;iÃ:Ã;?Òz|<«Ý=<ëL*?Î
?ïCñ>DH?³¤=½m6½m6;pÎ<}î>>>ZÑ\?3ì¢>í´k>ó0?ðé<qí;y?V;Òóø:!\?Hq±<«l<@?F~G?8Þ
?ná7?uå¥=<n6<n6wÓ<}_¤>e.]>¹?>?G<>ø>«%?î>Á;ìTÑ;òSì>}	:
:j>©V<Ø÷Ù;Î>+?Û>Óó¼>xk?Ïä¦=Uèn6Uèn6wÓ<§>àF]>©ÇA?»F¾>{>4È ?xTH<"L<Qû>i
ä:]¬ô:ïî>Ó<§Êh<~F-?c'?Ô{?Ý?ý¦="o6"o6wÓ<wK>KR>>?³z\>o0>á×?fN;w^;¼[í>Ùà :	æ:&?<"3æ;d.&?*h>ÜI>w?f6§=î?p6î?p6wÓ<
Z>)<L>¶=?ÖG5>©>&Ï?Sv;;'Þè>6¯:>æ:*Â>NO; DZ;"? ¤>³>´£	?ù§=»ëp6»ëp6wÓ< Æ>jN>·
??Cf>jú=ÎÆ ?ðá;\;@æ>ÿ<:Nã:^>wÿ,;oÝ;Û?"?:ï?Ðá>Õo?ª§=q6q6wÓ<¥¦>y0X>UE?YL> ¯^>
#?<VÊ
<H?À;qÝÛ:øP?ßí;ZI«;îu1?íe?¢nF?=Ç?á±§=TCr6TCr6wÓ<ÛÃ>¸&>Í@?C{©>E¯>@½$?#~¹;MÂ¤;?úý:[UÐ:Â?Ù<b_><ì¹.?=>¸?>m§?o_¨= ïr6 ïr6wÓ<û÷>f?¢>ß¢C?üúö>Á¿>QÝ$?Ðî	<Ù<1÷>z;(jM;;?»º<AØf<:1?t¬t?ÐT?Í)?Èä¨=ís6ís6wÓ<ôe>@ö>6F?{"?Ñü>N$?­<$Øv<À?#Y;îh);Ä£[?ª½²<d<Û*?ùºª?¿/?ý{?
©=¹Ft6¹Ft6wÓ<*ä=u="4A?Tè>>ß¶>m"?{=t<'Zn<w)?o¢;5;~
:?$	<¬D<<¹-?|n?ÊÐþ>(?3&©=òt6òt6DõÖ<*X¡>¡^S>yiC?ôa®>S>k'?põ¨<Æ2§<Y?ýªP;²×;¨MO?Ø<mLR<µ*?À>zp§>XÌ?3¸©=Ru6Ru6DõÖ<:J¢>¤fX>¾ü??Õ´=öf=l"?«:GÞ:
²>õß.=â0í<¾<?ðÃ9Ü´Í9|Ä+?É7>
§ >Xn?é©=Jv6Jv6DõÖ<ïº½> x>$ÃC?efÝ>È¡®>G"?è,	<çö<YUí>uD;~j/;\hE?¸jø<¶<ùÃ.?oÚ?èvñ>¥E?)§ª=ëõv6ëõv6DõÖ<Iy>Ï4>nK?0=?ûÛ?|ä$?=q<#vc<f÷?ln;r;;Tï"?ÛSÒ<Rg< 4?zH?½)?.?ãóª=¸¡w6¸¡w6DõÖ<¬
õ>Ì >ºC?çc9?È?eK%?6¹<Q¬<i?«?;`J;Fò>ê@<h
<zÞ-?2Ð?bÕ??O«=Mx6Mx6DõÖ<Jw°>.j>D
A?(¶>7hX>ñ$?0ü;ìï	<ê>:;ï)·:q[?U<ú}W<Øª+?ªóR?J	<?[? «=Pùx6Pùx6DõÖ<^è¶>u><±>?'[>Å__>=Û ?r;Ãõy;Oc
?d2¥:Ï°;vÕ>(·ý;)Â;J&?8tð>Ü×>@Ã?AD«=¥y6¥y6DõÖ< NÒ>«>" B?Ú>xg>k'?þ¡è;
wö;ó¡ñ>"øv;;²9;B<*?ñÃx<ðH=<ô=(?ò?~?WÂ?SÖ«=éPz6éPz6QÚ<Û¹>¹q>BD?ám¨>}§>Á#?-ì<k<ÿì>wý:Æz¿:ó)?ütR<<W<33?A\?7×=?ì?Cû«=¶üz6¶üz6QÚ<N6?io¿>
9N?$´>ÇHd>Z],?Ä<çE<Ô?ò;;&6;þx?	<8Z<*¸5?£V?+]!?Â)?Ð¬=¨{6¨{6QÚ<·¬>j'h>/u>?g1n>Ê7B>_û?¹zÆ;¿¹;¯?	?D´+;øä:]@?Ø|<1:<-?Ë)?ËÃ?Jê?ãu­=OT|6OT|6QÚ<æÌ¿>ny>7ÚD?£÷>»Á>¶#?ÒâÓ;È;?¬G;Ø[\;fá7?räL;ãy*;_Q?=bJ?°-?WC?eí®=}6}6çÁÝ<o«>9_a>ñB?¤Éj>àÖ3>ø'?°ô;³u;]
?|Ñ:ó:³>É<*^<Ù0?mÏ>ª­>Åû?do¯=è«}6è«}6çÁÝ<¿>Jq2>ìvB?¹£>! |>dB%?4e<kh<2Uü>µ(;Á;h]?Ôõ9<P4	<-?¤¤ü> qâ>Ï?³¯=´W~6´W~6çÁÝ<Þ¶>°ðr>©²@?¢Þ>Ðä¯>W¤!?I~'<"<sá?WÎ};%#;C%L?ûÕ¥<9:q<-0?¤¦?Gs?¿?>ç¯=66çÁÝ<ÉR¿>Àz}>Ð9A?/²E>i> '?÷Aë;Hî;SÀü>F/;õ ;}5?<ÈO<T®3?Y6?E?Ú
?«V°=M¯6M¯6çÁÝ<Bý>3+¨=[D?Hï>6»>#?4<¸><Þñ>)¢<;a;³:?èÖ<äL<h,?Ëeù>ÑnÚ>&%?°=-6-6çÁÝ<ZV>EPD>ïoA?E:1>¼ù	>	j$?®;©¾;'9ú>à
´!/F:T2¹ç©1<Q=<Z ,?T¸>µ¥>?vÀ°=s6s6çÁÝ<|å>óX>(OH?í§µ>§ÿ>-H'?óâ;ßáÇ;?fC;OÐú:/#G?êÈ<ð=<+ ;?Hjô>·Ê>GT?ÛË°=YÙ6YÙ6çÁÝ<¬Ä>>Y­>?Äbi>	¥6>d#?£<"Þ<m?Ãèî:ÒÂ:Å·W?ÈV|¹®ïk8©ÁW¿@Z:?)×#?g?ï°=?/6?/6çÁÝ<7Í>VÛ>¥J?ì¡>?&Ò?}(?ËçM<×uQ<À§û>êf;¿]%;{2?w?Ó<<ð9?`xº?óU?Ç³?«O±=&6&6µ2á<»¢>àÆT>¯üB?¤>ñ`>¼e#?ø_3<4)<`?
7&;
M;bÈ
?!v7<T<§Y2?¿>Ãa>ù:?z±=Û6Û6µ2á<Ë	Î>í_>fÐB?øî>I>S&?J,£;
¦; û>©ýí;¬	;>Ec?q[;R@;ì5?P¯5?ç&?¥Ü?ç«±=ò06ò06µ2á<o=1CP=`;?§õ<ÿÂ<!4!?ä:¿*¶:¦<Ñ>¨hy:à·:mÍ>×é;N4¬;Í,-?¬n¨>u®>1?6Ã±=Ø6Ø6µ2á<nT¤>«Y>EDA?v
?fa×>y$?;(<­s<q?I
;Õþ:d¦
?=I	<ÇÉ;JÅ-?¨X?Ê9?ÆC?Ù×±=¿Ü6¿Ü6µ2á<`>½ñC>*ï=?1->r>0/?Ô¨;úy¥;(?_Sï:so²:ò­+?,Ë<¡\Î;&1?+á«>ÇÀ>ëù?z²=¥26¥26µ2á<Ri¦>
\>A?MC>jm>ÕN%?üL·;Ù³;;?«9:Ä¼:Ö¼?)<%R<.1?éÃ>§¦>Ñ
?êy²=66µ2á<¤>J,>«B?9ç>ÚP>:?=Èç;Ñó;»\ó>ôq';æ¿:*`_?8Ø"<¾ù;-Ç'?ÑN.?K3?=Â?Ë²=qÞ6qÞ6µ2á<]>ËH>t??2öï=EÛÂ=¡?$ñT;ÍHf;¸ì>Ùð
8>±S::¦«<UG¾::6)?"¦>ö¨>àþ?±²=X46X46µ2á<8L¿>±yy>MD?xY_>$ô->ÊX$?³Ç;óÉ;üÿ>üâÈ:2:B?A<§N9<`5?ÓÁ>lh¦>?ô0³=>6>6µ2á<n>1>U@?Õ>ëò¨>]Ó!?x<Ë	<þ]?ûää:BZ»:¯a?ëÈ<­7<¬¼)?rÙK?¢¢7??¨u³=$à6$à6µ2á<Á­>K½i>ÖM>?UY>é/>Ôr?Þd;Óé;b§Û>Þºv:~«£:GõÀ>:l,9f±?w¥>J{><?
¥³=
66
66µ2á<`O¦>äªW>}iE?të>P¸>#?ý1<×O,<?n;~ÍÜ:ÒÛ?çþ¥<Ps<ÿ.?ñE?Ò-?¿'?EÙ³=ñ6ñ6µ2á<W«=ª'j=/;?Ýÿ<ÜÚË<(1 ?9"e9&(R:ç>'QÉ9"æ=:=²>$Ed<ÜÀ.<î&?úR=µ=å|
?´=×á6×á6ä<oÕ>÷5>ØZD?«½>Ëï>À%?»7<µ}2<EÂ?vD;ª%;"ØJ?þÆ<>f<t,?ïVý>Õ>H;?0G´=½76½76ä<ÿNÉ>$>D?
	?<Ò>³'?Î~ì;¸Þ;èê?k,Ò:3É:És?ÿ¸<ÔC<r0?ö(?âz?Ç¤?þU´=£6£6ä<Ûc×>ü>âC?%D}>9^D>%?^¶&<*<ºh?Ý);1·:¸Rl?­-<À¡ø;ß>3?/ú'? ?3?ôl´=ã6ã6ä<!ó<6¬<µ4?µ¨<ÖÍj<>[?:úl:·¶¦>+·:åº:Üåú>e.<ý4<ñ$?µð=MOð<0À?&´=p96p96ä<QÓ>>Ï=àN:?8}=,w=½"?@#;?<;1?O;M(;uC?ãÀ;ÊW;G1?¢>Qd>È?A¦´=V6V6ä<Ï?P«>e¯J?<>¦^c>ó*?øÁ;R²;æ;?rg;é:ÁY}?j<½'4<\=??XÙØ>dD!?IÌ´=<å6<å6ä<cÀè>Þ³>þxL?1`Õ>o>·/?ÉÀ;ª¡°;q1?­g;!è;'VR?ôJê<³X<ä®>?câ>ÊÌ¶>,¢?¬4µ=";6";6ä<A>½I>Dæ@?»þE>	»>NÊ#?A1;ÎÀ;!õõ>=	;ò­:¦¿I?¤Ï;¨È;áo0?òÐ>ì|>Ç? µ=	6	6ä<ý¬>f>'??Æ*>Ãgf>å#?ãÚ¬;©Ò¨; ?}è®:¦A­:d8?¬<ië><Å3?kÌ
?7Ëù>;??Q¥µ=ïæ6ïæ6ä<ÈÏ>£>'ÚD?Ì°>G½>ó·&?¯Ì<ÊÈ<È?V;¾U;ç?R%:
Bå9Bc?+A]?8?lÛ?.­µ=Õ<6Õ<6ä<
Í>áP> ÙC?
'4>3>Ý(?õ%;Mã£;[Ù>E+A;µã:lºY?l±;¶;Æ+?RU±>é>>¯?Ëåµ=»6»6ä<ªs>0">Ón@?¡>zÉ>¾¦?Ûã;®!ã;zh?&«:[Ó¬:cPý>h£<l*u<¢y*?²?¦y
?´þ?¥h¶=¢è6¢è6Xÿç<Æøµ=ïd=a|K?k¿}>t7>V1?&Ù;,¨ö:"i?ý³];E\ò:.j?s;R&;n=?ï¬;DM;>¬?¦·=>6>6Xÿç<r>×9>~I?Zó?,¸Ö>_Ñ,?ö <.<u×û>p/;Ùÿ;Ó?&¹P<Û<3 D?Êx?ÕÝF?ø! ?;4¸=n6n6Xÿç<q·¶>®k>èwF?ÌÝ><­>Þä#?K$<õ<Û?B¦;^0l;44?ú9õ:(§:1;?|?ÀÐT?½á?{¸=Tê6Tê6Xÿç<£d®>!>j>d>?Ói>¤8>:ì!?=¤;!©;kø>º':M7¶:ó+×>y²<JÓç;õ$(?FÍ>ù²µ>?N×¸=:@6:@6Xÿç<¾IÂ>Üx>|H?N§Í>Ò6 >M$?U.<×½&<æ?ñè­:H3â:$ÒÄ>¶þÌ< <ãD0?å(?äw?{æ?®¹=!6!6Xÿç<¤>D×]>ÖÓ=?Ý
U>¹-)>ï/!?èÎ£;_`;7ò?s:¬:í>hÜ"<ÙBð;½7-?wÜÕ>À¹>þ^?8G¹=ì6ì6Xÿç<Xa>²E>=?=/=ÎF=3Y&?ç:}¥:ó(×>(=FÈñ<Âþ1?È	9 ýÀ8 D2?ïûH;Hy ;P ?¸J¹=íA6íA6Xÿç<á>ÿX>Ù;?4>5ý>ð ? Ä};ð@;#Dý>m :Ü:ý¿÷>42	<:Ï;­à(? Ò>N¾>ª
?Gº=Ó6Ó6Xÿç<
ï>IC>N??,4>ÌpX>|¥$?ÁwÂ;åâÆ;Pú>AO;ç
Ú:)Û?¡¸<n{<-? ?áä>g?5tº=ºí6ºí6Xÿç<þÂ>fc>ç@?ó>Büu>=l%?¹ <x<+?ßO;õçH;Ê2?	ò·<Õ;<$.?©¼-?Æ+?4?Iâº= C6 C6(í<@Ð>b>¤¯C?T>î8_>«&?¨ã;â;¥?ç ;ÿ:M.!?ÛÖª<ï/u<¿H2?ºwô>ÐoÑ>Ûh?»=66(í<ï2>8-A>q<?þA>ZÓ>Ñl!?»s;;!ñ>LT:üj¹:Ú>ê§±;!è;û'$?ßx>VO]>áð?(I»=lï6lï6(í<hÆÜ>f>ÀoC?4Lÿ>ÉÅÂ>Æ'?zL°<§°<ò¢ÿ>È½{;°m8;²·.?HÕL<zZ
< X9?RZ?Té?òB?M»=SE6SE6(í<³½Ì>¥N>¯A?º¯½>ë6>Ä·"?ê¤;Ù;D?æGõ:®&±::1?çr<@#-<¨3?g>z×{>ÕÚ?Ö»=9696(í<P¸>ßv>¿@?{>gKV>6=$?'É;{ãÆ;Xu?Ñ«T;M;_·G?Íá<oÇE<hy-?AÅ>,t§>vÇ?ê¼=ñ6ñ6(í<ÏÌ>KÙ.>ªø@?ÍÅ>Yÿ>#?©Å;ÅÓ;=î>Â_;.ò:À?nÖ<Q×;Ø*?¥m?R?!e?¦½=G6G6(í<¾Á>å>ê>?+þk>M;>6y!?ï÷
<Ü
<Îj?,kX;9;ËF?è'¹<±y<ð+?¬rM?(_2?n?e!½=ë6ë6(í<7ñÚ>U>ëIF?ê£Ø>º}¦> &?@¹<J¾´<q1?(2;¿è:gD?d@þ<.³<S¬5?C?>a?¾Ê?C"½=Òò6Òò6(í<vñ³>¦o>±´@?)Þ>ïc>M$?éÄ'<a$<6ë?m;Ç.;Â?í<%yK<)K-?¦¬?Úòÿ>d´?!)¾=¸H6¸H6bð<ZÖº>:u>µ-C??ÿ\> <)>î%'?\#¬;æÊ;Ý/Ù>,í:ßÀÓ:Ö²>lj~<Ñ:3<H'5?HFî>aÈ>?~¾=66bð<LT½>¨bq>ÍÊH?Èâ>W«>$;)?§l <'¤<Ä.ú>@;×â[;Á;9?ýÛ´<Á/<âw5?)cÈ>¥ª>>Ü?¹ä¾=ô6ô6/õó<Ö>ýß>ã"J?M}Å>Ð>eÞ)?É¬;<Nø6<J?(È:ô;IÆÂ>º_<cTP<;4?Ù?qJY?ç1?»¿=kJ6kJ6/õó<){¸>Lar>ùØB?]ï>zý¼>Åî!?ª<)<OÔØ>þÁ;Y¯ä:´\.?F<±¡â;~b/?ç?'Ýz?XÙ?t¿=Q 6Q 6/õó<±"¤>]>¡>?U@">ü>á?Û;æ®;VµÌ>¤²0:eäÎ:£Z>ª½1<þ<a.?WØ?hÃÞ>ª?Ë¿=7ö67ö6/õó<ßµµ>?on>ÖC?¡>Ð s>gÞ#?<_2<X'<so?±&;Îu;w¸?§<i<öÛ6?Sö>ÙÖ>UÀ?Á!À=L6L6/õó<ìÊÌ>
X>l>L?!®v>
²6>3Ô,?Åú;ænè; ¹	?3];9¡ñ:¬j?Ç<¦¾<p<??~Ï>ù>½G+?u%À=¢6¢6/õó<ÍZh>Q>C?s>XUp>W`(?Ë¸´;Ø­;?é:;Å4;»ç%?'<G¯><"ô/?KkÖ>G²>ëò?gÀ=ê÷6ê÷6/õó<añ>yT>4ã;?Y>l/>Á?³;ÍZï;¿>Aé;Ü:HM?;î|<òxJ<Û?t?û]?nÁ?×À=ÐM6ÐM6/õó<1Ê>µ>JlC?C°p>!K:>Ê_%?Zºí;Û¹Ö;/¶
?ê×:´/:3ÿ?ÀzC<+<òm-?Ný6?
÷?3!?¹ËÀ=¶£6¶£6/õó<Ó§¯>Um>Å³=?ó'B>Ãg>"?;<¤; 2ô>Ð:SS²:`ðÙ>²}<Af:<ç /?¹¿:?6±&?³f?4Á=ù6ù6/õó<²:¢>~r\>d<?
{/>ês>ì?a;U\^;D×?:KX:þ#?ôóv;Ò@4;V9/?¨lË>2¹¸>]õ?!zÁ=O6O6/õó<Ô¯°>Ó_>LJ?A¹À>ÍÂ>=)?\ <î<B?ÇA;Ú ý:eúC?Yë<¦g <ù;?¡Øá>d¼>Ìr?ÓÙÁ=i¥6i¥6/õó<Ê«>³Fc>;A?fd>ö÷O>%3$?÷Í<<|+ø>*;;¥öã:Ð2?ýp<C,7<LÌ'?ÞÙR?o/7?ÓT?UýÁ=Oû6Oû6/õó<²¼>O#v>#D?>#1q>%?j<<Âiø>´Óó:å]Å:!?`¹Ò<IQ<Y,?¡0?ÇG?Ý?¦cÂ=5Q65Q6/õó<¸Ã]>ÓÔ>»s=?!/>ú_
>©ÿ!?-Ó;¨_ ;­mÒ>Ò¡<Ê÷^<<p9?n9=Ä9
?¿??m?¢ÁÂ=§6§6ýe÷<ª±>q>ã~<?1â&>{>Nµ#?òP¬;.º;Oïì>Í,¦:^ow:Zí+?~'h<y7/<;)?râ0???0Ã=ý6ý6ýe÷<PÃ>->#ÈC?:¬>vÿZ>£E#?Ý;Fºá;~;û>î;ÅÜ;è_?Ge<²cR<1.?ÇÏ6?D¢?A?òÃ=èR6èR6ýe÷<$é>!Á>>dQ?!?|î>³¦-?I¶¤<Ë<'ü	?Þ;$² ;ÿ{P?7<d¤=</KE?¨h¬?y9?J? Ã=Î¨6Î¨6ýe÷<¡>1V>í@?£ £>!4>^#?åÃ­;¼;æë>ªÇ:ysÈ:pÿþ>3Øa<[Û%<¯.?"þ>Ô^Û>ã??A»Ã=µþ6µþ6ýe÷<*o­>åd>ÕøA?¿ß>%«h>Ù&?i(Ä;Ö¸;p?§ 
;ö:A?t}<Ä&6<iò1?>º>
a>ÈO?üÃ=T6T6ýe÷<À&·> g>õJ?yÅá>üý®> $%?±x<uV<6?>H;00;«#.?yÊ¯<U/r<¿9???,Ñm??<Ä=ª6ª6ýe÷<pÐ¸>Ìzo>@E?*d>Ú¯f>ð)?,(<µN<ð>â
;Îú:Ë?ØÐ<è±<Ë1?ÅV?'±ö>¦µ?ZÄ=g6g6ýe÷<º¼>µr>=G?VË>Sç>½%?RD<ì<#ô>[8;¼!;!ç?z¥<Ç t<W-?ÿ5?+qi?Â?XÄ=NV6NV6ýe÷<ú¼>3þv>ÝB?û>MO>D"?;Ø¤;_s÷> í;¥5f;Æ×1?Ü]<<
<yÔ3??mE?§?²ÐÄ=4¬64¬6ýe÷<(ê>í©>~æF?;
>Jh>­E/?4<rþ-<#?ªÒÁ;t~{;°KE?ª§<}ud<ß;?Uð?*ÿ>f,?)4Å=66ýe÷<3>âxC>Ú<?ÇWe>]8>J?ÄÈ;e·s;VS?qò<.½;}.?ã,;à;WI+?Ò?µû>O?|¤Å=X6X6ýe÷<´Z>DC>oä@?Oìè>*µ>g$?1Ý<ÉË<¶?«´{;HÌo;-[?â¼<'t<»./?¸??~L'?k¯?ÍÅ=æ­6æ­6ýe÷<~¿s>¥C >J­B?I
?F`Ü>i $?oû<<Ëaû>yw;Ï&;[ =?«±Æ<4J<ñ-?p[?Yi?e?rÆ=Í6Í6ÒÁú<ÃxÑ>p>ÿG?iMß>Hò¬>çD%?-xm<óÅh<?®Y#;èÅ';^@ù>¨:ö9¬Ò 982?Ëj5?ý?\?»·Æ=³Y6³Y6ÒÁú<ù»>
Ä|>Ua>?½û|>ìI>¼ª ?¦;ê§;*ÂÍ><`ñ;}?,.;µû:È¯-?ÙÞ>¿3É>áL
?
ëÆ=¯6¯6ÒÁú<pü>Àk6>¼C?¼9Ì>S°¡>¬!?9°È;aå;Dúß>÷Ô²:D:jO?©ÂD<.3<º4?ì¤?þ>¹Ê?.Ç=66ÒÁú<é>×->ÿ§F?¬>?I>@í'?X2L<ü¾V<ló>Pt;×;£Y?@P6ï®m9&x>¼Þ>HÏ³>bp?RQÇ=f[6f[6ÒÁú<ã«>Ìåd>È=@?&N>ÝU>/)#?C£;ÿÕ;ûQ?á/;Bõú:0/?­<Þm<'U*?A?öUê>?³^Ç=L±6L±6ÒÁú<<Ç>IO>E?÷¡ >þv>'?Ï;Í;;?äZ;(ß:ÔT%?Cñ<èÎ;{.7?F¿Ñ>áa±>ÈZ?ÝùÇ=2626ÒÁú<gÜ>	>HB?Ö?ÕnÈ>ª,&?"<r#<ù>_G;´;.&?Iìµ<Üq<q1?·ëT?X³7?8\?æÈ=]6]6 2þ<¤¯>²¸g>µB?s>zªv>	$?Ñ&¸;¡»²;pá?nnÈ:®:Dë??<<|Ï*?qø?w£?ÃÂ?wñÈ=ÿ²6ÿ²6 2þ<m¹>µn>G?²>5>D&?ØOC<e?<M?tø";ÊÂÒ:óE?s©¤<@oj<äã3?«X?ÙL;?2 ?b_É=å6å6 2þ<Âòù=Ly§=ý??dÅ>0y>9"?¯ã¶:Sè:fNÉ>a§;±´ð:PØ?I<V§<´Ë/?gw<`<)
?4gÉ=Ë^6Ë^6 2þ<U´²>­®o>æÞ>?3*S>'%>èÏ#?Õ;Ý;Íµö>Oâ:¼¥:LÈ.?pó;p¹¼;/K%?·HÅ>©û°>¯®?ÃÉ=±´6±´6 2þ<ß×Ê>ÞO>OA?Ì|>!ØG>uv!?ðË<f,<ò?ïË;îa;ê?4£s<öÁ9<£¢'?o?ÌÝ>É?râÉ=
6
6 2þ<Ò9>ù<>Äø<?´
>]¡í=ÍÎ#?Ð ;£Ô+;èë>Û¼j;¢2;´±(?Qm9¯ Ý8ÇÅ\?G">÷s>xÙ?äçÉ=~`6~`6 2þ<3Õ>aB@>;?×>/ìø=>?É(<òz4<bî>gh:3:³È?æöK<Ï="<ªÜ ?7>?ã?¹
?nëÉ=d¶6d¶6 2þ<­r>Þÿ">>?ñ¶==¼F"?¯¸[;Ôñl;Ddí>8$;DÙû:=?~}<ñÎ<<]­+?K·>* >ô{?"$Ê=J6J6 2þ<@¦>%íZ>D<B?=¨$>ÉÍ>v^"?,<;¦o;d¥ÿ>º!;óÚù:¸N?®¿?<R<a,?EÃÕ>Pòµ>b?¬Ê=0b60b6 2þ<á>¤>ÚK?N?R¾È>Þ&?ýC<>=<{rù>ê8;¨;ÛÌ?û
<,W?<Ó??Î?výÿ>c?ÿÊ=¸6¸6 2þ<üõ>ãÈB>°ã;?ÌS=6%=¨²#?iT=:$P:µ>¹D=ï=%<?pHæ8àsW9cÄ+?/\ñ=YÕ=Î?IË=ý
 6ý
 6 2þ<Ñ¡>R>vïD?Êæ>±Ù´>cX#?§'<Ê&<ª?Äï;­«ï:¡ò?àð<8óC<¦y1?ú*C?°$?§°?ÞË=ãc 6ãc 6·Ñ=Á9>$T>åÐ??J<>]>z&!?ð;?;Äj?×¿j;#È	;ZZ?!ÿÝ:*´:Þ2!?ø??û>¼?7Ë=É¹ 6É¹ 6·Ñ= ´>×k>ÌC?¥¦Ì>|} >8#?eõ¿;,^Å;Ùûø>Â¹;#T];(V?dN<l'<ÌW/?=°J?1ª.?_?z×Ë=°¡6°¡6·Ñ=ù·>Ñr>öA?b>{ªl>B%?£gÇ;2dÁ;éú?Ôï:ûûÍ:=?7S<áO<í¬,?èôÞ>·¯À>º?7<Ì=e¡6e¡6·Ñ=x³>Ãùo>3??ßO>\Ù >ÖÈ$?ã;¦4¡;ãû>»¤E:8¤:z
>®9C<Ä<:y.?æ¹µ>Ãc>½±?_Ì=|»¡6|»¡6·Ñ=â6Ò>ÅÑ>ÔG?;r>Þ·5>Ô*?ª^¾;ø°Ç;Ïô>¦Y	;ùÇ:*0?¾;-Y;965?Ãï>À>üS?ÁÎÌ=b¢6b¢6·Ñ=­·>?Nt>|L@?j>5£9>l!?©`Ê;h9Ø;-ï>Wg:ä¿:£eÝ>mµ<¿æ;kd,?`c?pç>ÏT?3ØÌ=Hg¢6Hg¢6·Ñ=1d>o?>Q¼B?gRJ>Æ;>û¢"?Æ
<mL<´<?4N©;é3;&Wq?Nn<»?/<¶.?R©>°c>6)?ÿÌ=/½¢6/½¢6·Ñ=ãð¬>%Éd>0A?.!Ð=Ó£¦=Þ?u²:å»:Ô2ô>íÕM=¨Ö=ës8?DI:(ÒÏ9åß8?t;(}E;1z?LÍ=£6£6·Ñ=÷3Ï>¢>ÎB?~ø¦>¢>G&?ýCO<Ph<²eä>Ce;å;Yö;?LÉ=#¾<gz1?.(?Ç÷?v?RÍ=ûh£6ûh£6·Ñ=>© 2>Y­@?C C>
> "?Úm;_ê;$ÿ>1S¶:f±:Ùm?7<´
<ôí)?
Ä>§ù«>ðC?ÆÍ=á¾£6á¾£6·Ñ=øWÕ>$¸>ÛD?m¥> }>àZ'?³º;ÆB;ýó?cËÐ;<é;áê5?.W¨<èq<~12?.C2?ò?2?R¨Í=È¤6È¤6·Ñ=Pn§>^*_>­@?|8l>B;>àw!?&\ã;1LÖ;YÍ?^:Z*:Ú?Ì<éN<}é'?(?%ù>ç?ÅÍ=®j¤6®j¤6·Ñ=¤aÚ>¸@>Kq@?¨Ì¬>² >p{"?ý³;0n¾;&÷ñ>¦;ª7;
R?¹%<rÚ;¡0?WK?Õý/?)?KÔÍ=À¤6À¤6·Ñ=eÓ>Ðã>ÎÅF?e¦ï>8|³>è*?~#<Å_<?­;8)Ü:|
.?C¶Ý<<¹ :?5éF?øì(?¸?ÉÎ=z¥6z¥6¡=u>,,>ô|@?ày>bC>¦#?ê;=£ü;ì%í>Ñ";ËÝ:Ã¦;?;6<¨µD<0?ÿ/?þ??H1?Î=al¥6al¥6¡=ö>-BP>q@?Ä>ïlM>."*?6;Y;#?	ÿ;o~$;ËOJ?Õöü;j;¸(X?´eÕ>Ð¦>T$?Ç{Î=GÂ¥6GÂ¥6¡=¹>Ïm>áG?ûaÅ>Q>Ø'?û/z<Í<`aú>Ûy;[;-¬X?O¶]<¬"<}Õ.?ã+¬?o?Z?óÕÏ=-¦6-¦6¡=·º>øÔW>Ðt=?kª;>Ô/>Q$??;þr;i?tÂ:àÂ:Íÿ>Vë)<×q<·0%?¢w÷>æÁÔ>ßá?ã!Ð=n¦6n¦6¡=a>Úz@>D?pm>6>úI&?ÞÍ2<ýÃ4<æ8ý>?N;À§#;ÎO!?¢WÙ<ÛV< /?ø¤0?P8???N\Ð=úÃ¦6úÃ¦6¡=`>ÔF>ÎÙA?ÿ§Ç>Ð)>"?%Ï;íá;|ë>{;PÞ:G*%?Ã¾<Æd?<B~-?Jý?´ë>³?¸Ñ=à§6à§6<=o¼>Óft>J`E?¶³>ïc>%?ULÄ;*Ù;öfç>ÒP;¸JA;PS?.*<hð;Â5?!p?qß>·á?ÎÑ=Æo§6Æo§6<=	³³>LÉo>¢Ù??Å{É= =í?&?ðå9;u-;Õ-	?Æ¼=ek=63?Ý+:À­9Ù;?v¿>¦>É?çÞÑ=¬Å§6¬Å§6<=ôç¤>H^>Ñë=?ÁÉ:>ÑV> ?HV;vio;o!å>HkÜ:öÇ÷:úºã>´P9àCÿ8û»,?\Ö>x·>ñ©? Ò=¨6¨6<=Ù<}?<_;?­b<7ûm< &?¢J·9Æ:¾²>89Ñ
z:vß
>Â°;â_;t#?Úh&=µÑ="M?É¼Ò=yq¨6yq¨6<=ËDW=*=~{9?«<¥©<`?¤":R¶:oo?Æ÷'¹ý.:¬ºõ½Æ{;Qb;b*?ÿ8
>Ä þ=¨=?ÀÒ=_Ç¨6_Ç¨6<=8¾Ë>;a>`9??s>{
Q>î%?´Ç;CCµ;!é?lÚ:Ø¼¥:%Æ(?\%<¨ê_<>í-?ERç>-ÈÌ>¯?A3Ó=E©6E©6<=ç7¯>¾7[>7L?×[Q?ÏÈ?ï,?
®E<,5B<ÙI?Õ#;<*;{Aö>öÔ=a Å<_Á8?Ôo{?;GN??÷5Ó=+s©6+s©6<=©ü>í£>FF?HÒé>c©°>?j)?G«Ð;Î;³ ?µJ; ;Q#"?Ý<J<Ç/D?n°
?àæ>³Q?ÊXÓ=É©6É©6<=ªú>åEP>¹??2ì>]>à ?íÉ;-nß;÷\ç>­}:WËÆ:ðÀ¦>/q<t1<³-?uÞ>-EÀ>í(?©xÓ=øª6øª6<=lÄ'=½ë<f/6?©Ë<EÖ <¤"?5³Ú8:üºÐ=PÀd:ê:­-á>ñÐ<`×;ßÅ+?wVá=Ë=G»
?¦Ó=Þtª6Þtª6<=ò!·>¥Lq>JB?	>úe>AC$?1<Ô<¹ÿ>â;ò7è:÷o'?ñ<e%P<Þ,?ðÄ1??x?PáÓ=ÄÊª6ÄÊª6<=Ì>R>L|A?JÕa>ÎÅ0>?#?¬9<â2<ep?´¿:bï:ûRÌ>©ë;eY¬;æ.?¸á>ý¾>=Û?Ô=« «6« «6&Â=©³»>Þu>oC?E¾±>gÝ>`%?¯<ÚÄ¬<§?ÚVG;ª;cÁ.?KÎð<µY«<¨Ü3?DEn?ãL?Û?GÊÔ=v«6v«6&Â=ÁÒ>xy>ìvI?É½Ç>e>T-?ß¹;ú¦;L|?ÂW;;¹Û:Ú?Öò;Êä;,áB?ôª?ÛE×>Èô?káÔ=wÌ«6wÌ«6&Â=g>èáI>6B?¶M>ù/ >J$?©;ðÙ¹;âèè>äJ;}©£:kR?ñù=<4N
<ª0?Îö?m@è>\?èÕ=]"¬6]"¬6&Â=k>QÐJ>d@?3X`>wn3>
 ?çþc;îq;«ò>òð;17§;Vp8?Ø$¨:Ï:}*?ñ´Ó>µ>°?éÕ=Cx¬6Cx¬6&Â=ÉÚ>Á>ðC?^Ë«>g>¯Õ$?½¡±;<¹»;Þ<ò>yQ;;c>?÷e<¤'<ö/?C4??_¾?ÛÖ=*Î¬6*Î¬6&Â=,>+)>
K?WÞ>ùÁ¤>ï,?©9L<=O<
Gü>ó¸±;ú_;!K?öKó<©&¬<û
5?Ñ J?º«'?¾¯?ggÖ=$­6$­6&Â=áÃ>7Ìn>AQ?¾,?±U?qv)?.<F1*<YT?s\;øe%;ê*?E=ÇÀ<UB?Òå·?ZÌ?.#?Ö=öy­6öy­6&Â=M»>TM>÷ò<?µ¸%>à>iÙ ?GDv;ëCd;$
?2d:g¨:÷Ø>5Ñ;ïù;KX/?$ÒÃ>pÕª>Ö¸?eÔÖ=ÜÏ­6ÜÏ­6&Â=Fî¨>:0d>"=?;¶>@
þ=Ùë?ìh;Iä;-?m:m:²íÿ>V;<3SÞ;ÊO)?\
Ö>å¿>Å??ÖÖ=Ã%®6Ã%®6&Â=õd >ßN>Ê{F?gàÍ>ÇÕ>ß$?1<nM<8$û>÷#;V¬+;ô>hh|<h6<À0?
²?~o?2¥?×=©{®6©{®6&Â=à¾>)®s>Ó)H?>¿Þq>úÚ(?ÔÔ<<¿F.<®°
?
B;ù);-Tè>¸K<wµÖ;Z;?
¾?«ý>Þ"?l×=Ñ®6Ñ®6&Â=X2Å>Ý´>ª¥??gÔs>%©<>)n%?HÀ<<Ò<ßÝ?Ý:_2;¢i>ði<Tè(<«0?©
æ>Ç>»ð?2U×=u'¯6u'¯6&Â=ï´>fVk>2hD?!¡>Ìèw>Éc&?SÖ;¬3Å;?Ohï:8Øì:b?´Ý<Ãäç;óº,?Ax+?±Y?õ?ë×=\}¯6\}¯6z=NDÏ>0>E:J?ýäõ>÷¼>&?I-<\º <ÀÇ	?1;v¨B;
3?:¸ð8u]>òg?÷.<?Ä?Z·×=BÓ¯6BÓ¯6z=Y1.>Ê3à=×åF?¾ÿ?C®É>!¾#?\^q<§Ñx<©Uø>
t;póú:bf?6#À<u*<T0?gä·?
â ?kN?È×=()°6()°6z=¦Ë>Qd>
ãA?>,[r>Ù#?ªÛ;,Þ;¼ý>÷Û:hÄ:È¤?º2<s^<Å¸,?ôÀM>dO1>?+ä×=°6°6z=îù£>W!U>õD?ù¤>FZ>p?#?°8×;³²Þ;Åg÷>97;¾¤;R'2?E¿<vQ<t|.?égÿ>O¢Ù>7?aØ=ôÔ°6ôÔ°6z=EÎ>B.>l?F?ÂDA>>0)(?,+m;£nQ;®ó?þ=é¡S=­9?àÚ:Àê9¹A?pÝô>'åÎ>¨}?E
Ù=Û*±6Û*±6z=QÓº>?!p>7,G?¯Ë>7V>(?W7<ÿ5<¾ß
?YÇâ:¨.:y[?kÆ<xo<SÂ;?W?¿ØÒ>Àç ?Å.Ù=Á±6Á±6z=Wª>ðnI>b5>?ó>l> >>æ?Ð;¤n½;ùÞ»>ß:A¨:o*?p,<&Rþ;-?í?Gñ?T»?,2Ù=§Ö±6§Ö±6z=¾´>0/m>sÒB?WÅ9>
>¾ä#?{º;.ÝÂ;üô>Ï(ª:mÃ:ÔæÞ>]Á <°c<A4?Ð>ªýe>×+?Ý4Ù=,²6,²6z=-¥>/P>îJ?/©ì>ÿµ>5r&?0N<FK<s?qÍQ;<e&;d!?"<:=<è1?ï?eö>$?ú­Ù=t²6t²6z=Fp>(NM>I>?Qh>{¦7>Në!?(Å;­;?iF«:þ;§:¼?2À<óOÙ;á'?y?tï?p
?xüÙ=ZØ²6ZØ²6z='®>)_>IH?×>¶	g>~á'?gsÈ;£`µ;Òu
?ÂWE;÷;Ü¹@?*<¦]N<¹Â7?ú?¸Éé>d?æ9Ú=@.³6@.³6z=ûÈ> ¤>èG?Þä?üÏ>C@)?³y<Îy<Á?êÅ4;Á;[æ?@Må<ó£<í2?²n¢?¦³?«6?ÕÚ=&³6&³6z=%
Ø>>sÖI?³#f>gr.>BÝ(?~C¶;r§;ÅS?å;ówð:¹v#?|Ø<4àI<É:?õ=?ø'?½Ì?ëÚ=
Ú³6
Ú³6z=¿¾>í|>wA?dòV>V'>Áj$?B¾;àuÍ;Qkí>¨ø:0:«J?§j-<Êö;Ê4?öÌ?ïÜè>üË?Ù¨Ú=ó/´6ó/´6ô2
=N>W
> ??t>}>>¨A$?lª;Ê>;
|û>£Îô:DÇ:È?ådÿ;»;¡#.? «Ï>k°>º?ÖÚ=Ù´6Ù´6ô2
=t] >æ´Q> ÄC?]¼Ð>þ¨¢>úA$?,è;Ò,ï;:Üø>¹;^Q;éF)?1|J<3< c+?Í^??}"?ä¿?ÜÚ=¿Û´6¿Û´6ô2
=ö;°>e°l>à>?°Ñ>ÂTÒ=n¨!?W°:;®>Ê¿÷<n«<Ø8?\88	¸ÔÁR?n¯2>
4>Z?ïÛ=¦1µ6¦1µ6ô2
=©>`_>eVB?]¥s>ãµ<>C%?QÀ|;3S;q.?¼W;åÞ:¡$?Nd<'à<~P;?c1Ú>O¼>ÌO?åCÛ=µ6µ6ô2
=Ëå¹>:7y>Nõ>?£×>{j[>¨?´ ;	q;ü?b:È:ùZ:F8(?â¥ó;m¶±;×m/?ò&?6æ>!»?Û=rÝµ6rÝµ6ô2
=aä>Ã7>×²J?)?m¯ÿ>Ê)?¬ä<R<v?Æ»¯;HL;Þ8\?Ó<My<H0?8é>¨Â>$c?çÕÜ=X3¶6X3¶6ô2
=»d>|^>à??' >cwû=-#?þ::g+;ø¾>c:Î§:ÙÑë>q¿í;Nä¬;Fu/?Z>eú=?¸PÝ=>¶6>¶6ô2
=îãÕ>ÖÏ>ñA?¼îÀ=Ë=|Ä#?Zqß:ÞdÓ:«K?_&=£Yê<8¾5?Ú¬¸@170
*?t2;øâ;¾g?Ý=%ß¶6%ß¶6ßà=FO±>qhm>û1??ol>9>ò#?ðB ;];[?Ù¥¢:×ðÏ:-=È>f²Ö;iÃ;Ú¬1?'¹®>Ö>m?õ¬Ý=5·65·6ßà=âô­>}hh>o??e >'>?àô¶;Ê´;?ºa;M;y,6?÷B<M	<Â #?BëW?LzA?¹Ø?·jÞ=ñ·6ñ·6ßà=À½>sy>Z
C?Y>kU'>¬f&?»<K¥<÷<þ>ìó5;Àt;òñ?R ®<½<¤.?´U&?<?õS?nÞ=×à·6×à·6ßà=yÁ>:è}>÷.C?Rx>NE>ùl!?ßð<?Ö<_?7oû:O;ËåÍ>E1u<7.<Mv3?²p?WbI?×ü?>tÞ=¾6¸6¾6¸6ßà=Å`>K©J>{@?ÓÐ2>0>ÐÉ"?o²;ï;Í¶?Ce¹Z{:´×¾*¾V<}ÿ<jT+??ihò>Hç?¾Þ=¤¸6¤¸6ßà=íìÜ>g>F?ÁÅ>OÐ>8#?Ï<à<>°ü> z;Â";ù`E?û#¹<Ï±<§-?I¤?NY?ùÁ?sÏÞ=â¸6â¸6ßà=5Â>½>b]A?ëça>£e/>+Ü$?Øn<oâ<í>Ñè;~Ä:*-?¢RÊ<{<Î7?/?c?ù^?:ß=p8¹6p8¹6ßà=p	>% ?>§C?Ü}>ó<D>ª%?E]è;ÂDâ;Èr?al;(;¯NR?Ýb@<È<©d)?PX?W·6?{?Gß=W¹6W¹6ßà=E?J}©>s­C?_ê¼>rÞ>Çn"?øq:< î=<Mû>µ J;Qû;$±3?°¿Ñ<üô<E
3?z@#?·?!z?ºß==ä¹6=ä¹6ßà=g_É>[X>z>D?Ô{?
±Ð>U2&?ví)<§í%<É?r;5cP;Ä°$?vßá<Ã<ù©:?kU?U2?ãó?¦!à=#:º6#:º6ßà=Æ>4à>D¶F?ÜÛ>¿¸¨>¹&?n¡;ù¯;Øê>&tÌ:±Læ:Eã>T<Na<Õ*?
>ÍN>qÖ?¢à=	º6	º6ßà=Zy«>¯d>£w@?êîf>Y­4>#?6z;C;þ¹?Ê=Æ;aÆ;â,?]Z<\0'<¼v'?u±? ¦ä>§S?iÄà=ïåº6ïåº6ßà=×¢>3wW>ËA?M>ü² >õ®#?þùO;j[;ó>ì;¢;¦ ?Ä¸$;Q;¢?6È>¿.±>æ¢?úèà=Ö;»6Ö;»6E
=¾>«X>Î:?é'>bB>ïG?;X;£x×>ÞU :X¤:$-z>Ï;f<1)<Æ¾-?¡Åî>¦ôÏ>Ë÷?8á=¼»6¼»6E
=Zí¤>
V>ÖD?ó «>_þ>UC"?qéú;î;?ÛÊ;AdÝ:=(?:+±<Á×<jú/?¸G?é&*?r>?{á=¢ç»6¢ç»6E
=Ë°>jÑ`>PI?Ú*?âÃÝ>ÍD%?<<uE?nU:;fî;,v/?ò==Å<üB/?E>d?¡À<?¸Ç?ðìá==¼6=¼6E
=_¦>­[>¤¢A?°]Ê>§¬>9"?	ä<¦û<îW
?MC<;m£:ùs?¾§¯<
<ß-?C,?Í?Ñ~?$ùá=o¼6o¼6E
=å]>Þ"U>E7>?'å>àëX>!?´tº;ÇÁ;3Sö>«Z;Rôÿ:|a?<Z<X0?fº&?\_?å?wâ=Ué¼6Ué¼6E
=ÓUÀ>Õ3>@?CC;>W>[¦$?1;µH~;R3?ò+D;Ñî:aIR?Lx¹¥Ï8/ø¼«åÜ>)Á>à`?ã=;?½6;?½6E
=Î¶>å=v>~>=?¾47>©><#?þ;¹M«;í>ï<¿:@+í:lÎ>LoÜ9	9ÁÚ?Ê|Î>ÃÀ±>±?@Vã=!½6!½6E
=ªË>7`>6B?o>²<>"#?©øô;Bv<&ô>«;°¦\;N½6?å<^a<¼4?v¾e?XÄD?»s?7ä=ë½6ë½6¬Q=KüÇ>
è>JF?Ýa£>¿£{>6&?Ô1<Æ<Ò?©õ:IìÖ:^õ?M±É;L7;"Q1?Eþ?³Y?be?hä=î@¾6î@¾6¬Q=T»>my>àð??'Cm>½³8>µl$?^¥Â;n¬;Ô?è³:¥N²:Ü%?\¦p<i¿/<[	/?¯½Ê>Ó­>K?ªä=Ô¾6Ô¾6¬Q=ª>9f>-Ö<?Z>Sû=¼¡!?Ê#¿;ß¯½;øú?]9p:³ÒÆ:L§>x<ù8<¾Û+?¯v)?è?u?ªä=ºì¾6ºì¾6¬Q=Ê}>E!>XP?P¸?{3B?Õ¢-?g=jÕ=4?¹;N^;a+?Á&=*wå<)ø9?O»> X>Ek?\å= B¿6 B¿6¬Q=¦}¸>KØt>må@?k>§9>Ø_"?Èç;$;³ö>IQ:ód:Á«>¤}<=6<û«1?Aæ>W-Ì>Ö?då=¿6¿6¬Q=ói©>Ñ`>é@?W1>úA\>¼Ç!?VuÏ;Gí;ñÓß>Ò¸Í:f°é:á\á>¶'S<½<4.?Yj?®ß>l?Äså=mî¿6mî¿6¬Q=ÊÐ­>zZ>ÆK?DbK?¹?ØX&?@C<	<³4?q×Y;ç%";îö+?ÝÖË<<lâ3?Äô`?ð°@?Ín?õå=SDÀ6SDÀ6¬Q=Uð >¤ÄQ>¯hD?ÍK?¼?H&?ËEÃ<SWÁ<\G?5r;åE;MÚ?Ó~9W:à	> d?9¼G?µq?g¶å=9À69À6¬Q=ù>ìx¶=BH?p5é>Ê¦©>ô/?(ë;yÍ;~?ý¯Ò;Ìd;*¼k?<$ß®;he?V`å;±;Áb%?4æ= ðÀ6 ðÀ6ÊÛ=|üÌ>p>ÁºA?Ó·>æ>ã$?¢;¹Ä´;r'æ>ýÃµ:îÑ:µ§Ý>ãü%<<ø;x*??q?Ù>?6¬?d³æ=FÁ6FÁ6ÊÛ==>ÜmG>jýA?ci>pa>L?$?M
½;^Ð;aDè>Æ4;ÿ:ßl?Å<±nN<ý-4?Îg%?Éd
?¼¼?÷æ=ìÁ6ìÁ6ÊÛ=¶£>ÛgW>rB?ìÒÂ>a>ç¦#?·&Ç;Ãzµ;Îv?ZÙ;6#;/Uf?\¦<"=A<í1??]?¬õ?Ë÷æ=ÒñÁ6ÒñÁ6ÊÛ=þ`>	ÞI>E?b}Õ>Ñò¢>³'?¾å;á]Î;?º.:µñÐ:V>ëâ<öU<Áo/?§"?ç×?RC?,jç=¹GÂ6¹GÂ6ÊÛ=¶®>¼ÚW>âùN?Ì
w?5;?a(?7¹p<¹Cn<-R?Æ;;z;*w?Ç<Y<\È4? ?3ç?¿¶?Â¼ç=Â6Â6ÊÛ=¶¼>ÙNx>,B?*>ÞgY>¾&?F°ò;z/Ù;Í?:¡ø:s±ã:
Å?â<ÓT<¶°6?µ
?ñê>°?éõç=óÂ6óÂ6ÊÛ=ðR<LÙ<²;?f½Q<E,<Æ? ¹°%!:Lb¾½0µ9Á8:=A{>f-Â:yÆ¤:&é?º*$=Ò=?Âüç=kIÃ6kIÃ6ÊÛ=ÿg>ù>gÜ@?ò>>.Ðr>¶u?¦ð;Æ÷	<åÀÞ>o!;Ò;Ó ?rÐ
<TÓ;h(?ï¡?<%n?õ¹?n|è=RÃ6RÃ6ÊÛ=^£§>ã_>T^@?1±>Ci>#?Û;÷í¨;6×>·u:4Á:ÕÉ¢>­ò;`±;úg.?¸k>#d>:
?1é=8õÃ68õÃ61=ûÀ>Jø>??½>­X>G$?Ø3§;´³;±ï>? ;¨úà:X6?#s<Í3<~¯-?fÄ>ñ©>éì?IGé=KÄ6KÄ61=8Í>P>ëC?¶>}ç>_Î%?;øÄ§;ï>µ[;î:p?©jN<õ<d`0?Rµ?Û"é>?é=¡Ä6¡Ä61=>?U>V>?Ë<>3Ó>Ã*?±¬ª;¡;cC?©":x:·>3²I<ú<ÜÖ,?n?¡9ÿ>Và?ê=êöÄ6êöÄ61=m==ù§(=S°E?}+>¾yT>w*?	ß::c:áû>¡o?;-Â;gT/?¶õ¸~v_8Óthº?¶:Iõ:Ñ¼?ò&ê=ÑLÅ6ÑLÅ61=9½>Ëy>B?íå=>>-ö!?HS'<d2<¼ð>x:; ¨;h³÷>¿D<¥< +?«@?¨#?Ë?5:ê=·¢Å6·¢Å61=÷à>Ú@>y¦<?ðÆ)>Ãª>¤?;g¡;Ø¬ù>PJÜ:ìüù:á>Ò4;©~;$?ýn>\>ß
?Èë=øÅ6øÅ6L=¸ÿÏ>E>`D?MÀ>>^D(?Û+Å;È¿;ã?Å@¯:´½:ùì>mÚ-<
fô;15?­Ì?üÚ>¤W?4ë=NÆ6NÆ6L="Ö>î2>åD?ÉCÖ>
£>`4(?~à<p"<_ò>3í;p÷3;«6?ü: ¿y:Ó?E1?Ò½j?o?Dì=j¤Æ6j¤Æ6L=Oâ>Øõ>¤ÔG?YR»>!>Ü%?<è<~2ý>UM;»U;E¦õ>	Ù<k<ù7?E?¸wà>D?	î=PúÆ6PúÆ6L=«ª>Õña>.:A?\E1>Q
>´Õ#?m;cc;Mü?§9w:>ë<C£X<&)?[þ×>¼¿>º?x'ï=6PÇ66PÇ6ú=·>/!:>|É>?åå>Õ¶ø=~!?¹ws;]s;È
?0èÿ9XX´:M¡5>"Sä;0£;%I1?6~È>i®>j$?i¾ï=¦Ç6¦Ç6ú=üØd=÷s=$
:? ¥=hÓ< ?+Æ9>Ï:Ñ>f¨:bÁ:ß3º>èJ%<$<Õ ?Ë[Ê=Èe½=gÂ?oKð=üÇ6üÇ6ú=÷È§>Ó¨[>C?Í>D>ùU'?ÚÛL<*éB<p?´;æ ;ü¹N?gX<D}!<Hß+?oÖS?­à6?E?	}ð=éQÈ6éQÈ6ú=ËÍ>Í·M>1¤@?òn>Wd=>ö}!?î;5o;ªá>n: ý:¸p>\f<6´&<)0?/ð	?Cô>Ù?ÿð=Ï§È6Ï§È6ú=ö±>¾k>]y@?'C>Da>N¨ ? t¦;Üt;ñ	?|çþ:ß;¸ó>f`ç:N2¦:Ê.?¿ùõ>«cÒ>¦?«9ñ=µýÈ6µýÈ6ú=Ýh¤>Ø¶`>¬L;?BGc>àë6>ú	?u[;én;dú>Ó_Ú:áÍ;ÊV×>GÖ©;[;$(?s>T#ø=pû?3Hñ=SÉ6SÉ6ú=è©>²¡c>¹??µó>Ð¿>ð#?B+Ì;£·Ï;y û>M/É: ñÁ:fÇ?^H<ße<Ï*?øa7?Àñ$?ûN?Kñ=©É6©É6ú=Cì>ó>M0V?E!>7@K>¸,?âÖ<n$<I×?1:;Áü:M=?x&<u]Í;4JO?þj?Ä)?å-1?øÐñ=hÿÉ6hÿÉ6ú=0éé>w>-:H?M?Ù>q£>zü)?[*-<â$<n?Dõ?;Wñ;â?)!±<GÏ<.ë/?õG?I[?Ám?ïñ=NUÊ6NUÊ6ú=ïU>º0A>Ëï=?:K>V:R>Fá?®;XS¢;S7ß>,Ö:s¤:'?m;qZf;ß1?¬Ì?v$?í?ïñ=4«Ê64«Ê6ú=
ºF>Ä>)>?ç>lD>Ç8&?{û¤;£;?$;é!W;©¾-?â*!<èä;4?ÀVÂ=ñ¤=Æ-?ókò=Ë6Ë6ú=¯>F>ëÚ>?pÒ>þM>Øã"?;H²;ðô>(1;;[ë?ºk¾;o;C|.?Sà>yÓÇ>T?¬ò=WË6WË6ê²=)q>&R>µÊ??òx>¬TD>ßM"?µ°(<!W9<é>[w:f:4Î>TJ<~<ø(?3³K?Ö÷4??Ðò=ç¬Ë6ç¬Ë6ê²=ð*¤>ú/]>>?²«>>;X>&(?5Ä;êP ;c'ï>ÿÕ:ÈO:FD??D5<*E<¹ì,?)Ëã>ÕÌ>4Y?Ü(ó=ÍÌ6ÍÌ6ê²=+v¨>çma>N??â>D4í=-Q ?3¬;éA¨;?r´':1²:lîp>÷¼?<¥Â<	*?Ê?fî>?Þó=´XÌ6´XÌ6ê²=§Û>oÐ>Ñ%G?æ¾>öÒ>}	%?C5@<þ¼Q<jê>ÛO;¶î:^?9+«<Op<jS6?S9?3K?mÏ?àô=®Ì6®Ì6ê²=B¹<²	z<ë¬=?Íg<\_<1?àw:Ý0:äâ>Kp:ì¨{:AÆ	?<;@&f;ò?¤=Ïv=4ÿ?&ô=Í6Í6ê²=y>8>ò;?Zr>ÒC>øÿ?ÞÐ;Ëà;3î>úöO;P;Ná-?ß<Ý;Py"?Å»?ò>.M?OÜô=fZÍ6fZÍ6ê²=éÂ´>SÑo>nõ@?ç}>+H>Nê!?ã3<+Ë;<ô>O;5ÁL;»­??!<EéQ<í4/?÷H\?Úe=?Õß?x*õ=L°Í6L°Í6ê²=j£>2\>ü=?ø`>w^0>èE#?±;1§;DÖ>khß:Ð?:FåK?î<°í;åJ)?û÷?_i?â
?õ=3Î63Î6Pk=*Þ>e¡>t×A?L@ >î~>-!?wï;m3à;/·?êù;ôüÔ:o#?Ûs<[(<c9?.x9?@°?>ª?ê¬õ=\Î6\Î6Pk=
T>Æ©S>ý=?:w>'F>tá?;Î ±;¶ã>x"É:Ûí:s¸Ø>&µË;}á;7?/?/?xÚ?þ
?ï¹õ=ÿ±Î6ÿ±Î6Pk=w·>>$>öIG?úCë>¢c¶>À%?<R¥<nü>fK; /;	[-?_¨<vu<À/?æ	©?m×?l?Íõ=åÏ6åÏ6Pk=¬tÅ>kH>ïþA?H>¿ M>þp#?â2Ì;Âº;ºó? íÁ:DÙÓ:¦Wê>é<vF<FE/?]³Ú>ðK¼>«?k.ö=Ì]Ï6Ì]Ï6Pk=Ý+¾>Í$}>+Q@?0IÂ>Lª>Ö!?1;|; +?:Î;¯.;w:¾>e6<@<#?àÈÑ>½>ª
?9ö=²³Ï6²³Ï6Pk=És¼>ÿQr>JG?ø->Mýl>© '?U<`W< ÷ü>ä¬Q;
J;j¹8?Ä<×J<(2?Sc=?=* ?´Z?©Aö=	Ð6	Ð6Pk=s>ò5>>?ä×6>ºn>×Ó?°}°;<§;ÊÉ?ñty9C¦:{ÕK>Ïä<h&Ä;¦ô,?Qä>áÅ>ö
?yö=~_Ð6~_Ð6Pk=â²ó>:´>DG?õÄ>Ý>÷R*?l7<s9<
·ý>ü;ÝÕ3;öêO?Íë<î¢<eN:?ùM?(?Â?ñ¬ö=eµÐ6eµÐ6Pk=nÍ>²ð:>W;?ûöæ=m½¸= ?'u];µC;$×?b7>:CÆ=¸5?¤á9(ä9Ë/?ñî?Ò7í>_u?$÷=KÑ6KÑ6Pk=>&rB>æ
=?]kA>­&>VË#?Ð½;¯Å;!óõ>Ä:!eÐ:cfñ>ÅU<:#<¢Ñ&?Fo&?¼&?¦Ã?NY÷=1aÑ61aÑ6Pk=éÊ>^R>ýB??¡>B"z>2%?ÂÜú;Tû;#¼ÿ>Ñ]&;¬O;x	?Ê¸9!i½9Àþ>Û?ÕÑ?'!?Lf÷=·Ñ6·Ñ6Pk=¯¹>qfs>ÀKC?Ü£>]T~>ð$?¤í;øÚ;Ò
?°vÈ:üú:#xÌ>âÞK<F·<¦3?P²?_èà>OQ?÷=ýÒ6ýÒ6Pk=å-·>rr>ÄA?zÂ>ëm>¸q%?Ê;õ;""ä;2	?EÁ;lÈÄ:Ï5?0<Q<²+?s~M?g¡3?üm?Íµ÷=äbÒ6äbÒ6Pk="¾>¦z>¤BB?(¸¢>°ú~>ë^#?ÀY*<8.%<?¬@;p|;çÿ>ÑÓ<â<G+?Q¶l?H&K?¦%?»÷=Ê¸Ò6Ê¸Ò6Pk=ÓF>çö=>ÇC?(ç>U:M>I#?øÃÉ;Æ;¦]?x¦:¿¶:ß|É>é<ÏÓ;p(?`ó>àÒ>²?7È÷=°Ó6°Ó6Pk=Þ^Ä>">Ô¥B?A<>]õI>±'?ó <¶<?èÀ:×å:Õ"×>4#Ö<"<Oi9?«q!?_7?¿´?¤ÿ÷=dÓ6dÓ6Pk=?e¤>¾íZ>;@?¬>tÏw>Ù!?Ì;)Ê;J?¿µ:l/Ì:ãÝã>?.3<«
ÿ;{R3?J½ß>?#À>
?ø=}ºÓ6}ºÓ6;=¹å>_U>èD?7>[>kS%?Avé;ZVç;ò,?R;_sù:Ö_?ÃiÇ<@Q<Êk8?ßn¿>] >?Pø=cÔ6cÔ6;=æ>«9>TE?ñþ>äûÄ>f%?×Äy<µgt<#Ï?ÃB;Õ';Jû?6<\<l-?lf?!ßC?¬³?­ø=IfÔ6IfÔ6;=íÂ>®ÞO>I>?ñ_`>O1>³ù!?¦.<ª<)<+?Oî:O¥ª:ÞÀ2?¸£:Yý:Z|?;qo?¾R?¶?-¸ø=/¼Ô6/¼Ô6;=]³>Á m>êéA?ªµ>|Óå=Sö?È"Í:ºú:ÕrÑ>òÝ5=|Á=òg3?0x~9`79:3?|T;¢2;¸c?ú=Õ6Õ6;=ZWÛ>f >ò!@?£g>n×5>
#?¯_Ó;åÅ;ÈK	?Ó¼:%gÌ:pë>.ä<AO<³u!?²?`g?=x?>Xú=ügÕ6ügÕ6;= Ä>Ò>_C?EÈ²>íò>Ð±$?Ù 
<£<ï	?è­;sJ
;¥÷>X7!½8¬>î=?ñ¼?@'?þ¯ú=â½Õ6â½Õ6;=Ï-Å>^>Õ;?T7>$`>Ú?ÏT;ù:K;·?Ö®¹;2¶;²Ô5?0§:85:C@?âu<>Å&>ù;?û=ÈÖ6ÈÖ6¢Ñ=Ár>{ê6>V÷>?Þ Ì><+>%?n7¹;ß*¿;æø>Ia;Ç2Ê:ç"*?y©Q<BX <åb'?ö?÷Óì>ú:?¢û=¯iÖ6¯iÖ6¢Ñ=O±Þ>Z>=ÙC?ðq>3;>%?dñ;Gñ;]ÿ>
Ö:5;'§À>¨³<M<6?*ó
?×î>¼%?ßÄû=¿Ö6¿Ö6¢Ñ=¤>.dP>¸2??¥f5> >x%?ç¦;]B;3¯í>b=ê:Æ:ÉB?l³W<"<[l*?²?®?ÇX?ü={×6{×6¢Ñ=yÎ±>j+g>µçD?`£>#0>¡ ?ö%&<+<3ÿ÷>Î.Ö:åW­:(?B¦<q<ÿL0?zT2?m#?9	?1´ü=ak×6ak×6¢Ñ=Ëò=K=¡:?ra%=L=§ ?Ã2:Íî`:®Ê>+A:fÄ:Ä{>-n<Å54<(?)YÔ=+£Â=´¥?ú>ý=GÁ×6GÁ×6¢Ñ=gèµ>tÑo> .B?*,>¿=N>¦$?	Ù;JÚ;(þ>Çö-;^êí:ø/;?ºo<#§4<Ù)?K(?*ä?Ü?§ý=.Ø6.Ø6¢Ñ=)>Ü,>	&E?4-?ijÎ>ï*%?<9"<@8?üð7;rÛ;R ?ÜÓ<_Q<0?k?jO?¬g?&²ý=mØ6mØ6¢Ñ=·«>ûb>]«A?fÇ^>ë43>0?Ø?ø;ïLý;!åú>ÒQ-;­ä:×B?¿=<ÛíB<X/?4¤o?'}J?A|?|ùý=úÂØ6úÂØ6¢Ñ=üÒ>>u­Q?§ö>/ì¹>XÏ)?ÔN<ÉïD<;n?t{B;a;¬q$?¶Xµ<ªÆ<K)4??«P?¨?ýý=àÙ6àÙ6¢Ñ=È¤>G)T>ÕF?G'?Îvÿ>ó '?Üï<
eï<Ý??ãwÄ;[g¬;ØÝ?²Î<Õ<´1?ü¼Í?0F«?¡Á?nþý=ÇnÙ6ÇnÙ6¢Ñ=°Ëê>NÏ>N"B?=´>ñm>øú!?ún<¾5ò;9ù?¸­.;È^
;~(?+³ <&h<ç"1?ë>5ÁÌ>dì?¼èþ=­ÄÙ6­ÄÙ6À[ =R^Ù>ü>õC?»É>X^>$#?4Ç;FÖ;®þí>M{;M³;Øô>£b<L;<ô-?
)?Ø?©?ÿ=Ú6Ú6À[ =§>Î[>é3C?òÀ=Rk=+(?½PÛ:å²:¿D?è<ÒQ£<­=6?¸\,9T80D?üAä:
rÓ:l-
?"ªÿ=ypÚ6ypÚ6À[ =Ëè?c®>Ý1V?¹,?hÊé>x<?¡=øz=1Ô?ñ-¢;";ë(?W*Ä<L~j<}V?¯W?Z{?Ú1?9>`ÆÚ6`ÆÚ6À[ =(¸>Õðo>êqD?Ð>Ä¢>º$?Ä@<[å<£I?ZÖ;é;'?3Ú<|®[<­6?¾nè>gÄ>R{?±&>FÛ6FÛ6À[ =Ï´ï>aå>û^G?
´>+Æ>ÜA*?,Ú5<»"8<MÓü>áÙ;lL;H3?ÐG9à6ð8y¤??«ÎL?ç',?ØF?(>,rÛ6,rÛ6À[ =Á(Ì>ó2>Â0D?<¥>]´>.¯$?U&<¢À"<?_K;£B;ú,?ö<¹®P<".?O?âd?ðê?5§>ÈÛ6ÈÛ6À[ =ç Û>¶>küD?év>?>8%?þ;zdõ;bË?]¡;Ç·:iî<?O/X<nì<-?ïû?lDè>ÏÆ?Ò·>øÜ6øÜ6À[ =5M³>§l>ÐõA?Lc>YW>Á$?l=Á;|pÔ;Ýè>Z±:Ââ:¦F?n<úK<®û)?þB?Ìu+???+Ó>ßsÜ6ßsÜ6À[ =µ>C>¯y=?SG1>óÞ> ;"?lÈw;]Êz;îü>+ø:°ÁÊ: ç?È:¨:w?{+ç>Ð5Ñ>zo
?¶$>ÅÉÜ6ÅÉÜ6'"=a·>ªt>ä@?h²>ïr>S%?QÈ'<N¬1<Ê¿ñ>aá;SìÀ:àM?å¿<X<Êü-?Âè?Í?·x?>9>«Ý6«Ý6'"="º­>WÜh>ý>?~^>1%/>ù"?>¾;5Ý;ñÛ>\G; ï:9õ&?»ë:ÉJ:B_E?$¹?ïè>·ö?
\>uÝ6uÝ6'"=óS<ÈöE<Óî;?Ê
®<@V<¿À?
ºÂ9Ë#:{,>à¶9Î:>¦>è¶£ëN9t<'49r!: >Ml>xËÝ6xËÝ6'"=YC´>b¢p>Æ??5c·>°æ>¦&?Ï9?<XÓ><»D?áÍ9;þ:ï-;?<«<¤><ý*?b7?t??ær>^!Þ6^!Þ6'"=`2>\FJ>õ&C?[7>)ì>M9&?\@;/p;ý4Í>zñ:ò:¶ÿ>ô<ÿÑ;´¹3??íë>·Á?ÏÞ>DwÞ6DwÞ6Ì#=>&5>=?b2>Ñ=Ù=?ap_;xÇ8;ÆÇ?'"¦:Ê0:
©&?­;÷A;·»,?ÍÌÏ>½>*©?9à>*ÍÞ6*ÍÞ6Ì#=_±>³L>75;?± >wý=Ð"?;U2;?õ
?ð:®Hu:Ã?pÃ;"Ü;»Q+?[ú´>pC£>kã
?>#ß6#ß6Ì#=;-À>2Æ|>¡B?6Å>ú>Ìð#?ÑÝ;wcù;²ã>½*	;`«:cæL?pá><¡<=ú-?ZÁ7?è4?÷?[>÷xß6÷xß6Ì#=ÎQ³>l>ÃwB?ê³>W·>O"?Y×Ç;+2ä;¿0à>YÙ:Lß:8ù>Ö<9+<<Q/?H¦?½¿õ>?¶«>ÝÎß6ÝÎß6Ì#=Åÿ>Z&C>¨%B?`éÀ>ñy>É$?¶Ã¾<±Ñ<úè>4T;xä:ÁÆm?)+Á<ãC<.?5?C¥m?:?¿ä>Ã$à6Ã$à6Ì#=6j>?K>²:?2%>Ôh>A?<Ñ¯;;¾ð?_P";ùÕú:Ø§%?»ðÓ;Ë.¦;­G#?õ Ú>vÅ>Dû
?-î>©zà6©zà6Ì#=ñëO<HË<=a>?]<X<<`?=¨¹ÿ¨9àÚþ¾V¹/:9¾¸É;+;GI#?Øÿ-==ôÚ?ÿ>Ðà6Ðà6õ%=éÓÅ>¤H>ÝC?:K·>>-
(?bàÄ;fBç;SðÙ>ã;;¡Ô:r4?ä<¾¢B<Æ-?¼d7?IV??)>v&á6v&á6õ%=ïj>ã©>7â@?-q#?«?CV!?þ!<ûf!<H%?gîö:Ë;#ò>Æ-x<::<3<*?]ò8?^%?7'?a>\|á6\|á6õ%=Q³>u©m>$'A?ØI>²>¥t$?mÊ;´/Ã;j¿?)Ý:6ã:)Lù>H<H<1?£è>çÆ>^«?>BÒá6BÒá6õ%=;B>ÐúH>¬>?!>ÄoO>]#?C;Lo¤;}Då>ÊZÒ:ºyë:°ä>í/#<âô;Þ¥*?c´>>lÌ?É>)(â6)(â6õ%=ül?Ä¼>µJI?2Ñ>gA>dG*?«ó;< .<)
?k a;Î,;äç:?d\¾<Öu}<e<@?2!?0"ÿ>"?©Ý>~â6~â6õ%=ÖU£>[>.v>?ý>H÷=Å!?dy;~;ÂÜú>4È:æ±:H
c>ZV;7§;ã;9?Ë ²>->5c?ä>õÓâ6õÓâ6õ%=d|³>¿3>_ ?w>/x*>ÊðO?ÀÜ(<{äà;98@?R{;#)ö:ä®?~Ú¤;ªº0;Ãho?A:r?æÏ?4m?Æ	>Û)ã6Û)ã6õ%=·ê>:>6V?r*?5·Ö>È7K?xxk<³§M<¥?ù;Þü;],l?²¥<Sb<&Ô;?§ø>­¤Æ>1Ð?¹>Âã6Âã6õ%=©=]Ö<ºN=?	Ø<ôA¦< S&?KÀ9¨è	:Ñ?²>ek%:h:}¶>GÓ;i=;Í-?ôt=x
=Æ??]>¨Õã6¨Õã6õ%=ó>Ï=>Z@?±°>É\>9""?;B«;Û>g);U	;yã?ùÑ.<©I<Xë,?ÖÝ>À>\?¾Ò>+ä6+ä6ß2'=0:»>Ôs>$E?£>H>îÊ#?Ôê;o«à;0¦?;N!;âò>6êÆ<c<°f-?Ìh?Õü>A?->tä6tä6ß2'=²ÈÆ>ÃÂ>)D?Ã»X>ðõ(>û0$?(è;5ìñ;Øªõ>õ1Ï:	×:}ªö>,Õ¹<Vê<.h1?ÒO?fb3?nJ?ÊT>[×ä6[×ä6ß2'=¶ñ¾>¨z>½C?¶b>ô2>Î^"?¨Á¿;;Â;*½ü>dÎÿ:Æ:ÖK%?Wâ;©;Al+?úR?×:?ë?ð9>A-å6A-å6Fë(=°d¯>ÉRj>T??z6>2Ô>{e"?0U§;r;HQ?qæ:Ü:pí>GÜ!;»ë:ÿ_.?'6É>ú®>
1?	T>'å6'å6Fë(=µ>=_j> ÓE?êê
>KFÛ=Õ¯%?'ã:µëë:D|ö>V-]== "=§.? E¤8´E9Ó2?X;\;+!?L>
Ùå6
Ùå6Fë(=_®>A±i>s>?áð>>ð>ì!?æÚ¥;&¡;¼?F¿â:¦÷þ:^ªã>­u
<BÆ;õ1?*? «?§|?6>ó.æ6ó.æ6Fë(=s)>ÿÌ=@?
¼>II>P"?Q¢;´ ;m?çëv;¤©;y±`?ü<Rn@<i¸0?å=ªéÈ=>ó?Æc>Úæ6Úæ6­£*=ÁôÒ>C+>ÕÚD?°w¨>Á·><&?µ.{<ËÓj<5ê?æ:lO	;´øÖ>L|<mùh<ª,?!!?²Ü>%?-¨>ÀÚæ6ÀÚæ6­£*=SI>TgS>r­??Ã½G>§o>ïn#?«};§2;yß>GUß:&¡:d1?ûÐ;°,¡;ÁÈ%?½A¬>{¿>¤;?>¦0ç6¦0ç6­£*=c¸>½°v>úX??p>u<>ê#?|¡;	;Ýì>ß¯:öâ:_Æ>?<
FD<Ò2?¤§>ê:>øÀ?Ú\>ç6ç6­£*=ÍNÛ>Fr>ÂJ?:å>[¯>Ï)'?>Þ<8ê!<
ù>Zö8;MI);TÚ?8§<×´n<ï2?©V&?/q?î?©e>sÜç6sÜç6­£*=Á½>éè|>¦@?Ôý=k±Å=X$?3v;Á¤p;Û?c¼:ft¡:Ì"?DÓC<
0<é'? ÌÃ>i1«>e?>Y2è6Y2è6­£*=%©>eæa>:¯??OÚ=l¢¬=î
"?%~t:§PÍ:µl>=\=%i/?x79ÐYB¹òMK?Ô >î]>_??³>?è6?è6­£*=ÂëÙ>t>:F?\¶>s6>0?b²G<^¨<<c}?;Ã	;	Ì
?Ö<»#<Q?ãÔl?u\C?Ú+?òó>%Þè6%Þè6­£*=c¨>Cú`>??zö¹>H>#?ï<äö;(?nî	;ì:?îRù;S¢±;}C3?'?ÖC?@?9	>4é64é6­£*=ªL¢>pYU>¦¾B?8,>ªe>áF&?Oß;ì;ÿ{ò>¾pö:VÄ:Lª ?eÚ<$è<<.?ªôú>%Õ>´?d	>òé6òé6Ë--=¬§>$[>ºAC?§>ý®>#?¡|Á;ÙÁ«;1?P õ:#Í½:Ñ¥%?Ô<WDC<U2?t?®Cö>MÌ?®	>Øßé6Øßé6Ë--=h ©>+R>N?v¬«>Öx>%Ø0?³0<p#<Fc
?Ë>;QK	;ö$1?òÊ´<-a<mqM?2y>jm)>C<?¶	>¾5ê6¾5ê6Ë--=?Á§>¯-[>÷ïC?µ´>ÙL>³9$?æøÂ;~zÞ;nYà>¬·;ÝQ©:è¨H?þ><â-<%4?m*?4¿?¶?¹	>¤ê6¤ê6Ë--=F®>/q_>ízG?º>¾ J>'%?ÝM.<x5$<Þ?Ê;Aü:â?a7£<üb<Ì7?$~?úU?¤?eÊ	>áê6áê6Ë--=£N¤>\>ñ¼>?[Õ>lb>ñá$?Hê;2d¢;ø]÷>U¼ó:k²Á: !?5C)<¯Òü;O+?Ñ`?j&é>H?ë	>q7ë6q7ë6Ë--= ÁÎ>Û>6¶E?#«>=7>:(?iÍø;Rl<jRò>tH*;Ú	;8 ?l6;®H;T/1?A§ü>÷×>Xi?³^
>Wë6Wë62æ.=e
>ûT>8ó??¤a>M:3>8!?ð;J,«;D×>dÆæ:Ï:ÐY?¦Vâ;Å°­;&?®Yø>ö×>Co?Zf
>=ãë6=ãë62æ.=¬>78>Uî=??×E>¦>¨!?"Ñ¯;Mü¶;øõ>]Ñ³:ÞDi:WE?W$.<q <-Ô(?Ï¢,? A?
?
>$9ì6$9ì62æ.= ·>­w>ëd=?·ÞG>¥>
C!?¶;Ë/¼;Æiø>ýº:
`¥:y?¾<Ôa<Å'?ã¹>`è¦>w?¤#>
ì6
ì62æ.=iEÛ<Ö<Ø8?Jrî<¡Â<»Ð?j¯9úXS:*zT>¤æ|8yÒ9Ö%=¦­:BDg:Â=?lÊ= ½=é
	?ËE>ðäì6ðäì62æ.=¯s³>:m>&§A?;üA> f>+$?\ª³;Üßº;Øö>aè:(é°:Ää'?åC^<:)&<3+?¼ì>Ñ¤Ò>Û? µ>Ö:í6Ö:í62æ.=G>9ÒQ>Ft=?Hs{>SáD>sz#?É;ò¨;.Ïä>}é;8d×:¤g?É6©;Rr;j2?µ£>ên>\´?Yá>½í6½í62æ.=áT¹>Õ¸w>R??	>	e>x%?g@×;ëèä;±¹ð>ì;Õá:ÇÈ?Èr<¦s4<b!,?h¿t?ÞX?Rt?2>£æí6£æí60=7>
J>±É;?¤¸=Û=ëÎ?@Ê:Ië:Â?^Õh=6/-=,?Ü:M8L?Âe;ÆV;mY	?L><î6<î60=Í°>øßE>|<?Ë>ôù=Æ2!?`ï;E; ê>µóã:% :¦=6?¾4u8Ý×.9¸>î¼Ã>×fª>"?Fd>oî6oî60=[ Õ>½*>|D?,?>O¤b>	R&?¢Wô;<ðë;*?£-û:Ú{;æô>õ0¯<Òw<á©4?PL?Ín(?8{?ß>Uèî6Uèî6L2=H.>7¿=¸Y>?í=>a>Ý ?¦5;Æ× ;ø{í>&p:/:iâ>¡</í;¶# ?&®> >sÌ
?È'
><>ï6<>ï6L2=¤>æZ>×µ@?ÒVQ>8ï#>µs#?	Ó;ÈXÈ;úÐ?:ïp;TµY;Ù§
?¿®9^Åh9r--?®?®×ý>ë?Ì0
>"ï6"ï6L2=þòÞ>ùÑ>´C?Ñ|¼>g¾>L#?+N)<VÛ&<Üà?´;Ý³;5Çü>dª¿<£Ù<cé-?9è;?à ??"7>êï6êï6L2=æ[>¸3>zÝB?ûÄ>Ë£>ò?íT<Ê°<Uðû>7Ã:B:S-?ý<ôu;<
v.?R¾?fh?p?Ç>î?ð6î?ð6L2=d>Ø0>É¨;?&
>Prà=?4R;·;Ýõ>3Þa<M+<Å(?ø[è8Ð
8Bë-?ûÏ>"»>B?ö¬>Õð6Õð6L2=»å~>ºÞ(>ü4A?Ói»>j1>Jà!?Q7Ö;õL¾;?Ý+1;íÜ:LM?¤<éàx<Nñ(?¯^d?ãM?óù
?q>»ëð6»ëð6ê4=ÀÃ>ï }>
E?/ì>
:¹>C(#?úºY<ÖßH<«½
?ü¾;»;ÜdÖ>R<¬ÈN< 5.?û^?jq?i'?½$>¡Añ6¡Añ6ê4=±¡>}Z>}µ<?B£Z>D0>ìÄ?<¹b;YÎq;>ð>Ü¥:û¤s:é_> F<aÁ;BÑ+?i>>ûm>É?%%>ñ6ñ6ê4=ÒÑ>?·>¬¾C?Áá>ID°>·ï#?G0<gË-<~Ô?t/;V;Ýy$?ñ;ÔS;A0?` y?N	Y?òì?BG>níñ6níñ6ê4=bÀ>`Z> Û??J>Û·>ÝH"?îM¡;üñ;"?ùpé:Êð:0ø>Åz;1s9;Ø+?»
?×\î>oÿ?ws>TCò6TCò6ê4=åY>Ù=>R>?z(=g^=?!?Áa×:èá¿:­?ðÑ<iÒ<¤>?Àü'9pmA9b-?¶¤
>[ò=Ù?{>:ò6:ò6ê4=äC¯>¨j><²??í¡S=Ê$=>b$?=:¨:@?zÝ=Ë¶<×:? :dÏ9 r8?B>.[ù=ùé?2> ïò6 ïò6ê4=NÈ§>±Çb>f=?Yo«=ô/=íË?Ó9¿:ÆSÕ:Dzå>å¥=OXL=µ2?°!9P¬9fã-?ï>Ë>p?Ï>Eó6Eó6ê4=`:> i>
|9?mRi=LX7=ä"?çÙ ;² ;·[?³e=9N3=Ôù#?ÀL9p18Ê¹/?»>ÿê¨>®?Ä¤>íó6íó6ê4=°>ãL>_HE?µÉ>[ñ>b¢&?Þ Ý;èäà;¶û>&ºë:;ÙHÃ>Q<0i<^á*?Æ(?÷å>Á?/½>Óðó6Óðó6ê4=Ë¯>õ
f>XnC?CÝº>í>Ùè#?¤X<Ñ
<îö>LÃ;:~«ô:/uD>³69k9cÔ­>î?v
e??N?×>¹Fô6¹Fô6ê4=Kn´>ýÔm>Æ6B?¢a>#/>!è$?ñ;j:;ùLí>ÌÐì:,iÑ:9À?|ëÒ:¨µ:ÿà?W?*ô>Ê$?=>ô6ô6ê4=¨E¯>tàb>cÅE?T&
?þI×>L×'?òvA<m B<¶xþ>{{;m	;Éi?ìë=Êé<é`.?ù®?/?ß
?½>òô6òô6ê4=¨ª>¨d>æs>?~Þ>nü=e!?V;¤;_ë>½Ü:SëÊ:Ý=?ºß;F£;+©.?¸S¨>9>ú?+ì>lHõ6lHõ6Õ²5=g®>pßc>MC?¿>ît>µ$?ü¸;Û#Ô;]ÃÞ>$ò:rc¥:%g;?F4<5N< Ã&?êÁ%?;í?Jr?Y6>Rõ6Rõ6Õ²5=¿Ûë>>fQ?Ó>´ºK>Zq.?f`ÿ;Ô4ß;Ær?.Ö:ÛfÍ:B¾?â¸;t;¢ï@?<.'?ÌÔ?Ò$?æ=>8ôõ68ôõ6Õ²5= >$T>*A?bi­>à>Â[#?*<dæ;Ðè?ÅFÜ:¯Ç:ß2
?£Æ;3;Q¼'?´´v?CüX?;?uA>Jö6Jö6Õ²5=µ>ºp>%@?§">måú=Õ%?Ú5¥;Ï¼;B?é
:ìÛ:
£>?ö;Ö±¼;/D&?ý;¹>äÔ>é(?&¼> ö6 ö6Õ²5=@¼>°y>%ËA?m+»>O>>!Ò#?'<8!<L?!*Ù;á¡;¶+?eÍ¨<=q<Í*3?e´?®ìr?Âb?wÛ>ëõö6ëõö6Õ²5=ü½>×`}>Dó??t;>>O$?«É;àÀ;ûñ?Þ!;í³:x»f?EZn<t-<60?\ò>5IÖ>@Å?[ï>ÑK÷6ÑK÷6Õ²5=ìFÁ<¢</Ò7?êã<0`³<R£"?U:¢0n:1èª>Óö:Õ:êè?%p;#;£î:?|Ô=Ø»=VÜ?`ÿ>¸¡÷6¸¡÷6Õ²5=÷O§>£zc>+J<?(âZ>é´+>+#?ª®;/Æ;ká>-;«Ã:Æc?ªm<®5<SÞ'?°6? Y$?ï.?é7>÷÷6÷÷6;k7=½åµ>×Áp>èiA?7RD>*à>K`$?T.<oä	<a÷ú>
ð:úX´:G»*?Ü­<ý<D<.?*A0?9?L?,U>Mø6Mø6;k7=>þá>$>`d??rGf>Ï·4>y#?«½;7µ¾;Êþ>é²:gÀý:Ø´>î$<²2<Ù6?Ø>xÉ»>p¤?¾à>j£ø6j£ø6;k7=¸>.t>=é@?>àKs>w'$?ÿ½;óÌ;Æí>äí:äeÎ:Ö?m<\°H<Û2?Á??/Ï?ò¯>Pùø6Pùø6;k7=~aj>¤>¸ªF?á¤Æ>n>'%?ÈÃ4<p*/<e?äõ:£¨;çAí>ÿ6<_N<ú,?I³¿>¥>.9?Ð±>7Où67Où6;k7=Á#Å>*>n7D?ÙÖ>N[§>¦¿#?-B<O2/<áÝ
?:~;ã>;¿0?ðt7iÑÈ8¼SÓ>?j?ø>2?}Ö>¥ù6¥ù6;k7=-H£>gZ>c??©q>Ü?>5Ñ!?Õ;Î;ð)?Äý;/-Ó:4?Häd<{
)<v]-?¥<>d|>·4?}>ûù6ûù6¢#9=ª²Ü>I>?ñG?¦T¡>]^w>¿õ&?Gc<i<¦?¸½¨:q´Ì:?Ó>Ü£î¸ªD¾8m3P¾åî>È>!?x¦>éPú6éPú6À­;={ö>;Ð:>º=?=A>]©õ=áÉ!?&;Þw;úa?OÉì:L´:(?¬ïV96Ï+9R""?lÉ>b²>¦¬?Âª>Ð¦ú6Ð¦ú6À­;=mE÷>Q_>ögJ?|Û >Bt>(?éC7<{H(<Qe?h³;p'ü:îû?º.È<Â<´8?X?.?ãÄ?>ê>¶üú6¶üú6À­;=¯<óPl<Ôµ=?Ác=Æ$ü<È?¤p:i :°+~>0¶+b=:¯Æº?Â¼;¤;!?=³v
=UQ?ö>Rû6Rû6À­;=Õ¾>Ú»$>l.K?Î7?è
?	%%?²<+p<ò@?Ü"c;k;PkD?¨RÙ<
<{58?  ¯??.?E>¨û6¨û6À­;=ÚV>þ3>à¤=?´^;>y¤>bE ?Ý7®;^À;õ¥ç>\;¤´÷:U	?ïÊx<h69<6¶+?Ùâ>ôjÏ>Ûý?Ü>iþû6iþû6À­;=*:Ú>í8>??wâ«>MU>Þ`!?-²;E«º;JZô>ã@O;û7*;eÙ?ûÙ6<ç<¼1?ºç>k,Á>®y?Õó>OTü6OTü6À­;=$µ>½Ío>`A?¨P>^>ý\!?RL-<÷ê+<?E
;Y:r9p?#³§<mgs<0?s?VÜ\??ùü>5ªü65ªü6À­;=ÐtÇ>>qF?hR>/&(>)N ?óÎ;¢¨Í;Û?#;:i?¶Kô;Ç³®;Á{3?8x?ù³Õ>D°?\->ý6ý6À­;=È&¡>p½W>|9??ì/!>6þ=Ýp"?;j·';íØ>a:ïÝ;v>»;;!?í@>ýz>,?3>Vý6Vý6À­;=ü§>Rèb>R=?>
8>å>u¹ ?Ðm;¸j;ÖAì>-@?;ÓP;¶Ç>?ø:Y<½<·l/?¤>r>úñ
?Ø>è«ý6è«ý6'f==t¡>Ò÷Z>2Â<?">Ý=2m"?çñn;W£;*ã>nêö:K*ä:Ý
?;u;g;¾%?÷->Â8u>5?º¦>Îþ6Îþ6'f==©ûÏ>Ó¦>¶ÐB?-Ï>îD >R%?­m<Wc
<Xö?F:";¸Ë	;í±?Hå<f6¢<.¢4?h_?Ïw:?,[?ù¬>´Wþ6´Wþ6'f==+ª>è°d>ã>?î·b>Á2>X"?öÊ;ÈÌ;ôý>mÎ:Íz´:X*Ú>© <ìì;,?i{_?,ÁF?½ì?G²>­þ6­þ6'f==¬Î>cs>ØM@?;>.Y>tÈ'??'<õç,<÷> V;5;Æ=?Q+<ò;ñ;Á;5?À0?'?Æ?â>ÿ6ÿ6'f==öì¢>Ãþ[>!=??²~>}J>>!?Sz;¶Ö;Î*í>Ý´Ü:P4Æ:'?@}<åà;Ì-,?o>ô½>à;?¤é>gYÿ6gYÿ6'f=={º>$Q>èK>? ur>8çA>E
 ?G+;¸;nñ>«:¾]:`"	?]ü<êýì;la)?¹Ëò>kØ>#w?ñó>M¯ÿ6M¯ÿ6'f==mà>[dC>o@?Ï{>èïC>Ð$?!­«;òÎ§;Ió?,¨:õÖ¨:¤ÿ>Üe/<¥<}¨+?ü+!??Ã³?¤>77'f==±Z¥>)TU>ìmF?HÉ{>RC>ô%?fÌ;bk»;è?¸ý:ßEä:E?*8<àý¹;È9?·>?3Uù>J?x#>-7-7'f=='d¤>¼]>õô=?4¼>*ãô=^Í"?*wx;9x;Ê?-q	<À²Ã;Ë3??éu;»3;ò/?	í>»2Î>|?;g>X7X7'f==|~´>çh>pdF?õ!"?}ü>9c$?ýO<a<ßõ>cz@;Ï; t$?Èa¿<Qª<¯0?[d? Î?[I?ù>s7s7'f==`~z>ç¡(>ô">?\Jz>|	C>C$?«~l;k¼};Þî>Ëy²:=¶­:¢?ïcs<?6<\Á*?ho>J>K?Ä>f®7f®7'f==¾:ç>>aF?¥!?þqÑ>ò#?ÓX<ç!<ré>;;¦äÍ:
h?ûùÉ<B<Á8?63??$"?»ð?­ÿ>YÙ7YÙ7'f==¶NÞ>lº>X[?>ÿYÉ=o97?þL;z\;­Cö>øù<j<Á d?äã9L¯=983u?©.L>P8>÷S0?1>L7L7?=gÀÌ>äî>b®C?¥Ì>Óaw>À]%?2ï;5¢<ð.ì>Ë|@;Y$;yË?
K><Sµ<4?ìrù>ÃiÏ>ýð?î5>?/7?/7?=Ì
â>n>VH?Eå?ª3Ï>Ì")?°,:<µe+<$	?Øí^;â;ÇH?Gp<uâ*<i%4?vÌ2?»?oy ?ÅI>3Z73Z7?=£ >hU>âù@?úíb>Ûk3>ä!?Ú¼;¥;?ðÈý9ëg:K>=O<a<1?Ù ?¬o?¸?>&7&7?=Ë¼=ë
Ð<'A8?Éf<Õ5<½X"?»Ú9æAf:ùr>+®¹Ï\:J¾x¸?-9d¾ë~=Daf=4¢
?
©>°7°7?=±¤©>µ@a>ÁÌ@?sM´>~\>"?ÙÁÏ;Qñß;eí>qÃ:U¥È:§uÅ><EØã;5/?9?¥
?1é?g>Û7Û7yÌ@='	ï>u>ÆF?ô¬>L7>)?9²0<Ý2<<åü>;ð3;U!;*%?º<¦<â½6?4P?KÞ>ëÏ?¬*>ÿ7ÿ7yÌ@=ÔÎ>2à>`¯@?Ul>1R>êC"?Ç,Ô;q8È;u¤?´
W;¢÷:Äl^?R
<Ä;9?k#??#~'?þ?`>ò07ò07yÌ@=¨±>uk>pA?|`><À+>ª]'?Ä;
©Ê;Å9ø>rÛ;Îiö:Bj?È«6<Bë<¨/?LJ2??#£?â>å[7å[7yÌ@=SØ>a4>ÆôB?ÿ©|>¶ËF>?¯"?yT;ûê«;^]Þ>Ã;;_3?¸í<ÖL<Ö0?.D?:.?ë`?s>Ø7Ø7ßB=):>9úì=I?±@2>µ¨>}L-?/ªï:jA;8Ví>­F-;7;#?\A<î;3O?<Ú>ù¿ä=-ñ)?á=>Ì±7Ì±7ßB=÷q½>âÿp><I?Ã>!o>m}&?æ<H$<hò>ßð;§Í:ïî@?Áÿ<OJ¸<31?w÷>ªÍ>+*?õ¶>¿Ü7¿Ü7ßB=Ûz>?*)>×6=?²v(>ñï>ñþ ?^H;"É;5?·Ë;¢$®:DY?	\<@*<p¯%?l8ù>¤à>c?»>²7²7ßB=s.>K<$>6zL?hé?{ÛÍ>Æ'?0iÂ<íLÅ<.@ü>T|´;AH;=þ4?/qñ<Æô¯<6­/?6¹?d?ôF?¥Ç>¥27¥27Ê2D=jnf>$>-3>?­î=µÄ¼=n!?ÖQ;?Ud;Cë>¢:1Ê:l!Í>+©·;-´;àN?T<>þÝ>R?³>]7]7Ê2D=¼>wP>x;?sù->mâ	>µ!?â;~;kÍð>$Ä:d±:H{
?<"»Ì;[(?þº°>xî>x?>77Ê2D=0Þ²>ïc>úãH?fN?e?
'?Ë.<þ<+?{wK;1Ö;u>:?U­<ÈD<Ö{8?0'N?º,?XÅ?-$>~³7~³7Ê2D=Ïb³<ÄÝq<\Þ=?T/Ù<R0«<Sd"?
2:ã0:}Õ?ûH:pñ):`?á_°;y;Æ ?ørâ=$.Ð=;?H²>qÞ7qÞ7Ê2D=Î¬>¹Ð_>ÛTE?FrÝ>ø¨>æÀ'?}õ<a<F?;ki;Úf;WE?pe<;&<ÓÚ0?´1?ÑÈ?E?>d	7d	7Ê2D=/æ<%e<¼è9?uaó<¼ÏÂ<é?f+:-tW:g§Ë>¡ù¹ª0Ý9u¿Ü°;XÞ;z?&?ã¸=£©=(Ý
?ñP>X47X471ëE=ï÷ª>%tf>µë=?ÑQ>Sd&>-!?¬;[¸¶;Oñ>î:è
;¼ú×>L1<y|s<ü%?)?~?Ó?óS>K_7K_71ëE=dÚ>^>;D?%í>+Ww>%?oBÿ;f<fRû>Æm?;a9;d?¾|¬<®)n<4ÿ8?H2?Åø>¢?>>7>71ëE=ß7>W6>/²C?yÓ>K
a>À$?_ +<4<ÚDó>Fn;å
P;k}?jH9nÊ£9 ÏÃ>ý`3?Ø?T?ç>1µ71µ71ëE="a>Dê.>YH@?:ìT>&>Ü+$?ñú;{å ;áÃÖ>j\:í:è¿?rY<_<Û51?¤>?JK(?mÿ?ÿ\>$à7$à7ËH=Ò[R>âZ>j×??³I~>´.F><$?k§;)ª;Ïßû>ï;M!;"ê?²5<øc<¸:&?&?x]?·?¸ >77ËH=8KÑ>g>vkC?xVÁ>	o>$?f·;úÄ;[î>*ô;¨;3?
u<öé-<34?_?½á>µb? >
67
67ËH=0¡ >RÈV>|t??v>g¼\>Ag%?]Ýù;Ä'ô;@þ?Xwï:ÉD÷:ì÷>âþ<*r@<Ù83?¥»G?m+,?÷}?Ñ< >ý`7ý`7ËH=æw®>o>îÚ:?	S>\d)>½?¼á;Kì;¬ô>'¿
;öñè:Æ?Ñu<rY<×?,?Är?Tx[?3
?w >ñ7ñ7ËH=(æ¤>Åî^>º[=?ÄÙx>PG>KÐ?,¶;í¦¸;Çgü>¨ÀÕ:ô>ë:Fè>Æ²"<¢ñ;ßè+?¾õ'?xb?Þ?¯} >ä¶7ä¶7ËH=ôØ¤>Z>A?*Ê¡>tÔ|>|Ñ#?å×<U<év?>#þ:MY';ÓaÂ>¸£<ÌSW</b+?Åóö>4õÓ>"?¾µ >×á7×á7ËH=©ªÔ<$¬<(<?N1¯<À<íÎ?²~9ð·9:=ÓP>~®9up:ßÅ>òßÐ;Òø¤;Æ¢!?4,=\=
?æ¼ >Ê7Ê7ËH=ÄNó>>~;P?ìÃè>Xä >.9?<z<<*4<¡¦?,Ç ;Ê¨{;#?®;aaÑ:ÏV??á2®>ä>Â?Ô >½77½77ËH=Wv>8R>Qæ??cÊê=ó_½=h²?ïÓ:8WË:i?åV=B"=
)?G¸þ=7k$? >ñ÷>AP
?â >°b7°b7ËH=«_>Ñ¦N>K9?
>ùä=íE?ãÑ\;(ôC;1>?^Z:ö£;eã>ÖÖ;<^<»ª%?Ê><³>?øú >£7£7ËH=%=¢ªé<ÿm5?UÁ=^°ú<["?×¤29½9:²,÷=q:õ:¢j>\Ñ;¸¢;­Î$?¦3Ñ=ÁÁ=4
?æb!>¸7¸7¶-J=~_>i[O>0>?wR6>[Þ>P6"?É;ßÄ;.¼?cÑv:Ul£:~QÁ>¹ <y@<Ì[)?þ½>2¯¥>Y?¼j!>ã7ã7¶-J=PuÍ>ëõ>ûPD?LÓ>9¢>>'?t(< <êh?`ã`;ú¿J;ñù
?)Ú<}R<v4?òZ1?Õ?d=?Ý!>}7}7¶-J=CU¦>bZ>÷ûB?ö>?½Þ>!ï&?Ú<÷U<l.?¢ì;(%ô:¯é?>B:Mßò9
IE??Gf??Ö¸!>p97p97¶-J=x6>³N>¼î8?|RD>£'>àã?Y;:æs;ÆÅã>2C»:Þ5t:MD?zÅ&9Èk98§Ó>+t´>jÑ>?ÂÆ!>cd7cd7¶-J=àüÍ>
>{,F?BPÒ>Ì£>9$?<î,	<Àg?ø^;_c;&y8?h­<zùx<tV2?uñK?u>.?.Ñ?dð!>V7V7¶-J=tÚ»>ìQv>U<C?ïÌà>o­>BP&?Ña=<ÂzU<Wã>c7;É1ü:Ã\?byÂ<n<Ùl-?ïQ`?OD?¸q?ô!>Iº7Iº7¶-J=Ù3«>)h>XÈ<?ÇéC>*~>F!?½;§;§«ü>¤5<%åÏ;ÛZ@?zuÚ;¬¡;è-?ó?8Ì?½?]"><å7<å7¶-J=4²>2´l>â@?P¾v>;IB>a"?|C<C<åöÿ>è¨ò:k»:é¹%?¾Ü<ÄUi<*-?QÄM?Ð0?êõ?`)">/7/7¶-J=#ÞÄ>Z)>¿E?¦Ã?ÅÞ>O$?Æ_<«W[<+?cu";Ù;?#ù¿<á><H1?´`¢?Q?ò?!">";7";7æK=~Üp>(#>=?Õû>ÞÓj>T%?{L<ïtG<©9?°5á:¿¢: 1?-³<#Ã<Äø"?=p?iV?Q?M">f7f7æK="þÞ>¶>QG?Æ?ÝòÑ>t§+?S5<	Õ$<÷÷?Ûª;>,;^ð}?¿<B<Ë&<?ø ?I?Æ.?¶°">	7	7æK="Ù>=\>>ß@?z­>×f>U'?|ÀË;ÜÁ¶;K´?5j;§æ:d\?ÿ-<¼|ý;Ô.?oû?¼!ì>?.#>ü»7ü»7æK=f@Ì>P>LA?T³>Ó¿W>¨$?qM¬;);T?dß:à
:d5?à6*<o8ï;~%6?(?ç;â>[Ï?×#>ïæ7ïæ7æK=°>åæN>Zì<?ùÜ=ë&²=Ä?x	:¿´¬:wÅK>°Øk=Z#=¸Í8? ¹¸`-F9^á?j";]r;+f?üâ#>â	7â	7M=ÿ¢>¢«_>ú:?ó¢~>m­K>d ?´¯;Ö>¦;p!?N¾:_¬ú:ØYÂ>KS2<e<¯.?àwý>à>/z?È$>Õ<	7Õ<	7M=¡>á2V>=(A?cñ>¿!¾>}H"?öàF<?8<Uî	?|;gÀ:¦@?>ñ:©9}>i?t¹?²ým?k%?¸q%>Èg	7Èg	7nLO=¶Ò»>à>ô-<?ýl>ª6>¸e%?ðAï;0|ã;Â?p;¤9;8?hXF<S<Ù/?g\???¢?£&>»	7»	7nLO=Ô=¿9¯<ó6<?85Ý<¾·<?ËóU:ç:hN¾>æQ9iKê9¥Xe> 0;ò;Ó,?_Æ=²ä°=;P?C6&>®½	7®½	7nLO=®Î>Ýø>²$A?ZÔ>¦>:A#?Äûä;?ß;ÒI?Ç©";±;tQ?ÁýI<¢,<Ñu/?_¤V?Î9?	p?¨¬&>¢è	7¢è	7nLO==kª>qÉ`>*B?3?äöá>D&?zñ;Pò;Ôþ>VL ;Ø(x;Û\%?Óæ<~NË;}7,?ûo*?s?Aà?VÄ&>
7
7nLO=mçp>v®#>vc<?2>d(X>Ðî?Ï;ô3;tù?)è`;W0;Ü@#?uZR<h¨<(?·q? W?Ù?jÊ&>>
7>
7nLO=¬rT>î>§W:?Û1ô=À=f²"?C×;MF;]÷?rn:§:vþà>ââ¡;o;Á\,?A>Ø°+>K?x3'>{i
7{i
7ÕQ=BÞ>y=>7A?_ã>_o>p"?LC<W<ª?ý0;ÌÍ:Ä[?l8OÔ 9×>H½}?WäX?ç¾?ö«'>n
7n
7ÕQ=¾G>¤Ë=/$7?.L=ca=Y7?oy;¦´ô:As?½;Ìå:ùé?4<)X<Ü¥*?È&>¸>r2?ÿ¾'>a¿
7a¿
7ÕQ=Ègå>~>ºE?Ü3	?ÜÕ><$?)<«¥)<lÿ>ä3;Z;w7?ÏqÆ<P(<lµ;?©
?ÚZ?Q?[Û'>Tê
7Tê
7ÕQ=x;°>.Él>e>?¡­³>/O>!?2Y	<h÷;¼þ
?!þ;ßj;ÈZ?VZ&<Oô;ÉÖ-?±¡¿?µ~¨?~?Öú'>G7G7ÕQ=çl¨>^d><?ßIM>\C$>ô÷?í<ìJ<~?¼g:f¢:}å¶>µ<TÂH<ÿ/?fù>hØ>?»A(>:@7:@7<½R=r	ß>eé>cSB?Xü?º¾Ó>+h$?\<	
<Jlú>âiØ:Õj;FÅ>þ<(M<¾5?F?8G-?¼¶?Ës(>.k7.k7<½R=*³>3gs>¡ä<?#Ah>Ç8>ã ?C;Þê;©tþ>Ù$þ:øÈ:4"?õûy<6<Ä%/?Ë­«>Z£>t×?Ô(>!7!7&kT=tâ>{A>é;?ðp¥>D>[t#?¹À;ãâÅ;øQù>vOã:ÜBå:[Òý>]w<ã
T<*?ð©>
Ð>â)?3ß(>Á7Á7&kT=Ú§><d><?4 6>&>
 ?$ä;¡â;úîã>Å¶á:#ßö:[ê>ii<|ç×;óE(?=õó>"Ë×>¾´?%æ(>ì7ì7&kT=q>h
>>	ý;?PÄ3>Ò¡>AS!?çpm;{;)ò>;~¢:-Bl?O¡,<ðr<Fn,?:å>¿Ç>½?)>ú7ú7&kT=Rw¶>9m>FE?0>Ä>/«&?Ø÷;\å;Â
?½;àj;n?·Z<²<^ª5?ù"?P?Z?´T*>íA7íA7&kT=Â0>;&Ë=vö6?tv=¯n=³¥?ùO;h¨û:þ?£4;"ä	;&'?ßËN:¨:}s4?¤0Ê>À¼¹>V?Yº*>àl7àl7&kT=H=.R5=h-<?Cg=n;=z'?a«:«/:Rl?	_×:ã²:?É<`h<`)%?Èä0>>|`?`+>Ó7Ó7&kT=º=õGo=ÖG?}ó>¨\B>6=?3;é;²$?KÆ;Ö÷q;kËQ?l;Ê}$;e9?<Y<IþÕ;U½?MN+>ÇÂ7ÇÂ7&kT=ó?qº>>A?> n>Ë$?,	<yÿ
<½Aý>,q;ô:x?-H¥<bf<7?'#?øÑ?eV?)u+>ºí7ºí7&kT=ï
©>D¬U>üJ?²½>7c~>Q>?Ú¡¿;¤;c%?ö´c;HØÇ:vØ?A×x<ÃÊ<.ÂS?Zìî>B³§>·\6?+>­
7­
7&kT=Ð¡>90[>þ<?ÃJS>í'>Ü!?Êe¦;Ð¨;QVü>4×ª:/Ñ:ÁÑ>ÏuQ<<ú>)?U!Þ>¼ìÄ>'b?è­+> C
7 C
7ÁÿV=.º>{>·C>?mUl>:Û;>õ!?,ù;@v;RØ?A:®ò:tó>~^&<3Dõ;ÝQ-?_ÇÜ>§¢¼>©Ï?µ,>n
7n
7ÁÿV=,
<>jÿ=§É<?y÷0?ï?×ß!?S$=[à(=é¸ø>æ°µ;ÇkZ;_óT?!éC<Ô\<ñ+?è4W?^@?2?,>
7
7ÁÿV=Dý=ÌVª=êP>?GÛ2>A÷>6" ??°;ä%Å;Áªä>yôÏ:pÜã:º¢é>/hß;I¿¬;(ç$?(?ö¶?¬?K0,>yÄ
7yÄ
7ÁÿV=b¬>×ïg>E>?æ>î2T>¹T ?´;.I;?Ùþ:ö^
;F¿ë>bð(<`<Ad&?ÍÃ>Y^¨>áÚ?Å->lï
7lï
7«­X=ë§¼>Óýx>T÷A?®>HÍw>Ý!?§¾;`d¹;Ê¡?7Ú;5Ï:Ø<?~$<¦Þ·;Å=?Lº>>ó>r?¡F->_7_7«­X=2=¼[³<mÔ9?Äª<<½Ô"<:O?@Ð:×=}:ÊL?áô7½Ö:ôYÓ<ðÁ¸;¸;(?N.
>yþ=N>?R->SE7SE7«­X=I£>@Ú[>w">?G(L>$;#>Í ?ä ;/0;¦!þ>TvØ:vÊ:¹Ù?ü1<ö/Ì;ið'?àgó>D[ß>_}?/.>Fp7Fp7fZ=Ã¾=$=Ê 8?>Ò=©=lÿ?^Ûõ:';cÔÎ>²;ÔÃ:/?V;¹7´Ö88R¿g[>Ñ^K>Fá	?o(.>9797fZ=WÎ>3Q>e*=?£¢>bd>#Ã?ì;Ö+<è>F?ß:¡øÃ:ÄÐ?`Ó<*&P<+f)?D®*?W?![?¯E.>,Æ7,Æ7fZ=X[¬=Ìt=:>4?i+<r¾	<\I?÷Ö|:mÌ:yð>«Ò9zÏ:¶Ü¸>$Ô;©§®;96?*>3
>?Df.>ñ7ñ7fZ=5b¡>´[>/¢<?ÿÆ=ãA=îð?h?w:uÙ:sð>#ù<ï2·<i.?ø;9äm9
j9?Y";e;ðT?]æ.>77fZ=í>ábC>¨¥8?v>ÇØ=á?§S;Åy;NÙ>¢¨¶:ª:.z	?2} ;}ët;»U'?é¡>ýÒ>Eò?f/>G7G7fZ=5z´>$Gw>à×:?a]S>")>µ ?¾Ë;9ã;øtå>|
¥:p»:v] ?Ú&<XOü;e?)?´bë>þ¸Ò>)û?=/>øq7øq7fZ=ß>ðF>­;?*>_Û
>ßÅ?gt;Ó;Pð>»
Ä:Ò¹:ge%?9<bÏã;¢(?-´.>ù>
?U/>ë7ë7fZ=Æ-ä>>ÜB?¬H>«½[>n#?ïÈÿ;½Èõ;N5?ïk÷:¦ã:Í?b¸¸<ì<R/?Ñ)"?sR
?ê?*ì/>ßÇ7ßÇ7y\=Do>zÙ$>xÈ9?$ý>ü×=+ÿ?½};É÷m;Ö{?~íl:LÒ:ýÂ>Yht<:<m'?»ró>Ê×Þ>çÕ?0>Òò7Òò7y\=³Èö>¸h¡>&´C?g4>Û=t#?¥;±£Ñ:©k$?G¹Z=Y=(6?à>Ü8X9» ?Ã
];k<9;
¾?r`0>Å7Å7y\=¼>Qú{>÷??`%.>6u	>î)"?¡Ã;ÖéÏ;øÇð>î ó:¤Ó:¦X?q­.<´Ý<c(? &?6î?.5?"0>¸H7¸H7y\=³>SS>ðä;?®3->§¯
>0Û?Â>;Ú;û>Ù¹;íIC;ë1?;\;Öe+?Ãï>ØëÖ>PË?e 0>«s7«s7y\=:ðî>ÚR>.F?ì¿ä>ê§²>çã#?I<ùÿ<?Ö;¢Õ;n??jÖ<Ê¨<C§7?=_]?7?g?Å0>77dÌ]={ÈQ>_·>´&<?M>t	$>¤ ?Ò1;|1/;±Æ?NÕY<ò<v<?®{¹°üÓ7±dÁ>ú-ß>t8È>y­?1>É7É7dÌ]=øè>ÄQ>¾ê@?*%>ú>©é#?4*;Õ1S;ÂÎ>«-<ö;pj!?¼3<úÚ<Ðß'?ênÃ>§>K?Ã(1>ô7ô7dÌ]=òÛ>:>88??êr>þk>>	
#?>î;ÂBÛ;»?²5;ÌÙ:xU?-V8<<Eö2?!DQ? 4?Jµ?û<1>x7x7dÌ]=hP¸>r>åB?GÉ> >m ?qUD<lÒ/<Êî?µÞ:©:º(?<C_<£&?Îï©?z¿?¹;?CV1>kJ7kJ7dÌ]=²>ýo>^è=?Uö9>ñ>þ¥?Ó/©;Àò;þ
?V.;:Ï¨_:5?Ö>}:_<Ç/*<Ñ±'?]¿a?fF?¤?êZ1>^u7^u7dÌ]=Ö>k>7É@?|ïÄ>ÞF>d#?7o6<µ%<çý?]Ä:èÖ:oéé>­äq<L1</I.?9á0?Gò?Êý?{1>Q 7Q 7dÌ]=÷È>yÖ>èÅ??Ñ-w>üÝB>\"?w ;z²;æ>GA;2;Ty)?Î:<'Y<È43?v{¸>Ûg><?6­1>DË7DË7dÌ]=tÆ>~?>¹??ÎD¯>Å£>À/$?§<H¶ò;Á@
?Õ ;º+;ÞL?£M<¿Ê;0Ø+?ìàX?u6?Ò%?á­1>7ö77ö7dÌ]=On¸>W÷k>ÝH?l ?ªÔû>÷#?%$<£I<"?IE;pl(;× ?
ç<ö#¥<wV3?\[?t³9?D`?PÒ1>*!7*!7dÌ]=PÓ>£N®=Ã«>?wÈÉ>ß>m!?Põ;)4þ;Ù÷>é-;1:;(î>lI<P«E<@ý&?¬,î>MÄÖ>mó
?×õ1>L7L7Ê_=õ>óqR>»ç@?JV>þ)>&!?õ²Ò;YíÎ;MU?q;/Ê:®ô;?ùÎ6;å:&;éâ
?-âV?&£>?G?z2>w7w7Ê_=à>ªW>!\D?jS??k?Ö×)?òÖÏ<ªÂÀ<^
?\#;²w?;ö·@?Jöµ<M~<d?7?xd?{<??3)2>¢7¢7Ê_=´sè>&>>ôF?Ë¢>Àº|>Tæ$?eë=<hµ7<ÕS?'¨;®ç:cY+?ôÄ<ao<.Z/?£>Vj>¿£?Y3>÷Ì7÷Ì71=a=HU¬>D9f>¾ ??I­>¦Jw>µ ?¨Ü¼;bù¹;Ñü?³ù¶:O¶¾:[õ>ô«i<Ð,<2-?5ºa?mºE? ?u3>ê÷7ê÷71=a=½g?¤Ð¢>qåI?¢Â>cî=,æ!?ÄT;üº;?Æºc=ix"=ài3?Piý9 8hQ?ê°;	J;wx&?â3>Ý"7Ý"71=a=>Ç>½>Mï??¢³y>TzF>á!?ãín;¤.;Ì×>=Ä;;-Ê@?ûÕ;'¡;F:?õ­?ù??·4>ÐM7ÐM71=a=¦R>J>/;?Ï¦>Lîp>þ ?c¤;°Ê°;Òâ>|;äý;"ë>?@È;üø;<&?uã"?ª(?X¡?xW5>Ãx7Ãx7OÇc=f©>ß·^>	EB?¡¯/?Þ

?²ç"?S|Ê<ÊI×<ÁÆð>¹e;eµ
;`ýS?à<È<tE<Ùã+?Ñ¬?¬?yË?c5>¶£7¶£7OÇc=Ë)Â> >;ùA?ÌÛ©>>Y#?T)Æ;·ÉÉ;2fû>
;Ï;?¾»<BÇ;­,?<n?Àò?1?Ðc5>©Î7©Î7OÇc=m#q>SS#>û<?­+>?áË=³ï ?m;À ;OCÙ>òE:ïÎ´:Î!>¤<íªO<y*?C°/?y0?`?v5>ù7ù7OÇc=Ht>îL@>1ù>?t	>9/Ý=m?I3;`hÞ:ó¶?£=we=y6? ¬8¸á=?ØÝ;eu;" ?ôì5>$7$7OÇc=NcË>¯{>ËßN?Ñ¯ý>±Á>V¥'?V[±<+°<Õ?Bu;`%;´=?Oû<Co±</U5?Ç-|?M?h?p6>O7O7OÇc=¨`Æ>6ß>@?Rþl>MN9>´#?É<<^?Ç;I/;¾?3¨<<F'?|^?8¤E?Ö?	6>vz7vz7OÇc=@ï>¯Ó2>ðB?!©>ñ:>'k"?¶Jc<Àdv<O'ì>38;Rþ;]¬?N[å<JÛ¥<äí0?ÑbX?Oæ;?Ãg?6>i¥7i¥7OÇc=Ë>£ïF>sæ<?²ç<>(g>´?Ô';/K;R~?G¶:Ô:©:Göà>ÔÀÉ;Ü;ñ$?Ü@ð>TÒ>ßj?+U6>\Ð7\Ð7OÇc=õ´>«h>á!F?È|»>>£&?²&<ì %<J¿?I(;Ë:
T?Å~å<4U£<+ó3?+*?ÄÊ?_»?|6>Oû7Oû7OÇc=ú>»=W>Ä<?ùÙc>¿4>8ÿ!?'g¦;ó¶;
Øè>Ë	;ê#;z4×>×s<ª«Õ;,?GÑ>2³>Ó|?x§6>B&7B&7OÇc=c>¹ÑR>B<?Ê>±×p>	 !?E¨;±;ÒÝò>äÖ³:)|¨:G ?|Â;àzm;J)?O®>(R>
Õ?fà6>5Q75Q7¶e=6BÅ>-Ñ>ÁA?KÂ>d@>'?¬,Ý;´Ù;u
?"A;=æñ:îM$?ð·Z¿=9×î>\	ÿ>UáÜ>)Ë?%ô6>)|7)|7¶e=HÂ>¢*>ï@?ù/P>Ö`%>0"!?jr;Ý;r]Ú>
Í*:¹ó:E3>ñ)<"ñ;£42?U¡î>ÎDÈ>´?Ë7>§7§7¶e=²>ªm>LÛ@?(ßÊ>àý>HN"?ÃÊË;Â³ä;Ùä>ZÎ;	;Ø?°¶9<>0<`]"?
2?¼¶?¥¸?³/7>Ò7Ò7¶e=½Lá>½j>¹??Ís>E:>,d'?&<®!<{mú>GG	;,ô:[í?öÞ<¼¤<î!-?aï#?Ú	?8?¶7>ý7ý7¶e=µ>U>aæ9?\G#>â>Êv?±Äh;¹Mp;÷ø÷>OÃ:&¦Ù:õeå>ó><
·<È%?1BÉ>b³>?°ç7>õ'7õ'7¶e=«o>:m&>T8?Ê}V>øv)>n"?­;Å¹;LSö>ë³M:Ã:G>©<~ªW<m&?ü-ö>ÖýÓ>¤?Oi8>èR7èR78g=í·>Vr>SA?!Ïª>e>_e&?,^<e<6µ÷>_ã×:Îô¸:h?ë±Ð<(9<h/?ÆZ?±7?Øü?=¶8>Û}7Û}78g=æ³<eä{<\r6?ø[,<Dù<â-?>aC:Y'<:yê?§g@9¨yB:SFý=eê9ît9@?ò²?=fÈ.=lc?ß8>Î¨7Î¨78g=¡·Å>²;>²OF?^{?Ï> ¾(?<6<*ò8<@ü>0d
;ú;ü>»A<8S;<Àú2?ê´?9ì?È?íR9>ÁÓ7ÁÓ78g=û¹>×y>ö>?[§>µÌ>ñ"?²Ûó;Ô4ÿ;Õô>¡ûü:©»;{ù>;¥<¸«z<á(?&?Ùté>·?»9>µþ7µþ78g=¹?¥F¢>¦L?¥U?~h?¢,?3^L=ä@=å(?Âî;;l°W?-Ä=¯<(C? [»?îü?¡·'?¯À9>¨)7¨)7æh=|Ù>ôo>V9F?Â>Ëk>M%?Þ?Ö;»º;¯Ü?
ñ:Wµ:Õ>×§<v]<¹@?ð?B^Ø>ýØ?´Ò9>T7T7æh=ìc>ö>^;??£M>Áº^>\#?Pï¢;v;?¿';«ø:¾±,?àí;ãJ¯;¯-?¶ÊÜ>þn»>ÙÇ?O:>77æh=ÀXÁ>Å«>e=?N2>úì>Â!?ã;Ý&;×>:°>øÃ=@1?\9:·é.9?¸Ì>§î¶>ò>?\:>ª7ª7æh=Pÿ·>ss>/{A?)t¡>e¥u>MB(?õUÓ;/æ;»	ë>,;;×·?"¶²<?
<Í$1?¬ê?/|?k£?â½:>tÕ7tÕ7æh=áé>õ>OE?n>ôæ=s ?UÄï:Çª
;RÝ>mz~=¶ò-=B;?x/ª9àá78dN?·x>X>¿Ó?Q;>g7g7oj=m§>åf>E¡9?ÃVo>Ã=>yp!?k®;Ë;ÜMÛ>Hõ:ýØÐ:¼T?õmM<sÔ<'?ãÍ>gº>	
?
.<>Z+7Z+7oj=ý)Ñ>íü>Ì @?kÉ>Â>óK#?½<ý<^ü>¤ÿ$;w;Ù?h»£<Ù°n<"Y/?2X?ý:?Ç;?1Ñ<>NV7NV7ÕVl=©h<.ÅU<*<??¼<wa<B?«M»9éÎè9JöÍ>Ð8?Ð:¤ñ<Ýûñ;SY¾;C""?|X=¿_A=­]?üö<>A7A7ÕVl=nlÎ>È>÷E?½Õ>Hn>ôf*?²s<K$<YÏø>vD;®Ï:¼+r?Å<Ù<²@?þ«
?/Wí>WÏ?i=>4¬74¬7ÕVl=õ>ÝÛ2>	q;?g
>ÅÓ=³6?Ê;G6 ;y.Ô>]¤:Ï¼©:}÷>\+;æ;zÎ)?ìn>Ü»W>Â
?+Í=>'×7'×7ÕVl=èy</3<Åh:?*%<ÿ;<Îm?U¹²ýï9Z¼¾ùµK;¹E;Xà?5¹ÍÅ5¤Å¿
y9vø:O>Þê=>77ÕVl=iÈ¢>Qm[>(ê=?êî>ò\>%n ?GE¾;öÆÍ;vµì>oÎè:ôñ:i7÷>R~<wüÖ;³,?Ö®>«9>`O?Ù>>
-7
-7ÕVl=§©>[*[>·F?e?¼6ë>f¯#?×të;,úû;&7ï>Wôõ:y¼:5'?äC<Þ[<¸4?§[?t8?<c?@>>X7X7Àn=^\>À>A?_À?-ââ>çS#?tÒA;ºýL;>
ò><é:¿Ç:·¯?"*9&ci9t?Ò 3;0³$;6?¼v>>ó7ó7Àn=É¾Í>ÓZ>û<?ËÝ>ïw>ï ?WÏö;Yü;Çaú>Å&:Gù¸:§Ë>Ï*«<¡<~)?	¿@?Â$?î?xt?>æ­7æ­7Àn=G¶>Cpr>qÖ@?
:ß>§m®><Ï#?ÁÝ;!õ;ç>0¹a;(þ;;°?q</{Ì;b2.?èÄ&?*?]7??>ÚØ7ÚØ7Àn=NnV>£{>©<?½ò>ï¼>s$?'<2}$<N	?´<;Lp&;Ö?¨9âz}9Äu"?«y?]?Òë?Á?>Í7Í7Àn=ÐÃ>î><-??G'Ñ>³ >¸¸&?üÅ¿;$®;a?W©;±;öÛ>><X¦	<÷f0?\DÒ>1´>$?×?>À.7À.7'½o=Ò²«>ïcf>»È>?Ññ>B¬L>±H&?;Dd;¯¡Þ>q¸Û:·ºÎ:.?×^ê8]:9ÇK¾>¸@«>ÿ>v:?«î?>³Y7³Y7'½o=ÿ|â>æ>Ì7Q?~¡n?eY6?Ã'?õJ,<¹<
ê?óÊ;óÃ¡;eï? ý÷<y³«<k£8?å_é>t¹>Õj!?@>¦7¦7'½o=ª)Ð>>`C?Á>R> §"?kÆ<pÜ<Ç?ãZ';Ue;¦6?j|<1ã3<mr3?Yå'?µ
?=§?ýu@>¯7¯7'½o=/¾>Ëfy> C?<7>Ì:f>N$(?Q*<|=<qfæ>Ñ¦:äq:Zî
?:e(<ÃIú;¬,?¹l?oH?"?c­@>Ú7Ú7'½o=Â~³>"h>E?åÚ>®¬¨>gå%?uû3<G1<?ù";=;¡H?i¦<FUl<0ç3?ß¦>'">g5?FA>77EGr=\o·> "{>bý:?ï>rëd>ô¹?æ;4;ã¶?öj»:QÁ:.yø>¹<]T<(?hù>[AÚ>îD?âýA>r07r07EGr={º>'Çp>TÜE?ÜÆ>ª>WÔ'?³è:<}K<Âë>ßT;è¨&;æ}#?öÝ÷<8²<gô1?â7?{?ÙP?@}B>f[7f[7¬ÿs=ÙkÌ>Y>®©A?äÇ>az>Í'?ÇÈ¢;ªØ;?ÆK;æüÕ:ám+?Î8µ<Êø<PÒ3?>>n>X1?+6C>Y7Y7¬ÿs=àºº>+z>ª0??ñI_>à¾0>ò´!?";%­;þ|å>ïë:Ç:ô?@«F<#<Ã'?[aÂ>ØÆª>÷°?®C>L±7L±7¬ÿs=I>*k1>Í9?oc&>s>g?gFg;&^;'B?­¶:hH¯:f?2é;ê­;,?ï>3S>ØJ?;®C>?Ü7?Ü7¬ÿs=Óë>,>~B?ÉÓ>Å¢>XÂ&?gó<_"<:?EWR;À;ÈH?!Ã<$¹<½w9?A(?+C?è?SCD>2727¬ÿs=>¶;>=?½Á@>´>ù¢"?r¶;îØ½;èö>tú:Ñ¡ú:EÑÿ>½ìd<z-<S(?Ýï>JkÓ>ö8?^D>%27%27¬ÿs=r¨Ö<>1<*8?2Ï<^w©<»?«|9j'Ì9é®>Þ7ºû\5:[¡º¾¯;ðS;7?Á®ì=îÙ=í?D>]7]7¬ÿs=cÕ>þð>n@?¤â>;d>vÁ$?ý<0><X©?ÝHç:*h½:ûL?ÎNQ<g<@`4?®?O_?HÃ?D>77¬ÿs=«Î©>h>tU;?5}>£wV> ?]Ëí;N<}¡â>´-a;¨W;j×^?L</M<*?~mÔ>ÖÀ¾>H?·®D>ÿ²7ÿ²7¸u=>è*?>¢0@?>ÿªÜ=tP%?[Ö;ÐÍ;äq?ë[~:,E:à%?üEÑ8ß9q|>nÌ?Ï8ä>y?ÙÔD>òÝ7òÝ7¸u=Dì¥>c>
;?çË >R­>Ró?Îº¥;
uº;´ã>7;'Ú:Éq?´Mw<	@<%Ñ$?vÃ	?fDô>ta?öD>å7å7¸u=b?>{K>-z:?0ÍX>t.>ô?Æ?;Áo;IÌ>0Ðã:M»:ö´7?ì<Ö;B)+?äp>&n>^?E>Ø37Ø37¸u=ÆÄ©>¤d>Ó>?ø¦>ß4>Öq ?<#å<2fþ>ªLè:(ZÊ:ñ?8(<%[<©&?/??h?<E>Ë^7Ë^7¸u=¾h>å}>¸Å;?ß9Î>.ð¥>°?6üª;Ê¹¼;ïç>¯;=E;sÛê>LË><Çt<
(?R'?í?8?%kE>¾7¾7ypw=8¬>xh>ô=?ã>tãM>°;%?9];þ;:T
?Åó¡:S:´?ÿnë;è÷£;N7?%no>(I>³Z?	E>±´7±´7ypw={ê¥>ùØb>í<;?qS>³)>§|?çÅ;Dñ¡;7xÓ>×:ÑâÂ:¢;>­A;~ßS;Û¾0?búÏ>e{¾>ÊÁ?èûE>¤ß7¤ß7ypw=ñ<ÀèH<fi7?´E < <ój?ãt¹):øÏ¾Ù­·Z#&:t·¼z:îÀ:§ú?¼lÈ=N'·=þ? F>
7
7ypw=A">úI>ó7?ëÓ=°«=IX?lkO;`QZ;8ó>~F;èK´:Q7?§:x<á:<ï*?øÃ>Ïþ>C?×7F>5757ypw=ï?àÒª>@?ÒÂ3>Òv>!?©rB;^;;)à>¤d>kÇÄ=X5?.é9f9Ñ;8??æ]>üå@>u>?n:F>~`7~`7ypw=r
¦>Õd>ãW:?;w+><	>oí?z];v;Áëå>: <¢íß;È,7?E:kp:/Ê'?Ú¦?F	?E?÷FF>q7q7ypw=Þ¤>qå`>=«;?9;>ãI>óÞ!?¥;Ú;å?éy;Û
Ç: =%?ýK<KÔ<{{&?«¼÷>CÔÔ>þ?gF>d¶7d¶7ypw=³à>R"Q>È=?¹>Ño>Í0 ?ÄI¼;(G·;Ä??ø:¾õ:5U?R1:ò9ã`3?¤?\÷>û?¶F>Wá7Wá7ypw=J³>s><|<?b¥z>­,H>F ?²ªì;LÇî;i¼ý>À0;b¥:ölO?ÚM<Ýü<5*?Æ¢z?þTZ?Eð?þ&G>J7J7dy=5lA>Éª>¿Ø7?õ D>â>Ã\?£¦;|§;S´þ>X:BÇ:Åï>¨i!<¬÷;´î&?«â	?Çû>F ?>G>=77=77dy=n0<©r2<4æ7?|û<å2Ò<Z$?þc´:"¹¸:äþù>]§:N¡o:wI¦>-O¸Lý8¾§½Ðó:J:jã>ÇG>0b70b7dy=Áê:>ÃÀõ=öµB?'>vA~>> ?SÍ;ÙÛ;fÇï>TüO;+z;%M3?Ç<bJ<\	(?h×>qv¹>èª?%H>$7$7dy=Ð	¿>Ý~>ïã??W=w>¼w?>ÝH%?|;aG¢;_ñ>÷ý;ªª;a>÷>:+<äH<XY*?üý.?5¡?b¹?b=H>¸7¸7dy=±Å>à>³??S>,¿V>{´#?3Ë;_Ó¯;ñí?AÎ;wa";ã¤L?àx<Ú6<æJ.?a?g_?yl?H>
ã7
ã7dy=<Ñ>}>ÖCS?ý+?¶~Ù>¾JI?¥Á< +<Pï?ú"<ùC ;Ïe?ê<¬<wâD?<?¥i?Ó?9¼H>ý
 7ý
 7dy=xr>H'>Æ9?:ã=2³=Ì!?+
;ån;µq?Æ;mÑ[;T/?ê°õ8AS¾9-ó>O>¼Ç6>Öþ?à½H>ð8 7ð8 7dy=(¸>Âs>çTA?Ô>iYN>Ê$?í;Ü½ö;þõ>§ï3;ìpû:Ö27?RT<Í#<z<&?d]G?ËB(?U©?I>ãc 7ãc 7ËÖz=Þå>tF>²P;?FRÀ>Q>-½?fÀ;ç_¼;¼?Ìg;¢xè:rÎ?B5<X<T&?5þ0?þ??³
I>Ö 7Ö 7ËÖz=ýÔ>0>>Z??ýv>Ew>>U¼%?!Ý<<ù>=;¯²×:­±!?î¦<BÞ|<Ô÷(?_.?Y?M?TI>É¹ 7É¹ 7ËÖz=è¾>Æ]y>üC?Ò¤>YÉ`>º$?¤<qû;tù?¢H[;ãù:ö^a?I­<#z<Åb1?­Ü$?F³?f³"?h¹I>¼ä 7¼ä 7ËÖz=¾¥>ÐZ>]/A?rÝ©>Õ>dv"?«#<ï-<V+ò>¼(;½;BÄ'?MÜ¼<ÿ<$P+?ÚÒ?ïºe?2x?SÛI>°!7°!7ËÖz=ÁÚa<Û!<22?IK=ÆÌe=Õ¾ ?º!;ÿ³;òÏ>&U°:ü¯:Ò@?öNE9°·ç8¦¢<?º;J;`?M	J>£:!7£:!7ËÖz=ý>[¼¢>RjG?hp>lq>Ô7'?ö;¢Û;¸?ý;AÓ:
A5?#³~<C\9<é/?¶I	?-TÛ>û= ?;J>e!7e!72|=Úú´>?v>@<?>ÜÂñ=("?(;×¢;)±ö>â£:"':+c?Q<¾â<·¹-?8±+?/r?`?¼ºJ>!7!72|=S[>1>¼L:?÷e~>þkJ>ðÝ ?·þ;5{;_.õ>E:^ç:é%?$õ:^$Í9yNC?ë»¾>2$­>
?ô!K>|»!7|»!72|=õÛ>c>N¦A?bÈ>*Ë>¦K#?¦iÉ;mkÂ;¡?&<_%×;]E?ªò<Þ¥³<S-?)r3?Ä?E?Í:K>oæ!7oæ!72|=X©>6{_>ÌüA?´ë>!¶¹>ïù!?ÖA<Y¬;<îù?m0;7Y×:ðºQ?qi<¾Å'<m2?¯(?	D?¬4?~K>b"7b"7P=3ø±>²5r>-<?MÜ,>(9>øì?ï¼;>­¿;åVü>\©:±²:ÐÍ>«¤,<r<ã¬'?6?±º?1©?èÂK>U<"7U<"7P=þ¶>¾>g>^I?þ?ÄTÞ>ÚY)?»uT<WG<ÓD?ik>;` ;ôÌ?Kâ<L<<7?õM?Né&?Ñ?hL>Hg"7Hg"7P=Ú²>qmq> Þ<?ÀÖ¦>ä>Ðê!?^O<c H<¡?';g1;<W?d£è<­<?,?$V?1<?&T?L><"7<"7P=:Õe>|â>u;?ô¼º=Ì&=´?ê;;#3Y;º{Ý>e>=ÄJ=Ú©<?39ø±Ó9zÚ%?@A?'d*?m,?JíL>/½"7/½"7P=ÉsÇ>Tù>hìB?ë½>*h>Ö#?Ø|<X¯|<mÿ>5DV;½Ö;:Þ.?RE<¹<D¸%?¶?fb?«?]óL>"è"7"è"7P=§è¢>»[>ðS>?Pj`=r1=8¹!?â±Ü:ºÃ:¾3?éPH=¨
=Õ·9?Å·9?¹&?1$>*ª>z?®sM>#7#7Ûh=ÐÇ>Õ>Jì<?÷L>Ø2">Ó¿!?ôÕ;úYÉ;¾?HWu:0º:zÍ>í<¸ïg<{X*?ê8?ÑÀ?F
?OÖM>>#7>#7Ûh=£>iZ>²@?ºEK>5G>ÙZ#?¥ûõ;&ð;¯#?ááÄ:¹!;{Ó>°<àÇN<(ã/?Ô?Ý_ø>¬N?ÜïM>ûh#7ûh#7Ûh= 5¾>ïÅh>m0Q?Ïö±?Sr?Hý+?êãK=hD=Ì?öð;D;æRP?¶¶(<^ðØ;VG?Ú?cÛ>#?N>î#7î#7Ûh=è¥ª>÷cj>a:?Ôu>TC>¦a ?~¤;o;«üè>õa¦:¬z:öê)?Ð{<¦²><Ï-?éì=?(''?:p?7HN>á¾#7á¾#7Ûh=¯f=fÄe<Í,?´-A?A>Øh«?kõ<)ë;'ë?<©À¨;§ÛÙ?FbÄ9d<9¢?+E<ë;A®?RN>Õé#7Õé#7Ûh=ûX>Ø&>Û9?åGP>ru(>B?EC;,À¤;tì>ê%¿:_rj:¸P?
<cºÑ; û,?²?â?×?ÊÑN>È$7È$7Ñ?=ºæ>]2O>Öq:?!<>(>u½?uÑ ;ê$>;\Ø>.ä:
Í:.y?<½:¶:^¥?½+>³ð>,¯?[àN>»?$7»?$7Ñ?=ÏpÏ<Õ<Æd6?p{½<E<U ?b*:º·,:ñÛ>8°/:wTb:>¸Æ>+[;)#z;o?Ñ1=à2'=?ýòN>®j$7®j$7Ñ?=J²>üq>³ë<?²Kn>8>>åY ?húù;\ò;7?#?ß:+Ú:Ìµ?Äð;Ml;>(?pOD?4Z,?ðÊ?ZvO>¡$7¡$7Ñ?=@î>\ò>>æH>?¼Ø¥>ùõ~>È&?Ï½;½;w&?ù;DÊ5;WI?5ý<J@Y<$2?Êþ9?wÊ!?0&?
P>À$7À$7Ñ?=}Ýp>ð»&>Ýè8?ä=í¹=ò§?k¡);3;$?~ý::°Y?Oëê;#¯;¸+?¦ÁQ>JÝ:>H®?Ó3P>ë$7ë$7Ñ?=?D]>í|>cD?Å1?Ï)?4½!?ï*<7È0<ø÷>åL`;Â(;? *?_r7<¶	<ì*?èô¢?à???J]P>z%7z%7Ñ?=E>	W>÷;? >)ÿ=$?&x;j;Àñ>Óh;ßX;Ua#?q9t ¶8â|?}{?àª?è?P>mA%7mA%7=¹]=t/G={AA?;IQ>õr>æt4?5é:;pnà>Ê;¤«;+?n0;*ºî:ãí@?6W*;ó÷:¿0?¬øP>al%7al%7=ÅÄ>B$>o;?Eu>jA>V+"?x)Â;³Õ;Üè>õ;@;
?mÐ?<@±<Í&?êx	?²ñ>¾?ÓTQ>T%7T%7=\&Á>nZ>G@?%>$¨j>Ñ ?-À;¸¹ã;+ô×>
i;ÃÇ:ïàE?¸<æµæ;m#?wJ
?ÿVù>?¥Q>GÂ%7GÂ%7=ÕC>pý0>&oI?+PF?E?ã"?Ry<\n<@'?ÊQ;B(;?²<<x`*?©?pu^?m?`üQ>:í%7:í%77ø=+ØÝ>Ï>¼½C?cû6?%?=Y$?«<Ñ*<Þ?ïA_;Ùb;Â9?íß<m¡<Ô0?ãJ?_ó*?é?ÔüQ>-&7-&77ø=@Ö<~<dï9?>£ãÝ=%?Tp<¾<?âj3;ß¾Ñ:ÙûZ?  t·¬9 Ï}>F²;Þ¹¯;$«?F!R> C&7 C&77ø=¥>`s]>\X??Ó¸Å>ç>ÔF ?t<·<iðÿ>»áþ:û»;pÊõ>Aü@<ø< ú/?%Þ^?\iD?Æ=?ÒaR>n&7n&77ø=+ >¤M>5	A?­¦>4¸>o"?ÂØ;ÆÊ×;z,?´Û:à;â¾>/>º<­¨<¤)?lNn?uõG?'?óR>&7&77ø=®ü°>I¢h>ÃB?MC>)À>,«%?Qñ;@Vx;´û?ëöö:f¶:ÇN-?ôe<§§ <(7?íÏ$?Îâ	?èþ?øS>úÃ&7úÃ&7-Ï=,T>°ÁF>üx<?8øH>Ü>¬!?õÁ;áS¸;æ¯?4~`:®u:ê>ä3O9},9pº>7¯©>ÐÂ>Òý?/õS>íî&7íî&7-Ï=~¾>¤>=?Á>UN×=üo"?ø:h¿:.³>Ò==PT4?dÁ9ÀüÚ9¶ã+?}Æ;Ëp;¥C%?&T>à'7à'7-Ï=VêÍ>ÿ>!¬D?¬A>>+?<Z;³ì;Ò6?A¡;;í)è:ÓäN?Ý7<Ú)õ;iV??á?"ë>· ?¶ÎT>ÓD'7ÓD'7`«=EÝ<2<G=?9¼<Q	<tc ?}:r:,Òð>o9z: Ör>jÇ;º¹ï:õW?w=È$=!
?~U>Æo'7Æo'7`«=	¶>t>¿£>?lc>ÿ3>¥¹!?Y¸;@q;ÑÓ?v):Å§:0Ë>#òÂ;û;e%*?£±?
Rà>?QU>¹'7¹'7`«=\*ö=a,=úÁI?å}i?e÷6?¾X#?¦ÿ<ñô<®º?"Û¥;[Ù`;~Õ<?NÉÉ<¿î<¿Ä4?ä >?c0?¯à?Ö¾U>¬Å'7¬Å'7`«=°>!ôm>kä=?ÅâF>­>¢#?åI;âç;¥c?N°´:¬Ç:°¨ç>j/Í;¦Ç;ÿ(?î^Ò>i·>´Ð?ç	V>ð'7ð'7`«=y8¨>ð]>#ÃB?>â>hb>Ï°"?"Ã;Êu½;? 4;;«¤?­?s<£ú2<Æ-?1?ÅjÝ>I7?V>(7(7=×ö>R>>?qýø>KÆ>³¹ ?mÅ;KÓ«;8?dõP; ;Mû3?3À;#;°m.?¹þ_?HD?H?§V>F(7F(7=4sx>TÚ(>ÓV<?mD>mL>Óà!?Ã¿×;Ìß;Ã÷>A[µ:T:D5+?=Òu<Íÿ9<é,)?kÑ(??&u?ÞÛV>yq(7yq(7=©©¾>óxd>¢U?É¸¬>Cz>®0?ö¹<¦c<hã?ö;©;)_b?Z×9Ä¼R9nz?$?O¹>ô26?ñV>l(7l(7£Ì=±Ô>!>êG?xÑ>) >h'?j7B<`><l?}<;oÐ;bÄ!?B0<_Ô;4Ü-?ttP?/?-î?øÒW>_Ç(7_Ç(7£Ì=¶ñt>lA$>æà>?ÐÒ>á¦>&"?JQÈ;
rÒ;þ­ó>Ý;Ûi;°~?¡<p8<5?0?ð³Ù>3Ð?(X>Rò(7Rò(7£Ì=2+Ñ>53>ÊV@?(?%è>ëô!?4kî;@Sÿ;ï>E;ä;Ú7ü>a9k9é)Ã>Ô\?I2B? ?sX>E)7E)7Ö¨=1=w¯ê<n%A?Åßµ=U=$ñ?Z§9o`I:³^T> ,:X¯±:sâ>ËM9Ô[9n¼>StD¸0ö9ÔúK½  X>8H)78H)7Ö¨=P>ókK>d®??">DüZ>ø\$?×<)<³!<2÷?MO;<GÏ:
A?ÈÒ£<Þ¢x<ÇÆ(?8À?<©e?¼ù?É²X>+s)7+s)7Ö¨=â¨×>ã¾>E?Â>ÅË>¾$?$×;â=×;êáÿ>%Ãb;:a';Ui-?`?¢<2j<'1?ç1?#Ø?Î6?ÌÇX>)7)7Ö¨=ëP¾>_	y>8£C?®*à>6­>¸§%?ü8<;,<hz	?;pï;V?5Ã<òÜ<0q9?ÞÖ~?zX?t?¹Y>É)7É)7Ö¨=°Æ>F;>ø:?îÕ>	M>á ?Ý¯È;¼Ü;²ïè>ÙîÃ:Ýö·:âS?ÀR<N
 <@5(?ÀÌ>ôµ>M?Ó)Y>ô)7ô)7Ö¨=¯>lNi>@?i°·> >ç ?8£Ü;F£à;úpû>I(:¿î:~6>é8f<>(<&.?fÄ@?n@#?`$?ÕY>ø*7ø*7Ö¨=Îz®>ïåj>f'>?¶>É&k>Hå!?ÂÈ<åÁ(<Zï>ç;PÍÌ:k 5?¾<Äú<Í2?4&?-ì
?s?ò¼Y>ëI*7ëI*7Ö¨=6®>c	M>7c8?bNã=Îv¸=mº?T¦;;é?¢Ö:Z±Î:.?5¬;T0~;TÈ,?°g¨>>Õ?|ÀY>Þt*7Þt*7Ö¨=A_½=áE=g:?-v>[=>µh&?ì_N;`>V;íö>°¥Å;&À;O@?5\;lé#;c,-?ßí ;Ã4u;d(?öÇY>Ñ*7Ñ*7Ö¨=_¦¸>¹¶o>ð1E?Ù«>?>¬g#?A´9<î#@<´l÷>D;¹ÒU;?þ2µ<<Ãô*?¸f? %C?ÅU?TZ>ÄÊ*7ÄÊ*7
=ãÒò>ÿq>F*D?å´>fÀ>ë(?Q ö;îKÌ;n?:Õ;Rj;P¢?:ÿ<*7<Ä/8?èÛ?Âê>Î
?ãDZ>·õ*7·õ*7
==¸>rt>úA?£gI>M6>Õë!?ç±;«·;zàö>Î0Ø:	*ì:MYê>(<mèó;Âg0?åg¯> u>9?2_Z>« +7« +7
=c¦>Ó\>øA??AÞ>c¯> "?føí;p¤<	à>N;+;k@I?Hö<s6W<¤©,?xK?÷Ú,?Æ«?cZ>K+7K+7
=¶Ú¯>G^s>Zû8?ÖA>Ò_>?±¿;ý;ä?ÐyI;ù;¼4!?1m?<<)$"?LE?/?Ýþ?vZ>v+7v+7
=¼¼>5ód>jÛR?;G? Õ·>ý¢2?®©;u;ãM!?A];J¨
;@L?ëI<¯¼é;+\?!ÿ®>ùg{>º12?¿Z>¡+7¡+7
=Ä®Ø>P>?¹F?mG~>9(>>)+?`<ýõ;ç®?Qb;Â=;Û^N?Ç9Tæ8=`j?9r?6oÙ>ä-$?[>wÌ+7wÌ+7ÿ[=i_=_vÓ<ö¬9?Ø=_ü<IÙ?O:!:NÜ?¿r:«¶:£*W>	ø;yYÉ;¿?ÌÖ=(=ò®?[>j÷+7j÷+7ÿ[=þk³>+qq>=>?&
²>ýé>@%?*u»;sÌ¿;»4ú>ï;Ð;XR?<;Ä`;£µ5?»åv?oËW?ãr?\>]",7]",7ÿ[=|I±=f=¹ØD?è>ÔïX>4?
D; sM;Ûô>]Y;(7þ: äZ?ñë:IW©:Ì£4?kÓz;4};Äý>!\>PM,7PM,7ÿ[=´®>ÇL>T!??°5±>ú>%?<,L<¾?X&;Ø;aÇ?½è	<¡¿Ö;T$?ùÚj?QL?ý[?{\>Cx,7Cx,7ÿ[=£¯¨>g>M:?ÏÄ>êúp>?Sº;
;ðâ?²ÙV:Éý:DSÀ>qÖ;¥Ä:L+?}°??4Õ?\>7£,77£,7ÿ[=}(>ÅØN>{Ê>?	ä«>c>4ý?}ÿ<:º<gtó>E­;ê%Ð:ª-#?ð<ÛëR<V
3?3°p?2oQ?ù?F¡\>*Î,7*Î,7ÿ[=xd>M>#Ã=?½s>ÍÖC>N?Ëí;Éñ;û>ùâ:Z2Â:æ?¼&Å9:¢29Âx?
YI?ò2?Ð?S]>ù,7ù,728=ëë>vU>á©C?¹1>K9O>#'?º<¨<ão?÷4;~;iK?»<øK<æ2?;?qî>"í?:¸]>$-7$-728=XÏ>ÓV>n©B?Ã¾>pÉ>rØ&?ý0	<Î<ªÇî>ìÒô:{nÅ:Ç¹?ù¥<hw<¥*?CûQ?OÎ1?«)?Å]>O-7O-728=ÌÏ½>­Ý>¡;?£>æM>Êl"?¶Ä;S¦ä;Û>zÖ:çð:ëã>ã\<®\"<²-?¹ºà>ºùÈ>ó ?Q^>öy-7öy-728=)º±>Qj>,B?	¯>>O4%?Èo4<ª?<·ñ>;ú×:s=?O´á<¥<Ç/?Yà>ÙyÂ>³Ç?Ö_>é¤-7é¤-7f= L>V>T«9?Ü±9>4>Âw!?Y¡;öë;ña
?Ï¸:q:æ?Î"æ;r¥²;Ö$?$"?øÀ?5k?Úp_>ÜÏ-7ÜÏ-7f=ýÅ>®>skD?äÕ>íë§>¾
#?G<ÍE<QÒ?ÙCQ;?$;ñ#?:<íùE<@2?ÁöH?_&?ûß?,v_>Ðú-7Ðú-7f=dAÃ>Lô>³Q@?!¨=rèy=x#?ûá-;Æ&;if?².S=¸Á=·5?à]º8º²·Ü]@?úÙ>
¾>Ó?<_>Ã%.7Ã%.7f=Ú>x6>Gü8?Ü>
9y> ?~È;|Û;_1é>Óq;²ëö:Ù·z?rç¤<y<)?©6
?ø>[?£º_>¶P.7¶P.7f=>LÀ>ô~>SA?\ú>/±]>\B&?Þ ë;ºpÝ;3?5Àb;6>;³?ÿz<Z<î5?:º;?3:?Í?÷¿_>©{.7©{.7f=Ï.Ç>J?>3É@?E
>·ìr>b#?%z<r	<û>µWÊ:ÏíÑ:¯¿ö>Y;<DóX<ý/2?Y-??8?»? û_>¦.7¦.7f=l¾>Öm>)pM?æÎ>u0V>N-?_¿;¨7¯;Í?;:ó:y?àº<²)a<nT?.ûÏ>h>.2?Á>`>Ñ.7Ñ.7f=öÏ>L8F>~=?*Ä>øH>ºá$?õä;>½Ø;}°?ûàÍ:=VÜ:«3ï>H
<©VK<-?	©?<?dõ?:i`>ü.7ü.7[ë=½>ügr>V¡G?+ìÓ>8ë¢>(&?În<§ f<Ó?eÅ;Z
¿:ì,?P©<Aîp<¥4?àU?Ë?Æª?Wy`>u'/7u'/7[ë=ZU>Þ1>c=?°	>U"Û=Ò& ?A;)Í ; í>XÉ::Z¾æ>´²é:ºÊ:À¨?Ap>-ÉO>«Ü?²a>hR/7hR/7[ë=Þ¾>|>ÙA?ö°³>0¢>è%?Øÿ;Zð;Àl?n6;Ìññ:P?pó<ïóÖ;%^3?Ç/?õP?nþ?-a>\}/7\}/7¨5=IÊ2>Eó=%<?®K>Ã#>@3?pË;µéÓ; ðõ>IÖ:oCõ:Üfß>³ä¸9Û³8ö¦?ö6k?»aT?ÚÂ
?]a>O¨/7O¨/7¨5=c0ä>Ðø>°»F?w>>G>´{+?<y<ðé?`è;;'ì:Þ²K?øï<ªã;<d=?ÜQ<?Ôª?Õî?Ààa>BÓ/7BÓ/7¨5=.>ë®S>ä=?(Û>giø=>½$?#Ä#;à0;í>j+	;õb :@ñZ?bB<êv
<(;0?¯-Ü>uS¹>[?¢b>5þ/75þ/7¨5=ÄuÉ>{Ä>Ò9B?ñû>8Ã>N%?©E5<7j3<2S?$áK;R;JÒ4?%u=3>Æ< ñ.?SÀ?ü?±?hNb>()07()07¨5=ª>ÄR>eO?ta·>X×>f3?ò;oF;Êa/?;ð6;ëñ÷:¬á<?T<Ø³;2ÂL?ëà>âõ>×Ë4?·xb>T07T07¨5=R÷Á>Ç×>6??ð²¯>±>\T#?ø</Fí;T9
?Aú+;;g#$?"<ÃE[<øÃ/?´&?Kt?p?áËb>0707=iùõ>!H>ugM?X>,O> ä/?HB<<*<u¢?º·;ûµ9;}?¶K<}Ë<ë:?Ì{0?¯þ>ÃÑ1?]ªc>ª07ª07=%ç>
_>·ÁD?@´¬>±Î>^ÿ(?â<(Ò<?ú½;ó7;H?¯ùF<?
<8?â²>uv>hí?ÒÌc>ôÔ07ôÔ07=»ÀÍ>êB>µB?;ñ>Èq[>¨ë'? ìø;ýÞ<'>ì>jÒ:;­í:2â>R<b.<
ëB?ßO?Ñ<,?¬{?#òc>èÿ07èÿ07=nG\>}>Ú;?,"T>'>ü"?üà;zÖ;hE?Óã¢:ëSÃ:|Õ>b^¸Âí8ÕN=ËT7?½Ø$?XZ?ikd>Û*17Û*17=>Á:>>6=?j!>¹Ný=E#?x;"#;o#Í>1%©;Dq;4y3?
~B:ÎY8:¼?6<Ä>W®>í?*²d>ÎU17ÎU17=Ýß¬>ÿ¯m>1:?Æc >0ÿ=©£ ?M?n;w];Í²	?ó:ü]¿:3"?çEI<PG<¿Ö$?6>¿>Å?«Îd>Á17Á17Ñè=kO­>!Îh>Ó>?õV>
'>ð$?Û©;t/³;¬ò>Úô\:¤o:|ì>Q<ÁË;zò2?¿í>±ûÐ>?de>´«17´«17Ñè=L
>LM>]O@?]Öx>MôB>°`#?[<Íf
<A7ü>ê8Æ:ü¬í:<Õ>7 Q<Ò<­00??Îþ>·3?®Te>§Ö17§Ö17Ñè=ùMÏ>&>ØÓ@?º>es>o3'?]kÀ;Ú2½;Ð-?ì:ÜµÝ:
?qm<ZcZ<rw2?t«? ?)õ?ge>2727Ñè= q»=Á=C5?hÆ<qÏ <ßì?á?:çýÍ:rm>¬}¹íI:² ¾¤'<[<£ù$?&ýD>`p5>Rø
?Êpe>,27,27Ñè=9F¸<</ 6?çr²<
ç<9q$?G¬¸-:Tn½È::Ýn:0? Ü;Bã©;Ã&?uÆÒ<¶¸<]?p±e>W27W27Å=ä
Æ<QF<m:?Câ <<¬É ?4M7>:ó<¦Ú£9Sâj: 2>#;;å?ÒF=K¾ü<Y
?>åe>t27t27Å=À>»>î`@?Eð>Û|µ>xL)?ÜM<¶V<Jrô>9Ó;3fÃ:Û«A?2´¤<]½g<ßþ5?lc?}Ã<?lK?wËf>g­27g­27Å=®F¤>õ`>ñ:?ø®H>ß">v·?½éq;U^;I(?éÐW;¶<;Ø?E<ÚÀÐ;ÑV$?û¶?1?i?óÚf>ZØ27ZØ27Å=^¢Â>zø>b+A?Ì}>	[>±¬ ?Û;jÍÊ;6
?a?;Ø;}ö=?;1<T<¡Q,?Yï>vÄÊ>á?òg>M37M37Å=
Î£>õÆV>>C?^¯?þÂÉ>È'?\&<Ú7<¤ç>Ëüù:å.;B÷ê>#9x<Ðé0<3?)S?ê4?sý?ÙHg>@.37@.37Å=e¸>xu>4@?*¡>£º~>æß!?IZ$<{À&<Qü>9;Cp
;ôâì>É¸õ¸ê8/ôí=©?"Û?xç?%Øg>3Y373Y37ú=W,>õ\ç=ÊÞ>?ª©>ìÂ>L;"?e; <¦9!<Ilþ>õæ;DH;î#?´Tó9>U³9°+?HÇ??æç?!ßg>&37&37ú=>×¥>®c>\ô:?*I>^>¤m!?A
;g³;$GÝ>´¨;5;ó[?äÙ;Ö¨;W%?Ûî>vdÐ>¶?f0h>¯37¯37ú=õëÁ>=¤>¬<?ç¡>29Q>I"?òË;>·;¡?Ó1¾:2ó:í4È>¦äh<4ú.<Àá)?ç	|?±_?°?OCh>
Ú37
Ú37ú=ðÁ>R}>±ýC?ÊGü>UµÇ>þ±!?b<ÿKU<ýª?ü%J;«*;4*?Ýd<ãfR<ø2?=?]ør?Ð?·eh>4747ú=NÇ>:F>¢@?¬>¿²d>H&?<¢a< 5`<qÐ?E;ô-;ë4Ù>R8i`9Í@>|¿I?ù(?sÓ?ðwh>ó/47ó/47ú=êx¸>3y>==?¦d>*51>A%?ÿ%p;¯©y;}>ö>Oô¥:jÊ:ËâÑ>O<Ï4Ú;3,?HÚ>G¼>V?Ìi>æZ47æZ47-x=v>u6>BX:?P >Ý+>Ü?U¨$;)!D;¿ëÖ>¡Á¶:6ø£:cª?±ý;9Ã¾;gý)?9Q>lxv>f ?}Hi>Ù47Ù47-x=:>EÃ.>G;?>¿¶\>ËS?
ÿÁ;Òçà;;ÑÜ>Ôæ7;Þù:ði<?{7P<úù<´,?¶Ô?ï?ÿq?uj>Ì°47Ì°47-x=ÉÏ>}>øP=?g]>çzV>NÃ"?¯¯Ð;2ßÆ;Q?Bù;·á:¢?-¸kòã8GÏâ=ãéî>Ë>Ì@?Uj>¿Û47¿Û47-x=Ê>ØG>æá??¡Mr>8>©(?H®<\<fèò>!;ÄúÐ:Z.?qÊ¸z×8;ç'>X$?°Ï?6d?)`j>²57²57-x=K>
(
>:$8?¤¹¿=¬^=Á ?¾qg:@:üGÖ>~¶´<ùu<,?2Ú©9p{=9Ðm8?·$Ù:9öÄ:
?ôäj>¦157¦157`T=«ãÓ>J>ïô??ïÔ>ëJ>[Q&?×;ßÏ;Ø¿?ðÑ:8òÑ:Zÿ>¼$6<Ï-<\7'?¯Å?ñ¦ö>ýK?¥k>\57\57`T=?>-÷M>ý;?ËO+>^>Ûü!?äç;c;®Ä	?Y:x/à:u´>ª@><¯h<²À%?ÅöÔ>B»>M?£0k>5757`T=<nÈ>|õ>Ê??#>X@ð=S?xD;àTX;×è>6Å¡=¯¦g=)Æ2?@;x¸À¹À|;?jã>wÊ>á?.ek>²57²57V+=9õ·>-Zx>i=?)>þQO>4?é·;_À;`õ>£&;OÍ:kRO?¸w<ÆÿU<¸Ë+?M?»R?VÕ?A}m>rÝ57rÝ57£u=¡D=Xxä<S\?Õ}i>¶ãö=r?¬¦c;æ;nb?"6Â;0?;jÊ?´j%:»¡Ñ9ÓW?hb[;«ü/;h?"Ðm>e67e67£u=2W¼>a	>ÚÓ:?
¬C>Ì>2 ?0ç¤;ñì¯;åõï>ä]:ýèª:¯;^><^ó;Ì»½;¶6#?Õ>6!»>v½?/n>X367X367£u=Ìá>`mT>A­@?É>ºÞ>±$?ûqô;÷Ãû;ø>¢Ô:Mà:ßò>cÒ%<ô;©k-?¾-?3?6°?jÈn>K^67K^67£u=Z²Ö>¤>´Â>?\&Ê>W¡>Î¶ ?gx
<è><7w÷>3ã:Tà:°£?*³;<	u<¡&?Rz?èd?kW?H:o>>67>67ÖQ=ú¯>¾j>Õg??3±>Xýv>æq#?9  <-Ì%<¿ø>ÖÞ:óÉå:âV÷>"<<@:k<ê£'?,?ûè?ó?o>2´672´67ÖQ=ÏÉ>?>Äk@?8¼>¤>3l%?©5É;Ô0»;	?á³:o:í?
<)Zh<+/?S?bq?oÆ?o>%ß67%ß67ÖQ=¿+>àF>à??ÑþÆ>¥¾>ìx!?;<#d	<é4õ>dÈ:¾õ;«ê«>úÁ<óôB<Õ§-?E?+J0?Ì?ìo>
77
77Ì(=ðùn>#">¤¨<?I_>«2>Àö?;s<§í<j	?ñ%;Ûû:Ï'?B`Ñ<Ø<TO/?Y-+?{?å±?ªo>577577Ì(=I®>ù8h>í!@?ÑöS>)Ó$>$?·êÔ;ìøÛ;øÉ÷>Ñ
;m;mÀã>¯Á²<I
<ü]*?©> Å>GÞ?;¹o>þ_77þ_77Ì(=¢»<ý7<ÄJ7?!<ù(ì;D~?9F9ü5:Èl">:#~1:Áß> Ú9Þ9¿ù>ÂÁ=c«=úW?è¹o>ñ77ñ77Ì(=Y4­>sd>¶B?#oe>/R4>ÙÜ"?>:£;àÅ¡;¡&?øÚÒ:®ÂÎ:ø?©ïI<¿<Lõ(?	Ø>Áþ¼>Ú¢?ºo>äµ77äµ77Ì(= í>ÑV>eæ<?¨Àä=)l¶=! ?K¾:ôíè:$Ñ>À¯w=å
-=±37?¼: n9<sF?Z;^DS;Ì!?ßo>×à77×à77Ì(=++>ÍD>"Ö<?J¶y=¾A=:ú$?#rÁ:ÈØ:Ùpä>m,V=~N=|c6?§b9X9¼û7?P~>A>Ç?Kaq>Ê87Ê87Ì(=DÈÔ>K°>pA?VÑ®>n>l$?e<<Á¾ò>UÅ;Ë5	;Að>Gëy<]ÐC<#?çs?<ô`?át?è~q>¾687¾687Ì(= ] >ôéV>??Dß>}q>mE!?RØÎ;ã§Ý;ôäî>×´ð:|;Ï>û,<@O÷;u*2?äL?ì|à>;»?r>±a87±a87ÿ=±>ËãW>Cæ:?Uc>Ãõ5>­ ?<n;iz;ëoó>n±ñ9Nu:Ö)Y>aá¼;;^?Nþ>®gÞ>F\?]s>¤87¤87ôÛ=²î×>(m>ÓD?$h?cÊ>Í¾(?ùâ	<ø<\.õ>-;cï;Ì&?Dµ<C<V³3?^
\?1:?÷?Zys>·87·87ôÛ=pµ>4s>ü>?ORG>TÂ>Á"?ª±;»©©;"?yT*:ôø¢:UÇ>­.q<£Ø/<¶/?ñ	?=í>ÞÙ?Ls>â87â87ôÛ=-;<7<KÆ4?@p<§M<ð?xR9O=:ü
>¬9FyU:KÀ2>ÜâE;à;'*&?Ö.=s¢
=>½	?!{t>}
97}
97ôÛ=P:<B¨,<È>?k)<¤y<÷w"?rw¡·»a:_o¼µÆ:à:I{ü>n;¯^;Í$?å:g=X=±ú?t>p897p897ôÛ=m*»>	æq>F?£Ó>þÜ¥>D×"?²+O<²Y<Oô>8ñ6;¤&Á:3xr?=da<mm<ì7?vúN?Ó,?AK??Þt>cc97cc97(¸=ø%=U³<U¤<?"+ß<á®°<E­!?eÝ:¿+=:£8Ð>µ:Â¹:'p>³ó;Ð;àå?Hö=;¶=!=?/êt>W97W97(¸=óü²<3q<	>?q7=2v=é?.¿9:è!>4éÇ:lã:$Ö1?«·I<kf <ú!?qÒ=wf=Â?]Uu>J¹97J¹97(¸=ÜÛ >UÞ[>K;?>ø¶ë=1 ?] :;^$9;·?T:7»¤:3Ï>HP?;	;Ö0?ÿ>Õ>nÅ?Óu>=ä97=ä97(¸=gþÈ>Vø>oD?¢Q>]P>Ä&?¬ÒÆ;îJÓ;Käð>0;aû:3~3?Ó`<¿!<i2?~S?1?(þ?©Âu>0:70:7(¸=¯h?°>K??àÌ>Ú*?Ò%<0Z<J?e×m;»,;FuM?ëá<T5<ú<E?b-g?Ñu4?6ù#?ÜÑu>#::7#::7(¸=>f÷@>à=?ÚÀ>->»Ã ?1¸:<»ÑC<ô>éd;(ò÷:.?«CX<)Ú<K0?-9?¯ ?]t?cïu>e:7e:7(¸=J>¯R>y??g>è7>ã#!? ±;W©;êâ?	àÔ:m@Û:ø>uØ=<@<x*?Cßå>iÂÇ>K?bv>	:7	:7(¸=¢««>ÌËd>@?»Ç]>7/>ù"?ç?å;·Ü;ó?Ù:Å}Â:?R<>84Î;ËD;&x(?ö?òú>Ó?v>üº:7üº:7(¸=D;¯>?_>aH?vÁ
?ØÕ>&?<7ç<ï?Wû;³f¹;T-?0ß<£<~.?¬V?õ5?d?³ w>ïå:7ïå:7(¸=>¬>±#g>DÅ>?Âï>rZL>I$?Ü;p#×;Ý1?3:Hq;
å*>IGD<>}<è8?k3?hâ>28?ú£w>ã;7ã;7(¸=²à²>eñ_>Ø{L?*:t?@í6?Üä*?Qó@=+¶0=5Ã?Pç°;<T;¨?Û$=7&Þ<+»=?m(?0?!?Oçw>Ö;;7Ö;;7(¸=9ã³>¯Ök>DC?Ào¢>!?z>Í+&?××P<bF<n¿?¼ÚK;";1&?ÍÚm<¸I,<0?µ!4?½ø?ñ¹?²x>Éf;7Éf;7(¸=>Ô>>ÀeB?ù?©uÌ>Í~&?õß<£<å?4â;Â;ødg?lf<«'<_V0?ÎB^?Ó*@??Rx>¼;7¼;7(¸=´®>ßÿc>pC?_>÷Úa>óÒ+?;;æþ
??I;Bð;Íþ$?Ý{>;c¥;%3?K:>Q>¦¡?îVx>¯¼;7¯¼;7(¸=Lwx>õ¿(>\w<?,3> JW>ô!?#ê;R;Ñ?
;û:{
?»Æ;;ý¶"?Øï>òÐ>í?Esx>¢ç;7¢ç;7[=9=ñ>T>úA?N±>þ>BH#?ÊQ<N@T<ü>wR;p;óîö>d?=«¾±<v8?ïë?]l?~?'tx><7<7[=[S>))>)9?5ó=Ä=?D=;WS*;)?D<=Î==±6?´¿ã9h¯L90üC?ô?3?Í?äx>=<7=<7[=¤qÃ>Ê¬>pq??2ÛY>?0,>¸ò!?u=ë;äç;®M?f¨9`¡Í:ËBÑ=y@º<À<Ññ*?ç?m	ú>±[?>x>|h<7|h<7[=»à³>ÍÞo>4ù??2>Î$g>È#? ý<l
þ;¹?u	»:â¾:§ßû>ES<ñÏ<Ø0?´å?iºx?5?VÍx>o<7o<7[=$Ñð>1î>T:S?) ¿>Z>>»3?v<Êè;\?K±;;6;Îá1?2È<¤x><A}R?7Ù?êÐ>¯W-?ßx>b¾<7b¾<7[=Héâ>,4>OE?
?>¾MÛ=é"?Í{;M¢;iï>V8=$W=Ì'5?pP"9õ9¦Ó(?½;û};m>?"z>Ué<7Ué<7u=/Á©>ûi>]i:?E>Úî>Tº ?æeý;a
<åéê>%=Ë:!ù:ô(?;	à8ð=8 *9?>x?mÚ?^æ?);z>H=7H=7u=\C¶>*v>B=?§Ö>H­t>2õ ?¹W;Ì×;)å>U;­Ó	;¤Á	?Ó¿<|Ö;ïj1?,õå>òË>
S?MXz>;?=7;?=7u=HÚº>ð>Ï2;?õ=0TÅ=Ìï?Ú:Å:wG
?û£y=Çw;=Ss*?¨Ï&:ÐQ<95½C?æ»;Á¥~;?(z>.j=7.j=7u=Èu><>ï%;?Õz>X
K>O!?3×;5wÜ;âù>';ÃÖð:l$2?ÂÁ<_Þ;X.(?Ùô$?ï??nx
?È×z>!=7!=7u=Ñ¸>$-{>ý¦;?ï]>»0>2ó ?kþ³;	b´;rÿ>*³:Ö1;Ï¬>à³'<Sû;%*?nöá>TÂ>ÏÕ?+,{>À=7À=7Æh=ÐÔ>²?>{o=?2>Aq>©6 ?1ñ?<$vN<4ÿí>XêF;9,ï:
éT?¼Øé;6/µ;NÓ%?6kB?'`)?òì?pK{>ë=7ë=7Æh=oú>¬ã>2cL?(ù>t´>»0?Ö| <ï,<>?>
¦<k<Ì4?W÷<`iÂ;$e4?@äø>)ÐÉ>
Ü?÷Z{>û>7û>7Æh=Ë>K>?#@?¥XY>,Ö&>}À&?d)§;¬;}¢ø>ÁÞÂ:èt:ÒÈ%?H°<~<351?öÍâ>Ôî¶>²?¹|>î@>7î@>7Æh=ü°Q>ê>Ì:?rt_>±,5>þÞ?Ñ Ý;VîÛ;_²?6~d;üGù:Ê¦j?¸8r<Ð(?<©"?àÁß>^AÆ>w?7}>ák>7ák>7Æh=Ô>Ä>{???>¶§v>Ò"?ui!<-v%<¼ù>É*;yeì:Aó8?×`<#q&<0ÿ,?1×?DÖb?_Ê?º}>Ô>7Ô>7VÔ =¡	Ü>YG>Ê@?T¯¨>Jâ>)'?`áê;B¹Ú;t	?}VI;¯ªñ:zGU?s*<÷;0?4Ø?wë>ÔS?A}>ÇÁ>7ÇÁ>7VÔ =üÜ>@> $9?H­8>¤ç>ÄÒ?6^M;Wac;7ç>J|ê:8À:Ò$?UT
¸aÃ8>°"¼>4 ¨>3Ï?ÀP}>ºì>7ºì>7VÔ =J¸>I§C>d½:?:w>ÿN>w ?£;F=;o?j!;gÌ:¹	A?¦hÕ;;v.?¼Â>³
¬>ãÊ?{}>­?7­?7VÔ =t´>r>¯h>?Ô>	Øu>+O#?çÞ·;§fÈ;3âê>µB;ÛÓ: k?Ú<ísZ<Õ:2?Ýè>?£Æ>ná?~> B?7 B?7Á¨¤=éÁ·>2z>å<?§Êp>Ç@>q ?VÜ;ZÑ;I·?Ö]; È;?E?Íòù:}È:Y!?6ÓH?¿6?§9
?²0~>m?7m?7Á¨¤=Í±¸>?t>øÂA?ÛÜm>Dq7>ÿø%?NSÁ;9+Ê;FÍô>-.H;¨±ã:ça?D<ÃÌì;ín+?ßQå>)'¾>g]?Õl~>?7?7Á¨¤=ÐR¿>8Ë>î$>?Õ²>©ÿ>Û
"?-Lû;M]<Üô>;i;`àY?{6©<ûv<x¨/?¥=O?î»6?*?Ö¡~>zÃ?7zÃ?7Á¨¤=¨­>hg>@?ñ=¯Ä=c.?aN*;b;;ã?Âö1=Blè<DD?ÐR»9¨ 9-:?Y%¾>á	¨>üÖ?¯~>mî?7mî?7Á¨¤=!L·>¨as>þÌ@?#>ºO>í&'?\¼ý;dõê;º:
?ÚY;`ªñ:xúe?Aó<b<óa5?÷Á?ðªþ>Þ?ì~>`@7`@7Á¨¤='º>®×A>x~<?>ÚÕì=X?°m;1ÉV;7¦
?á}C;G»:ñÌ?ï<½À;ýß0?ïÚÚ>j	Ç>Ä¾?ÏN>SD@7SD@7Á¨¤=;Â>ýl>nA?ó×¤>(~>&?:< <pHÿ>NG;Û%;?_:À9þ 9T?írd?µ{G?	?Ý´>Fo@7Fo@7Q¨={ÏÃ>¸Å>à"A?T~>B>ío'?©çÌ;çº;-T?CàH;ý¸ï:V?·hb<úÆ<[9?ëi³>hª>q?Â>9@79@7Q¨=Ëq·>i¶u>ü??xu>ÚC>Ém ?h¥ª;ó¬;fü>Ñí;Ïjþ:Á?¡f\<B^"<)p-?ªÄC?	7*?>7?hÔ>-Å@7-Å@7Q¨=º>J~>mÊ;?jÓ>µ«>©M?V Ð;Ä¶Ó;;Dü>{;¶y;ø?l
<Õt<&?!I§>¤5>Ë
?nÙ> ð@7 ð@7Q¨=¡Î>âþ+>Ã·??«·>ï>í!?ÂRw;r,t;¯¦?eôE;p²×:Gñj?t"9</<®Ä/?û>â%á>[½?lÚ>A7A7Q¨=Î=zì±<t2;?ôª<{<)?E¥9:ù:ö1?d{:­l:Ó>5ø¸>dË8¦¾b
¾=CU­=V?|á>FA7FA7Q¨=4>2->j=?æÖ=§ª=VR!?+;ñ;;àÆê>³Ë¥=n=ÒA2?É9@¾9;;?¿?j°ú>Qæ?iô>ùpA7ùpA7Q¨=0À>®3}>3B?¯^?Y±Ï>íc$?¢+:<ëÞ7<Ô?l ;C;iÒ>É<Áe`<L.?|6?ÐÉ?tñ?>ìA7ìA7Q¨=yþÉ>Ý>8:@?ëâ>¯>W%?@)<X"<×M?<b0;KM;8?<'ÉA<Jö.?Ô$}?¯Z?1+?:>ßÆA7ßÆA7Q¨=Ê+>í_0>m¥E?~N?À½?­J(?âU<ØJ<¹@? l;kØ6;I¦%?¹ï<M°<y>.?·Dz?|¢Q?uÏ?k>ÒñA7ÒñA7Q¨=lâ>8ð>ÍÀB?á>S`>Tú#?e<
h<âúÿ>W»£;|éY;Y@?ì}<:<ÉÚ.?þb?Ã9G?X×?Î>ÅB7ÅB7Q¨=±Ú>ï(>«·@?ø>>1?Z>$?2&<¡'<àLþ>ä¾;él;Ê?8og:®ï9is?s?5ÀX?Ó?½>¹GB7¹GB7Q¨=°r¢>ú^>°:?Àíz>>H>¥0 ?Èâ;Â;°;ºÙ>;MË";XÌN?3<{n<0\+?¹?'"ñ>GV?a>¬rB7¬rB7Q¨=/¬>Í$7>?<?ù¾o>ðQ>>Ñ=!?Ê;Óg;Úý>ù<d;h;"L?]Ç</à;jö/?Ü>$â[>?y >B7B7Q¨=Rª>àád>>?ªá¯>S«>¹$?¹hñ;¬<Øßê>îVª;©Os;93?ÈtÖ99o_??°èQ?K~.?­ú?³7>ÈB7ÈB7Q¨=¯Bg>E/>½ô9?kW¶=ý="?Þ:Ä@¾:Ò-½>x=_ä<"ë*?°wf9@ØÜ·¶ÝH?aÂ>G>Ä
?bG>óB7óB7Q¨=5è§<àæi<0Å7?¾¯<	<Ä?æÃM:Ýw:FVÈ>#Ê±:£:Ï
)?(96å8½6?a=cÃ~=>=?>T>xC7xC7Q¨=>³>öp>Ù?? å>yæ²>Û#?ÔOá;<þæ;$´ù>Ò!;´g;a©?©G<<ÑJ<¡/?d;B?O½"?Å?mq>kIC7kIC7Q¨=Æ|ó>Oã>8I?Ç!?æÃù>&%?©üÿ;Q©ë;5
?3Ñ_;áß;¹æZ?HP<Û<SfC?~.?=°?Ë*?8y>^tC7^tC7úí«=ö>BôW>æ;?¹u>N\>Û?ù;ñ§;E Æ>{;¤áÖ:Ê¾)?L<<"¼¿;l,?Ûáç>6âÓ>Î?>RC7RC7úí«=µÀ>}>B?o £>Ô{>LV&?%D<ðO<¾êñ>¿U©:Õ
Ï:S`Ñ>Åe<®%<¯0?(Ð?4×g?<÷?I>EÊC7EÊC7úí«=c
>ß%¾=ÃZ>?ã>xm>76&?ÎI«;H¦;?d!;]ßä:ý¯4?úu;ø-S;±Ù??;°w;pé!?>8õC78õC7úí«=óÑF>ÍV>îÛ>?JÙ>Kì®>î-?R?¢;1§;Õ÷>ö=É9¸Ð¥:ñX>ë?<ç¤<J¼.?7á?ãl?uÓ?Ñ®>+ D7+ D7úí«=ÇÚ¹>>Öz>®=?33><g>-%?õçx;eq;é.?¨y;ó
';ó8??ýË;ò#;ë×O?ÎYí>z×Æ>Ê?×º>KD7KD7úí«=%¿>«ð>¢??_4p>Þ<8>â&?Óð;Áå;*?¨9;Q8Ä:Ì7r?÷Æ<GÔ;k^/?g ?Ä?ä5?þº>vD7vD7úí«=CÏº>¹}>ãð<?^>/y.>Õñ"?[ü;ÿ;ö?cé:éÏâ:éµ?ðý<niÅ;'(?àÚ>\À>?Ì>¡D7¡D7úí«=©.Ê>ÂD>M¨C?>H­H>Î'?@@<[K<ò>ó';Òg;ë$!?§·<lm<Q(?4?{?%£?1Û>÷ËD7÷ËD7úí«="Ü>Æ5Q>PE<?ýàb>?L2>Và"?V£;Ý¦;zÅû>SåÁ:YfØ:¼`å>Ý_R<L!<QY&?é8
?dú>Q
?Ý>êöD7êöD7úí«=²Æ¸>=¢m>¡G?¶HÜ>ÜÁ¨>'?Â?K<¶T<RÌô>Üº^;L_Q;*?vF<îÄ<þ}+?üw?§{?´?îà>Þ!E7Þ!E7úí«=àÞ>$ý>5G?3èÚ>rï¢>~ø+?µ?ú;&Ò;Tl?}ôr;ð);àï7?Ö:<¥â,<:¯C?oø_?~,?53&?²÷>ÑLE7ÑLE7úí«=h>Ù¢ >áá8?(ÅÙ=:â¯=§{?dóM;Éñm;Ý>Ìq=JþÌ<ñ??4:ª9Aò8ºQ?(5?A$?î+
?ø>ÄwE7ÄwE7úí«=ÚD>¥N>Ãw>?¸f>÷ÿ3>Ûú#?Éª;k¼Ä;Þ>?»:ûØ
; ¬>y@<û<lã-?w1?ÿ]?ño?>·¢E7·¢E7úí«=Ú]s>Ö$>jP=?º` =îÓ~=!?åb:y³:Ò¡>ÆCÊ<<7P1?Ðþ°8ª9e!?mD>ôÊê=Î6?â>ªÍE7ªÍE7úí«=@Ç>%Z>	@?m> o>à ?Ò8<,8<¬Wÿ>ëD;¯õ:äL?R<Vb<#4?]y?ÌÛò>ff?3&>øE7øE7úí«===õôÏ<º}7?mº@=Aè=¢U!?øÜ:~:àá>©º\;¹¦à:Ô{?ð;àLB;¶º+?úM=é=n?3>#F7#F7úí«=KìÌ>7->%õD?=B?ëíà>öR%?þ´<rpv<Ñ?Ög;z];YF?»ºo<#$<£;?9?AÞO?!!?@>NF7NF7úí«=ÞÆ >°lY>EM=?FV>EÒ=eï ?n;w4;Èÿ>jÕ³:¥9¸:Äåù>¨|¹Â¦Ò8_¿>P>
?·B>vyF7vyF7KT¯=¢#¸>ét{>Zw;?K}>oLE>-$?o;Öµ;BÌÛ>^N;AB*;â%?Yt<Â}:<'?ZÓ´>ê£>|
?C>j¤F7j¤F7KT¯=>UJ>ä=?þ>½õY>(;?;Ï;ÉÑ;(ý>¥Àâ9 :2É4>Ö7¨Õ78f9>nâì>0Ë>NX?N>]ÏF7]ÏF7KT¯=qìU>Þ>E8?ô¬=©=?á
;Kª;?È~=ÉÊÊ<Ë1:?°ù9@jm9WÔ2?=>²I>Vz?ÒS>PúF7PúF7KT¯=ÙÓ¨>`>5Ø@?:>3Vs>a""?×N<òI<û[?1C;Þ3;vg?uLÌ<É<ÊV,?Õ.¶?¨¾ ?3?ßT>C%G7C%G7KT¯=OÍ>^k>7:F?Ê >ÈR>Ìî$?¤Ä<0`<äÑö>ù;tr1;·	Ô>1¥<|,e<Ù7?@?M&?cæ?_[>6PG76PG7KT¯=îh>`­>3=?Á?ñ=n)Á=Ý?Äy;¾)c;¬¼?æ:Ó¹Ð':ä%N¾ÙE;Ï;Î0?³>>º>â,?`c>){G7){G7KT¯=Ü¢>AR>F?Wå¼>$7>w=$?âò;ÈÊ;ë ?ô¶b;X<;7ÎY?[Ú<hÒ¡<-?x°-?ôý?·7?S>¦G7¦G7KT¯=þ¨·>t>Ç@?è%Ô>7*>¯Ç,?¶;º-¹;©nü>4";#À:;ÔÄÞ>d¦< ÐÎ;w¢0?.?¶û>!°?Ê>ÑG7ÑG7KT¯='°é>#|>`&??x`>©/>(L#?5;òM;±?9;3Þ;
/?VÎ<H9<.§.?jO?}4Ô>Pÿ?>üG7üG7KT¯=z­ò>V&>G}W?|O×>{¡>P«*?·<Ò7p<4H?oØ; ô¥;Qï&?H5¬<<çX<³J?´é#?fç>d35?"¢>ö&H7ö&H7KT¯=à!ç>ÝW>3B?
D}>[A>å'?*Þ$<PT$<`k?âc·:äK;Bf>§<¹+q<ÛÍ0?%5´>ÜT>?Å>éQH7éQH7KT¯=Óp£>ã9^>ÉG<?Û$®>?û>=?Ûü;|jé;©
? ]:§Øø:¿ac>c&Q<,`<X)(?¯ª5?¶Î?EZ?Pà>Ü|H7Ü|H7KT¯=¿2¬>8}h>±=?bô>dðw>g!?ªõÌ;àbÑ;ú>õ ;ð:«+?R;¿È^;2?0?;3?T?¼æ>Ï§H7Ï§H7KT¯="Ä>!>9k??óà>CX>»"?¦7<Ëd-<ý?42N;×&;µ1?yt<÷R0<ÞJ1?±3>¦>ÏU?ë÷>ÂÒH7ÂÒH7õ-³=Ñ>O>ïJ@?±O>ÊY[>¢k!?K?<¸Ò<¸ñ>A;Ì~9;I<?wÈB<Íï<á%?§4?º?^?­>µýH7µýH7õ-³=¾RÎ>OÈ>gB?ä¢>¡sg>K#?@aÈ;¢WÁ;½¨?nêã:$¢;aíÐ>½¤<8N<+¹&?U?2Ôç>?ó>¨(I7¨(I7õ-³=,ÿÇ>¿ø>uC?ªT>NGp>y~%?£<½ê<*¢?¶0w;øÐk;{,?/<Û;`W5?KQ?Í87?7?,>SI7SI7õ-³=aâ«>µÍd>«P@?a,>×§[>1$?Hý¸;b¦¹;Òÿ>_A1;A;'?Éäm<_4<aæ(?¦L?°ó>²Í?>~I7~I7õ-³=6Îâ>_´>È¢@?÷=5Â=ùG#?DJï:;ÙGå>ùÑØ=Ø=×0?):(P9Ü;?É;!;èÜ6?¢>©I7©I7õ-³=#®`>+¯>º8?õÊO>ÿÛ$>U!?·;4º;äû>9;Ìï:?h<ç5<Ðð#?$	?(ú>½X?¶>uÔI7uÔI7õ-³=0®£>|}]>Ý.=?.w<>­>L?,;
;ÐÀÞ>>b&;?=;Ïª?Àlw;0;I22?ë>	D>K?á7>hÿI7hÿI7õ-³=¿yÓ>½Ó>+ÕE?_éÚ>õµª>+$$?òxú;ÑRõ;¿¯?RøZ;Ý7O;XB?ý¨<íïD<ÛÆ3?C_Z?H*=?[Ã?%@>[*J7[*J7õ-³=OúÇ>ºE>¾A?4Í>[>#Ú!?À'<e£<Ub
?¬õÓ:=_Ú:{ø>g<ï|Ð;ß5?lÃ ?øû?ê¼?ÿF>NUJ7NUJ7õ-³=w¤¡>ÎY>#ý=? ¹>B}t>PÞ?	<Réô;ñ½?ÂT:ÞÍ:QW>!o.<ø<Qª)?Ù*ü>w§Ó>3?G>AJ7AJ7õ-³=5½*?gÌÃ>X<_?÷C?QÐ>d=?Ý\a<}ä:<Y?V;G|;Ð~?M\Ä<J<ønD?%®Ð?ÇN?T5?íS>4«J74«J7õ-³=Þ>«L>*T:?3+&>	>×?¾-·;KÌ;å>#:áÚ:ç´>qR<;p#<Gf$?ê¾
?$åþ>âX?ÜX>'ÖJ7'ÖJ7õ-³==9*Ã<r'3?	]<X50<z ?8t99@:b">¬±Å:ã:q.?#ó:Ç¿:¤Ï"?¸<Ñåa<ó?É_>K7K7õ-³=Þ9È>.>3<?±3]>úÃ/>·!?VÓ;GÎ;Þ!?
[1;¤;?°?rl<ª2<{ú)?0#?ý?Þ?oa>,K7,K7õ-³=Ï>y>C#D?? Ð>'?dÒ;tÐà;ê½ï>Õ°;[;9Þ?<n`8<Å~9?ÚÚ ?i?k°?ñf>WK7WK7õ-³=ÅÍ>|`>{H?(Î>nÝ>WM)?Ç;ïÒ½;d?co>;8;?ÊdF<Dã<aÍ8?¾õ>?®* ?ã?Sg>ôK7ôK7õ-³=}|è>£w>-C?9³>ÿç>\,?×àà;¤²;Î !?Á,1;p;¼£¢>XR	¹Üó´8â66½2n?4¹F?l¥?`q>ç¬K7ç¬K7õ-³=}ÎÏ>éÔ>wN?_öj>LÖ*>Æ0?8®;õ;= ?g¯;>b;¨xF?«<óÅF<µEC?Þ Å>tF>¯ .?lq>Ú×K7Ú×K7õ-³=AÓ>Ë>n,M?>>w$f>Þ@/?3Æ;
X¨;`ö?x·c:øÐµ:pP >(=<,<yN?¥?©iç>Ù,?.>ÍL7ÍL7õ-³=í¬>fc>A?î«>Ã/>¾Ê"?v8<
<Â??ÛR;Í';^× ?#X`<a(<h6*?"7?d/z?^?¹>À-L7À-L7õ-³=ÍI>X>_9?
À=­Æ\=ö"?¦Çü:Æ¾;@ ð>uFy=&0=d±4?Àûd8P¾8/?|ô´>§¸¡>$9?1 >´XL7´XL7õ-³=Ïr>dS>K8?Zu%>ûj	>g?Ð9;B;ýô>c=«+³<óL:?Ä)º9nQÏ9$?ù>Æâ>ØÀ?G§>§L7§L7õ-³=*d³>×ûn>*@?5ZO>0ó">ýà"?Ñ;è;CX?ýç³:
: ;¥¸>çFì;7Õ§;+2?+þ²>'ý>~½?´«>®L7®L7õ-³=|D±>àt>¼Q9?Xô=ÑÆ=?r,;½%E;ìß>r²=æWX=k9?¼~-:`#¢9Ð¸D?¶º>?Øl)?`?{µ>ÙL7ÙL7õ-³=ýÃ>µÙG>Jp9?v">xÔ>I?:J>;M>;zûÿ>¸;-';§Wå>¡<Îùí;»&?Ö>(Ls>G?¶¿>M7M7õ-³=Éi=f§<ÖèE?÷8â<~Ü±<ÁÍ"?Ãe9¸{ :s>Es:ofË:LM>±C3<Íþ	<É%?^dÐ=U°=¥?ìÐ>s/M7s/M7`·=°µñ>p >¬FA?2F>^ØD>Ò&?¨¢;¿T;°	?\3¿;®K;©Pp?Ãµ¸;%;¥1?MD>þ>¬ö?ÖÓ>fZM7fZM7`·=;D>|<>æ­;?2I>Qº>x"?]«;üÚ;¥
?ù¹v°¡:ME¾^M<7><i{+?'eá>ðÄ>ì~?á>YM7YM7`·=Â"±>°j>¦MA?ø>jÝÄ>r!?#û;òú;?±;KF;zø>õ<½!L<`k+??$d?,+?æ>L°M7L°M7`·=½ó»>yv>&7C?Óc>Õ]>¹f#?Ó;²;¯?Ê´å9*;yhå=  ;pcj;ì +?ÁöZ?:?)6?;ò>@ÛM7@ÛM7`·=«>ù·3>·ú<??>>æ>´>?ÔN|;Ç¿;0Ú>ª»Õ:T;R½>7<¡¿;ï+?beº>£>ÒZ?>3N73N7`·=
£>ûY>Vå??\¤>)z>dô'?S÷×;Ô;Y?Ëà;Ðn;¾ïë>U&<M\ó;¡.?Ðø>2AÑ>â2?>&1N7&1N7`·=êª>úk>Xk9?l>.ú]>v!?Pá×;Bå;Àñ>ð:­ÚÒ:)7¨>×g<ô.<±q)?øCÛ>]6Â>?
>\N7\N7`·=NÖ	=;>Á<Á6?_;=Ü=¾?5i:[:îâ?|ß:Í¾ï:£î>Í<¿E<¥¬'?½^Þ=sÁ=c?<>N7N7`·=-Ã>u·>j??°>áþK>Í#?9û;gò;T¨?£:×Õ:+Ã>#<nµ9<U
7?:ÈH?þ0?Iì?F>ÿ±N7ÿ±N7`·=±$Õ>Å>%D? ®>>ï¼$?áÍ;xÛÅ;ú?U(;3;Øð
?XØ[<Û<Ãô3?1+?ÊÐ?]?CB>òÜN7òÜN7`·=ìJò>Ù>=C?5¢>Cy>&?\<¡½<e¶ó>%aÚ:ü'D;i>ôûµ¸:Ù·Ô·Û½÷Á?d?¯?E>åO7åO7`·=i>X@>EÎ:?'>
>¬ü?¡û+;´2D;lgà>Ês¸:9´:Á?Ê©;:;5?ñ¥»>¦·¤>½Ñ?zQ>Ù2O7Ù2O7`·=~ß<½R<×´9?É:<Iá<µ?MôY¸4ÄÁ9oú½I^Á¹HZ:)Èb¾h;sRs;~Æ#?'°=´©=´Ý?¥S>Ì]O7Ì]O7`·=æ=>WQ>±A?¾]>YÙy>:7 ?¼l;9<\;(	?ìû:<ú:Íú?L®;R5k;Yq<?/Eè>sßÄ>¡?U>¿O7¿O7`·=3Ö>àå>Ò8A??>7¾o>
a"?qÀ
<¦ý;?·ô9Vå:Y>W÷9A9-Ý4?¢ª?ëæ?7«?h>²³O7²³O7`·=íP>Ê>>9?ËÙK>T%>£Ò?:{~;¨zw;%?tü[·ð	×:âñ»Øÿ¿;¿/;¦@*?!äÑ>ÃÏ»>H?Ík>¥ÞO7¥ÞO7`·=¨ýf>Î·>hw;?>l>#TÖ=`+?S ";û9(;Rz÷>U3Ù<õ<JÓ/?úþ:?3:%§9?èßÙ>ñÅ>Ðã?Yr>	P7	P7ïmº=i°>C[n>Æ'=? ×1>Úé
>_Þ#?%àó;=T<ørÞ>FÃå:=ý¯:G'?x<J&Ù;ùÁ)?~A? S*?	l?;t>4P74P7ïmº=B¿>u>G?Î³*?0?®õ)?§RD<úí=<O?ÚÊ;nËd;»K?b=È<»<Õ#2??±Ñ?æ~³??>~_P7~_P7ïmº=âþ¤>¼dT>óÞF?è>2O>¹Â&?´;ð;({Ö;\^?KK#;)ò;U?x<±D<Ká7?g
?ñ>!?þ>qP7qP7ïmº=O¤?ì¨> ôB?6">fák>ÑG'?eXX<A¨O<öZ?m¡n;k8;Ê%?ëF<<[p0?C?t ?´g!?>eµP7eµP7ïmº=ã>üØB>Ê];?G¿o>C>N?ã;±c¥;Ï/Ð>gßÒ:.^ñ:÷§ß>Ù@<ø'ñ;ÛH$?ÌÃ?xcõ>?Â>XàP7XàP7ïmº=@:>·ÀI>9²C?C?îß×>%%?*s><Î;<Í?^U;Ba;¢ò>èK¬90µ9úâò>¹ÀQ?i5?wÿ? >KQ7KQ7ïmº=¾½¡>VéX>Dã>?µ5G>º>6ª!?®;·³;{¯ø>C:#ð:;*'>ÇÑ;ù¢;¸`#?´¯>,$>Ð?¼¡>>6Q7>6Q7ïmº=n7º>Ëp>RF?W8Ð>c¡>ï$%?R?<p7<s?KÞJ;NÈc;âÿã>ÀÁ<A<Ü	4?|H?fk+?»Ä?°>1aQ71aQ7ïmº=¾C©>Ä\>ÜëD?ÈÃW>;G%>p'?EÈw;Ä²{;_ü>0
;FYã:ÊY?¥nU<|Ã<Ru7??qÕ>úr?æ½>$Q7$Q7ïmº=àÆ>4I>	8=?ö>ð.O>Ù
#?ñï¼;ÏVÈ;-nñ>yYF:Ä;U5>Ln?<^s<+J'?C?¶ì>0?@Ä>·Q7·Q7ïmº=P²´>.r>9³>?ÜÜ=}u©=¡Ó&?Ó½:_å«::Î?W^s=®Ö'=9?H¹àÑù¸¶1?ßM;â@:;¿G
?¯Ç>
âQ7
âQ7ïmº=>·S>Æ<<?7>UQI>½D"?!\;89;LDö>6¨9ú\¥:¢r=§q<i8<g&?°<	?DÛû>¯~?Î>ýR7ýR7ïmº=Õ¥­>{l_>j÷F?ß½"?³nû>¶²%?Ï<ý<Þ?æs;`;Q?ûÃ=½ñ»<Ýò5?nÂÃ?jý¢?¼?Ò>ñ7R7ñ7R7ïmº=tÄõ<þ¶¬<Ä#6?<<jfR< ?a:	TP:`ö.?1qg¹î:CÏ½ÔÍ´9	O9£÷>=ºÀ=6Ï?hÕ>äbR7äbR7ïmº=©U¢>ÿÔ\>Ï/<?v==9ìs=%?ëêW:öD_:÷>uâ=|%Ó<½ÿ<?èùÃ9ÐÇ8%W?áS;k;÷ô?Ö>×R7×R7ïmº=À>«y>òD?Û>þS>QX*?" ;´;ý¶	?îë£;Ë ;À¤?
ë+9Ò9­=?­>ñè>ÔT?Æú>Ê¸R7Ê¸R7ïmº=Ö¦>!þc>¾T;?;u¬>->4Á?Pdî;r|<Bè>)Ë7âz;8±Å;Z==%QÕ<ÆÉ'?Ì%?º´?±Ñ?&þ>½ãR7½ãR7ïmº=ÜþÍ>bè>ÙÑ=?À>°Uq>ôØ"?<Â<ñv<ÓÎ?(½I;B=è:a^?ÍÒy<\M8<°Ï-?/
 ?ð?ÿÔ?ÿ>°S7°S7ïmº={£×> O>G?>1&Q>>*?~G<Âµ<O?á£:ã	;Ô>ùx<l0<§f3?¾?Ü>0?ï	>£9S7£9S7ïmº=ÝÎ>ô>PWA?1Ö>ýE§>ç#?·5;y1;E	ß>òä:h7;Ùö>úC6<ÿ~<©Â.? 	ã>¡vÉ>¤??
>dS7dS7ïmº=Áo¦>vêO>íL?$ÍÞ>l>D3?]ê;ÌîÓ;Á±
?
;gqe;]û"?ÐÃA<¨T<Ó;?õYm?=?» ?î>S7S7ïmº=tÐ½>6Ú}>k??®UU>Yç'>J¢"?øC;´U;¢ü>Ô:ÝÓ:-(?7@<0<³7;?}Ì>í­>ý}?Ô>}ºS7}ºS7ïmº=ë¤>ý_>Ú<?#cA>f¥>à ?¶¥*<3w+<;Çþ>:?¹ :I°½`U<·<:4-?xeó>3:Ñ>\ç?$>påS7påS7ïmº=+d§>K_>ç@?&o>ú*T>Ï$?eGö;Jü;«æù>rÃ:È;od>PË<ñ3I<¥·/?nd?ArG?'?¬>cT7cT7ïmº=w[²>q>¼ý<?G>þ±>ñ?ÖÌ;xÐ;bû>c%æ:G»;Õô»>_ôT<û<Ö-?×?!?Ãû?$>V;T7V;T7ïmº=ã.>s9N>>ê<?èo>i?>â?zÆÐ;:!ê;òFä>e%:o;G#>PÕ=º<|»0?¡õ>«×>Bº?C*>IfT7IfT7ïmº=ôâ¹>àq>x½D?K?<Ñ>N$?cA<¬?<jE?ÖÈ;µ;%öC?å><ßb<¯®/?¶Ã?wª?®ä?+><T7<T7ïmº=§=9
b=JÇ=?O*>û9>âÝ$?ï?4;é@;[?=¼[;98;=¬?­c";%ú:©%?æ&,;!N#;%ï?q.>/¼T7/¼T7ïmº=FÄ>>Zs=?o=u]{=¥_"?¥0©:*¬:iû>üþ9=|xþ<&;?9:èâ9LW?ô§=;z*;%f?S9>"çT7"çT7ïmº=y¬>J_e>ï@?\¦>©m>úË ?ÁÃ¹;öb¢;xm?ßd#;ÕÆ3;Ù«è>V9ÓqG9ï¾%?­Y?5@?l¬?_9>U7U7ïmº=XGs>Â!>D7R?iW?tX"?L)?ùz<,-m<r?ªm;?;Óîà>¬¨:ÐÏ9lA?û«?Éìv??~9>	=U7	=U7ïmº=³9Û>U$>	D?$ïÜ>§>·(?8Ò,<<Q? q;¯%;uÆ>G´_<³<L3?d;:?6v?n?	<>ügU7ügU7ïmº=Õ>þ;5>#¢;?K>aÃ#>ªÃ?
?;|a;=vÙ>ÚOç<Åi£<9/5?p¹¥«¶¿ñ ? Àô>UÙ>bù?áI>ïU7ïU7ïmº=qµ¶>¶s>ùë??"ã>ÌX>$?ÍÛ±;?q¡;
??;-;#?¡y<U_<ÍC#?§ÙH?Uv+?Oð?S>â½U7â½U7ïmº=ÈaÃ>ªì>pC?³«>ç>Dä'?'Nâ;óã;Ë&þ>è;EW";þ ð>´;<<ð+?ã½v?ÈS?ê ?Z>ÕèU7ÕèU7G¾=ñC>¼ÜO>eÂ<?E}t>6B>¬"!?Ç;QkÈ;¡Wþ>?;;W;Ir5?¤?=y=Å'?nC?°É1?¢³?«g>ÈV7ÈV7G¾=¿Ï>Gº>Àc@?ß	> +j>:¿ ?$8´;¾RÆ;¡è>,}Ø:M;Kú×>øÑ<²àX<!ö3?T?@è>TK?rl>»>V7»>V7G¾=r~É>M>qzA?j²[>²Ç(>Q&?(G3<¶7<zÒù>E§þ:¢u;sºé>!P<E1<w:?¬(p?¹J?´ ?Áu>¯iV7¯iV7G¾=Ù¢Á>M½>ZÕA?Û>´Z>Þ#?D¶;4¹; ðû>gÅ;óø;]ü>'Ì¯<Í<[-?`.·>Ù>i?>¢V7¢V7G¾=eë>"o>+^L?>TÍW>¢,?B$©;=ê½;ÿã>P
;~â\;M >ßð<FS<Ö/?¶>!ÛX>Ï@!?>¿V7¿V7G¾=@=Â>Î>S>?¢ï§>¶>á^#?ÔÄê;µÞü;Ã¬í>3ÊÐ:çý;T-²>½<*ÀW<0C)? Wo?Ñ®R?wi?Ê>êV7êV7G¾=Â³>©Þi>hD?>7Ä>Â+>{%?öA<£×!<ï¬í>'ð;Íí6;J:Z?xx<b÷d<¼-.?P?K1?Ô?ª>{W7{W7G¾=É>=>>9?qî=É2r=l¥!?l°:`
ë:(À>ëv#=@âù<,w'?ÀîÚ7µ®¸­6?Õ;Få;¨%þ>E¢>n@W7n@W7G¾=µí>EÆ>ÃG?¥>5w>+?]9<}(<àÑ?47¶:C¯;1S¢>j<ÚÖN<Lf8?Ü<?©?TV"?·£>akW7akW7G¾=<¶>ï3p>º8B?}.»>º>¦n#?ó§®;dßº;ªCï>½7®;ÙÓ;x;?ev:-k:à(?íôI?ÝD0?K§?Ð®>TW7TW7G¾=ô°³>L4q>³¶>?Êw>£v<>ìJ(?¿î;©ÀÝ;c	?ó;¸¸&;]Úê>ô~a<u%!<W{2?¤v?åyS?·H?¯>GÁW7GÁW7G¾=ºÈ>Ó/>:@?"Lu>	B>èÐ!?í¢;bx¥;Iü>fs+;`¯2;²¢õ>Àc<ÓÛG<R3?êÙ1?_?6n?àÃ>;ìW7;ìW7G¾=gÛÉ>#N>7IF?Á)ó>Æº>¤&?=ö!<¡ï<³?]n¤:q/;D×o>¢±<îe<Û;1?·¯n?SßE?ßf?Å>.X7.X7G¾=3>Ôc*>ù K?rK?Å ?Oá$?Õâ<à×<Þ?çd¡;[];
±?æA=¥¥À<)4:?m|P?"1?¨?2ï>!BX7!BX7G¾=ê2<uB<ß8?}µ<fÞ;ó® ?oEú9?:$6§>À[«:ñ;§>dÚ¢;Õ;
? ?n½=ZÊ­=9¦?¶÷>mX7mX7G¾=a³­>\¬e>A?> <g>ñ½&?ÿzî;÷#ú;ô>d§¦;;³H;¤T?@<Ø><7?H?t?U@?ø>X7X7G¾=çt>çG>>?ÿê{>p£G>þ!?Â;÷Ç;*ù>¿ð:Ps¨:{O_>³[<¶,<Ù/?.©ü>ß>1ÿ?ú>úÂX7úÂX7G¾=þî>ik>ÈD?i«>ÞÌ>&Z'?i;<­B<9ö>5æ;>.;l?Ï>©À;.Î;Ï1?E©?Iì>¨ú?ü>ííX7ííX7G¾=ß->u®T>p1=?Í=-¥=ÊÜ?7Ýâ:äå:¡ü>^ú³<ZÁj<ùCD? sÁ7ÀÊÓ7Þê@?çóu>WAU>- ? >àY7àY7G¾=ÞÊ¡>W>A@?Þ>nÀ­>D#?Î¢æ;	7ä;[?¢Áõ:ò8;$ìæ>Ûy+<Eu<Þo&?õò/?h?	?Ç>ÓCY7ÓCY7G¾=UÔ´>kÐs>Þ=?Øí1>FS
>
'!?¶°¦;»;º-?£ÿ»9Ó:¼°!>ùW9õP9X}$?D¤ç>3ÒÇ>&b?f>ÇnY7ÇnY7G¾=Æ¯>y+p>\;?sÐF>^ù>ë ?[º;åxÇ;³vï>¸H :7±:ç>§B<r§<Ú%?)>?jØ%?Ä?>ºY7ºY7G¾=:2¯>¾9i>ØM@?H1>HpÆ=¤`%?8S:$Y¨:ã>ùq=«l4=C?Dp¸mc9ð)?c0b>óR=>ì?">­ÄY7­ÄY7G¾=½Û>$>«$J??ì>Ûª(?qn¢<èv©<%`õ>Kò;zÃ;? n÷<Æ)®<n5?««?þm?JÂ?t/> ïY7 ïY7ê­Á=`à½>Á@x>CÍC?w>¥ d>X&?´Ú;b®ä;Ôô>æ¾:·;Bß¨>0x<TN<<Ñ(?ªwL?Ô¹.?·É?1>Z7Z7ê­Á=ÿ´>ë,p>ì@?B
1?6ß?P%?<Ó><PA<éiü>½ñ;å)[;%¯>Ç<ç9c<6ä(?
?E?½á?û8>EZ7EZ7ê­Á=ã½>¦_3>r=?|¶>K>À#?ãyÑ;7Ë;¼®? ß:K¤­:õ×>¶êI<!<CR+?j:><>ñy?yI>ypZ7ypZ7ê­Á=¶-é>I>Ï¶B?ð¥Ë>gâ>®L(?¸:?<E:<ª?3¨;;¯·ö>,Ë<¤ìH<%q0?äË`?ýB?å?íM>lZ7lZ7ê­Á=Æ>Á>L¼|>Ä½C?¸Ä>²P>o³?Úìã;ê×ë;±g÷>Îù:bl;]´ã>4a<1ª@<Âr/?'É?-ôò>º¸?ÍY>`ÆZ7`ÆZ7ê­Á=Õø>è;>ÞF?	éR>Í\>8g)?¹,²;X¶;­{ú>;	®q;ØÈ$?'uR<`<Þ9:?}ß>d¬>Í%?×^>SñZ7SñZ7ê­Á=
	¼>Ü¬>s;?·_Y>*>$#?¹;6ª;y?³Ø¹V¿Ê:J²¾I<ÆF<,?6M?.?	?:j>F[7F[7ê­Á=z¯0>>çõ=«ð7?Ôm=A=âQ?"$;«;>¢?ª£¾<¾µ<
Ï3?;9Pæ+8X?dd?Íû÷>ÖÄ?[r>9G[79G[7ê­Á=Ø9»>¼o>WíG?¤??ý´Ì>7#)?BmØ;¿7Â;£?XK.;mì:<?ùûÿ;êD«;±F??¹uþ>TÐÀ>ì(?y>,r[7,r[7ê­Á=°Ó>éß>í·A?Kã>êº¯>Ð%?1ø;¾ä;à?¨¢;ov;½Í?i±<##»;tð4?):?Æ?å?y}>[7[7ê­Á=?(¥>õ]>)Ì>?ù:>j>i!?é;ò;CÝæ>S©:Oâ;Ä>àk<k)<?1?N>íz>%C?(>È[7È[7ê­Á=HV^>+a>³Ì??[Õ=w"k=i©)?ÄG¹:nî±:eI?
°<]Ña<G?Õ¸D>9O?U,>ur>?~>ó[7ó[7ê­Á=ÙÉ?v´³>ÿ"G?qÈ'?P?è©'?.ºE<O-<×?]£:©6à:9o>ñ=dÑ<&ò6?¼?=¾m?RÙ?X>ø\7ø\7ê­Á=	Ç>f¹>ió?? èt>Û¸>>z]$?;æ-;¤?F¨:§P¨:Ò+?a(W<´<å,?mj©>vz>;
?Ë>ìH\7ìH\7ê­Á=Öõß>>IèK?ìÎ>Pf>x¡1?4[<^0<ÿ?-c;íÄW;¼?jf"9¨½|9¹É>)EÃ>$ñ¢>Fe?¯>ßs\7ßs\7ê­Á=cw>Ö->éK?à2?Â?íK(?J·<©I¯<Ð×?È;â<;áé#?áß<m¬<û%?Ãé?ðà|?ÉÉ?ö>Ò\7Ò\7ê­Á=®>og>Ú@?'>*Y>B#%?ªÉ´;~²;¥?OI¾;o%;á%?Èñ<&E<Ðç*?+o?*Fk?äF?º>ÅÉ\7ÅÉ\7ê­Á="zÎ>Íª>÷aA?Ù¾t>ã)A>G."?áÊÈ;»;Wk	?¸;ï;*i?¬b]<ïÂ<9¥6?Q?m?Ê?t¦>¸ô\7¸ô\7ê­Á=a¢>uQU>B?Ãq>KÆK>	]!?ªÙ¯;u;Àó?¦Ú; }G;F¯>-@<å</~*?Ý{¶>>ß>ÊÑ?gÆ>«]7«]7Å=µn>>>Ûÿ9?@Þ9>+>ÿ
?Ùo};ål;<k	?ÖÅt:Äï·:ßUª>±ôÔ;Ì_ ;n)?,?ÃX?%
?ßË>J]7J]7Å=/X>>>§³;?²á|>ÉÿG>MØ!?°í;¢±ú;þ·ò>v;Ý>;²%?¾¯<ô*<vå(?w/?áH?°@?oÌ>u]7u]7Å=¨|µ>·vt>$
>?=_C>>Ä\"?Fþ;Ó;å>½^;Ä¡E;ìØË> 9GC9r>>ñu0?Ý?nÃ?Ù> ]7 ]7Å=[wç>0È>ñ¢L?ö5?öG?*?¤ì[=qzV=@?ÆûÆ;å&¯;}j?L[¼<a3<©|;?å%Ö?~×ª?Hr ?á>xË]7xË]7Å=Yº>Ëh>ÄìL?Å¸>ÆÓ>è¹0?êÔ;ø"³;ûÝ?îg;dð.;³)?zOZ<ü<ñ-4?v³"?®wò>È+?ì>kö]7kö]7Å=
-é>K>³CI?É¡>õås>ªÐ)?c<Ò<?_#a;Ò¹;'v;?ª½<t<Kë5?ý?[¸u?.?Áü>^!^7^!^7Å=Îtß>ÃZ>xìH?ï5?ýAÙ>H,?³ã&<;<YV?6UU;þ3;ê<2?zIc<×F <|5?&2ß>""´>?cþ>QL^7QL^7Å=>=N>ïMB?ª²Ì>Ú>hº$?×ý;þ<pCò>Å÷L¹¤lü:
ßO½j<!g<{*?ºn?(?$*?&>Dw^7Dw^7Å=ýÏ»>×{y>É·@?þS>Í¤$>Fn$??¸;àë»;ÿú>::|ü:³m >
#O<«C<]O/?¶ ?M%ü>Sæ?@&>7¢^77¢^7Å=¼>R>¢(@?}À>ÜÌ>Y"?¢Å;ÛÒ;@§ï>´q¡:;@¡>dÇ<Ä<âÝ1?Ì?çÚ>×÷?Ï&>*Í^7*Í^7Å=Ñx»>æy>3©@?x>íIM>#$?±<³Yí;ÜF?$¤:Ï]à:À">-]²<é<Î0?\%W?Ç4?ü?ª)>ø^7ø^7Å=Ë>¢4>uJ@?£>ÓuÙ=Jµ ?ô:­å:sb?t=;×5=z8?x8¥9¨p9Ë7?ú>|X>'Ø?(->#_7#_7Å=kÇ>ö£>q@?=»c>r2>#¦#? *d;+X;ÓÙ?/<¯;øL?Aã<!Å;k§-?è!?`Ç?ä%?Ót>N_7N_7åíÈ=lñ£>f;Z>ËP@?Ti>m7><¨"?-4î;¼î;äÿ>å.-;|¸ ;âì	?æ1<Mk=<Mõ,?Ò¿¿>4¡>¯@?£}>÷x_7÷x_7åíÈ=$Î>z>NA?~/¶>¶´>ë&?¾Ó<ò<ÂCõ>ª<Ä:ø&';¯E>9µN<pT<ûh*?¬g?3T@?m/?P>ê£_7ê£_7åíÈ=è">jÊL>Ým??X
>ßM>¸!?Õ¢ß;oÇå;ñ'ù>?2J;ô;;B]
?	ë<NS7<3?Ä¦>>§¾?×>ÝÎ_7ÝÎ_7åíÈ=þø>£N>l8?úg/>p
>¡?Ðd4;á5;êCþ>ü:ydÃ:%©>KÞ,9Ä¹§9ÅÅ>à·»>É©>?K>Ðù_7Ðù_7åíÈ=MÊµ>ÿr>05@?=Ù>¾¥>íÄ'?áú;ôá;SZ?!?5;¶A;`Àï>%v<EÞ$<¸F>?iA$?#
?éö?>Ã$`7Ã$`7åíÈ=mÏ>(xA>°÷<?ÚÑ >A>ÔA?@;;Z?;£ú>ú ¼;##¦;ñ?ç:ÍO¤:Xk/?ãù>UÆá>Ò«
?g¥>¶O`7¶O`7åíÈ=Ãt>V~E>T»A?4P>
.>)?e;sê;«¸?ÊP;Ã
;wj@?Úý9<8,<`?4?+­é>ÕÑÅ>3?P°>©z`7©z`7åíÈ=Óã=üg=ëD?v­>R÷z>Pñ0?Ñ;à:ðQ
;>Ë>ã½§;i;µÏ7?.Õp; ;??");}ï:ãK5?ËÆ>¥`7¥`7åíÈ=qgÁ>s>¾Ç??Ei>TÖ4>R%?Ñ;É<üºÎ> ï:Yå;>{Ý<Ç;ã>(?%í>CÄ>?É>Ð`7Ð`7åíÈ=*­>Ák>	<?FJ>E!>:! ?'¸;¨;»ßô>,;¿"Ë:áÕX?=<%uã;*3?üü>bÞ>Ë?öÙ>û`7û`7åíÈ=êKÇ>¾>ËF?»>[a>;l+?>Ì;§m¸;¥
?KN²;`ÅV;ãT?B&Z<±e<v
:?sôã>;q±>p$?aà>v&a7v&a7åíÈ=Ëx>np >Ê}F?á>;³>lo ?¼<^Ñ<îñ>Õ\;ØÍc;>*ø>.®¿<v< .?ªaÜ?"W½?ü?Zâ>iQa7iQa7åíÈ=È¬>fýH>ê??N«>KL>j½#?B	;
_;â3?|f
;Ãû:º?¯E#<ÿó;þ*?)Ëø>GÙ>ËÀ?Ré>\|a7\|a7åíÈ=0£©>,Ù]>oÀC?rB¦>óõ>\%?kÕ1<½-<ý?å½É:½±#;EÀ>\Üi<0<Y5)?
E?ñ
(?ãx?²ë>O§a7O§a7åíÈ=1#¿<K[<!_?ñ¦è>§@j>A@~?¤z)<xsÂ;¬_?½;t`;A^0?dÆÚ9ÉP9¦Èf?B;Ô2;\?øÿ>BÒa7BÒa7åíÈ=¯þ>C¹V>õ=?É9>P´>$"?ß};Ú!;NàH?ô9´)Ì:
>ÞV :ï&:hd?|w>'Ûd>§?N>6ýa76ýa7åíÈ=Ã>7V>Ù;?¶¾a>#0>ø$?¸
-;ndq;·>*;¸ý:Á	?Í¨;É;M%?&i¹>Îf¦>N?Z>)(b7)(b7ÇÌ=gÍ©>ëe>0=?»¸{>¨D>@×#?Á¸;ÝÇ;×¡í>aDÃ:5·;6ª£>aH<ÇÝ<ìÀ#?Èà?ì?}?t>Sb7Sb7ÇÌ=Ø@>Î?ó=o³J?¯ÆF>ÌØ>À2?>PC;$;Õ;?æ%_;"yG;"1?¸<ê·;ÂY?i¯=ÉR=þ88?>~b7~b7ÇÌ=D©Ç>DÇ>¼ïA?Üe>äY>
ô$?º¬æ;kÆâ;{3?W;úõë:=n?ª{R<è7<7û1?À@?ê"?ã?^>©b7©b7ÇÌ=&]¬>Éh>=?à×=­==?Ü;¹i(;·Gâ>V·N=fí=«1?À^)¸¸k9Ä?)ã>áÊ>L?0>õÓb7õÓb7ÇÌ=¿|£>#Y>÷e@?f´Û>^©>m
&?õ<mÍ#<H2ï>%ä^;+}e;Û£ø>ãal<Õ&,<®/?ÜÚM?X*?÷®?O3>èþb7èþb7ÇÌ=1>é¿@>ÈÎH?n>:câ=a=+?b&ß:Ä
å:Ñfù>:-=Ó<qp?? å9 t<9a¨2?Y\=Û2=?¿?>Û)c7Û)c7ÇÌ=ì>.ÈL>¦:<?FK>¡á!>» ?
¾½;ãÈ;Ëò>Gæ®:O¨°:Øsý>>X<¥°å;ðg?~Ý>ruÇ>Ð#?IE>ÎTc7ÎTc7ÇÌ=l·L>w>lg8?¢M¼=£=Xè?%; »G;m(Ô>¼ó=9â:Æ=ÓÇ;ÙÛ;ë¦"?ùS­>w^>
û?BR>Âc7Âc7ÇÌ=n >ÃùZ>´;?ÍÕ>B$O>39?¯À;4(Ý;ß>·¯:³aA;h> ;ÀÐc;¹-?TBO?¯u<?´Ä?
Z>µªc7µªc7ÇÌ=¤!>©WP>A?Ar>Dún>N#?öõ;:K<äRè>å:´#;w)>ia<C<83?Åg?~CD?(?7Z>¨Õc7¨Õc7ÇÌ=àO·>jv>v´>?;y>DÊD>u"?Ed<Èû<(ñ>AÕ9X}Í:%²>R®<Ò¡Ù;©½'?Üó:?âî$?³?U[>d7d7ÇÌ=bÂ>ì¹>gÌ??¦. >u	}>Ö"?Jþì;Ã9Ñ;Úü?ßï:
;%Ø>®I<g`<kµ*?H¶F?a)?z?^>+d7+d7ÇÌ=ü¼>dÔK>oA?N¨W>_&)>1#?Ø[;çr;*è>ÕU9lj;Å`=m5<×©<Vä+?6©>Â~>õØ?8v>Vd7Vd7ÇÌ=Û3Ó>>ÒaB?»¹>Ü$[>9#?ñ<ó<<?:?È:2:K;é>|>\Éä<ï­<ÉÀ'?ÒÇ?õ>?x>td7td7ÇÌ=.é>ýM>~Ê<?±/U>}Y'>#?{ ;³´;1[ã>ã%Õ:Júõ:)ÕÝ>Í¦<kÒY<É*&?ðà?ÝÎï>¢
?Ôz>g¬d7g¬d7ÇÌ=±>ÃÒl>ãê??Ab>H1> #?6ê;ª)ü;Âî>q¦X:;Ü$U>Gi<o¼g<ì)?¥ü?¸£?ò/?|>[×d7[×d7ÇÌ=7BÕ>Íy>P¶C?]s>¼<>Éû$?¾ý;Í®ð;÷?^Ù:JG;±µ>(<#P<¥/?Û>Ðg>i@?à}>Ne7Ne7ÇÌ=ä=e¯<á¸;?ª<ò>S<¸ ?×ö:ÛS:nf­>Ì²?º,:¹¹¾y8;é;Þê*?T!W>ÉB>
?>A-e7A-e7ÇÌ=NÏ>¯>S4E?³Ì¯>¹ä>ê`$?lÙ(<5<q­î>¿X<°öª;×$X?~º<ë<îD2??ëH?±t(?¸ª?È>4Xe74Xe7ÇÌ=Gùº>×'y>&@?
^>Ã´/>Ã!?ËÃ4<
ã2<ÿW?ÑD:4/;öóe>´«ý<Î¾¶<ë1?eV?ý<?8N?¬>'e7'e7ÇÌ=Úç>1t>w@E?Ã¼>k>	z%?Ò¬.<g'<É?{3;óÓ;»éç>(õ<£aF<Ís,?3FD?oF'?·0?>®e7®e7ÇÌ=5g§>½9[>|C?ö]>Æn]>|o#?ÈkÜ;«Í;.	?!;Ãtx;[> <5=B<O),?b,ª>?I>èú?,>
Ùe7
Ùe7ÇÌ=âá¿>>Õù>?MêV>XQ(>o#?Ñ+º;'Ò;oÉâ>ÝÓ¶9(ì:¥0Æ=þÉ<r·<è³+?=Êd?g½G?Æ?T>f7f7ÇÌ=è?c¬>ú:J??ï¶Ó>Z¾+?%]<V<< Ã?Ëî;Ö7;a@?Ý²<h<¡ùC?n?G-A?S?Ë>ó.f7ó.f7ÇÌ=2«>¾5:>~cL?mMå>/Jª>[,?lÜ½<Q¾<-cÿ>½;5v;g}?[×<ãw<|[1?}"±?õò?K?1>çYf7çYf7ÇÌ=!º>Oy>5V??Ng:>½¢>»ö$?¬n;Lt;ùú>¢8;d¤;/æ4?í
¿;7É;"?WS>è>>ÖH?E>Úf7Úf7ÇÌ=½Ô>*O>'>?ßÒ>7¦>¼"?u <[b<ý?8+:P¨Ü:B§>Ïã6<8ü;¢8?»iÐ?7º?/ò?É>Í¯f7Í¯f7ÇÌ=TZ>Í>:9?þx°=äå=b "?°L:£¶:ås>5-=û×Ã<Z2?p")9¤¹9ù°?a×<«<4x
?¦>ÀÚf7ÀÚf7ÇÌ=D)¬>Çíf>(Ú>?Y­N>
Z!>ßô#?iÃñ;q<[Öî>ÑòÏ:õZè:å>¾¦©<É¾|<í+?(ßG?D¨.?z?©>³g7³g7ÇÌ=Üª=Ý0=(J?'t>`3>É).?M;ÐËN;*oþ>9æ#;Låã:8?Þ<ªÁ°;"æ>?Êe;Ë\;°Í?«>¦0g7¦0g7ÇÌ=o/â>¡ñ>¾G?éÇ¢>;u>í)?é;	Éã;Oø?bL;6U;{"õ>ëk<[['<áµ3?Õ><­>¦Í?T¸>[g7[g7ÇÌ=få>­?>¸=?`l>Ò<>.ÿ?Í®;ùôª;9á?¬`::KS´>ªõ;Zã»;F&?Ô¯>
Ë>D?Rº>g7g7ÇÌ=NÁ>ñ¶:>fE?ÞØ> ª>4"?;[b<`<
??Í;Þ0B;±3?J<:2é¼9Z=?ÄýC?ï+?{6?Û½>±g7±g7ÇÌ=±Ø>><?Ó!T>T&>#?çKx;M¶r;ïñ?EÔ:¤);SÌ>éVH<Â9<;¹%?Ò?ù>Ç<?ÝÁ>sÜg7sÜg7ÇÌ=÷:r<g&<`¤:?#<¯¯þ;Áí?o@·ºë,:¨Y¿»E3³¹xÁ:\í½[[;9eA;iú2?ge=E.M=P?¡Ê>fh7fh7ÇÌ=Wç{>û°'>§G@?Q>è¸b>Ô?"¸;³ê¬;UK?#A;Âs;
?òR·;n;ªy(??`ß?
?Ñ>Y2h7Y2h7ÇÌ=Ôµ>¯Yt>yF>? >>]>$?]{6<ñ6<=[ÿ>¡´À:¿½:¼þ?Ñ<ØýO<r)?Ñ?é?]÷?KÝ>L]h7L]h7ÇÌ=ÌkN<?¹
<½n:?¼D<+®a<Ñµ?R=	¹þ:î¾de*º¾ò:pn¾Ór;e7;C%?Åë=Bø<¯?
æ>?h7?h7ÇÌ=äÑ=Ô=¿=?ý$¹>Zª>Åô$?=ú;Ê; ?cºI;(;rÿ%?=Û9ßx9fÒ>³£;ºe;ýv?pÿ>2³h72³h7ÇÌ=ßÅ>' >²)F?]¼
?KÖ>?R)?nÅÐ;¼]¦;<  ?µ&©;v;óÓ?X<AE<2??}$?u
??ÿ>%Þh7%Þh7ÇÌ=ÈÃÚ>ªÊ>E½B?é³>¶o>5R%?÷ ;Éú;°è?¢Â;þE1;EK?^6<ÉE<ì+?@£?½¶â>5A?Í>	i7	i7à-Ð=d]>³KR>5²:?ô+>ÀîÛ=ª(#?dUf;QÄk;µú>f7";®{;ºÖ?iÔØ;ÿ?¢;E*?î)>:5r>Úê?²>4i74i7à-Ð=¡>¾U>A?ç¨¼>:A>â"?lx<·°ô;5?ånP;÷}m;2­à>Ì<¥Ç< /?ø§í>{äÅ>A¸?*>ÿ^i7ÿ^i7à-Ð=b>>8>Ä=?:>ë«>j¿!?®èS;{;|
Ø>kr;Ó	
;§ì?$­;ýY;d?lË¦>Ä{>$æ?S>òi7òi7à-Ð=É×É>n>ö®C?1æ>ã±>D£%?äÓ;×Å;Q	?ÆN?;f÷K;ªð>)<xG<ø93?íF?]?\.?¤ >å´i7å´i7à-Ð=ìÕ>p<?>í<?Ã$d>Ë'4>q"?øxZ;*Mu;Aä>²ª:];ã(r>}»;0%;))?é>C>WJ*>Â?Ç&>Øßi7Øßi7à-Ð=ü»>¢
|>>?Ó>ä¨> Ê ?Ê <É<Ù½?Ø¾ï:ú?;ç¼Ô><2éj<²z&?=2?´?I?1>Ë
j7Ë
j7à-Ð=)Î=I²=Ðw;?Ay=II=ò?3':µ·:
i>Ck}:ü¼·:ë°>§<rî<"&?q>èv>}Y?¢2>¾5j7¾5j7à-Ð=+>_`Ë=Ä;?Ýô=AJ=Ø"?âw:G=:,>lV<q¬<º0?lÊF¹¨·8|n¶>µN:ºÀ\:Ç¶ï>Ü5>±`j7±`j7à-Ð={Ç=	Â=×<?[u><A>"?R³ ;K;ÿ? V;ÂÖJ;(ÖG?Ç¥Ö9¶Î9è?2D;+
;¾[2?&8>¤j7¤j7à-Ð= <°>í_>ázI?LC?d?b)?^It<÷Þk<!?éØ4;K&;u3?o|<R¸1<ôj5?U
|?S~W?·?<>¶j7¶j7à-Ð=¬À>$>Hx;?|8[>1>$?)m;>;É>¯èo:£Â ;ú?>ÂE!<NÆô;Î'?Õp¼>Á­¦>G¶?e>>áj7áj7à-Ð=ß4µ>yj>D0F?Å>ç\Q>.Á-?`<2
<·?çc;Rk5;ÕÍÒ>°<¹MÄ;ÕÛB?1?ÿãb?×> ?+B>~k7~k7à-Ð=â'>u4>P«>?ê>"óµ>1%?ç;|õó;¦ó>r:¨ù:NÜ>cGR<©° <§½&?wc#?æÔ?m?MG>q7k7q7k7à-Ð=F?°>Á`>BéH?Çvò>l¸>pH(?¨Ã,<*a$<q?vP;ü)<;×
? E¹<N<J1?8°?!g[?!R?~R>dbk7dbk7à-Ð=Å_>¹û>éÏ8?A=F[=?P«):$Ç:£¥>âøÆ<fó¡<©B?\>Ó9Ù£9©u?¸=[±={*?AW>Wk7Wk7à-Ð=AÚ¼<	h<^9?¨u<~Ø[<i?9
:4>`ã¹ÏG¤:¬á0¾ï	<s½Ú;.Ó?·°=:£=ý
?W>J¸k7J¸k7à-Ð=»Ã>r@>õ?;?a"k>Û?>}?Ä×Ç;µs¿;#?h;Á&;$M3?­ÿ<vDÚ; Ó.?ÈG¶>5C>Ù\?X>=ãk7=ãk7à-Ð= >¾»R>îà>??óx>)D>F"?o×;½;Y?ÿä:«¦!;ó´><Ô@<¦(?8L7?%?¹
?Ü[>1l71l7à-Ð=ý>ð@>¬Ù:?KÃ>+d>óé?Ur;
;1³è>a;²:Õÿ;H«>°<tÓì;+?#¢?Kuþ>»z?T_>$9l7$9l7à-Ð=7Ð>ë>ÿ@?Ï>I>g"?"Ó;}ä¤;^ð>;:Ç/;Og>if<¶c(<º.?		?zËæ>Â?2n>dl7dl7à-Ð=£.>NHN>>?Gò>å3J>ú$?Çeu;Ué;æç>Ï Þ:jn«:ô9&?tûî;Ê´;Ø+)?#ýª>ªk>8z?|o>
l7
l7à-Ð=n©>×`X>eH?º^-?Äß?IÞ*?Q><Ä:4<õ)?ækù;÷9°;*5?cÉä<þ<×©8?çg?H7?	¸!?>ý¹l7ý¹l7à-Ð=³á©>/yc>/??&©>îO>à!?É#Î;Ú;,ñ>|;§	;sø>a5w<®?< ì$?¶á>h§Á>Ë?>ðäl7ðäl7à-Ð=É±®>òg>TÏ@?L¡>.;~>Ük"?_Üµ;¼*Ä;Tí>Ö#>:UOö:ÌE>/Ì;1;Z°(?Eå®>+>{9?ì>ãm7ãm7à-Ð=<¼Ã>ü>qdA?Y?é^É>~$?;u<)<óeó>'²:z2;
[>01â<é§<|3,?o?Xz?Àò?>Ö:m7Ö:m7à-Ð=Çìõ<#²£<LL@?Ríd=
H-=¿)?>FM:ZoE:?Í½æ:îw;IÝ>Kr¸ò.
9áó<ÞK:ï¡_:²é>>Éem7Éem7Ô=@¢>
CZ>5µ>?>q>|¼?>©!?hº;H§Å;ñ>qÏ:M;Rª>O5<¨G<.?o?G´õ>ö?é§>½m7½m7Ô=GÖ>½V>:×D?ã­>>j&?SG<K?<H?JL;õX;ä¹ð>29<©§N<Ú4?¬pi?ª¤I?'/?¯>°»m7°»m7Ô=ãª>|e>iª=?Sb>774>Ì¿ ?å;`&;¹ú>ì¢5ºê4#;?t¾8C<ï*
<v.?,D(?ä[?>?.»>£æm7£æm7Ô=ù¼>Ûx>HB?«>Û{>
K#?A2<-65<_Òû>/-w;+;b8?ahm<µç&<6?rö1?m?²À?|Ã>n7n7Ô=4[Ç>z
>çZ>?Ã>,ZZ>3'?4;ð§;ö?×>üù:m/;k¶>ß%Ó;{*;)&)?&ÿ¼>ñ£>t?XÉ><n7<n7Ô=¤ø>
H>AË:?pò.>Îä
>»9!?ãÈv;"V;?Ý¤Ë9®È:£ã>L;t\L;n´ ?¤cø>iÛ>êË?/Ê>|gn7|gn7Ô=±>rYQ>D??MK>íH>ñ)$?­8;-6;ÛkÒ>1Z:ÿ£ç:|#q>[;¸Àk;Ã&?¿f?^á>cý?aÕ>on7on7Ô=ÅÒ>L>ÅaA?Àè=«Õ²=p~&?ÈÅ:Bï:Ó>ú=ÝbK=[Ð9?p´0¹Nç7â,?®m>;ÎO>nS?×>b½n7b½n7Ô=É²¿>1V>Ðe?!@±>¿çk>UY@?M£µ;
;*0?*ûP;Ø';9?M3<°è;-D?©DÀ>À­k>°ØP?Ø>Uèn7Uèn7Ô=t<¶>¯Äv>¾
=?ö=*=Â=("?ñ=â:Kõ:ì>Ú=xw5=Mx4? ©S¹BÄ¸#/?h<;È;¡¾	?gá>Io7Io7Ô=iÑ>Ü>VA?Ã¾¡>B¬{>°$?UÇË;±Ý×;Vªñ>Ú;¡;mÎ?¯+<hÿ;Èl+?K.?Øõ>?}á><>o7<>o7Ô=ì>Í»F>>?B¤É>~®>b¯#?Qk(<±(<;?Rìe;#T;k
?Þo<÷ðV<=ô3?D¶ö>MçÚ>±B?Ïå>/io7/io7Ô=ùÑ>`>±nM?sÀ>J>D1?Ey<é^<ád?l;Þ5;Ó9'?*N<Aò;bÑX? iO?AD'?¶¸?Ýæ>"o7"o7Ô=uv°>Ùn>y"=?7>ôH>:Ü"?ºð;TÁä;á²?øö/:;Ï7 >}T<¹.<I?6?#?½v?þ?Hö>¿o7¿o7Ô=j>óO>=?ò_>Îâ6>½?ìØ;×;È?·®ºÓ:Ë¾¥¾ó[$<ÛOõ;Y)?²~?öO?³÷?Ûú>êo7êo7Ô=);¤>Â²Z>&>@?r1>VâT>]b'?@å;8>ç;d2þ>);à#;³W?¿{@<»<ªö,??²dé>T?£>ûp7ûp7Ô=k¹»>¹Íy>|a@?HM>Ü.!>#?9$Â;ÐÚË;ZÍó>¦:<ëê:ÀE>P<2 N<#?Þlþ>6Û>b´?
>î?p7î?p7Ô=×&>ÅîM>¿$=?5T>Ýö(>BÂ ?´!¥;à±»;É9á>\nF:ÿ?;~},>ñ÷<È>Õ;Ãü0?Á>?gf	?T±?Ì>âjp7âjp7Ô=búÞ<Òu<úû9?ÃP<D~ <q&?h:í:àN
?+áSº\õ9qØ\¿­gº;);8-?Z>Ó©>«0?*>Õp7Õp7Ô=K½¨>ê:d>QE=?úS¾>J>$?²;C,¾;að>lW;)ym;ÜÙç>?Gf<|`*<Æ7,?y!V?ñ'=?pæ?5>ÈÀp7ÈÀp7Ô=T0ã>û>ì3G?/v>¯6>í,?n³Y<¨ùG<X?$B(;Ü;w?ªX<·û<×i>?>
>z?;>»ëp7»ëp7Ô=°>ppj>Â@?2Ã>|´>·%?f<÷<Ä?vNo:Á;êe>loq<i	2<¶,?c?jÓI?NR?=>®q7®q7Ô=p¦>9N`>¨ô=?í>¿w_>Äq!?úË8<C?<x÷>k}:ø;G{W>pêj<µî.<.â*?8<?ã?D¼?°E>¡Aq7¡Aq7Ô=`Å>zà>mB?Òr>bß9>7'?Së»;¶ÌÆ;.ýñ>"´);¥T/;¶È÷>	ÌC<k<åÃ,?.>²f>Ê?°F>lq7lq7Ô=«Ì>»á>	F?cÆ>¾>&(?mÔ<ìu<Ú÷>#ø2;2;'?<ôº<¿n<ìº,?ûÊ¦?^6?ñ[?kK>q7q7Ô==!À>7rv>úG?D5ð>1¹>D&?%Òg<3¨T<î?ÃS;9¥<;·¯?y2­<§­u<14?î?~¡_?{?-P>zÂq7zÂq7Ô=ýÐ>ý>GD?½Y?)Ö>Þ+?F"<ôÖ<(D?:b|;÷X;;&o,?;å<
÷¡<n5?	ùw?«/S?ÞK?P>níq7níq7Ô=/hh>-» >n9?2ú=Ùµ~=É ?Jæ$:·F:2oÔ>¶]=uÁ%=½*?èÄ98µxH?ÉR;O&;Q
"?
Q>ar7ar7Ô=ªv<~Î <ÓWD?ÐNÑ<¶p­<sx? Ç£9
1ô9²«>óòº"Y:Ð·¾¡9;ÃÛ»:8^+?,P=b="?íW>TCr7TCr7Ô=÷ Ð>î>IA?,Í>¢>ZU"?Ìã;,Zí;§æô>¿M;Èt;pÊ?S+<å¶Q<sj-?µÌ?R°w?u?!b>Gnr7Gnr7Ô=¾÷Å>É_>ñsF?´¦>å{>k)?¿E	<+½<»n?ÏM=:;II>?<å¯<©5?Ó?þ>ãO?hv>:r7:r7Ô=Iàn>ö>ºA?_Þò>	Á>Õ
!?~]õ;,³ó;ëß?)1;aL;ýÆ?z;¸A;%?¤6?òá?ýë?z>-Är7-Är7Ô=$k<-!<3ï:?=FãÛ<81'?I-:øR:UEÒ>SæX;b¿;FAE?qÍ;ó;Ý%-?}9ª=¾=
?Õ> ïr7 ïr7Ô=?Mç<¬­¢<«þ5??ª<÷Z<A?g¾ß¹a±³9ì`¿Ô)c:ÐÇ:oÎ>ÛX<ñ÷ü;`ç?T\a=TFO=3+?¬>s7s7Ô=m>Ñg3>«:?¤¼)>¼>Nä?
ì@;xP;PÙì>¤Z;|ö:Òc"?ÄÖE<'Å<í)?´>_£>7Â
?/>Es7Es7Ô=ø;§>©d>ëM;?RêB>²·>A!?@À;O³;$o	?&÷l:ß\Ã:øA>X?3<R°<GÕ.?{x?sz`?ú¯
?Ç§>úos7úos7Ô=BÍ¤>o©Y>QÔA?
îz>D>¿]#?PÕ¿;y'Ó;[è>é:!ý:6Ûë>TÍ<¬²É;_í'?m?Ö»û>Þm?¨>ís7ís7Ô=ªÇ?×ó>vR?ÛÚ>,>ä6?FÃj<2<Ï(?<;)þv;>*«<ù_<®EB?65?³¶?Þé*?÷¬>àÅs7àÅs7Ô=§-§>¥óY>ì\D?$DG>»>øé%?ÚÖ;Õ³;¥	?%|¢:îd;ï» ><à4<º>?CqF?=2#?¥?³>Óðs7Óðs7Ô=³>q>>ðÊ;?G>qú=ß­?þm;Ûtk;0a?ð×ðºO9CpÀB7<l}á;ª&?¾G>§m>cß?"Ã>Æt7Æt7s×=ôiÝ>òÂ>oB?Ô÷Þ=X®=l²#?GeÎ:£Õ:R÷>Z|=Ù@={>7?Å¡9¨¹j96?mý±>BÝ>2?É>¹Ft7¹Ft7s×=B]Ñ>t>µwA?Â>>&?O÷;óö;?tÁ:°A;®n>ÇRy<Z
+<Êo9?X~q?æR?L?*Ò>¬qt7¬qt7s×=ÔZ°>ºf>1D?vª>æL>r
+?ø¦;å£y;?¥C;&§-;+6?Fÿ;îc²;ø 6?Ý?Ø¨å>â}?Õ>t7t7s×=ûõ³>m}t>Ûn<?ÓU^>ß5>.6?Ík<Ê`<Yà>×ÅÔ:RÏ:?:2?d<
;U<ÿþ$?)Nï>áÖ>ß?4Ú>Çt7Çt7s×=î,¹>:(z>(=?,Ìz>zTF>«Ü!?/;6;Ê?íÍ;ôS;¡â>[<
N)<q%?£?§>ð> Ü?Sä>òt7òt7s×=f"ð<?<uýE?ö`ô=«=m?rk}:){:7ïý>Ø);|Õ;ØÇ|?ro:Jµ:á±[?lâ:@;:SÞ>é>yu7yu7s×=fÇ>¨F>ÞLB?¹(ª>>Öë!?ÇCñ;Pë;|?ûÊü:¾G;:¢>ØðÂ<<?t+?Xª0?è6??§ò>lHu7lHu7s×=Û«°>¸e>-E?Äè¢>È{{>ÂÕ%?bz<o<ó?¤?4;¹;	?H<#\<©.?lÀU?Ü6?lH?vó>_su7_su7s×= Ã¯>ßín>oR<?ÿQº=BØ=u(?ð:º':®>`t<9`<Ä3? G¸¨49£d?xvÇ::½2&?õ>Ru7Ru7s×=QN>þ >÷S8?\Kø=yyÆ=:! ?hYæ:
âú:'ë>d:Ä:ÜñÛ>ÈúÕ:ÈÜÃ:*ñ
?´³M>h;>]?`ú>EÉu7EÉu7s×=r©>Õb>À]??uQj>ÖK7>;¡#?üÕÓ;ÑÁ;æ?>;×,;ã?Íó;Ý±;é/?AbÜ>cd½>ò?uü>8ôu78ôu7s×=<©>gc> >?ø>:×T>eÈ!?Ú}¡;ö&®;£cí>{E;¶³;;(¬1?Vå<Ñ(í;]*?è|:?n9%?y?á>+v7+v7s×=Ñ>¦S>\}P?åÚ>½[E>ê1?ËFÚ;Ë!É;'é
?`¥x;AðN;=Ì?<ªñ9<ð¯A?T¬;?wÛ?Ã+?H->Jv7Jv7GÛ=¿ñ­>Ûd>WB?U#>¥x>XÉ!?<]<Ðû>bµ;,Ém;Ró>âæ<SX¦<¾0?YÑ?¹?À?Ø0>uv7uv7GÛ=^~>XN>¢D?¬·ñ>nàµ>G*?àÃÝ;­ºó;îè>=;ÀB;}¹ø>Ùåh<6è"<&M6?°M?÷>Z?Ç2> v7 v7GÛ=1±¦>§Ä`>°Ú=?¾¶>èy>k"?º¥;?§;f¿ò>V89µ÷Þ:2¥S=öè;«;Ã¡+?)²?	Áè>
?¿A>øÊv7øÊv7GÛ=;¥>Du[>u A?@'£>lg>¸#?w¡h<9Xy<	×î>¹:@Ô(;×1r>l«<{}<zM,?*x¡?QC?JD?öA>ëõv7ëõv7GÛ=>ªNQ>+Ó;?ZÑ¦=oî=n?ú;ÝÏ;qrÿ>?)=@ô<~!1?À|78õO7§ô3?ì!Ð>¶´>?æN>Þ w7Þ w7GÛ=ck>9>Oª<?\¸*>÷F>ØY ?Z¿;ã;¤Pø>`£:¸z;4Ô>u8\á8¸>ÀxÓ>ëØ¿>ã
?FP>ÑKw7ÑKw7GÛ=£ñ·>Ò¦w>%>?µj>¶5>°T%?F;ÿe;!?®¬:J¯Î:¿áÕ>Þ/<~X<¶Ñ(?_>¹¼>Ö^?jV>Ävw7Ävw7GÛ=q~>Ð.O>»ÖC?.8¡>wt>Í(?%;uf;|úù>í²è:;\½Û>,5e<ïê!<04?rÞÓ>Àä§>»!?ØX>¸¡w7¸¡w7GÛ=¦>W 7>þÕ:?3Ð>Á>?´Çd;fR;<^?(:&¬:à	Ã>Õr<èÐÛ;Ä/?`!±>1Q>ò?^>«Ìw7«Ìw7GÛ=ZÈ>é>l¦C?Ä|>¬C>}%?Êáò;ôWê;ë©?v<~:³ðÂ:5ï¦>9v<¿Ü0<Ã­1?G?ùá÷>Ø?_>÷w7÷w7GÛ=ü{>/í+>í;?zFÚ=-²=¯Û?rþ;x@;§Ô>Û/µ9º:ù0>%>8PN.9Ç[>üd>N>s
?Îp>"x7"x7GÛ=@IÎ>zà>;E?Î&Õ>é¢>y'?´©ç;îñß;Ji?ïÿ;£;&	?ó<¬°U<å.?Õ|?ØÒ>Þ?u>Mx7Mx7GÛ=j¤+=Ô7ù<(P0?2öÍ<
s<V%?à7&:v:èV?BaÅ:h)¸:ë/	?tlc·JCÉ8¤>È?â=wÒ=*	?T>wxx7wxx7GÛ=ÿS<{
<¾8?0F<jå<Ö1?G:hC:hº>WEº¤
:d ¿°#¡;½q;ÿ'?i$=Lí<a?¾>j£x7j£x7GÛ=Æ>O	1>ì¨;?!>  >¹?9Ë;û;q9ú>zØ:3;¼ÝÍ>,â<ðÞ;:#?"{> Ê><L?£>]Îx7]Îx7GÛ=IWÅ>¶X>ÓÉA?N>)H>7%?ûª¤;XK¦;	ý>Um9 ñ;Y=xöl;Óh(;&¿.?fÅ?diý>fJ?!>Pùx7Pùx7GÛ=r¢>c
\>þ<?¿Tu>PB>!?ÎÏ;+d;ô>ÌÅ9#Ú;ë;¡=¶µÌ;*7;Û@2?÷óé>¿Ï>8%?ê>D$y7D$y7GÛ=5>EF>??)8>A¹>lØ"?ÞÁy;ú;£Ãæ>ºR:âö¶:|l>¡C<÷­å;§`-?¹É>Ì³>hË?ê>7Oy77Oy7GÛ=Î·>u>¥z??HÃa>(.> %?®;p;ÚÛð>½rê:nË;¬²ã><ëÈ;èù#?}´>Rß>
½?8>*zy7*zy7GÛ=¬â>g>ûF?/?wJÉ>%?¨ÝJ<xsQ<ó÷>ÄÑ¶;Ò½n;	D?í+Á<°§<uz2?ËWå?oñÀ?à%?@>¥y7¥y7GÛ=>d¼>ÕÇ|>zÊ>?fqV>Ç&>¢$?âÖê;Öç;6¨?ºØÁ:pü:þÄ>c><)`É;?Q6?ÆÊC?j)?í?>Ðy7Ðy7GÛ=8>b;>MÀ;?QùS>)> ?±âà;Þ;@?6 :7Tö:·Ö¦>0<¢U<É&?ÎÜ>/¿>Á?_>ûy7ûy7GÛ=>ÃàC>oI>?à»>aYê=4Ø&?)½ ;ùª;IUñ>¯Ô|:$ZË:õ$>W§Ø;x³;CI:?/á>hÐ½>ÎÅ?¤>ö%z7ö%z7GÛ=}P£>»a\>µ=?Þ°>_W>1Á$?n»_;´s;¹!ë>lG.; Î;$ù'?ìÑ<ð;;Å#?t¬>Z«>?M®>éPz7éPz7GÛ=:wÅ>¿K>}üA?#¦>>>k$?NÃ<á<Óü>ÛÔ$;º×;ý ?5¬<oP<Ó/?(?FÄà>Þ?±>Ý{z7Ý{z7GÛ=:à¸>CDu>g÷@?8·>ïLd>>$?Äh<k< êü>4/;:H;;e'?À®î<3ª<4n3?t§R?k5-?¬?V½>Ð¦z7Ð¦z7³Þ=e¹>·ûk>aI?{>ìlJ>Xt5?÷,å;GòÔ;XÁ	?¯¢;Å_;G:?§<L¯(<q?/
?BÍ>*Â0?À>ÃÑz7ÃÑz7³Þ=Ø>~'>¥P@?îÒÿ=õ$Ç=Hn$?EÿE;Z=;^?â§=Oþ[=ì\C?`¸¡·yt@?»Ï,?Ñ?n£?ÞÍ>¶üz7¶üz7³Þ=h>(¶E>þF<?*ä=Þ8´=.
"?Ç;W*;Å:è>X9½Ô:r=ch;c`;ï¯?x:©>¦å>Yz?±Ô>©'{7©'{7³Þ=«=Í>`í>x>?Ãö>_GY>º#?'Ý<÷Ò(<dÌç>Ê8;¡ù:ö=?{g<sÞO<Ê+?"6?%*?VÐ?®Ù>R{7R{7³Þ=v¢>W^>;?W5>>Aù?5;Û;°yö>z¾:p¨Ý:"w>½_<õ%<ËI,?yW
?)®ó>÷U?
Ý>}{7}{7³Þ=þò>9â>¼F?u]ç>6Á®>ìv)?Ö<Ðí<%?¢²;<[;@T?1µa<kM<À9?úD?k?#?Dr?²ê>¨{7¨{7³Þ=Ù>R^>ñÎA?)oµ=YU=VQ$?C¼:;÷:Ê?pÍõ<Á{£<ºs@?Øú5¹ ®7Z*!?þÓ+;÷;§?7ñ>uÓ{7uÓ{7³Þ=|·> v>Åh>?k>ç¯Z>Øi#?z.<½Þ<+Äþ>CÂÙ:ùµ;þâÖ>Êì<><µÂ,?A±V?R5??ù÷>iþ{7iþ{7³Þ=ò¸>Íç?>ì¸;?ÐP*>O(	>Ãñ?2§;ý£;ÐÂ?þ6:×;7>fÜC<¯+<©ç$?,G?äÑ-?¡?Õù>\)|7\)|7³Þ="»>}|>Kµ=?©s>Pð=p$?Æù£:lçÛ:1ä¾>b=_üC=õ%2?ö:ÈW#9J?¹;nQ];ô,?Â
>OT|7OT|7³Þ=PÈ¶>¨u>z>?á©7>DÁ>1 ?üà;3ÇÒ;Y?ï@):Ý:±^>î<NÓ;¢01?¢?XQ?é?~>B|7B|7³Þ=+p¶>Ûöu>Åá=?YW>Õè'>#*$?ùjØ;åÁ;?p1:Ë:µ:Uø¾>ÕP<þ<Î7?ÚN?fÜ9?ú@?M>5ª|75ª|7³Þ=ò(³>>l>¯èA?¤$[>à,>Ì#?5×ð;s5ò;Ñþ>Ô¨·:!mÖ:DÛ>üZ<»5C<cO)?ªQ?`??d>(Õ|7(Õ|7³Þ=¢@ª>¡Cf>ïG=?G>º>z#?
<ë<v?VH%;oØ;Å/
?
<ümI<©,?öÖI?Ü'?Z.?¯>}7}7³Þ=OLÁ>¢Lx>ÿJG?ïèQ>d	>z1,?ÓJÇ;iW¼;?q?f;x,;§`è>Ú;:¯;¦¦7?âù>¼>2)?á)>+}7+}7³Þ=KýÔ>B¹>V»A?ØÐ>ôE£>Î¹#?½
<)<_û>K;%+;µ>Ý>XI<GY<á·1?A,?W?Í¶?+>V}7V}7³Þ=J<·>÷¥q>6B?KYË>P¦>9	#?°<®;íÃ°;£Vü>}M;éUn;%Ð¦>ï<ÒÁ;i!-?ÁÂ?ñ>Éï?Ö,>õ}7õ}7³Þ=6¶>"u>çI>?<ú>¦S>C#?³úÿ;{¡<ùÒú>JÎ:,À@;ý>®<×O<á?.?F?óh?À?0>è«}7è«}7³Þ=1ôs>ct#>Î	??~>±T>Ú!?6
<
<Éù>üÎ&;úB;þÛ>Mpà<¤S¨<8R*?=+?ù?!?²2>ÛÖ}7ÛÖ}7³Þ=Z³>¤]>Ò»O?gQ?õw?g-?Y:<@/<6Ø?wî;>;?[¢<U_<<o9?¹½?!?r?6>Î~7Î~7³Þ=m>ZR>3<?¼>È¡Ó=$?¾)M;GN;îþ>i­ß9Å¡:`û0>-?;Äk;M"?Ýè>õ>Sc
??6>Á,~7Á,~7³Þ=îË>qo|>LÏN?)
?±ÒÑ>(?ÃRQ<-èB<²w	?Þ:A¶K;Ø>QZ£<²ÛY<OÒ>?ÍS}?³8G?YÃ"?OA>´W~7´W~7³Þ=dÌ¹>ºNz>>?"Ê >>e ?ü;8ù;<?M(:BG;@>ßÒd<àÚ(<Í,?Ó?ª??<K>§~7§~7³Þ=Djì>üH>´¶F?²º>L>Y+?Ñª;úÉ¥;­?ªÐ;¢A0;áÐ>¶O<O
/<èÐ:?¸	?!Næ>?ø?ÿc>­~7­~7³Þ=Ð;>mE>7@?¤~_>0>"?«;ª@²;¶ßã>ØÑ:;¥Á¿>¢8<§Ö<G(?Y[?f³C?2 ?3h>Ø~7Ø~7³Þ=±I¨>9]>A¾B?Á >Ù`{> µ#?tV¸;æCÙ;º3Ù>ã 2;¹;Àµ?k§<8K<1g*?Áó?k?Ð±?ej>77³Þ=ó8·>Äåo>QC?Ô
>NÃF>W'?h·;Bè;
%?Ä;¶?;#ô²>Á5<ïP<Òô3?\ÆÞ>zü»>°?)m>t.7t.7³Þ=>4>a2>²£D?Îÿi?C-0?¯*?%
< ö<Tií>¶æ;ßH;5÷²>ãº<ukP<e.?ÓmD?yú(?,Ë?gu>gY7gY7³Þ=H®µ>ªo>F(B?>`øJ>>("?fÊ;wj;e"?:ú;»Ôl;Ø"?p×¹èIÓ7i á=7Lo?³S?È¿?|>Z7Z7³Þ=ày³>òèb>-|J?X'	?TØÐ>(?dú;ÜÆ<w±ô>5Ù0;6î5;QÙø>åpò9\90?¸
O?Ý"?'¸"?^>M¯7M¯7³Þ=®è=vJ³<ð8?ªú>b->®M?YJ:QÌ:Ã>½D:êzþ:>¼­¹6¥8¤cm¿ÉÜ(:²
):ïµÿ>å>@Ú7@Ú7³Þ=«»>3N~>¾ë<?yN>Ñ$>JZ ?î¿
<EÒ<Ø?¥²:Lö:,3¹>ä"<éMè;¸1?Å§K?5Þ/?b9?>77³Þ=¼¬Î>¡p>½z@?
|>÷aQ>)4#?e¿	<êYü;F½?ø8+;ò¼5;0ñ>Ãà<Dÿ»;^Ì3?$9?)9ö>þè?>77³Þ=gÀ>ÎFr>MK?ZéC?®·?H~'?rm<Àí{<	??¨;^¹~;¿)?¤©;¾{;W,?ùî@dÕø?Ã#?]µ>-7-7â=¬Ù÷>w>À2H?X>Dg>ùQ'?í5<Ð< þ>Ë+;2øE;FÝ>À¦<¿h<hÌ6?zK/??/?µ>C7C7â=Ç/¡>L>³I?ÛO?8 ?9¨%?­º<_á<ðÁ?oJ; ßA;,§?Óã<6| <ëk5?W¶?$^?*.? Õ>X7X7â=Üæq>¬Ú!>òM??ÓQ¨>x>4¤"?HÐ;Ò`Ó;<ü>íç:Lëï:x÷>cµC<íÝ<Ô)?N ?2?Å#?CÚ>ùm7ùm7â=ýÍ>VÇ>Å@?í
>ñÏ^>ÿ¨&?jÂ;à.;¸?¯ ¹
ç:Ê²½ðÁ;À;\ß0?®Û>°(À>U?CÛ>s7s7â=BÍ>¸>ûQL?Ñkx?í8?º,?uùv<H¢c<à
?re; S;KØ
?=ëñ<×à­<ÅÙ1?yô?[æ?1Ú?¤é>í7í7â=µ>ìl>¯¦C?MÌ> >an&?GFÃ;Ã; ?~Ò.;XÃ;~©?FN<yÖ<2?eTÆ>JÌ¤>Y?·ë>f®7f®7â=Ö¨>àN>¯ÛA?h;>Q¨>''(?kþË;ùµ»;v?¡fª:à\;è>æ<Õai<¦+?Å+Ð>¶>(ó?Ôì>àÃ7àÃ7â=-þ>CÕ3>Áå;?G¿<>Ç}>Ñn?"¿¢;
;ð?Vø:M£:Þób>ÐË<ìJ<¾þ*?;Ì>ãÕ±>Rß?Þõ>YÙ7YÙ7â=ê>UX>cr=?"=>O>æ$#?ä@j;>;ÀIÔ>®4:Uÿ»::üQ>3.¸;UÆ;Ü.?1Ýb>ñ¥B>]/?÷>Óî7Óî7â=µ¸¾>?}><Ë@?R>"M>G$? <÷%<ðhø>&Â;ý@;4?Ø
i<s1<<(??.2ë>8B?éú>L7L7â=>Ó©>Q]d>d`>?í§>Ö+>+Þ#?®Sú;¸\<Ayî>A;[d;!Ø>Qjn<²F2<Ja*?"@÷>8_Ñ>;(?Rû>Æ7Æ7â=p:Û>ñê>¦WV?¡Û>ç±>Ì;?Äï;Þ¸;5é%?äí;]¯;ÄÆc?a¿<;Z]<B]?Ñ]>±¿>'(Q?>?/7?/7â=,TÆ>+I>@ç??o>Ûì]>x,"?H(ø;q>ò;ç?=\;5¿;³7?<dnÝ;ý-/?2m?ÖP?&?!>¹D7¹D7â=KC«>­e>Á??¤ku>û¸?>³Ù#?Aèþ;H<ù.ñ>VBj¹ö';>P½2#q<·ò/<©ä-?èS?Ñk?ö?&>3Z73Z7â=I7>@|R>96??·Æ¸>á>©Q ?x÷<­<4gü>
!;-u;Qµ?jµá<¤<Zd/?TW?A?â?î)>¬o7¬o7â=zqª>ÒIf>%y=?­Ð=¡¥=½T!?óºÆ:[²ç:]Û>c³A=us=´>?¸Ð89PAH9¯4?v>àÑO>Ó?->&7&7â=Ñÿ}>3->*b;?Ø¬>rÑ=ñ ?R?;sB;Ó{Ë>èq;½:6?}J
<
/Ü;ýl$?È;?>:?Ã?8>77â=é¼>è|>àt??Óö>óg>%?É í;¾éê;ù4?EF;7ô9;»S?*¤=#Ð<÷&-?Ê·Q?Ha8??D>°7°7â=ÝZ¶>7zv>rf=?¼*>K>[!?üC;Çû};ÑP?0Ò;&º;¡J
?è¨;bÛc;>:$?Ly>©Y>l?G>Å7Å7â=u>
C(>BÙ:?tü{=ÞìI=Æ»?Y::Z>À>B§U=p=hK3?@µ·m¹6/È0?âL;êç";þL ?UQ>Û7Û7óå=À/÷>9>vqY?WM]?È?Þ28?È<NÁy<?wßõ;üâ;xÖD?~í:Å99=_?e1?\Å>,ì=?åR>ð7ð7óå=`lf>aÍ>!KB?6Y?ì%?'?V<L
S<¥?×u;GeZ;-¹?Ð<7r<Ì-?TL¾?Î=¦?Ø?ÙY>ÿ7ÿ7óå=éi>³P>å¸<?M
>ã&Ø=Ì#?ô4;^;ö ?òDI;æ;3B2?K<$!<¶(?Úä	?cïç>3??_>y7y7óå=¨\¡>k\>h;?3>¶Ö>fx?+;¸Þ;ÓÉù>ÌMw:Y
;tZd>o>;áI; ?ù> Sã>.?è_>ò07ò07óå=-À>E|>ñËB?Å*>ï>ï·&?éÛø:0~;tÜ>±=ì,=Y=?@ô}8À!9lõ3?§>:/o>g?	`>lF7lF7óå=-©>#èd>µ3=?k$>R3H>ö"%?üµ;a©;¥?Ù];5÷;)?{¢<"õA<þS5?Ûæú>wÑ>àQ?ùg>å[7å[7óå=£s<"ïE<x\4?	à!<Õµþ;Þ±"?¶?-9÷=:£ê=®6º·7:|²¾Fh<ÊÕ;k?(âw=ú_=	õ
?Sl>_q7_q7óå=ö­¦>¤3_>,??­O>ô×$>½B!?a5 ;j·;Ã?»Ù&;V7Ý:A?Ï¤;=a;(Ù ?°?Iþþ>K?r>Ø7Ø7óå=7_­=Ôgo=¤c9?9(=$÷=±7?"U:>ð:2È©>ÉÌ:Æ:Á×?¯mç;Â¾;-?×,¥>Î	>Úé?B|>R7R7óå=ëï¯>2Zl>>?0">ÃÓc> #?%ÈÄ;÷À¯;P?IØ:;6Ï>Ód<&:2<n±#? M?ý6?zu?>Ì±7Ì±7óå=Û¬>oaV>4I<?í:>Q*>g ?p-;ç;	ß?mî¬9áå¡:&¹>ÏN<[X<Õ'?#>?3^+?à?|«>EÇ7EÇ7óå=2`Ñ>º>B?þE«>>¤Ë$?<5<XÚâ>¹J:Ev;ÞbE>\V§<ón<äà2?óõ?/p?ý?Ã>¿Ü7¿Ü7óå=¹¡l>>ôx>?©>qT>åÜ?×þ;ø0 ;séê>-óð:;õmã>®2<þ6<Po.?Ýå!?¯T?Ó?Ó>8ò78ò7óå=·­>Ø']>¿I?ñw>j1>A2?#1Ì;Çû;Ò^#?L¹*;«æ	;Vw?:c3<þâ;2¡J?á?N¶Ó>#%?×>²7²7óå=Ý,>!W>ñ9?sÛ#>Úì>l®"?ÎI;*n;~êØ>]Ë;.5F;®°>ô<sÚÛ;ð+?çW5>1>]?Ú>+7+7óå=¥a¶>Äw>Eq<?³=¨=kT$?Ná:¼ã;=ûÍ>¡}=	¸Ø<óÚ8?H²49í9$:6?tÄ3>BÍ">ÃV
?å>¥27¥27óå=z>-)>&¼=?0C>LÒ=¨$?[Wa;¢<B;Y?Yë:³<;Ûâ>ò>6<I<h,?
ðª>*>¶ß?üå>H7H7óå=y>M¯E>c<??x>AE>h!?8è;Ó;>Î?	õ:¶Ä:ÿ? <÷
Õ; A.?@»L?ÍØ9?­
?ë>]7]7óå=ñéç>F=>#ýB?GÀ>è½>E¸'?LO<1Â<Gc?,;ï;Dò>lÐq<¥ß7<ô'?¦ªD?*O+?Zò?ð>s7s7·Ìé=r»>ÙÉz>iê>?§ùv>?>ð%?_
û;ì;Å?m·È8öÓ:ùÝò<"<JA<þ5?FÞ?îJý>Ò}?ÿ>77·Ìé=$÷	?
¾¸>5.??Ýæê>¨Ð¹>RÐ!?ÒX<ÁLS< X?CÏ%;5f[;mxÁ>@Ý<±°¤<«+?%´2?Dú?÷?>77·Ìé=°±>"a>þîH?éÎ>e¢>º8&?vM<K©B<ú?v1;Ò0;£%­>ÎóÐ<¨g<)62?I?Ó)?Ðð?~>~³7~³7·Ìé=¨8·>Rrt>á??IM>? >@#?ê]Ã;P¼;uË?ù4t:õ2;\/>§<¦33<H6?$/"?-?ly?½>øÈ7øÈ7·Ìé=¢.?¨¯>t6O?$¿>e>%,?ù/<
í<ðc?ÿ ;ø?;öUM?¹<
`{<¼=?]1à>ã°>X;"?1>qÞ7qÞ7·Ìé=H1©>{e>£¾<?v¯Ç=| =D?D§:=Òz:¿¸*?=zÆé<Î.?@}9ðòú8é6?ö×>]ë=¾}?( >ëó7ëó7·Ìé=¨Ì³>à?>ãâo?9Ë>}°7>	@?q§;Úº´;.í>øS»ÀÉ:Çfw¿øH<$<ÃxW?01×>3Uº> Ó?- >d	7d	7·Ìé=ë?°>ÇW? »õ>ð	·>¡×+?ì@s<´úp<A5?rJ;VUd;Mâ>+÷­<7©^<ø!G?¬:?µ%J?3A+??,>Þ7Þ7·Ìé=Ë>6úB>A?|ß¼>ñ>;!?òVÕ;4ñ;Îlâ>4;}0;×ªÂ><ãaV<ù -?éÝ>ón¸>?¸9>X47X47·Ìé=á¥>]^>9ø>?ï¤q>8?>Á!?»3;	´l;J§
?°8¸j¸:ô|¾¼ðÅÆ<f,<{¯.?=Ú?ÿ>´? N>ÑI7ÑI7·Ìé=ÅzÃ>Æ>mU??ë>Ü>#ª>f²%?'Ý;tï;ÏHì>Tß:v;8ãÆ>ã;b¨«;`)(?oâH?¹Í,?ÜÌ?S>K_7K_7·Ìé=
¦>TM`>c=?¡D>ÈÚM>:"?¼ã¿;¥|Ò;¦aé>zÞ:ÜIþ:ç>¿u<¾â7<4k*?å?dEé>Q7?æ[>Ät7Ät7·Ìé=^>I@>D?E?JÛý>GÃ>Fe&?¸<D<¯K?<;lJ};ý¾>¤¯<û9{<_2?ÿx?ÜòD?Ó!?e>>7>7·Ìé=ûÝ±>µÔj>²æA?È§Æ>F®>ù&?1ÆB<3û4<PÁ	?w|;A5;E%4?ò<±ôR<tî/?ÂÂ/?î?4?Xj>·7·7·Ìé=6ú>q>½J?QÎÕ>Ó >ö**?)<à<	n?²X4;;
,?ç3<]¬B<E=?D?< ?9Ö?Ïj>1µ71µ7·Ìé=Fw£>ïY> d@?fD>»>TÜ#?1<3'<X?2;»©;¨?Z<_D<X9?]cT?ÈÎ/?¢? p>ªÊ7ªÊ7·Ìé=:e®>c>Ä¬D?ïº>ö|z>9"?ÿ:÷;w×ö;3?kÿ:\Ç;ïá>ïô-<àö;~3?i*?«?Dc?tv>$à7$à7·Ìé=å) >µQ>C?t§Ó>)^¤>äÒ$?Âþ;bdî;ÑÉ?Åw;qj	;]	?¶®¶;O0;L-?Xh?çJ?zd?:w>õ7õ7·Ìé=Æ>âM>îy;?'G>N>§± ?$z<ùz<³P÷>¢oQ:·-þ:×ïR>C7<°×;5?÷¶-?FÕ?Ýx?Ìw>77·Ìé=±k>Ã">Z9?:=ÜÚ=ÕÁ?7:ËU:W¸>®(<-@M<£<?è­x¹ÁµÓR? ¸=Ýº§=å?É{> 7 7·Ìé=NÃ>~>>÷âC?VÉ%?eþ>ÉÔ&?ÏX(<w+<EXû>Ä²j;õ2;A¨(?õ<ë@<C/?QÕ?¦b?W·?r>
67
67·Ìé=_:±>\îm>á¯>?V&>>ëM#?rÉ;íÒ³;Vd?¨¸R:¨Mß:_q>­e1<Ü<«%?®Ö>*½·>ÿ?@>K7K7·Ìé=¸)y>E#>ÑüB?}ÈL?§?à.$?Ù©<G¾&<Zó>\©Z;µ[C;¼D?®°§<ðn<½ñ&?[Ï?®qm?d?h>ý`7ý`7·Ìé=O°¾>É*{>[B?¨>V>p'?×<%T<¶}?ûjÃ:çº#;ÑÅ>G6d<f4 <·C5?ÄÃ>~>n?R©>wv7wv7·Ìé={SÓ>Î>Ò¸E?Ñ<p>K²7>ße'?1³¡;Fß;
?;äµ!;âÏ>O;ò£ ;mJ?9@?Êð>­<?«>ñ7ñ7·Ìé=ÎÎ¼>Ñz>£è@?¯¨>é>~'?Ö;d5Ï;H?×©;íº=;°IË>¤<?=c<À	.?{}¯>äý>Â?%´>j¡7j¡7·Ìé=§Ï>¸B>¨B?=>Ör>§#?Ùª;è½;ñ°æ>+Cºªû:G¾Ã;Ûj;üÌ-?PÎ?	?å?y¸>ä¶7ä¶7·Ìé=õF§>q$b>ã\=?äÄ>¡Âh>ÃR ?Îê;³Òë;e þ>E¨:8Ó1;¾ÏN>ÆÉ9<gK<Í7?ë&/?(d?Æ%?ñ¿>]Ì7]Ì7·Ìé=§xc>§%>Ëó6?ÓW?ir+?¯ ?	=;Ðn;Ñ¼?ñ´9:!ê+;ãD
>Ý@=:y:_ ?cH;ìø;±	?ªÀ>×á7×á7·Ìé=*,Ã>"#>÷??>±nM>·G#?-øÏ;ZJÒ;¬,ý>q:ð4:fVï>üÇ<Ò><à,?o?:Aß>·c?Ê>P÷7P÷7·Ìé=s» >âR>ubC?ÇÎ?tÑ>0"?(<Ê &<Þ|ó>Øî:»c/;O®>2Ü¯<_<9/??cÓj?r?£Ð>Ê7Ê7·Ìé=ª_Ë>¬>ë²E?Ú®>w¸>)$?½<Bï<á®ÿ>¤ºg;jDv;#ãð>éX<[bc<aP.?xo?ÂJ?Ò,?jÑ>C"7C"7·Ìé=t>#®K>IG?ø^B?x?ªN&?ìE<ð<KJû>$E=;àº;B«?D¥õ<yÕ´<Ñ-? L?Õþj?õÖ?íÚ>½77½77#¡í=ÍU½>yS{>3Û@? >.UU>!?£c<-"<Gð>[Ë:óØ::öï>ÿÌý9þ9ï/@?«?F¿î>g?aß>7M77M7#¡í=`>æ>><³;?L>«^&>ñm?	;{¦;áúú>±:cÏ:#Ú>ñÒ\<±^%<×*?5ÂÕ>\_À>Õ:?cå>°b7°b7#¡í=C$Æ>ëb>??¥>óÉ~>_&?ç;£Ð;Ä
?ÿ{±:&ç:Ä>ÀF<HiÐ;ºk%?_ô?$´ý>&R?#ø>*x7*x7#¡í=dÑ>²1>	.??©U±>®N>dP%?wFë;Ìî;mü>³
;_,;ÄSÑ>Gm<Å8<àq$?»Mæ>ÑÄ>AÇ?
>£7£7#¡í=ê<^<TC<ÿf8?÷E<l<È?¿ ­9:À¨>7ºï6:ô ¿P;²b;%:?&L=z=ëx?#	>£7£7#¡í=Â5Õ>Õ>Eu??a¨ª>bR>xØ#?Dd;Î6;;&?Ãá®;øÐj;¨>?	-<9<Ò*?Ð#;?sç'?
ª?µ%>¸7¸7#¡í=³ >nJX>?w=?¥.Ä>3­>éX"?ìÑ;H½¬;	²Ð>ìD»·Û*é:xÍ»sÄ[<²Í#<­*?%Ù>¶fÆ>×
?S'>Î7Î7#¡í=Ò·¤>Þu]>nh>?E7>¸>Åñ?êx;q;ÈñÞ>µ¶:4!;`>c3;
2
;BÔ?¹¶?}Hê>Fì?Ê'>ã7ã7#¡í=]¤Ú>[>@M@?Ii>hÀ7>"?ÂCÅ;
KÎ;ÌËô>3![;\E;2?[Õ=­ÀQ=ø3?³?Åëõ>B¶?F5>ù7ù7#¡í=³«>UWV>²P<?¿1?>¹_>.¿"?BÅ®;$È;ß>9°:ÞÙÜ:ÒÌ>P<ÃÖV<Ô(?"?Pe?a?ð8>}7}7#¡í=Ø¢>QÔ]>¸í;?æ5>>)´>!?ÊÃ;¯;C?Sae9¯fú:Qj=uOÌ;{;$?â>TÃË>$N?;>ö#7ö#7#¡í=öK¡>Ê±[>¥ó;?@7T>Ñ"(>¶!?Ñ¹;Ò#;óû>
& 9Ôfö:c¦=ëZE<«<N!?lúý>ÚËá>Ñù?3>>p97p97#¡í=\¸>Í(s>ÓËA?$TÉ>^æ>-"?Y^.<Ì'<C?¬`|:Â8;a>oTM<êû<K5?1?vy??úA>éN7éN7#¡í=>º¦E>RÜ9?!ÊF>¸)!>Râ?!p#;ËÇ1;âXë>î¬;xGå:{k ?¨;âj;;^?íQ¼>¬+¨>V?ØT>cd7cd7#¡í=Ò©>§f`>øã@?uÁ\>î+>¬:%?Óµ;ì½;»ô>v½;dU;Îv'?lð<ÊÍ;RÒ2??g
?ÜÜì>è?õT>Üy7Üy7#¡í=zº>¦»t>ÚC?PáÉ>ëj>D&?' c<D`<ãê?hnm;©8c;eÀ?«¯°<^<90.?ßor?HrJ?âH?«X>V7V7#¡í=Ç? Ñµ>ªN?jº>>ÉÄ,?û#<û <7Í?¼ÿ;b°V;+"?Ì<=><D46?r>×V>%%?çY>Ï¤7Ï¤7#¡í=>°>³ÅZ>	N?ªÆ¡>62j>hÖ0?¦ø;ìÛè;r¥?û¸;§åE;É¼>Ô<Z·;9A?üú>Ë³>d2?À_>Iº7Iº7#¡í=ÂQñ>A%>ÀQC?c>UMC>g'?øÿá;­¶ÿ;Æ@â>;×@;ÿ²>®ó]<f¡<ÛB4?ÝH.?~v?H?cx>ÃÏ7ÃÏ7#¡í=37×>¾>#øK?º
?&ïÊ>È)?üNm<ö©X<E2?9ßx;±»,;Âk8?>|<Úó0<{6?Q£?n?·9?ã|><å7<å7#¡í=hl´>pès>A^=?ïÚM>£Â#>ç ?G);Óe;ú>[Ð;jgù:S?"Û;ÙÈ­;;!?Ñ°ø>èßÜ>«?Ï>¶ú7¶ú7#¡í=}§>éýM>n:;?2>Ç>A ?§Í#;ÀÆA;ýfØ>ÇG;òY;ç%1?YL<[°<X2?:iÓ>§g¾>?]>/7/7#¡í=iÃ½>aº~>üµ>?_µ>µZ>âØ?ÆÒ;!¡Ý;ò>#Bº>íÚ:c¾Éèo<S5<4Ó'?¡#?n}?Ðr?k>©%7©%7#¡í=Çå½>y>]1C?>¿5P>
c"?ª×;µ$Ê;Â?à9¹3×:>ü¿;tó;Æð<?õ>Ñ>Ta?>";7";7#¡í=â°Ì>´¯>$vE?©Qø>	¾>îA'?Õ î;Qõ;þ¿ø>V¬;;ñ?<âL<PÃ5?ývè>?¼>2/?ñ>P7P7#¡í=àBº>/d>~Q?|3>þI>Zô2?F¯§;òL;µ?ª'G;Áy3;û?¨T<ÛÖ<C7?Yeó>Ä¸>þ(?¹>f7f7#¡í=y¶>(p>B?9Bª>¢><*?,þÆ;jBâ;>&á>&´;úe;æÝH?ÞÁ!<Ä;©eR?Ú¤>¼1>ÅÍ!?t>{7{7#¡í=)L§>ñ7a>¦)>?N>	d>È!?ûµ;Ju²;%?E4;,;Á?öó;c»;S&?ê?Äå>¬Õ?{½>	7	7²ñ=0H°>OÙj>(@?¼à>~æ°>"?«0<Ñg-<V?©:Õ$;·Q>¨:ä¥9ÚI?\K?i8/?¼?8¿>¦7¦7²ñ=ª;Ñ>Â>l³B?k>Ð]>R#?`¦;¨;½ý>'r;,;åÓ>fo<má6<%'?
£ö>­EÕ>K?À>ü»7ü»7²ñ=áÕ>«æ>ÜKB?T >lo>å#&?Æ´Ó;]¼;µÜ?a8â:£;ã*â>cüò;mÊ¦;]]9?ö>±Ì>Í0?RÃ>uÑ7uÑ7²ñ=¯ñ¿>;"y>ó;E?*,?@?!1)?¹<Å<~Øø>;;
?Ù<£<FÚ.?[@?)?wo?ðÆ>ïæ7ïæ7²ñ=¼L >3iP>*çD?ö¹ä>û¬>?)?È;×Ï;È÷>n;:;¯®C?¹ù;¦»;Òï*?<öî>0íÆ>ÉÂ?÷É>hü7hü7²ñ=°Í>ÃÜ>D?|ap>A8>+ý&?52<Õ*<?1A; z;Ó`Å>E)D;ëO
;%ð/?áY°>¾7>@F?K×>â7â7²ñ=L}=_¤N=Vo:?[ >²rr>÷g?h£;
~;Ã?!¥X;Ú/-; ?¹c;ò_&;¼.?·Æ;5¥;T8	?îÝ>\'7\'7²ñ=À?¹>¹s>@B?áöÑ>ôÕ¥>"?9*<Ü<Óü>¼Úµ:jáÿ:yðµ>Þy<6¹><¥&?fA?&&?!þ?dã>Õ<7Õ<7²ñ=_§>-Wc>L<?>ªj>Í%?½R;Åa;Â!é>µPÀ;K;õ*?Qó;e2©;´{7?ö(?ù>Ø?¹ê>OR7OR7²ñ=è¤º<¡3<è8?Ñ<Çég<·?:¯á¸Ô
:QêÕ½j[S:::)
³>I!:§g:Yßþ>/=KÑ
=%?éò>Èg7Èg7²ñ=Yµ>Hal>øfD?©«>×>Wf"?td<}ß
<Õ?É:(;Í;«¾?¼}/<øM÷;,55?ã¡Ï>¼­>~ù?F>B}7B}7²ñ=$H¶>_Nj>ª(G?þÊ¤>ït>û<,?Ô;;`É?bªC:
$ö:ÁK>r/<ªJô;§6?M«>º>.v?n>»7»7²ñ=Õ¬>AJj>*
<?U>â(>v"?
Þ;ó;ié>\LQ;Îb9;£?OÝc<_a(<þç,?W?¸>ò>/?Ò	>5¨75¨7²ñ=§Ø>3$>YD?MA¹>£>Ï%?'\s<(p<Ù´?T;¯æ8;&?Ãs <¾m<¿,?¤µ?<ã?#?æ>®½7®½7²ñ=!­>|+d>û¬B?­Å>Xã>ùk$?««<<+8<=4?þf; !";Å]6?~<7ÍT<ª2?÷ÜÙ?CBÀ?ë?~>(Ó7(Ó7²ñ=»	¶>^um>@D?<ê>¶>
2$?µ
ä;YuÙ;Ç:?._;¥Qn;e6ð>¹k<ôk@<Ð2?´F?_Ó'?×?%>¢è7¢è7²ñ=C/á>%Ä>ûC?â¨J>P>+ó%?;52;C?ÝÁ:Û÷:X<È>£<Â²;8O7?Iú>U¡Ó>=a?!>þ7þ7²ñ=X>9¹E>H©L?ÆU?Ö{?+?$ä¥<£Ñ<Ý?ä;ÔX;!?rÿM<,G<*4?ÈÏ²?8Û?¸?0(>77²ñ=XF? ¾¨>¬H?
?©Ú×>(N'?hë<`ö<JQ?>¦;Sj;x6?ºå<Äë <â£6?+G?;ø%?Ù?+>)7)7²ñ=_þ¾>b9r>ÛI?2º>_ðS>Nf,?ÆÐÿ;¯tç;±x
?Ð:5,;0¿F>f{1<x½ÿ;ö/?éFw?ØF?-?/>>7>7²ñ=ñb>_4>>"UB?©Z|>%B>r&?ì è;+Ùâ;õB?¬[;2ãA;¨ó?M~?<,
<i-?`f2?+D?þö?0>T7T7²ñ=Äê>¾=>5m;?µC>æ>Oü ?Ä¤;«;Þçõ>xç:£¶:àÐ>	Þ<1×><|K+?I.?Ðz??2>{i7{i7²ñ=?/¢¡>;¹^?.m
?Ý¾>4ó9?.ù<f+Q<¢?uïÑ;¡Å¥;½"?`E>7úJ)9ßN¼>µ¤l?T?@?6>ô~7ô~7²ñ=´¬>Í¶\>ëPH?ðëÕ>§i¥>%?ô|<h<ý
?u;­B;ÚI?yõ<zÍ©<ñ99?.*?[Ãl?Êà?<>n7n7²ñ=ø>¥>ù
L?zEõ>ºº>Á!(?¢ÚJ<j8<(Ì?!Gß;R;;ú<?éù<
F<m%:?3â?#8t??%[>è©7è©7²ñ=1ó>¬V>¼½>?ù>³öR>s?ò«;oÉ;«kÚ>óº@Æ:¦C¿n^<<>)< &?åw<?ð½(?«ö?¹^>a¿7a¿7²ñ=A>]QM>6??Ô¿T>þY">ø»'? ¯q;&Ô;l(ç>:ä¹q:ìµH¾ÆþÃ;°0;\/?&õ>-É>ßò?ôx>ÛÔ7ÛÔ7²ñ=¶W> Ù>}·<?èY0>É>¡{!?@¬;àÎ«;ä?Â¾:´«;F<¤>+Ò<vG<
Ñ)?>'j>P?á>Tê7Tê7áô=èÞ¿>ø~y>_ßD?\¬>"1>µu)?Í5<³,<X?¦);É;ºÔ?­7¤<Þà`<::??¹¾Y?V?Û>Îÿ7Îÿ7áô=&t>£*>°$7? =üÀ=G?¿;	;y>û>E×<0 <ñ,?¸s¹`eÔ·?îÖ>OVÈ>Å
	?>G7G7áô=ãÑ>æ5>ú>=?eA>lC>+!?5$;ö+;Ë?t:	ê:ñ2>f ;ù¶B;A/?ÞÄ>Þ±>C¼
?g>Á*7Á*7áô=1µ>Ea>3`N?­y>¿ð4>C 0?úÊ<P<W?I"T;¦T;²`ÿ>[ß¬<çïc<§A?7?îèÏ>0~&?Ï>:@7:@7áô=«
>Ô9>ô=?Ë¶!>±Ùý=]#?>Ì¿;ZÔ;"8ç>ëB7:QD;²&>¤©<%ÿY<°¨-?=)?âÿ>:?)¶>´U7´U7áô=Z>nv6>îæ=?¼:>9>`å!?p<;bs;þ@
?Õ;§;ò,û>'Ë;;,7;E¹*?GÎ>àà¯> ?Â>.k7.k7áô=û¶>#Íj>GG?xw>ÝI>Ò &?hÂ;ùrÀ;mq?gò!;ðc#;½ý>µ6<;$ô;Ñ>?ôZ?Õ>Ûi!?ØÉ>§7§7áô=>líV>ïò9?äN>Ö§%>2?Þât;¹c;C
?á1:O»: Ë>èàÔ;.­;è*?W>®`>E;?¾Ñ>!7!7áô=g+>DMC>è@?ý6Î>ª­£>¯C!?I.<+	<ññ>;kHM;Ã,?F
=#Ë<ºK.?è;?r"?GÍ?þÑ>«7«7áô=V§>øÑ^>q@?½Î§>Ñ\>ÚF"?XÈ;{D ;÷nú>;Y;&Ø5?JM¹¾ÿ·YCÏ¾?>êÖ>³ö?}Ò>Á7Á7áô=C>ÅC>¶V;?<>^å=ZÞ?Uh;ÞÃ_;Á?·àa:¯@ç:Èz>áðï;4°;ìÙ,?(«>¥>¼?åÒ>Ö7Ö7áô=²ÒÔ>ÄØ>~2D?/>Ui>ë&?Â¾;³KÌ;P	ï>°YB;2/;o¿
?©8<|<4ì'?X`?(b??úá>ì7ì7áô=ÒÓ>z>ªh??gL>#> ?G9;M{;}ÿ?Þ=°B=>7?`\9 ò½9z+?öN?Æ5?Ô¼?lè>77áô=´Á>»~>'
C?ÉÎ>BfX>Þ×!?ªé;Ãìî;£]ú>Ò%;ê´;ãP?ËMN<<=3?TY8?X!?J?4õ>ú7ú7áô=E¼¼>û>à·<?c>ß%S>ùÿ$?Éû];/Ì;À(Þ>Ýí;h%Q;$Ô(?&h8<b
<n´&?¯Ã>¢£>?ù÷>t,7t,7áô=/«>ßÁ^>u»D??ºé>A~%?&ß4<ÐÝ8<Õwú><äy;¹4~;¸§û>Õ<Õie<Í1?Þ?ÙéÁ?ã?3>íA7íA7áô=ðÌ>Òrw>´¡S?ÛèÁ>Â>TÓ6?Ýwñ;ÃÅ;Êx?-^;ð8;d¼?ç<6<U@?µ?­Ä>öÿ4?>gW7gW7áô=5:»>¸{>¨>?\À=Þb=32?ÕÝ:cÁ:Ï?B4=V=k~)?Ü%ò9p·9F3C?
6j;Oª5;ÿ%?Ó>àl7àl7áô=)>2R>¤ô<?ÏÑ¤>C>³¸ ?%;_¦;tôã>ÊZ9¤=;ô6=õ]$<-bï;Õ²-?NóÈ>¬µ>&³
?Ã>Z7Z7áô=
%¹>d÷o>íE?Â>û<>tµ$?âô<l#<sÌ?J&;éF;åöÈ>0<¿¿<ñ*?úñ?9Ôa?YN?÷>Ó7Ó7áô=U?Ö>8¿>xA?åU>c%>Ç%?+ú<\<Ðí?to;
;;ÿ#?ç<L<öõ<z:?åÊ(?N?¼Ò?#&>M­7M­7­Lø=ð~>Í^W>µ=?ÜH>òÔ>QE!?È;F;YK?<X:¦f	;×ë>µ3ü; ¾;ù(?y4è>ö~Í>ù¢?5>ÇÂ7ÇÂ7­Lø=îï?æz®>ý[?-¬K?±>?Çã9?½<_J<.P?|¥;L
U;YXF?¢µ<¡2h<<H?ßò?]?ý²7?@>@Ø7@Ø7­Lø=sæ>>F?^r">§ý=·$?(;((;ú>ÿ>Þ
¥=l=62?h8:Ðø&9ûA?+¯Ö;9¡¢;^ø(?ÄG>ºí7ºí7­Lø=Æh«>WWh>Ý<?0¢>PdW>' ?Dm;º};¿±ë>ø
ß:¡	;Æ Ï>ññ¯;oÒ;"¾*?åPÿ>iàå>I*?LH>3737­Lø=)è>=QG>UC?Aß>ð&°>S:"?ÓÿA<O<æï>1+;#;kîQ?ðÌ¤<é´w<ü*??Ï]?ÿÀ?T>­7­7­Lø=Û>¦$<>èÏ=?:k8>:D>?c!?Ú];¨f;\Lö>"};±4;Q3?9ß:Äµ¨:	%*?²£Á>Æz¨>f?]Y>&.7&.7­Lø=4y>#f%>SÛ@?u=>Ç->LÅ$?´c;AC?;äÿ?Ò;ÁÄ:Jó/?º;>";Q?>UÝt>ö?oZ> C7 C7­Lø=^>4>à8?áÇ=²¡=le?]e;fr?;X$Õ>2Àõ='G®=n~4?Ðþ 9ØÒ9ìµ0?g}Ö>«9Ã>¡?Ee>Y7Y7­Lø=q>>¶@>5=?eì>`-Þ=k`"?uZ;w;°fâ>â1*9oÄ:ÞÍ]=¥5D;kÂ;F)?
ï>V Ð>ô®?ie>n7n7­Lø=µ}>7U,>.þ;?í>-ão>ñY#?ä(<)<«þ?M?;î[;øç?ÝF<:8<ò_3?©P;?J%??¤u>
7
7­Lø=PQµ>Mq>«-@?a> .>ñÕ%?°×º;í±;	?ýÝ0; î=;dî>³ÄM<ï<Ð-?¥ä? tò>©?¶u>77­Lø=gÌ>êB>@?g>ùde>o#?¡ÚÁ;¢Ç;wQù>©9©:Ý!;QÒ>J¹Eú,9ïô¾m?cÙ?2W?áx>¯7¯7­Lø=È>k>6ç@?Þs>Ïk>Û?"?ÿP<ÌV<9ù>Æ¨S;Ò9;^^?AW¤<ì@v<£©*?&?Ç?³?Ê>yÄ7yÄ7­Lø=Õ[²>«ªo>>?1">G£K>g#?P]Ü;æô;6£æ>ù%;¶â;W÷>V<Nm<^×*?K?öí>¢>
?Þ>óÙ7óÙ7­Lø=Yß>o:>E?d-7?ý£?®¶&?<Ñ<:üÿ>-ß';§e.;âkö>ï
:zßã9ÑR?LM?ÖÉ?*¡?>lï7lï7­Lø=£ÝÇ>>«<H?ã>>Ì<F>Âç&?¥_Ò;Ú°;
C?]á»:üí:æÊ> ?<£9Ç;Êµ>?ö
?ÙJè>©(?ë>æ7æ7­Lø=
,®>ýßd>dÐB?h$>ørO>qM$?õ<N<½?Ö;>)r;ÑÓ?æ½<
q<¼-?ÅÛ>te>M?>_7_7­Lø=	>¸R>4A?I~>GïH>Tü!?ì ;é|«;nï>@;};?Í#?ñ¦M<+<À*?ß&?fãñ>
T?y>Ù/7Ù/7­Lø=;>µ>´Þo>HnA?8ÝH>Ê>1I$?Ã;Ë;õö>Á6I;½t;>Ò>-t¯<h«z<x2?g>X;>a+?R>SE7SE7­Lø=Cm®>fNa>o0F?ÏÊ©>´>¬Ü(?4³;@¯;¡?öß;±¼s;AÞ&?Ü¥<×9m<b{2?M?´=³Í=iÛ#?>ÌZ7ÌZ7­Lø=Ý¹<¯<9?á¥±<}+<?±:¼B::a>&ß:Ä\Ï:æé->&  <n]ô;39'?uà»=ª=Zk
?/¦>Fp7Fp7­Lø=¶Ë>Ø>½®F?¶§> dz>*L+?qÜ<¹þò;-?ã ;;Z?øh<¥«*<¥J?¶ð>Òk¸>ý'?¹¬>¿7¿7­Lø=¬>ZY>ò¿:?±2>n÷
>L ?zL;Õ;¦?õ:Ë;p>FGõ;uµ;o[+?¿&?"¥ê>Æç?H¯>9797­Lø=m	Ê>¶%>JÇ@?Ý:>Õg>B$?¿a
<0H<ÂÖð>¨rp:Ô:}>¯<óc<Z×2?³U|?W?$ß?ã°>²°7²°7­Lø=ùù>ÐìD>F??ôdk>zt8>BY#?åg;¦v;U¯ð>Ãs¢:p[Ý:Sà»>§/<Øë;K*?G×ã>ãyÈ>Íx?Áº>,Æ7,Æ7!ü=ì.=ËLô<ùè6?9è<íÅF<ÿ&?Â§^:i1d:Éù>`«³7µJ:W c<7ÜÓ:ìÇ§:é?Þõ=dÜ='Ì?çÀ>¥Û7¥Û7!ü=ô°>Ïðf>0C?Í½?/Ë>w#?Z(Y<ÞLR<{,?p/;\r;' ?ÅÅ<<7@0?T~!?+Î?¬?NÅ>ñ7ñ7!ü=«ÚÄ>>¶AC?%¯>ÂK>&?³d¥;DÚ±;õî>c;ã*;£§?;þH<H<Ýg.?ÿ1?Él?À¦?éÒ>77!ü=fB=Û=á"8?"ó<û[Â<X ?èG!9l5:²ã=%Õ9¶4:P>¥¸µHb9üS½5|¥9% :×V>£Ú>77!ü=,>¾°K>.=?7>I>%?±];µn;pÀí>ÙJé:´5 ;¸cº>Òµ;¨;Þù?¢¢>Ðua>ñ1?¬â>1717!ü=dª{>Ùè*>{<?3(=Ób=÷e?Øÿ¾:|Õq:
0J?Gt=¥ôÇ<<³.?`ÔÌ¸9?§H;G»;µÞ?Iå>G7G7!ü=ñ>ÁzL>;C?Il>ºx3>t(?éé;9¡Û;¿?JÏ:³r;
E>0	<M×¼;½8??Ð®å>2î?Ìç>\7\7!ü=÷`°>A¥h>·B?Ñ1|>Çî@>!Q'?ÌÓ;P¹Ô;\þ>Òý:o3;Ø´>xm;ÑX<;¿Ì=?|F??]¶?g=?¯õ>øq7øq7!ü=YTÞ=#=*K?Êâx>ûk->ë²7?#~;6d;?5Õ:ËMÌ:Ë~?º.;Ì;E#?±e§;"#|;7ö)?÷>r7r7!ü=Ù>IS>uÓ;?ÆÄ>äÎT>9?ù«;L£;À§?æï7õz;­p;<-qé;ö?	õ>è;Ü>Xo?Îù>ë7ë7!ü=®~Ö>á]>tÙ@?XT>Ò%>v±$?ía1<¥Ç-<R§?¤æ;ÊÚ&;MÇ>¯t<uI<%[4?"ÑÚ>e"¸>?Eú>e²7e²7!ü=ö>îO>#v??îö°>>{&?*<+ÿ/<$g÷>=å};vÅ;#ñ>b>Í<²<DH:?Ð?ÿ|?rÈ?Kÿ>ßÇ7ßÇ7!ü=YÈ>`>H@<?N¢d>S¶5>^
!?R"É;Í;dmú>òU,;F ;un	?¤<[ôJ<,(*?@º
?Ínù>u?J>XÝ7XÝ7!ü==>qZL>x·>?6¥>I>Íó"?¹K;	?;±ñ>Üé;êÞh;Ìè>Á¡É;L!;û'?«c8?´,'?D.
?_>Òò7Òò7!ü=|R>`}>ðÍ@?ìÀ>E>N%?3;ð«;ç?¥;¦ûT;~tF?ì·;);h0?ä;âu¹;¿m?i>K7K7!ü=ßFÐ>ú®>C?ù]¡>§0z>G%?+L<í'<ÁÈê>(f?;6ÿe;Ï	Õ>]K=<<÷+?Ö,?7û?ùë?þ>Å7Å7!ü=ÌÅ>@-:>LÑ>?ß"0>Ï>JB!?O*;üÖ[;ðÆ>',:ÒÌ;r´>£wÖ;3R;&è/?½Pµ>¹r >­¥?R>>37>37!ü=¸>úB>$C?é½ >ëO{>½#?ÌÉÖ;nÜÃ;^?Q¬ ;7;Ià>=e<AÓ$<L1?¦¸2?þ?AË?->¸H7¸H7!ü=©>^G>Ç¦<?z.>"¼
>J ?|ÀÍ;ÝÈÏ;ß~ý>{Â:ú¸;¼Æ¸>v<Q¼Ù;üH2?öR4?[?®?H1>1^71^7!ü=-<¸M<Ì4?YÌ<W <üH?ùÏ·	:²-Á¼H{9NõÁ:`Ô¥=b9(;7;±ü?v=Úäf=8f?w3>«s7«s7!ü=Ö¨>Ók`>hD@?n/>X`>é%?Ç<><%á7<m?çH;o&;å?k<VYÉ;!K2?Ä¡%?_ÿ?õÀ?TC>%7%7!ü=¿Ï>:hH>~>?Ä>Ç'k>u8%?Ä`<
<G
é>W31;Rn%;I	?î'ù;¹e¹;Jh+?u]?É0ö>9(? G>77!ü=!¡>yÀZ>f<?kXw>
E>¶³ ?Ã?;·;#ÿ
?e¹*r	;ÓU½^¢<!	ã;HQ$?=?rSé>å?TO>´7´7!ü=¬Ç>m¢Y>Xò;?¬NO>9ü&>è?;;b?b:ý#;Ú1J>²gA<Æ
<¸-?&?Ýô?@C?­S>É7É7!ü=¦>Ç¶2>·1=?wÖ>Ó{]>sy ?éô;j2ô;¶_?b0:±å:Òö¬>D÷§9^ÃÅ9ÍuÒ> H?ì¦0?ù?1j>ß7ß7!ü=V±>*od>k¼F?ªéÉ>e¹>ë(?]!</<·?;i;?9{<àô1<bE4?Ø0M?éø&?OL?#l>ô7ô7!ü=$s>bO>Dô:?@Ô>)ès>`[?î­;*k;A?èéÝ:Ð5;Úº>©ú<eÛ;Å;1?t3?Ó!?<8?jm>þ	7þ	7!ü=YQ>,­G>&B?u5û>|{Æ>Â"?JJò;7ø;(ãù>3+;:ö#;>ÍtC;íä;:#?®·J?+2?£?cs>x7x7!ü=U	I?Ýý>b#¹?ñgp?Êµð>5­?VÄ<=W</8?Z^v;¼·y;ü>C=8VP<º! ?DbÕ?gr?N©a?es>ñ47ñ47¨ÿ=/H?eã>*o²?Ôo?´±ð>Ú7~?ñZ<[çU<Ýí9?þ¢<Ç;]Ð?=ÊO<ë4¢?ýFØ?Ýr?ºd?Rx>kJ7kJ7¨ÿ=½>Á2>üª<?¿wF> >
G?¹C.;%Ü=;Åøê>?:¡i°:Dé¿>jÚ;«¨;A%?Fyó>TZÝ>«Ê?±>ä_7ä_7¨ÿ="Æ>º>¼¥B?Hÿ>ÜÈN>·i#?w¦ì;NÊ;»?'XR;lT;cý>¤f<A+<p+?T?¡K8?¤?µ>^u7^u7¨ÿ=ElI=~zº<
B?
ÊP?jÜ>Úr?t9<òZÊ;q¿j?°5<çùg;÷Y¡?'.9Fdb9¿F;?D<ñ;d?>×7×7¨ÿ=»bª>Wf>~=?º>tO>3 ?EBÝ;åzê;¾ñ>Ñ[;ìC;?ß½<Hg<Ìò)?P_ ??¹?6>Q 7Q 7¨ÿ=%á>zé>~D?Oq?8É>>¸%?ù¼j<$ïm<¶ü>¸­;h;r9?ÅÈÛ<Ï<M½2?/¼?i¦?o?I>Êµ7Êµ7¨ÿ=ÿü¹>´´w>B7@?¿°> ;k>ú+&?©<Vý;?u;[d;þ?Õ«<O<º(?©þ>O=á>5¸? >DË7DË7¨ÿ=tê¢>IÝY>ßn??¹9f>Y2>t;%?·Ï;#ÓÊ;_?:764;!ýA>»¯<ï¢|<
'1?Kþ>¶Ó>¸Ð?< >¾à7¾à7¨ÿ=Òvo>í">!<?áì>>h/>O¥!?l%;HG&;l®þ>\©õ;IéË;)5?_;4D<;+c3?K	Û>ÈÓÄ>bq?,¡>7ö77ö7¨ÿ=ÎÒ>b×0>,C?[x¤>W>Ä"?Ò<Ð<;ý>ÝQF;$XG;.¯þ>@4Ç<Xð<Í0?²¼i?	B?ÔÌ?:¡>±7±7¨ÿ=û©>R)c>è??fA[>8/>U+ ?Ð;¿;%ù>ôý:<ø";TÄÆ>¿x»:H¦:èd ?K_;?z6&?zK?²¡>*!7*!7¨ÿ=¿>+ýz>÷ïB?>¨i>´m#?ò.Å;Ñ`¼;¥û?Ì6;*;r?÷jÙ;q;ª>4?0É%?(ð?(k?_¥>¤67¤67¨ÿ=VLb=iS=|:?ê¢=¬}=ôh$?SÀ»9®:i¤>Ý#;s;_J
?HUG7LIÔ·U[?$H:nÁ	:1ñ9?i§>L7L7¨ÿ=î¥>~A>E?5q>í09>å·&?;3z ;e÷>Ç,:å $;×É>cÿî;ãê©;}@1?y?!wÕ>(Y?ä­>a7a7¨ÿ=­>#Df>­j@?s;>H1G>ñ)?®w;¢vw;ª5?ñã:«D;Ðß>$Ã³9¹×8È¯?ÐÞ>jµ>5? ²>w7w7¨ÿ=/'¬>OõX>Ò!K?>øßA>Ã½)?¯C´;ó«;È?«/;§);@ü?,;.\;Q)?y±>¢ >D&?ç´>77¨ÿ=é°>no>D<?{D>¡T>È?Ù¤;g¬;M?õ>ã-Ù:·;W&¯>ÿ<ÐÛ;dº1?÷ë+?«ý?©Ö?]Ñ>¢7¢7¨ÿ=Ñ¡>OW>f??§Q>BX>ÅN ?ê;c$|;V?0Ô:©{õ:å¥
>è~<Y?<ñô(?Y6ã>ò­Ã>i ?eÕ>}·7}·7¨ÿ=îÂ°>Ìn>_~=?âl>]M=>1¦?wá;?Ü;íÔ?¿;~]Ñ:®û%?c+<ýáû;ù.?wø>3ß>|}?Ú>÷Ì7÷Ì7¨ÿ=r¹±>1Na>ÎïI?µ¾>þ>r'?KtT<¿è@<ú÷?1d®;4j;6u?|¯9Ø«v9¢Ê?ÿ?/å_?÷¡?_Ü>pâ7pâ7¨ÿ=1Ð>ÉI0>6j??Y+Ý>ò×¯>Yþ ?,ü\<Ðõc<¸*ø>"@;)ò;&Â?>ä<Ó¥¨<#-?J¡?¯?8§?æß>ê÷7ê÷7¨ÿ=>X`@>#;?PØ >Û>Ï+ ?/õw;ÉS;nø>¸L;«ª;©7?¨8"DÜ8·Ô?%#??ÚÐ?ãå>c
7c
7¨ÿ=$*>!M>¦<?=>A>H?mµ¿;ÍôÄ;è-ù>è5
;Ï;õB?B Í;F;¦2?pÅ>_û¯>?fè>Ý"7Ý"7¨ÿ=>®ë>©
>ûøO?Í>	ò>%/?º6<Ë<v6?ý;ÅÌ;ÄÆî>.d<w<fD?äbQ?-W?Ë3(?ÿé>V87V87¨ÿ=s-Ý>Wß>ÏÆD?T'§>òý|>$)?Au<Â<PÈ?øz;F;Øû>Ë \<òz&<Å×(?7?ÓV?n?±ò>ÐM7ÐM7¨ÿ=ÿ@ >æS>\B?pÌ >µÓ|>Ñ"?JpÝ;qì;Áï>¼(;­|\;Ä?éÆ:<Ì'<{(3?i?ëmJ?V?lù>Jc7Jc7¨ÿ=yUÀ>¸ây>@
E??&è>èÈ'?Ùe<**<4?>(;ÆÚE;}¯Ù>n<ïÀÙ;tG,?Øe{?*Z??kþ>Ãx7Ãx7¨ÿ=_-Ç>,>^p??:Ò>5	ö=,#?`a;¸I;ùw?ëÅà;fû;¤9?*¢Í;w²;ê8?Öô>>kÿ?Î>=7=7¨ÿ=åÀâ>c>©^E?­ ?Â|ï>Á+?Îô<ÝÊ<qñ>Z;=Ôc;ï?we®<jr<&Û7??Q'm?ÃÄ?¡
>¶£7¶£7¨ÿ=?w¶ª>D?ë,?§?<V*?Å·ã;%ºÕ;a?><Ùý±;½­9?Ä«µ8ùiC9o×þ>&i9?Ö?&?>0¹70¹7¨ÿ=ýk>79>¦i8?ÖËâ=à·=«?:»×:>6;Âª>Êî=Ojº=VÐ#?g¸ ¹Öû/?À­ÿ>5lå>¦?p>©Î7©Î7¨ÿ=Á[£>½v\>°=?û
P>ê&>?m(¡;|Ìª;Çñ>JÃ£:	èí:´7°>Ò½C<ëb</Ô,?Óì¬>3ÿ>Ç?ü>#ä7#ä7¨ÿ=þØ½>x>«íC?Sm>â/R>X(?çâZ<üÂR<.ï?Go:DÑ8;Å·%>:ù<°È;eü=?ZùÔ?ÿ´?ë?>ù7ù7¨ÿ=¤>è C> >?8
.>T»	>íÀ!?Ôw;é<;EÑ>¢ª8x:±d=>Ú;êD;4?zè>-©Ô>[í?##>77¨ÿ=7>¦V>ô=?ÞûI>|ô>=¦"?Ñ;¢¥;ÿö>*.%;Zå;¨?É<)GK<½=-? &?3m?
<?+>$7$7°>t¬¦>Ûd>;?8ÐX>É->Hà?@¹Å;aÙÒ;Wð>z÷é:+ë,;0­>ûGw<_9<Ø)?aaà>ìÆ>Oa?1>	:7	:7°>Á>a¢~>c¨B?5»>1r>'"?91<å#<æ?ØÓ:0Ë:;Æÿ>þñ<C¬T<\2?~O+? n
?ü
?î8>O7O7°>×¤>QV>çD?3é>ÍT·>;Ñ"?DO< Û<ÙÆñ>Xê	;X­;ì?Ë.<È;<È´,?=?É"?
?V<>üd7üd7°>)­>jji>¾ê=?©ì>*r>q ?|xÄ;îT²;ù
?Ìµ;!Æl;©D?/<¸D<%?ªí?§|?	?´@>vz7vz7°>?à>>uL>îæ7?~å=)»=-?ñU;M;ëÚÉ>¤ÏV9D\­:Þ=¤/<¾ø<|_)?ÂÛÖ>	µ¾>Â5?bD>ï7ï7°>ª¿>ÆE}>×¦A?ä>Í²>ÎË#?Ä;
È;ªû>Î?;F;òö>«³<Ç?<ì+?f?ÿn?í?¸D>i¥7i¥7°>s>UI>»TC?àÊ>þU>û³"?ôð<Óì<	ö>(É:/Ç2;1SO>¯á<cÉ¢<Å0?W
{?{R?Ù«?i_>ãº7ãº7°>¥â®><pm><?Aÿ>>&>0® ?\¿;õø¯;ªMÛ>¹,:=ê:§<>ì<ë!O<®y,?ß?æÿø>Õ?Êa>\Ð7\Ð7°>3Äµ>Yvs>~ ??ë|>S¯>>¿Æ)?ûê;Åï;âú>èÖ_;É ÿ:¿`?Ùf<bG.<Ú_)?yy??4>"?Ú?ôj>Öå7Öå7°>I¬Æ>þû>ê¬@?Eo>g.8>Ã)&?=;ûúµ;ÉÛ>
}?;.8;#Ñ? Û¼6ó{8àU¨>LG¶>_>1?0l>Oû7Oû7°>X?ªµ¬>+D?~»¸>ò¤>Û(?£=<è]0<ú7	?";Fhl;/¯>3é<LÎ; 75?	ë?üÓs?Î3?÷>É7É7°>÷þ>á=>ô÷8?uJ0>ñ¢>r3?h¬;T¦·;>Ï>(Ø¹9Ôü:ßV¼= m<c»5<÷_&?}?B,?¤	?^¢>B&7B&7°>1À>ÚB><:?Wº=ÅÈO=´Ô?G):0Ø:k<¡>É¸Å<<£6?
9@Û·ñho?ÖdÓ:JÀ:¥?¬>¼;7¼;7°>¦~²>es>Ñ<?Ã,">-ô>®ù ?Eî±;1Ë;ì+à>W^:¬-£:e®>ê<ü_<Ë[0?X?{à??Áo?a­>5Q75Q7°>»ë>d>	&D?×>Êa>]Ý%?ûÝ;^¨;Ìï>ãf»:'^/;È>þ»ç;S¨;µ.?>$¡m>ôù?V¹>¯f7¯f7°>û]>n6>½&;?h=>}>ê=µº?P;±u;rÙ>\^½9x>ª:	a>Ü<Ê^Ë;.?´ ¤>'>,?"¾>)|7)|7Qf>¼3
=k9º<ÍB? >Uº=ôéD?é+:'-:Wº?°ð:2½;,¥ë>A	:(ÕÛ9¹æ?¦ª÷:¦ë:©?ùÅ>¢7¢7Qf>Êy>õ5>wù8?^Ò>è=@?åx;3;yïÜ>~¬/9 .à:aH=Ú<¨«ú;ù¤ ?ÿeâ>îÛÍ>bÅ?£Þ>§7§7Qf>/>n	P>ê#>?¹1}>îwH>fª!?ðâ;þ_í;½ó> Ï+;ßè;º?cT<TG<Y²,?{S?a<?Ú¹?§ì>¼7¼7Qf>Ì¶­>¬i>¹O>?·òc>¸÷3>% "?ïø¦;Ã¬;nÉ÷>&q´:4Ò;)é±>Bþ;÷TÆ;P#?Ðð´>ý>L|?>>Ò7Ò7Qf>»a>Ös<>xû;?r=>	>è$?*ý3;ã{n;l5Á>Ã£@;o;3""?vòÚ;¬æ ;ô-?foü>ÆMå>é?_>ç7ç7Qf>µ>zôv>9<?~è¢>/>m#?Õ<­<þ>4Â:»1;@Þ>à)<ÐS<a&?Ñ_?@ôH?Y?>ý7ý7Qf>K>n$;>¦B?È>ñu>?&?Uo<U×r<Mü>1³Ô;¡4;á[T?S9¼0«8ól?¸jö>¿áÆ>î?É>{7{7Qf>hIò>@Í>¼JC?h¯>e>{$?BFÓ;ßNÛ;Mö>§Ä;ÈnJ;l¤>Ï<E<5p/?û¥Ú>Ðû¸>^K?>õ'7õ'7Qf>MÞÙ>>QÜB?
¥[>+>}^$?±a<jW%< ò>ÖÔí:^d1;g«>`¨<zøw<ôX-?ÎÅ?³?ÜÎ?j>o=7o=7Qf>xì>S">8FH?"»>;>1².?Ú<BÖä;¬?ó;SÓO;~²(?Cz<|-5<<0?â'?A2	?WÚ?'>èR7èR7Qf> òÌ>Å>4G?u©	?â§Ò>FK'?òG<øÝE<¯?>Zr;b~e;,?`£«<xÊz<×.?ó
?Ej?¾]?H7>bh7bh7Qf>¢® >Y>¹=?G>Ï>"?Ë×;^/;·?Gn5;zU';È
?±#<ô;:¾*?
>w|>{?<>Û}7Û}7Qf>®>Õa>W¬F?
è>%x³>ì%?ðÈ7<H,<÷?%3;0;:?YÛf<'B#<ðo4?Zdm?¾??êx?JH>U7U7Qf>5_·>Oêv>b>?&¡>!¸|>>#?è¾ý;O,ü;[Ì?ç¼.;]³î:Õf;?á9-J9ÒÂ@?<ë?¥Yu?þ?yJ>Î¨7Î¨7Qf>E¢G>Þ	>vX9?´=rhy=L"?È»:Ï:YÍæ>ô;Të;t¦ñ>Öz;gÙ:94&?¶D >Û>?UO>H¾7H¾7Qf>UÏÕ>Ë>¢=Q?¸Q?@Á>ï2?H4-<0<K£?Ñí»;E3g;SP?YS<ãO<½yA?·ç}?¼9?o/?^>ÁÓ7ÁÓ7Qf>åu>ÇN>á;?ÏU?>SÙ>"0?@K;;Ãî> ;¾g;ü>Û&<Þeù;ý)?ÛùÚ> )»>ÑÁ?êa>;é7;é7Qf>|¥>cQ^>]>?ha>8iR>!?-Ò;a9ç;ã²è>³9N%;lvñ<xRs<)/<óÄ/?¬&3?6?ò²?d>µþ7µþ7Qf>3?µ>ì$r>7??â>@N>§Ú!?êÊ;À-Ç;êf?O£9~°è:jT¬=974<2û;O6?ôÉ?¸?b7?eg>.7.7Qf>õ¤>÷d>þ°7?>O¤=AÜ=º?à;u;øã>³g=¾Z%=H3?HÈè9Hfm9Õ<?Ó©>ª®>7?kr>¨)7¨)7Qf>KP¸>&áv>n??ºeC>,>/I#?/Ò;¥q¼;Ä?2Þ:7á;bÇ>Ü<â:<o.?O5?m!?È?u>!?7!?7&S>$r³>ïfl>sRB?Ø¤Ù>à.¬>Ë!?3É<:i<B÷>ù±¹§<;8J£½Ö<~¢E<K6?í<?Hk?²D?dv>T7T7&S>wAª>ÃÑ\>paE?;>gÅc>hæ%?;¨;;ûvö>A¿:)oÓ:ÌIç>ï?U<(§<Å0?ô ?iÜ>ôá?j>j7j7&S>ÿ2>*C>Su>?P{>rN>«M?P¬;¡;ê4?}ö:+÷Ø:ï½¼>ËMø;·/±;âX2?t±>Cb>".?>77&S>üA>È*L>kA?ô¨>:l>má ?xJþ;÷<;ø>lµ:Åð:Á>Ánm<=/< ç,?ù>?)ü&?c?E>77&S>ÌÐ¥><ø^>a>?)H>L>i ?uN;êV;ßuö>V;:Ë;Ýµ?ÆÉ¹¶ì8Pâu=ÀÝ>Bà>íß?>ª7ª7&S>ÙK¾>l|>þ@?ØÑ>Ev¢>±$?.À;8c¸;K?"ª;dt$;¥í>D B<T¶	<Hµ3??O?©È?>û¿7û¿7&S>ºè>­Q>öÃD?WÆÜ>¨Ä¦>©s)?Ó2\<±ØQ<P?7¦Y;©Á2;xÙ?×7<F<J0?Õ×8?4l?È9?º¢>tÕ7tÕ7&S>0½>&Äh>zP?x!¢>ÊW>«W@?É[<¾}:<fÚ?»Öº;Ik;dK?Æe<ÄÝø;.üj?0í?ßµf?R@%?î£>îê7îê7&S>N>=T>1ë>?=¢>Ê]|>$?hR¾;vÁ;Øû>Kf»:{8-;9z>ùH<²<o/2?ÄP?6?lÂ?&®>g7g7&S>Ú>®	> ???Ä#ä>*_?#ØE<¢J<©ú>þ:Úõ:M>¤TÄ<|h<íc,?áîÁ?YÔ©?¶*?µ¸>á7á7&S>T0Ì>4>ÀB?È>Î>t%?Àíä;Ý;è9?ÕK;.;4û×>ôäE<<+?°-?ö?D?8»>Z+7Z+7&S>jeª>Aa>+ÍA?=þ>ÕaÏ=ãï"?;¤ï:&
?6¦== V='Ô8?@¥¸`Xr8¹*?>û0>ìë?)¿>Ô@7Ô@7&S>ùÅ>ëÐ>`CB?>Ï>QÆI>ß±$?øãµ;ÆJ©;	?;a;ü>;ãq1?Fº<Ä.[<¯z:?J? ?«?¿>NV7NV7&S>ê?ï >÷U?Ë>cé>l8?ÿ'<ºû<|?í;V}|;»?TIÒ<>Ñ<!E?7?êô>T??RÆ>Çk7Çk7&S>_¢>#è[>=?ûy>9D>Ë#?Á*Z;p
_;dú>Eé:½SÏ:?Aô;ú-»;8ù&?¾È>>ª?^È>A7A7&S>°G¶>0în>kMC?¡Ì>ìCr>O°%?ZUÓ;Ý;f¹ô>º=;[0;0ÝÂ>rAE8uµ"9>{>ç>Á>¢â?:Ì>º7º7&S>È>@û>Ñ}C?}3>iI>M(?;â;óïì;âGô>jÏÕ:ãi';>y£>¹Øt<*<âF7?E?5(?ë?7Ð>4¬74¬7&S>0nÉ>ç>öD?_>No'>ñ*?"ë;x;oÞ>'1>'þó=@:?pYÄ9"B·ÿÉD?x/<½<w%?êÕ>­Á7­Á7&S>±ó>þQK>*>?ö>ø¬e>,W?åô°;¢Ú´;²{ú>&
;¾/Æ:Ír2?[ÈU<U"<·Ý(?J·>º¼>?iô>'×7'×7&S>>ÈÃD>,·>?>Q>ßH"?c¾;êIÙ;&à>¦
;K;NÅô>Cä<L­N<Ûw*?L²C?'Ä)??´ú> ì7 ì7&S>îÔ>Æq>2ÞD?½î
?8Û>°¾%?ï"<²Ô"<¯?¹9;!;êÍ#?¹Wß<úÉ¦<T^+?wÛ?U?:?Íÿ>77&S>RC>¤ÝO>ÎÀ<?m*>'º	>ºc?/pX;úo;Xç>yè¸"ü :2×8½C=<ûñ
<SH-?æþ>"Já>
Z?%>77&S>`¸©>¶uc>ÿ??(Ö>ýh>¼u?¼©;ze§;!Ê?QS²:];s:>%G-<Éb<ue&?uÇM?l²7?	c?>
-7
-7&S>q:U>qØ>=8?}ü=]Í=7_?9ëJ;Èe;yâ>ú³Í8ð§:Îï/=x<Èné;`ã&?Â?ü>	?i>B7B7&S>±Ç>±ù>SE?üD>+¹X>]$?ýø;°ú;.tþ>Ó;(~;mï>­¶<cw<<?~L>,>[M?>X7X7&S>)Ô=I=n@?°¶>î«>r ?^ñ;PÓ¦; ã>¾^n;.´K;sÈ?-Á;»;õ"?Æ×¶>Ä,>Kç?>zm7zm7&S>¢é>(5>ç<=?Ààï=XÀ=Ó?fF;Á	;eP
?<ã´ºÞu´:M¿<ÉNâ;ÀÒ+?½ñ>Ñå>SÀ?6>ó7ó7&S>ûïf>Ép!>ô7?\\=b 5=å?
°:Ð¿¤:taâ>,lÈ<£0<|/?ö:¹p8Mÿ?ÄN>">×?<>m7m7&S>¤+È>B>²D?øø>XÀ¾>à'?¦®@<j
><yÇ?;ylo;?áôé<13¥<jø4?ö;í?Ë?Û?Û$>æ­7æ­7&S>YC>BpJ>ÕH??5>>l>íÄ"?"<<<Éô>èÒÁ¸\®þ:ÞÓÂ¼w§<]Öv</Â,?æ@P?yâ8?Æ-?/>`Ã7`Ã7O>À¬>þ¼S>è	P?FWT?=| ?ê[)?

===z?^Û;ª;%?MÞ<<ùõ9?ùZ	@vyå?;?2>ÚØ7ÚØ7O>äBg=Î=`Ç<?Ë>ªà=µ/?³i:¨ô::Úì>*:Ä8:Ëõ>=à:ÈH:'(3?ï)¤:Q:Ï"?C>Sî7Sî7O>wrx=¬,=R+8?)=Îì<íS?ùiØ:î;!vÀ>¢O::>½>HC.<eä<üý$?ULS>\@>Ã?bK>Í7Í7O>Õg>
>è]M?Ó/@?m?RÊ'?írÃ<L¸<Æ¾?Fø<IbÆ;~+?"ÉÐ<ý§<8Q7?ÇI?Åx{?t#!?wK>F7F7O>/<Ú>f>ÝÌB?±w>a:>×³)?ÄÇÕ;óî;]å>yöO:"¨;=->§°9>y9Áô
?'d?cEC??qS>À.7À.7O>lÝ¤>ð[>µå??6;v>N¾>>S<%?>;5;>
?ÅÅä:øç:êxü>n4<!<v-? Ñ¹>í>û?íV>9D79D7O>õ>û<>|\>?yÈ>i >|"?"0<O/<ÝÄ?à¸:ôê:¥È>M¨<¤áz<íf+?øO?¾4?	ó?g_>³Y7³Y7O>®A¼>ó1|>È??õb¯>¢>2¡?^ë;;¹;U9Û>0í¹
Ú:Nw¾`Ó<Ðm:<×1?OÝ>³Û¿>A¦?{l>,o7,o7O>ð§>¶Î[>C?gvØ>öÓ§>Æ%?TLl<¾zw<	oô>Õ½:1;O<>ÛâY<éu <©,?¯Ã?AÖa?Ã?wn>¦7¦7O>Zù±>¿ðp>=?a|Á=²ã=Òü!?u¹;úð:mÿ?²ÜB=Ò
=¯«3?ì'9O8
ÙI?²RY;S[+;ýU"?lw> 7 7O>Û<Ä=<{Ü3?þË<ñª<
?,
::½i?qÛì:'ÀË:VÌ?#à<ý;5X?§>Æì=üp?àx>¯7¯7O> Ø>ç>i0:?9ü*>À
>Ý?V$µ;7ÐÐ;WÞ>éÂ;Û	;jü>$<«<Qêy<"/?Õð>wÑ> *?´>Å7Å7O>å>2.W>æ:?ù·==n/#?M?:¸ÀÔ:¡0f>_v=dgC=Q8?ä+¹°º¹£}G?<;±ôY;þ(?8©>Ú7Ú7O>.4i>é>Ò<?i'>På>4Ú?áûÃ;µ¹Ë;¦Eö>ª;l; 1õ>+=¡<Pm<aÉ-?ÒÉÛ>"½>¸¾?[«>ð7ð7O>o¦>
¨a>v<?B;>ö>°£ ?Âî;º·;ÿà×>~Í:rÂ:E*?Qé<íP<Õw0?4?4û>ná?o­>77O>×Õ¥>ýZ>l8B?I¤>ëÝ_>vB$?¾;+´;Î?ÊEu;É H;ª{?@Ú\<»f*<®É%?»ÒU? >?]ô?S¾>ù7ù7O>¾>}×{>;A?ó;>Ü]>+?ÓÉò;b²ÿ;ó>1e:LZp;%>ðéÏ<¹<to1?çz5?%Û?V?%Ä>r07r07O>Xr=;ä#=þE=?M.
>#ú´=~vC?[×:T<Ñ:6±>÷0d;ç:Ý|?D÷¦:Òàt:4?×;Î¸
;U 	?ÍÍ>ìE7ìE7O>Bõ±>3n>QA??pe¥=/="?}¨±:¹ÌÄ:´ç>Ê6A=og=8? c¸èce9C$?)×ç=æ.Ë=¦
?ïÏ>f[7f[7O>
å¼>ÄÑw>U!C?6,\>BÈ)>]ý%?Ú­;Ò¿;¨Wè>b]8âé·:Ü<ä;õõ;£5?Ä?&Ï?3?6Ñ>ßp7ßp7O>r3ª>°`d>kÉ>?ÛMI>h>±$?rÙu;ìH`;N?\ªñ:ô;ÇMÕ>/BA;l;ê)?.ßº>u¥>?!ó>Y7Y7O>²æb<¨<;7? <oGß;ß ?ìUù9	[:ô´>Ñ§½¸È:`É2½±»I;©S&;ú?3áZ=ðE=;Û
?Z>Ò7Ò7O>TD>s±û=1kG??LÄò>øí!?üF<<m7<Ê3
?^_P;äÇM;²?Ý¹<J«[<rÃ+?ÄI?â¯&?°Î?Í>L±7L±7O>SqÍ>)J>??¾³²>åÂ>J"?¬½;è5É;Rñ>¦6:
Ï<;mçö=<y	è;u*?¶*?Áù>í(?ù>ÅÆ7ÅÆ7O>½Á¥>
6`>B=?×
0>®r	>ñ#?ºD;Á¥;Huä>,ÔP;fÃ>;,?Ë³¹ u9eàß¾A2è>óÁ>Ä?U>?Ü7?Ü7O>Ðm>®dB>@:?Í<0>(O>¾Æ ?5ö¹;;T¾;7 ú>8L;¶@;kÁ>s<bS4<.Á+? Ù>¨0>è?¼>¹ñ7¹ñ7O>×rÇ>9¼~>YpH?¥>ÉF~>P¢&?#Í:<§+<"Ð?Ú2;gþ5;
6û>¬1<µÄ3<Á6:?»5?ò7á>aT'?($>2727O>¯Æ³>Nlo>(9@?e9>x>A#?s<§;Ö'ª;û>ëaÑ:º,;vzÏ>tþq<60<ªB/?CP?C?Õ?õ,>¬7¬7O>Ù&>lØ8>U??F§>Ú`^>Ä ?ªMt;ØQ;ò¸Û>%FÖ<&<?C4?eT¹|:¹M(??Ãò?(Ð?Ã?2>%27%27O>ùÎ>í>i¬@?¶>ÛGd>n*'?s2<¡<q9ÿ>÷m;¥q;z$í>O<ã¿;+?ØN¨?ë6?]Z?;>G7G7O>å¹>Ô)w>z@?>|u>þ|"?¯ ;õ³£;Sû>peÝ:!O3;A>êj]<ÑT<!4?ß?vÈ??A>]7]7#ó>Z°>ul>mí>?¶	h>ÔD9>ëO ?¯û;ûÒ<xõ>»¿:¿Èú:c¸Ã>«Ï<R"<¦h.?Cq?<XG?ê?C>r7r7#ó>ãg»>îÂv>lB?Ií>Ó¯´>N(?A9<I9A<àpõ>²«­:"ÑE;qÀ`>Y×<	<I3?QË?W­?&R?¾I>77#ó>(°>øk>Øe??¼6\>ß+>³$?PJ<Þÿ;,]?1ê;wâ;;À¦¯>´Ñ´<I<,1?u3
?·­ç>0?*L>77#ó>¹vÙ>0Ñ>A?D:¦>EÛ>g%?\¾;Vµ;ð?¼
;IHJ;l²>ÃV<!!<w31?ç\?¦ò
?¤â?±V>ÿ²7ÿ²7#ó>6±>Cn>1>?Ük>,]_>ÚÊ?CÄ;tÈ;Apú>l4Â9uTª:	ñ>ó -<O<û=*?)e'?£^?Ìd? ]>xÈ7xÈ7#ó>]?÷É¥>~6F?	SÊ>m/>Ð%?ã',<?P<rQ
?G[;Á×;;¤k?Çö$<ç¹é;µ04?ô0?çË?Ð@?§>òÝ7òÝ7#ó>m>z1D>ßÁ=?Í¡>©k>¼_ ?¦N°;Ëb­;(?¢×5;fA;vð>b"<â;6?Ü>Ä\Á>¦?]>kó7kó7#ó>äz>´E)>0¸=?HL>¼þú=uy"?±z;¤;¥ö>°:Ã±:þÉ>Ú;·§;¸%?ÆºÇ>ÄÑ´>åb
?L¢>å7å7#ó>¶Ø¸>E¨s>Ê5B?×>)°c>Ë#?rb<«Ä<Jý>æ&:Ä(;
Ph>¡<o­O<2*?üß¸>{¢>u?±£>^7^7#ó>Qw¦>âeZ>{ C?ãJH>Sõ>¢&?e;üz;Êµ?0G:H¶;[>Åº;¼;x-7?¿>9£¨>G^?2¤>Ø37Ø37#ó>ÏL>¦P>DQ=?)¨w>B>ø"?¬;
Ë¾;ÊÊæ>b¹:ÍÇÿ:Ú>(<A<j <Ú!?gü>`Ú>zå?[¨>QI7QI7#ó>Ú[¯>eüg>ØA?5¬>54>âµ!?Fm³;³;©L?ü_N;©;~±1?@P<¨ðL<J/?°'?ú>ö?©>Ë^7Ë^7#ó>Å´<hww<0¹:?è Þ;$÷²;	ß?eÃ¹÷þ
:BÎ¯¾ë¸>4:Ò½Y½q!;MÌí:C¥)?Ñû=Z=[.?¯>Et7Et7#ó>ÜÌ>N(>ÇvI?×æ>ZmC>L2?¼åØ;øÉ;«u	?N*=yí<;»7?Z%<Ðò;	0?]NY?5'=?
?ý±>¾7¾7#ó>æ Ï>}>>Ç¤A?kþ²>'>+e%?»&<k'<«þ>©®":ñØ:Eø?>I<@A<r{2?n^?ÄR:?HÎ?±Ë>8787ë¨
>ií±>íll>¨@?û~­>ëÛ>þ«$?­ß ;¡l;¤?¦ïä:Þ);|È>2Ë<Å¶<Åk7?P´><>ñ?£Ó>±´7±´7ë¨
>è>ÞSS>ö¦;?­Çe>]­9>/g?lT;P0T;ú9?DÉ¿:Ýp	;Á²>îZ¹ë7¥Ù¾Dà>jÅ>h?WÔ>+Ê7+Ê7ë¨
>½@m>J\ >(`=?Ö×'>Hr>²$?m;ÑÇz;,?·jÒ:jëW;Ïyy>¦Ì´;&e;êD?4ÞÞ>RCµ>0a?æÚ>¤ß7¤ß7ë¨
>Y">hæ?>åF<?B>>(¿>nÔ$?jxÃ;¤Ê;õðö>¼5®:þv´: ÷>
Û»¸kë8ô¾8ó>pÒ>2?Þ>õ7õ7ë¨
>ÅùÝ>þx>*^??Õ0>å|]>ç0#?¯à®;Uö¯;lþ>V3;Eì#;vuN?Òæð¹Àøê8¦è3¿¾]>¼¥t>º?Sá>
7
7ë¨
>*¯®>h>tI@?!¥?eÇ>i*%?yO"<><?;«L;â*?»¤9Øçd9z_3?¸l?u@G?·?7â> 7 7ë¨
>o->pë=ì¯<? >Éz>O?÷;h¥.;¡äØ>µ¿{;®E;/Êq?êõ5<´r<"è-?ÃC<:)<·Î?^ì>5757ë¨
>ÿ¡>Eå[>[<?$µ>ôjï= ?eÙ­;÷ï½;ðPê>Ïn<7Cã:çhT;K<ÝZ<?'?~?§éé>¯I?ù>K7K7ë¨
>ýÃ>Pù|>ïìE?í>>N>f&?~Z°;?´;¨xú>¤Î1:Îà:ÐK>6<4Á<ÿ1?IÀË>E>§>ÿð?>~`7~`7ë¨
>òA>AC>7?}À¸=]=Td?­;~);ÕÜ>^=åç5=Ê5?ðº¹eF9ô"?k½ü>éÚä>á[
?>÷u7÷u7ë¨
>gµ>ê,>@?Nª>e[>"$?ÕcK;gyt;úÔ>½':äô:yY/>­Mh<¡µ<OA:?+>Ø¬>íÜ?j>q7q7ë¨
>]çÂ>¿j>«J??±'r>Z¨9>ó&?·Ú;=þï;Né>-Ö);£e;ªÉ½>õNá<p
®<3;%?)0h?B+I?¥¼?>ê 7ê 7ë¨
>5ï>>7>óç=?»O>Â&>s?E};Òæn;[?²miº¯:<ª¾7@+:CÎ9Zà0?IÎ>¹>kQ?½>d¶7d¶7ë¨
>ê> TD>ö<?¬±=9ë=Ââ ?Ê­:¨³É:Y8Ü>ôÚA=k	=³5?¡8Xúz9A7?D>DÉ>ýÿ
?>ÝË7ÝË7ë¨
>ª-¤>îVY>êaA?GêH>Ýy>'?á;3£;½ø÷>
+;/;óü>{E<(âU<Ù4+?´û>mÓ>? >Wá7Wá7ë¨
>´/½>jÃy>éA?å<¾>"Á>/í%?áô;Xö<ûé>c"b:£`;dÚ>üL´<@«<sº0?ØÐy?î^?ë?ù">Ñö7Ñö7ë¨
>°%>÷M>»;<?¨ÛK>JS#>Ä?ºJ;;ö];ÃÐé>¥;aYî:¹À!?M;eÙ:@8?ª¦>&m>à0?9)>J7J7ë¨
>_Z°>pk>±??ÑÙ:>J#>ð¨#?õt;Àø;üMè>J@;åÔú:S@D?°.@<Ç<q+?·\Ö>ÅÓÀ>K?£*>Ä!7Ä!7ë¨
>{½>F$y>Ñ²B?"¯§>Å>h¨!?lÆ\<>¾j<`Äð>_;ÀG;d?Éë3<ýf<úð*?&?Cc?"?q2>=77=77ë¨
>H>3%<>7:?>Uø=S·Ä=!?lw;ét;
P?Ýï):(ó:Äé2>®B<ÆÈ;|"?ÑÊz>Ó§Y>¹|?¾9>·L7·L7ë¨
>zaË>Mx>[I?óH?âöè>|>&?ÜX<>
<pF?©ìD;óz~;¸Æ>Z{H9F9`9ûï×>I
O?è0? Í?¨:>0b70b7ë¨
>+À>Ê5K>!§<?Á5>¾Q
>	$?³;ú);ÃMñ>É¹Þ¥:Ñ½¥o<9Þ;Ø+?ê>£Ó>0
?>>ªw7ªw7ë¨
>+¬>Ñà?>µ®;?$>.è=¥I?éSj;;bSâ>Ã
·7í4:<vô;ü`·;¥I)?¼>½R>>P
?>>$7$7ë¨
>h>v3W>Ò:?-úD>h>-?Á; û§;»×ë>¡×:wi;¾>µq3<¯×<«A.?zª>èL>á
?,@>¢7¢7ë¨
>Îç>x>0°N?ESø>Ç´>w0?§8<
<ÌÜö>Hn:ÏÅ;)i>'¡<,B<¾4?U¯?PzÜ>°0"?ùa>¸7¸7ë¨
>Kñ>µ/>¿ÝI?fü?=,Õ>Éé,?°ú;fä;ép?Ì¯:²F;ÖsL>m_°<Úq<9?@t?ª°N?Ò#?e>Í7Í7ë¨
>&ë¾>ÀÓ{>B?ZpÉ>>Ï¥"?hi<8^<÷q?arë:
.;Ô&­>Ñu<h]W<j.?õ?>{?g?e>
ã7
ã7ë¨
>SM]>J>Ûy;?45Ö=¹±=º^?ÃCE;ÑM;O9ö>k
=ãYÌ<æ,?F-:`p9óE?©ôê>®+Í>?k>ø7ø7ë¨
>[ðÙ>w3>tA?ÁV>âHL>D×%?ÿ¹Æ;!>Æ;úO?£Ê;H»;$÷ï>»¦<çwk<Æ»4?*}0?Á+?·n?
t>ý
 7ý
 7ë¨
>#Õ>ø¼>ézJ?mZß>5©>¤õ(?Fù­<ÞÄ«<¤?/¨;p»z;,?&p<JU&<Ü8?ryõ>)ÊÆ>d?¤|>v# 7v# 7ë¨
>¬Ò>UÒ>C?õi>Û83>'?¿Mø;àó;S?Ér:ãæ:Ò.>c
<£N¾;¤s8?S
`?¾@?âÊ?×>ð8 7ð8 7ë¨
>ve>@	>3{U?,Û?Ä\¤?g *?gþá<ãÙ<ÛÂ?dUç;Ws;ÒÝO?.Ã÷<èÐ«</Å8?º@¯Öø?0'?ª>jN 7jN 7ë¨
>S{»>¯y>s9@?pð=7D»=JX$?ýRÇ:îö:N¥Î>Hwí<8â<ÄÐF? Ñ	¹äs9ú?R>¼RÜ=Û?>ãc 7ãc 7!>×=¥>U¨\>Fµ??ãé>;!ñ=w$?|Be;G#e;o?ØáÖ8s!;Å\ª<Û<Cb< /?> b>?Ò¡>]y 7]y 7!>ç<7b£<cý4?Üs<Éâ;à?^:~dP:p& >»[Ø9]É:¥©7>fÑ±93þ9«>g¢©=r=R?Ñ§>Ö 7Ö 7!>\µ>Gtp>m=A?
¾K>àÂ>N%?T;Ü;öÂ
?+ ;ä½;·Õ	??V<A'"<5Ö(?Âì!?¿Ã?Ë=?b®>P¤ 7P¤ 7!>^>A>@?¹
n>þq;>"?ªÎ;]¿Ö;%]ö>2;«2
;O?¡d<´¸×;B$&??öú>R¹?²>É¹ 7É¹ 7!>¬Ä>åJ>9þ;?kÀk>¢Õ;>6§ ?ûw;Qèo;9?{#:;hè:.­>ù<ð;ía´;ûg)?B¶?q?g?´»>CÏ 7CÏ 7!>Ô¦"=¦6ä<£t6?m<ç:f<È?Åkô¸Æh;:Wð¦½ÿ9Êõ×:=Ô¯{;ÄG;Ív?%ù¦=ìâ=?MÃ>¼ä 7¼ä 7!> ©>ðg\>
pD?V§>WY~>¥l(?¨g;×Ù;2?Bé:äÑ:¹?ût<Ñÿ*<k6?]û>áÔ>uv?íÓ>6ú 76ú 7!>ú[><»8>Z>?¹A>m<>oÂ"?ÂÞ³;Æ;äç>»°9|Ïµ:ºgX=¼c<æ-<Ï¤'?¦®Ç>¡¯>ª?éÜ>°¡7°¡7!>º/>2O>ðÛ??û÷¢>ÿz>~&?ù<!<}õ>Ã³96Ñ:ËËÛ=g¤<$T<ÏN,?¯?8i?~?ëß>)%¡7)%¡7!>öôx>£)>Oä;?eõ->f>Jz?ør;¥Õ;þßÕ>Ö49;{ø; -?ºe0;aÀ
;OÌ?ìs>°ë>[`?-æ>£:¡7£:¡7!>T¼>¢u{>*»??·ëv>¶?>d%?:²;Î>Î;9Ý>#¢:VÑ;çÛ>8	½:ðr¡:r£?/IP?;ç3?®1?}ì>P¡7P¡7!>Éåª>[b>kGA?Ç®>ËI>ÅG'?d¢;QE§;Îø>D¢:¨
;ª>­b}<_w;<÷B,?qÆ.?®´?­?6ï>e¡7e¡7!>pÄ>p>åªA?ì?u®Ù>)+?ÞÆ<iø<µIò>;[Ö0;AÖ>ãÅ<ÜöW<[÷0?ãK·??*D?qõ>{¡7{¡7!>.>­à2>YåB?²t>¼O<>hè%?5è;Vo×;é	?GoR:QB-;ìv>«<W9t<çÅ2?Zµ¸>¶>?Rö>¡7¡7!>Ä°>¦4l>E??GO>°I>3f%? TÇ;z±Æ;Èh?%R«9àúÔ:íÍ=ã·9<«ü<6'?ó"G?2Ã,?c?ø>¦¡7¦¡7!>Ø¥>]>Õ[??`?>7
>å[$?à=;áY;«ïß>;ìä:ïÕ&?É!w;Y&0;B3?}®>n>%?`	>|»¡7|»¡7!>µØ<Ðì<B:?w<åÍ;JÛ"?T{¹Æ9î.¢¾ÿìº0·¦:a¾\QW;g\(;ól?KZv=¦^=§?ä>öÐ¡7öÐ¡7!>>êL>µ¸<?ÔDÎ>L
¤>kó ?Ôö;Ôy< 5é>òJ;1Ò;ÝÂë>úø¥<ö¼}<8+'?{\?÷ÛC?:?`>oæ¡7oæ¡7!>«>à+O>(T>?º·W>Î+>gö ?H-;2H;Ç?Ç5:þ;#ü>-|Æ;;>,?\°Ì>ï¸>^¬
?:>éû¡7éû¡7!>xn>r1>:?VU=`´X=÷?W©;7ÔÓ:`>1?TÌ;Se;Äæ-?æZ¸9ü>"6>8Ýt>)¢?Í">b¢7b¢7!>¼¢>¸¸\>uû;?î&>¦>Ïq!?çÉX;0÷a;uõ>Id>9³=^;?xÒ:pc9qéB?¶¿=?çô%?ÁY?:)>Ü&¢7Ü&¢7!>;Èd=4=G:?|g<	×8<z÷?Æ
z:ÿW:·.?ß>:k;ìøá=\	;bÎã:¸c?Çj>Lº
>>D
?þ*>U<¢7U<¢7!>ó>£>~¾]>úv<?Ùs>£E>ö÷?Hw;÷£;ï0? (:ªVÀ:<²>ü)<{þ;Õ§)?Ê:?¥qê>®K?b0>ÏQ¢7ÏQ¢7!>$ú¥>çÄ]>¥??¢¹k> 7>ÂP$?-5e;yÒ;¡kÍ>l:q0(;zæ=·Á;#:;Ú3? 2>îÃ>Q£?7>Hg¢7Hg¢7!>
]Ì>g>'0A?k
ø=)óÀ=ã$?Fæ÷:b; ñ>0=Bì<ð??¸[>9P#90<?oÆO><h->^^?º@>Â|¢7Â|¢7!>a¥>e
Y>ªB?k=>ÜÞL>ßý(?i;;ÓÔî>_È;^-;gÊU?	,z9Ý9ü<É>>k>SÅ>2?äF><¢7<¢7!>Åã¼>ax>g¯B?n¬>ûñ>*Z"?`Ü<^<H
?4Ys;ð>;"#?¥<vÅq<i4/?&¼1?ùg?âc?EK>µ§¢7µ§¢7!>2§>½4[>º C?s¶Z>)u(>/&?õ;<nqî>	â¢;ÌHH;µ1P?pÑ<9Í\<ñ(/?Ï³?±Eä>Ë?P>/½¢7/½¢7!>§>×5b>=?¤>iE>×O?ø ï;¾<ê¿í>½;Nø;n­?K¢<èq<O,?4ä#?ûº
?7?÷S>¨Ò¢7¨Ò¢7!>¬Ú>Ìf?>';?Uö>xw_>®V ? õ;ò;}áù>Ç½ò:¡ÓÛ:¹W
?»<~
^<>ð)?ÂÀÝ>ÊÈ>Î\
?¬`>"è¢7"è¢7!>¤>LËJ>Q>?Ì{7>N>Á?1BÚ;&XÑ;Qs?nÅ·:¶bÌ:.æ>þ8<ëð
<¡)?(î9?6%?(Ë?`b>ý¢7ý¢7!>>ÌÍS>}ÿ>?>¤hX>ÔÆ?#gª;7Â;Àà>6¾: Ê<;54>ó*<.<S(?#)?°Vè>¢?ne>£7£7!>a=Ð>ö+>ú0E?×°>T>&?©ç;´Ìæ;-z?cè|;
¦>;àÌ)?¯-<±Bñ;A8?Á-?ø>hq?Îo>(£7(£7!>ÿ>t%N>ù<??+þ>#Ã>X¸&?W±;Ñ{·;En÷>ô:áø ;5kÂ>ß¬9R8éI?2"?ò?²
?s>>£7>£7!>Æ®>¾½V>[P?&s?Â7?_)?IÆÚ<vÑ<á¥?¹Í¾;FH;`p!?w¨<g<æ9?!@;Ôø?´¯"?t>S£7S£7!>ç>±f3>ÒíA?>§É=Üý*?äÆ(;¹C;oÁÜ>´®;\R=;GÒ8?<\ºp<ÙH)?y"t>UQ>Æ?bu>ûh£7ûh£7!>zò>ÒÓ;>æ`=?Y4î>W²¾>lã?ÎC<<; H<ÒÓð>Ñg;NaG;A?lÁ<§<Jß&?WC?4-?Y5?R{>u~£7u~£7èH>í þ>öÜ>
N?]ö>3}·>7¡+?lw<½]<+Ó?l|V;ò;'Î>øóO<¿<|;?G8?Ì9w?¢Ã!?í{>î£7î£7èH>ÍIä>Úý>'H?«>ð>%?C¬;çì;cü>Åë;¹Äb;ø?:¤®:Â0x:é??Gq?hG?/?×>h©£7h©£7èH>¢y¹>çv>N÷@?\j>Ä9> "?NÒ;öÂ;V
?áÚ¹ÿû:ºV1¾³<we<¨Å1?'W$?ôÔ?©»?a>á¾£7á¾£7èH>J>ýÊ	>þ¶;?¦>>z¸ ?²®;ÑÕ;Èúç>?\9Õ
Û:²=¹«;Îb;¹?±(¥>sH>ñ?²>[Ô£7[Ô£7èH>XÐ³>bn>ÌA?+°q>O;>5T%?UY<	M<Fª?Nvò:%÷;ÑwÄ>ê¢<4Mi<cÑ1?]ó>ÇÜÊ>?¨>Õé£7Õé£7èH>¢É³>>n>dû@?@V>ª&%>O&?4®¢;ä(ª;j¿ô>×T2:ö9;ãö=weD<Ñz<æ@#?õÁ
?ÊÐó>×?M>Nÿ£7Nÿ£7èH>Ã£¯>ý+h>wªA?'d>xª2>mt#?ì;éP¥;Õ>nó¼:È
;§®>¢O<«<½è(?ÂÆ?°?¿?¼¨>È¤7È¤7èH>é>1O>Ü=?&]>æ(0>ùù ?rõË;½ëÊ;§?1n:ÎFÎ:¥>{~<@<Í8)?ÿ?H?©?´>A*¤7A*¤7èH>þÀø>^u>
U?g²>W>+[5? S<#î;M?8Tx;qR;UM?·8@M9î¼>j~?.<?
-?Ã>»?¤7»?¤7èH>î;Î>à>âÛ@?Õ×>%W>­e&?ôB¹;®ò­;;S?!¹Ã:g3;L¹>2>T<_<çÞ*?Ë/?ß*ï>1?Ê>4U¤74U¤7èH>IJ>`	>g{<?ú'´=Íé=W~"?×÷:Nî:r=?Él=ÜF=gY7?ÀÌ9@«7Õ=?OÎ¯>oÝ>>`?ÑÊ>®j¤7®j¤7èH>c.ª>¨¸f>¯Ó<?)ÆJ>H)">¦ ?þâC;}ÊG;Nÿú>¥Q<å¿;W1;?7Ü¹;¹Á;Ñ(?i5?($?» 
?!Ì>'¤7'¤7èH>0Ë>Ô¿>±PA?"*·=ù=K#%?':®Ë:NR>
:=|þ<&/;?`!µè}}9ù¦?®X;¢Ý;Ì?%Ñ>¡¤7¡¤7èH>|`>¨DB>??­>
x>*Í$?	ó;ßsú;Yvø>àS:ÚF;T©F>ê<C:<Ë@0?@«?¦e?À?ÎÔ>«¤7«¤7èH>è´>~s>2>?õ68>
q>ê>#?![À;¾7»;S?¢Cl;V÷æ:§ï?ú`<#ïK<k³0?qã>ö¼>)e?4Ý>À¤7À¤7èH>>/4>.ÅH?ú¾?¢ÛÈ>Ú£&?ÊVo<g{{<£ó>t~;Ð};Hô>B.=
µ<Õ8?£C?{?ç?'å>Ö¤7Ö¤7èH>EK¾>(>">?±z>­ôg>¯t?<â<¶Eû>AÚ:):;¿>X­<p¡<ð*?zÙ@?äÔ%?°Ú?\ê>ë¤7ë¤7èH>6d>¶N>®A?
¤>¢\>3#? ´#<6<å>Ex;Ü;?ßmq<]ä2<CY,?þi?ð´O?¡ï?Ùô>¥7¥7èH>´"°>Ë1k>w·??§>H.k>³h#?-¸;kÉ;@þé>4G;ä;Ùï>rd¼<	<¬*?Nè+?»?Ë?ñ÷>z¥7z¥7èH>Uæ¼>Í~>L>?ÀãÆ>Jt>ô© ?hÒ;
ië;ÅÏä>Nè:eÜV;`d>Êüµ<ë<Q¤+?Ò?{Ús?GË?kü>ô+¥7ô+¥7èH>~´>Ão>ø·@?´>y>ñ#?
Të;ñ;ªßù>x\;é,;CÅ#?Ä<iO<~¼,?û8?ámß>²¤?â>mA¥7mA¥7èH>Vå>`Ó>¡ÏV?ÂX$?ôÈó>Ø,?%£<Ë<IF	?×¨;¡K;`¸>%å=nÄ¶<|ÄD??±÷p?pÜ'?>çV¥7çV¥7èH>)>nYN>îtE?«v?àÛÌ>àG)?[<íN<©]?â©W;I`;uØõ>+<â.=<ÐÝ4?=O¼?é ?/ ?">al¥7al¥7èH>¿ó=4Í¨=<S8?ó=uý<¦¾?ïHJ:;Ö:¤¹q>d)Ñ¹ê:bõ.¾4<0S<µR%?ÑU>F¹C>fÕ?>>Ú¥7Ú¥7èH>Ë.>¬Z>w:? JD>Óî>©?ÀL<?$<+ì>7í'9,àÃ:Ñx[=*Åè<ÃÏ¬<`ö+?L?!'?/?ã">T¥7T¥7èH>G>°¯I>"ã;?vYE>Õ>Ú?[x;P#;qÿî>::Æ¤;nx>2Ä;ù1;j%?£Ä?¾?¥®?ü%>Í¬¥7Í¬¥7èH>TD>ñ»>ûM9?sy2=øÂ=1è?@;ä:Ð°Ò:¨
?¤î=Þ ?=È6?Ìð:¬®ç9.0?`Ã>÷¯>·ë?Ë,>GÂ¥7GÂ¥7èH>Æ>ð>W=?ØY>xÂf>Õë?òG<¹><êä?h²9g:Â >Ý~;Q8;.?lF*?+?È-?Ì;>À×¥7À×¥73>ýO<Z <$5?Óú;ÍÈ;ÜO ?Ã:eåG:Õ¬>¼¹æµ:iÉá½{y;ÅÂ;;íR&?J=±w=Ó?!?>:í¥7:í¥73>8íg=RR"==ã6?=ÕÓ=L?·Í~:tVd:Ö?6]À:/zÿ:øÁÀ>ÀÀ9ðïú9­Ý>Êµ:¾À:.sñ>îU>³¦7³¦73>>¦
I>{$=?ä<I>!>(à?Ð;EÃ;ó>çL©ºVùþ:Oû©¾g+<¤C<Ê{#?QC¶>ä¦>ÇÉ?]>-¦7-¦73>­>0vc>1ºB?Ã?SÂÔ>&"?Ù<aaÎ<<?âx;»;rT?±zí<¾d­<Ôw/?Ñß?Ur?rî?·n>§-¦7§-¦73>{¡>DZ>Î=?÷hk>»:>¬û!?¤¶c;áíq;õð>ô)Ê:(Ñ:ùp÷>SÐ;±?;­7,? B>->z?¼{> C¦7 C¦73>måÄ>*ª>vj??XÛ>k#[>ó$?Pm´;¢¹;[Ñø>Î¡¸Ã;O8¼+.<O
<Z$?pò>F¢Í>ó°?}>X¦7X¦73>Å?r±>ÉU?ÊóÁ>Y>-?.ÚN<ú3;<fo
?\û;_ûg;Ú?¾Ïl<$<;8?v`'?ºí>µ_4?!>n¦7n¦73>¼	>dëO>lm<?4y[>á.>âê ?µb;!»;Ûj?};)ºÍ:FÐ¾í^><·Ë	</?-C?ñÈ?ìã?ù>¦7¦73>;Pç>¯>H}D?iô?e»>Wþ6?Û<	Ö;Ùç?W;P%?;Å?B<z¶;>F?=?ÛÄ]?÷õ?Ã>¦7¦73>×bò>>kT?× ß>3>O =?7_ö;Ý7ä;.
?Îµ;æRs;tú&?ôÄ<bCW<êyh??²ª>$@?>®¦7®¦73>gºÊ>l,>®+=?ÜPõ=ÐÁ=="?ÃT;È~*;8Ý>×§=ÙÁ_=@?8ß¸9 p]9ðA?ü*>:n>)?½ >úÃ¦7úÃ¦73>mé©>=`d>Òv>?ñZ>kg/>}Å?Y½;Nª;i?¬ºñõó:º¾¬Ê<U]<?Õ,?Â0?cK?û?à«>sÙ¦7sÙ¦73>ÀÄÏ>c>HýB?T&?Qü>¸O(?>m<<¤b:<åf?ÁÅî;PÖ;|"\?a¼g<à%<%3?èuW?¥ì(?C#?Ê¸>íî¦7íî¦73>ã§>¾h]>>B?UÅ¾>x>÷$?V>ö;u4æ;úê?Ù?;Kvs;:$!?ÝCµ<<ôÏ)?D1?-Î?k?À¹>f§7f§73>oò|>Vg+>å<?FS>Rð=º! ?¸j;õN;+?o¾t:eA:Xü!?½$r:k²O:Ø¯?nr??k?§»>à§7à§73>B4¨>[Wd><?ýü7>î>Ða!?³:;fÏ;ÿ>`;Ðåî:(¤?
ä;0)¦;g\/?Û¿ù>íÛ>÷ä?Í¿>Y/§7Y/§73>$µ>6q>~É@?OiH>±>A;"?È¶;!Ú;ÛÜ>_¬;=½6;âÜ>ZE<øC´;c¼4?«?e
?2?wÂ>ÓD§7ÓD§73>½cÊ>W>ÚÕ@?´M>üì>ë$?
×²;òª;Eé?yÜ;IÅ;ÞÄ?ÎY<ëÖß;*?ã9Ì>vû­>(@?,Å>LZ§7LZ§73>Í(²>>ûm>	¦??'	?>m >.%?9Á;ÁÍ;¹¯ð>"h;ó%;³lå>NÔY<ü#<æy)?y©2?¼9?b?Å>Æo§7Æo§73>¶¡>¢Y>Ð7>?Øb>xÏU>Ç´?!Ì;UÀ;Ç"?Ù²S;ÕÕ; þË>
E<<û¹)?¨Ñþ>sÖ×>
?cÈ>@§7@§73>e´>ïk>&dC?U½3>îæ
>Ý¡%?uÌ; ¥Å;}?o×;h4Ö:Ñ
9?O*<Ìõ;d1?B?í>Þ°?MÌ>¹§7¹§73>äð¤>øDV>E?rê>õü¨>ìª1?ëü<Íï;9?7áã;;·X?
<Ü»;¡¿=?Î$g>Wo*>ó-?æé>3°§73°§73>?®Ë>u>/A?Fû>¢þ^>Y?%Y<Tõö;Ý?àÚ9þÅ:'
>@í<øOC<I#0?}{|?A;[?ïi?#ì>¬Å§7¬Å§73> >«±H>\??14>>~?Qsb;É[^;[?}¶º:¥¤s;°.D>)È®;tà|;É1,?x$§>3>Ms?ó>&Û§7&Û§73>~y>Ús7>=?M#>*Ï>´Ë?
<;¾e;°Îð>I×9å:Hã!=½Ì;
;*?ô,ý>>á>ý?!>ð§7ð§73>_£>Ï2>!>?=x>öS?>*ì%?¦Z¶;/Æ;Óë>¸ ¹9Jð:aÃÅ=ùö<WcK<ù+?çÉ>OÌª>e?û>¨7¨73>¬«>Ji>¢<? 
>V÷=øM ?cn;p;æã>®ïµ:wà;9{>Ó¨â;[¬;HÑ&?8é?6
?R
?>¨7¨73>ÎÖ©>}[_>©B?Û×>xD¬>c ?JÓð;ù½ð;U?æï/;ý6;+g÷>õd<f~l<+?ÞÔ? úm?[?â>1¨71¨7ó>GÃÂ>Ï|>J8E?å¢ð>½>d"?*3<k¬;<>Aô>ÁK);ÿ%;d?¨?|<±0<Ý?6?iª?HÅ?³£?É>F¨7F¨7ó>XAþ>Z¥>ÕD?ì[R>=b>³+?'æ:¢ ; cÀ>ôg=¸]9=Ü%\?`j9¿c9hÕU?~©×;)Ë;ÈwE?¼">ÿ[¨7ÿ[¨7ó>sxÒ>ÙF>ÔB?L(¢>Ëï}>y#?ÿo<b{<31ó>K;Ò';¬­Ó>(ñ4<+Ý<Òý1?½Ù?­ê>a?ô&>yq¨7yq¨7ó>+>$`1>³P?d?4'W?],?p6|<N<´åü>×³;ç};¯5?K$=ýá<Î:?ÚºÊ?=¨?ís?Y.>ò¨7ò¨7ó>e>|¯H>ÄóA?gîÎ>²ã>Ô¨%?¨{ï;ð<vèë>ï;-þF;â£Ì>nd<é)<ÊÀ6?µ·?ÞY[?á9?#3>l¨7l¨7ó>An¿>y>ÍZD?_]s>;>#&?¦n;ãY¦;|ê>àC;¦è ;ÓmÒ>Îß<Ñ¨A<¬O4?nS6?ì
?Z?ÖM>å±¨7å±¨7ó>³>¶tI>ú:>?¼Á[>ÖL,>KA#?¼±e;#j];WÉ?.qò¹I%±:d./¾Û;IV];5&?>©Ø>ô?ëP>_Ç¨7_Ç¨7ó>Ä>µ:>`:?ÐR>Mp&>Õø!?vM;hE;¤#ì>·¡h¢:òæ»àn<x2<*?Y
?àm÷>i?HX>ØÜ¨7ØÜ¨7ó>}Â>óÈ>q??qº>v>6ÿ"?ÞÇ<í<<t?O(9D1á:'¦=­¨<¬Bv<X.?²/?Þ`?l?ÃX>Rò¨7Rò¨7ó>y¤>{ïW>\uB?
Öå=@³=å#?Ó;¦§#;ûà>@z_=U%=Ïà4?P§Y¹àò¸+?ÙòU>OP9>[Ç?_>Ì©7Ì©7ó>ø>mI>P9?]Ý>&8ñ=Òì?Ûªs;Åï{;ñ÷>f*H;!I&;U?
¿;;?V$?9>¾m>ê?þb>E©7E©7ó>I =F==¤®B?»­D>á>Â+?«6;ô ;â?";3\;­À??;+QL;º.?H9;;óü;h ?bd>¿2©7¿2©7ó>ÈV­>ó0j>"{=?ñ>1âì=¨ö ?òù;ÿÀ;>}þ>=:Nùâ:ÌR¨>.a»;j;«õ"?Z	ò>@`Ò>lC?°p>8H©78H©7ó>ÖðÀ>Øi>ª8S?%ô>vì»>|F&?UÇ<Í<éz?O[Y;úè;6Ë>Iû=ßz¯<Ö??«è ?[òû>_#?¸y>²]©7²]©7ó>ÿ­>ÏÐb>\[C?¶h>æ».>x*?Â2;8G;s´å>"<¶:Aå;>;o7D;HI4?LÌ%>»>~à?>+s©7+s©7ó>~mç> r>±åD?Ô>êÐ¢>© '?Ê<"m<¬¬?Ý$+;+_;*Þ?2<WM<U.??
õ>á?B>¥©7¥©7ó>	T>í4X>&§<?Z>,>k "?sÝ;ô<ì;Âð>0µAº¢Ò¤:n¾º¤<{z<dè&?',?}?Ó#
?&£>©7©7ó>M¹>O>=?\Æ>T>¾°?;2?<b@?<íÿ>X_;V;?äò<?UL<L¨-?ªzþ>pÔ>ö?©¦>³©7³©7ó>5«>òf>ê§=?bâw=	d<=l(?6¶:]¬Ò:NáÝ>¬É<ë<8j<? >Ö8È¸8`É7?Õ=Ì¶= ?ó¦>É©7É©7ó>m²§>oBa>>?KÈ>r¢]>åë$?¹d;sy;*»ê>)Ë¯:«7;¯{«>yy<·ûÇ;i;'?ùæß>:Å>ñO?¿«>Þ©7Þ©7ó>%hè>Uú>7	E?Á >%¸O>»Ä'?N«é;Ï!÷;Ó
ò>ÕÄh9îàA;ô¬=ãÎ;;×Ù:?WA?Û_!?¿?C¬>ô©7ô©7ó>ÃÂ>ÚÙ>Î=?éy>3A>ò¾$?gj¢;Ó¸®;
øí>m;;{;×
?ùøe<Ï8<JB9?Óú><¼Î>3L?ÿ½>~	ª7~	ª7Ó>jx> {$>wA?ü«>¥s>Â!?0¾;\÷É;¢ñ>lT;iø,;vP?ùã;Ì¶U;´5.?é8?\Ç ?ð?è¿>øª7øª7Ó>`³>"q>]o>?Jm>Â<>Gé ?u´ÿ;«

<í>ØL;eP¯:þE?ùnÞ;%-°;Tö!?²)?³s?M?òÁ>q4ª7q4ª7Ó>wï>O>ÿG?}?ñ>Èf¶>£K)?AL<F<¤?R¯:v5;Y'w>:M<g°;h_=?±Ó*?¯?»ø?aÉ>ëIª7ëIª7Ó>ãÛ©>,¶g>ð©;?y/>¥>MÐ?«À;w´Ä;#¿ú>l½ºôW:æ`¿Gàè;[«ª;q%,?\?¡.b?á$?ùÉ>e_ª7e_ª7Ó>M,£>}~^>ä¾;?Ñ>¢åV>Ùü"?ß;À¥;ôô>Lj½¸Å¢:ÔÕ½
]M<6Î<)}4?¤¹$?¨a?L
?Ï>Þtª7Þtª7Ó>ýZº>=æu>B?>YQ>æ?¾{ó;Ùkï;ó+? ³:;
YO;Éæ>e<kü<ÉÎ6?x¡é>RÅ>¼?¹Ï>Xª7Xª7Ó>û(>ÍI>ä|>?t>¨A>®!?i2ª;C;Ê
?Æð:J;çôr>8?e<o)<
2,?L-?(Ö?X0?JÑ>Ñª7Ñª7Ó>¾>[@>"ú9?C>Ý6å=U!?¿^;~jk;ê8ò>u¹wð°:
!Ì½ÇXK<z<c'?!ßÝ>g@Ç>ü?×>Kµª7Kµª7Ó>hú§>ëb>Ç=?!>ÄVú=Ã4%?¡ù¦;C9ª;Nû>e°:º';Õ>Qd<´!<3?±ù×>H¸>?ÀÚ>ÄÊª7ÄÊª7Ó>3U>!ÃM>=?æU>Å&>ñi$?ä¢±;M°ª;Å5?êë2;ºF;|æ>g¥<à[j<-¤*?',?KD?I«?­é>>àª7>àª7Ó>ÌÑ¯>7b>8G?Ãn{>ÿ2@>³r'?Åóñ;|JÝ;só?:Ä:µ¡0;+3>Mý<\i<Ï.?qo?OôÛ>x#?Ðì>·õª7·õª7Ó>¸>ÅD>óD? ?ì%ç>I×'?7=
+6=ñõ?µÓ;ÀO;ã?1Ì<Îã<
y7?â¶?F?¿ÿ?úô>1«71«7Ó> qÂ>L(>|4B?^¡>¸_~>¥f"?ÔÓ;Ùâ;ôÀî>4éO:G ;¬½%>V<<c1?J?Ü0õ>BÑ?¶õ>« «7« «7Ó>DÆ>}M>¿DD?ÕÏ>õJ>ù¼#?Ýû;²^×;¸°?34;Q17;ÚÑû>-ÕW<»x<®92?Ù^%?µO?'È?lÿ>$6«7$6«7Ó>«­À>Ç>A?¦5>^Ta>¸§*?X>;¡;ñù>µ2ñ;Ø®«;ãÓ3?µÎ;n?;À»;?rzí>µûÆ>CÃ?>K«7K«7Ó>¯­>Êoc>ÈmC?×?kdã>Ã¡!?èk<<mÑü>Z%;¶Þ.;÷[ò>¨À<Y<ë,?M(??ÇÈ?ß>a«7a«7Ó>¨>vÕb>ËC>?t>]Ü[>`C!?ïAË;ì-¶;CÏ?P;\J;äß>Z7<DÔD<Å,?-4?÷ú>z?>v«7v«7Ó>Ó6Ý>p>BÁH?Zõ¿>gÓ>X'?æ¿;Âe;{?aGÅ:=;f:>m:*-:/?{øO>Je(>Þ?>
«7
«7Ó>{Y>! >®><?Jú&>¹
>U¦ ?àT.;Áq;Æ¸>ñù;Ö2;Ç<ß>FÒ;ùF¡;Aà%?Nz§>X>3Æ?û>¡«7¡«7Ó>ã¶>¡éU>YßZ?æù>T´>
Ï0?#Ï¹<e$§<¢K?à;rF ;qò^?Ç'<÷nß;(«@?À#?`áÕ>ÿÿC?%>ý¶«7ý¶«7Ó>×¾>s>G¢H?kjµ> ±> n'?+Ö<zã;Í?É>;Ó*;¨Ø>à<ÑD<4?¤@-?fO?ñY&?>wÌ«7wÌ«7Ó>d)@=6`þ<}cA?¹~>Ìø->fB;?±:ÃÞ:»©>ÊuÖ;üP;?ówb<!Ä<ÍC?ì&;@;~?>ñá«7ñá«7Ó>¢ØÇ>Þ> 2F?j¨ð>û¢·>Ô¾'?Zõ<yñ<Ê¹?îº;ðw;Û"?NË<ò<nÄ.?Ât?zÌE?Èc?Ë>j÷«7j÷«7Ó>	I>N§4>$à<?Y²×=þ©=÷i"?ú;(h3;·ÛÌ>"ý0<ÓùÁ;Ïi?A®9dü:]«÷>Zæ>±_>J?@#>ä¬7ä¬7Ó>×ÿ>	eC>sZ;?]&>âõ>}4?;iáv;úh?P[.:Ï:W>«9pLP9·÷?õd§>V+>5?§%>]"¬7]"¬7Ó>gÌ¹>°x>B??´Q>]Ï">oe$?Y&Ö;à®á;Ùêò>AÓ/;Ó;b ?¸1<ÚK<a±-?yE?¸D0?Ùe?Ø0>×7¬7×7¬7Ó>óÆÌ>ùm>ä@?½¡>£ýv>Ü£'?qR;¦;lé?ìå:´ãâ:*(²>i
<~+Ê;52?¥ù>íMØ>g?5>PM¬7PM¬7Ó>àI_=!<=98?eÙ<Âc¬<j!?¸	0:^M(:!â?'´9Ôª±:h>¿Í<~¬ì;xp&?³Q>¹æ=nÐ?:>Êb¬7Êb¬7Ó>ò<ÿÔ­<+42?Ú<¬¸<F¯?æw:à·:UvÜ>ào:ã;òï^>->¥;î;HC#?ï®=;O=£ä?H>Cx¬7Cx¬7Ó>Tç°>ËÂn>.­=?W*>;Ss>&
?À
;gµ;öI?¦Ý:ð§&;ÆS>¡];×U;öò?®õ>Þt>7
?JX>½¬7½¬7Ó>êÕ>H­>O>?Ë-C>Ð>&%"?ñ&È;ÝÍ;¸4ù>&;:×J7;M¦>á9<­Ã<2?ÓòV?cG9?P?­\>7£¬77£¬7Ó>Þ¾>j=2>1gD?!iø>G\Ã>)Â"?«>½<ÌÃ<Ábø>sb;{J;1'?ÿýï<@'³<ýN+?*ÉÎ>Eª>ws?$c>°¸¬7°¸¬7Ó>0]ª>^>ËóC?xö>e>Â!#?\ÑÝ;¦yà;,øü>q>85>0r6?ø#Ù:0?o:F&<?ãÌ?¹²?±?Äq>*Î¬7*Î¬7Ó>¯®>¢Ud>µC?ëµq>#7>Ôõ(?J\ª;(ö®;Dù>äÁ!;{á;ÜR?¨Æ:=9#_?`Õ>Ø«>Þi?Mu>£ã¬7£ã¬7ð¿>-"ö>L>eG? åâ>(¬>P(?e<)ã<[ÿ>î];ußW;ìW>N=w2É<ò5?'®?6?¶?Ø{>ù¬7ù¬7ð¿>	½¿>Ö¹y>>D?à«×>Ò¥>{&?TÛ;Ö¼;"«?þ7!;©|(;äôô>Ø®­<Eyq<9´7?É&e?SAD?t?>­7­7ð¿>"·>é!s>;A?zK>OT>]%?/	<ßêæ;J
?Ú@Ú:æ:¡Ëò>¯<»U<Hà,?AÜA?¹p"?(Â?¥>$­7$­7ð¿>á{>1ÐC>Æä<?ø'=>ý<>µ<"?v6;¿fb;SÂ?v¹9ÄUý:ê	»=]ª÷;§`²;í/?9­>õ¬>H}?>9­79­7ð¿>7©º>\z>`??¨Ê=¡ø`=µ#?²;óî:
æ?om=®=¤>?É:Ì"¢9¸B?8d>ï3g>*Î?Å>O­7O­7ð¿>ÍÂ=-o=Þ:?O¿<Ú><ßM&?Ì+Ä:'U«:r?î-:dé;ÏÂ|>íù<q)Ï;#?cI>Hd,>¬?¯ >}d­7}d­7ð¿>±>xl>[ô??âÉ>ÀIj>Ld ?÷H<Æ2<
ü?ap:oo;|$>{<:P<)?Íö¦? ?Êü
?[²>öy­7öy­7ð¿>Kj>9¢>Ê±@?hõ>¹l¶>S,?©(<1f-<ù>Ûÿ«;sí&;ã?ÎÝ<].<o[B?><TÚþ;Fó?¿¶>p­7p­7ð¿>i¨È>o\>C?²!?KxÞ>h'?Î@<£\3<`	?¼;Ý;³*ç>ãW¥<£±p<º/?¦Ç?éS¯?æJ?l¸>é¤­7é¤­7ð¿>)\.>@.õ=Þ
6?;ë>=Ä=ý/?H@;M;'ï?µ\=°öR=÷-?T3: É96?0Òå>PÒ>Õ´?_¿>cº­7cº­7ð¿>>¦Ö6>âË=?¼=>Z>"?ñ`[;`;Ýû»>Þ$:ú:®ï>:N¥;pÔ;¤]"?§ß«>Þ>Õ
?ù¿>ÜÏ­7ÜÏ­7ð¿>Ï¹>vy>\á=?upÄ==^;$?yÀ:CÐ:ÁBê>e÷à=D#¥=±_.?·(:`#¸9¸H4?lã;Ñ¡À;á?mÊ>Vå­7Vå­7ð¿>ö>	«Q>>?ã;>B> ?çpJ;ùW;áõï>TÙ»:ê;VSº>ø&<»èè;øÅ*?>÷â>AOÌ>²1?Ì>Ðú­7Ðú­7ð¿>E4«>Ãwc>Ò­@?dI¨>Km>À'%?1<5("<ªHó>¬ã:·$9;^g>4yU<Þ<é30??£ð>æ)?Ï>I®7I®7ð¿>£ç>Z)>çH?À?à>²'?Ä£<Ó÷§<ÓNù>6O;5Q;_pý>â<4÷ <þ_3?:Ç?¸J?ù?_Ù>Ã%®7Ã%®7ð¿>BÀÛ>m>!~E?²zm>'0>ü,?1<÷c<:(?°ç:÷/;¨>UÔT<<a7?6?^?òo!?]à><;®7<;®7ð¿>EAõ=ç
¨=ðÌ:?ñ{>
q^>µn'?S);®i;9(?xþ;_;ró*?ûp;¹7;ÁÄ'?OV;ðR;	Þ?-ã>¶P®7¶P®7ð¿>'<åÈZ<Ï5?J«h<U><Õx?ûÅ9qá9Oà>Ã(§8k¸×:_Æ<ùÃ9kA8
Ç·?nV]=\?L=Ñµ
?Þä>/f®7/f®7ð¿>=Çâ¬<}ZA?h­ê<K×µ<11%?»ÛI8Ìþ÷9³_P= ¹&áY:Qk¾<P©;Ú¦|;Á)?	î==vj =Ê?å>©{®7©{®7ð¿>íè©>ya>JA?h>QOw>ø ?`}.<@<åýç>³r!;'ü%;®ù>i<)GG<<ÿ*?(B?..?®?$î>"®7"®7ð¿>È >S>C?\_>Í(>´+)?ù³;Ó®;DQ?61t;Kc;ý	?y2<z2Õ;÷:?»o³>î>'?äî>¦®7¦®7ð¿>®>¤Íg>·.@?¢Hõ>ïËÀ>ÉØ"?¢<iF<¹k?A9(g;n-#=®W<_õ!<ù(?V?Ñ=?gì?­ú>¼®7¼®7ð¿>}QÀ>¹M|>Ê"C?Âv>>>Y²%?¸<5
<X$ù>³ÍÂ:F;{S¸>ê<ÁQ½;.?Àk?¢éK?¦æ?þ>Ñ®7Ñ®7ð¿>t¹>¦ÿs>¾B?CCË>~»>&?âH;-Bz;Þ¥Ì>zs:¼f;¦_>	S <èrë;¯î,?¹®>¤>N?-	>	ç®7	ç®7ð¿>£>5eD>a8?>æ=\?Î*«;·É;>;Ù>:1;_?;µÌí>Þ³2<$'<-?Úå>bÅ>fÞ?¸
>ü®7ü®7ð¿>½p£>Ì$^>Y<?¡>+]>áM?9´;z·;Òãû>:Þ7Q;ÿ+8>¨5<ËËG<µÿ0?3
?fù>$?F>ü¯7ü¯7ð¿>µ¦>Bà`>Ã=?'·;>Ó>ÌA?m!;õçV;¦¡?õ¿:ÞÏë:¤dÐ>ÖIL<Ã<^ñ4?c©>bk>ö,?>u'¯7u'¯7ð¿>tg>î¤>¶9?âoö=BxÌ=E?Ú,;ÏÇ0;Oú>%µºe¸:(Æ|¾+ü;2Û¾;÷r'?£Rï>ÈÏ>Îm?>ï<¯7ï<¯7ð¿>Wh#=Ôúã<Ï}7??ºJ=2°&=°¬?Ú3:øÕB:áOì>tï92:!>þù;ÈÂ;¡¬#?Ì	}=-e=×
?É>hR¯7hR¯7ð¿>°qµ>Ót>¹=?'>í>cÓ ?¢7m;°md;Âì?¡3!<;eÒ;§$D?¹>;¡~Y;EN'?R#?Rç?Ïñ?->âg¯7âg¯7s>î>Õ)/><2;??>ÌR>a ?Jdu;WT;Â?ÃFú9;ïÉÙ=.<¿<ÜÅ&?ðó¦>ïÛ>ë¸?~0>\}¯7\}¯7s>ýª>g`>*ÏB?@/>»M>«{$?K¼ä;Å¦ê;½ù>25";w8;Qüà>ö¥8ò>9c¾®>Ò@!?S{
?B?f<>Õ¯7Õ¯7s>­>²*c>÷B?Ï¸>>¦9$?µ(æ;Ò;ßE?OH:è;ë>í¢<K"h<?3?57"?G?oï?ú>>O¨¯7O¨¯7s>"¼>MÚw>®QB?Ü[è>`³>÷Î%?< ¤&<¬å>'s;Ê9[;¿03?Å8Ó·¡Ç?dZl?âK?9b?B>È½¯7È½¯7s>pÍZ>s>¶a9?ö5©=ï=9+?;;àN;[âñ>æ¹={CÔ<°À/?p9@i9F+?íí>Ó9Ò>Ö?¶D>BÓ¯7BÓ¯7s>iÑ>ï"G>&P??3¬>vÀX>ªk!?èÍô;cø; ü>D ;Æ1;_Ø>;uJ<<6|,?iRC?Ï/?úh?öH>»è¯7»è¯7s>î¯¤> \>Z??²Ö>>4_>ËÀ%?,;8ð;;z?3Q:q';Ø	>Aÿm<5<''?B?m>¨bI>*Ë?lS>5þ¯75þ¯7s>Ë>#÷G>î;?c,>æ9à=å? ;×â+;)/é>ÐÁÌ¹U·:#'¾Òé;yRÂ:æ+&?ªæB>ú'(>®[?T>®°7®°7s>Æ\¦>.@a>¡=?²²>c>ë\?5;ôx;5?Ï:$,;>«ò:<Tb<ø8.?³âÝ>¦Ç>hH?þ[>()°7()°7s>9à>ôE>cK>?k^L>ê >±x#?á,;Ö«¨;Wî>wN¼:¬û:¿>§nB<~G<È ?¿3?(g?5?A^>¢>°7¢>°7s>ÿ¸>Hj>X.I?ý?Î>C%?¬ç;¹Ø;u?3;`;ÏÄ?á«ý;c©;Î
??|+?ÐÍ?
?B`>T°7T°7s>çd°>Ð¨k>??]Ó>Ó="#?5
;Îu;]¹û>6T=«=3ÚA?Ðè9p±9ÄÍ<?]ÂZ;z6;ÎÔ?
e>i°7i°7s>,\?a¡>MaP?ßð>¼Á©>ô5?}Ñ;Nè¸;e?Ñ8;TÊV;(GÜ>\è¢;eJ;&J?XÒ?H?ñ)?!>°7°7s>4×>Xi,>tÂC?t(?±ø?uæ%?B<1
<eAÿ>¥;ÇC;hí2?Ý¬ <êmj<ü|/?ýx?eb?k®?N«>°7°7s>ÿ>(>ôB?j·->Ö&>Å-?»e;Àu;öSï>»Õ:fJ/;×>á+Ñ;R;Ð~:?IRt>;rB>ôÔ ?»²>ª°7ª°7s>©>!£c>\¥>?ùÂ>Ïaz>¤X#?Ä§;íK;S
?>8;¨t;A#?%<Ï¢ò;gö-?¿
à>«ó½>Ïú?YÁ>{¿°7{¿°7s>2>Ãw5>bn<?**>tÔ=¢¼?ûL;©)p;Ú>òE':Tì:^25>èÅÅ:Ëø¤:»?9¾>?×ª>ø?Ú>ôÔ°7ôÔ°7s>T*<~M<.@?øÀÏ<Ë§<^{?hC:K`:Qß>¢:*Ôà:È¸>o´<
â;Y+?ÈÝ=¦µ¹=ÍÜ?)æ>nê°7nê°7s>;ß¶>éh>ÌÿH??O_Õ>Ýá&?5´<ò«<Ò&?}bK;&;
Ë§>f¨<bée< :?(q?­èB?~_?î>èÿ°7èÿ°7s>`p}>ö¯,>äÚ;?|Eö=¢Á=æË"?S;Rû;â)?¸WÓ=z=526?à69Ð9o¤,?q?Ô¯??ü>a±7a±7s>Sk­=äs=06?²5=cÔ
=&'?Æ´:å]«:/á?(!ºù¦:îv¾\ÑK<Ü<1P(?ÅçB>Ó)>ª?Ò>Û*±7Û*±7í_>½¼>ú£y>jA?AèÑ>;¤>$#?*s<Ê·<ÈQò>N=;x44;U±Ù>2¦< wQ<¡Ç-?
?Ãa?
Ò?>T@±7T@±7í_>X<;ù
<ÖB?¡a;]:;ø?üÃÛ¸¼Þþ9h½Ü½:?±;©+§;#·?Ô³]¹bC©¸Õ£<®ÌÍ9,):¶>ñ>ÎU±7ÎU±7í_>Q>v8>X=?$>ÒaZ>d#?ñg¿;bn¼;R?Ø@Ð:@­:Æ?À»8_åL9í#>#ä)??yï?P4>Gk±7Gk±7í_>+D=Ýû=Ó:?¾m=õ2=s*?»p:È>:UñU?Åþ74þÓ:Éd<,¥9¹;K9¶?r:´:HÀ>õ9>Á±7Á±7í_>¿<,DR<³Q6?¾èU<4<©?½D;Þ;ãj?eÇ8ñ¾Y:3=Z¹9fæÉ9ËaÚ>#ðÌ:Ú:ð>1?>;±7;±7í_>ay¦>%ë_>LS>? [>7->¡ø!?Á5Ç;ÁÉ;i·ý>d¸£.;½D¼u2ê;àÄ¤;Ï2?,ã3?(³?4Ê?A?>´«±7´«±7í_>
Eq<3<,?q¹H<ê¬!<Yê?;Ý¹Ñ9îU¿}äëºA:ÔX¿¡U<I1ê; ¥?äm=0+U=ÙO?Ù?>.Á±7.Á±7í_>6è>ÚÛG>ä:?àå>×)ü=ÆP!?çO;Ag^;9öî>»x:`;Êþl>Ð8<é%<Ô(?«ä=-Ä=Üë?#C>§Ö±7§Ö±7í_>¤ÔÁ>Ss>¥¨??àv>=Ú>>ÝR%?g®;Þ¤;*g?ÒX;Bû/;O´?&®<à;·..?fq"?? ô?OC>!ì±7!ì±7í_>$Fµ>M/o>B?!q>W$8>l'?6;Ó;´?$:ci";»/u>ª.<»C<pÆ&?%>í7>Ü?ßM>²7²7í_>ý>ª>>mî7?
½0>ço
>ò?·ác;t~;CUä>Î9_:{>
/<+¶<~W+?·>â¤e>K}?R>²7²7í_>C¹>]Pq>äD?ÜýÜ>o=¬>Ò:$?\ì <C)<k¢ó>p¦A;*;
Ì?/\º<´1<îr,?í
E?*?×?ÄT>,²7,²7í_>ó>MI>WÞH?UÎ>½~ >t$?i)y<ód<ØL?Òs;½8c; ?ÛÎ\<ïY<9?câ?éì_?Ç?Z>B²7B²7í_>ÓÁ>~>oB?Û¨2>!1>uj*?´Ò];ÏZ;Ã?¼è3>îù=¾8?®¹Pk¹Q8?×?8¦	?F?Xm>W²7W²7í_>e>ÄG>ä9?zÇ>¾XÏ=6ÿ?0W;ôâ¦;R[ñ>JA:© û:`¦D><Oúò;M%!?d¨>B>ûù
?j>úl²7úl²7í_>>ì·E>	+=?Tþ=o¨É=n!?ÀQ;%Àn;ó¶à>Âî¹q=:úP¾;	T<½<<¸4?5Fï>àQÑ>8Q?¿>t²7t²7í_>n'>§d">çÒd?ô>Ï>>ÉsS?X|¡;¢Ãi;ªØ0?÷;Dó;K?a&¶8Gñ8ø9ß>Î²
?×Å³>bE?ü>í²7í²7í_>¸ÞÀ>>ä¾=?N¡H>ðÛ>Ê·#?ÖïÖ;ÈkÌ;§?çV£:À7Ý:}½>7ß<ÞMN<¬Ø0?vrÛ>æê¼>d¯?Ë>g­²7g­²7í_>íüí>:>¿A?ã¸>°6r>¤%?&ò<P½å;§Ì?°Y	;b:;ðù¼>´¢Ç</ñ<~6?Úw?¤BU?Ã?°>àÂ²7àÂ²7í_>Xm?¸¦>=3E?9ú>tM>þï&?ß¸n<¥pl<G<?;=w;Ô'?¨T<wÂ[<»ï7?4Èô>¹Á> ¼!?#·>ZØ²7ZØ²7í_><Ô´>«Mp>¤@?.Äq>7¤@>¤ ?Ö¨À;Z²;ÀD
?cz;È´;B½q?E9<ã
<ªÕ+?r±0?-?1É?
Â>Óí²7Óí²7í_>3¡>zÚ\>KÚ:?P+Ú=º­=©Q!?¼²¦:Ê:óÒ>Ð}R=ù=¯Q7?Ôó
:8«9 ®<?ZO²>Z¢>ýX?æÕ>M³7M³7µ>Ü9Ä>>¡]@?ùþ>Yö^>cã!?9ÇÖ;³°Ã;@|?½S°9ô$;_Ó=ë~{<æÏ=<\H(?ÄÖ>S¦µ>ßU?VÖ>Ç³7Ç³7µ>×ý>hB>ú:?¬K>)©$>ËS?ÖB4;XZJ; 
ä>Íiå9Û´:l]">½Å;¿;ê*%?ýnü>V[â>ñ¾?´Ö>@.³7@.³7µ>>ð>'¸H>ÆUD?->aF>4Ý,?öB<79<S¼?£÷;¸á¦;±§ê>õµÒ<Xï<^>?ó0¢?ï»|?~I$?Û>ºC³7ºC³7µ>	°¢>!øU>¥B?Å½>c	>$?*£þ;÷°ò;ôL?£o;Ä;%ºT?|H<Çê< A0?â¥`?þ&E?öÙ?¡Ý>3Y³73Y³7µ>hO>®h7>>
A?4>¥&Í=¼8&?^;¢v;Ïå
?âü,;ã;s+?`ÉL<L¦<<!/?Ñ>aJg>?å>­n³7­n³7µ>o¸>¾8>F×>?m³§>Øý>®!%?µ <t¦<Á?ÑÐ.;µµa;£FÆ>Ií<þ8<b5?@y?ø9R??Xû>&³7&³7µ>«¦¡>à]>ý:?Yÿ>ÇY>ú?pº;Qöµ;ªA?K°;=E*;rë>v!B<²<C¥&?Ö³>^>r©?ø!> ³7 ³7µ>¯>ÉYS>5@?ãB>}ï>Ñ&?PB;½v;ðð>+:àö:øÞ>-ë~<^B<æ&?"=R?è9?ÚÀ?Ö'>¯³7¯³7µ>g­>¥[>C :?T!>Ôg>²Z?Å;BTÙ;Âè>¢HÈ:¡,;K>d¹Àï0¶DÁ¾ñ¯V?9Ô=?Ã?90>Ä³7Ä³7µ>ìë5?ËÓ>8ä[?aÓ?PH¸>î=B?ÇèÐ<6_¦<º ?Ü;¨¦;2 )?=Øü<&^?¹	@à5Ã?N4?54>
Ú³7
Ú³7µ>kg>bK>ÚB?kÔ>PR¦>#?»F<vu<õü>ù;ý;=cý>êÒ<RH<[E)?ÏP?I98?P?]<>ï³7ï³7µ>è¼Ê>.>¾LE?ØO>úHV>_ '?òÛ<	ò<ý?$Ö:-A;4Ù>ä(|<Uø;<â®*?²¨?Äîn?þ}?fH>´7´7µ>Úc¡>øÒY>á¬=?C>ñöR>¡$?"<	U<?ÑF7;x>;:Uö>T~<$B<d/??þ>^n?åI>y´7y´7µ>ä<°§-<Í{??«b<²4<7 ?X³ü¶÷÷#:xDÅ»¢ð½9R¼¤:w>~¶; H;oß?¤5=÷}=2S?6K>ó/´7ó/´7µ>µ¿>\	0>ÞB?6;à>Óz¯>#?ç<<ª?êÛ!;ÎX5;c}ä>*®<¨h<èÛ*?PçO?ãõ5?è??nb>lE´7lE´7µ>MOÌ<í><6?<ø0ß;Ê?6õ7:ò/g:³Ë>û)j:1±:¢?©>¡­µ;Ô;@½?ú¨Ð=~üÂ=êù?d>æZ´7æZ´7µ>¥ã¿>5+~>EA?JäÓ>æ¾§>£¯!?ý!Á;ùo¾;ÉÏ?ðs*;+=;D¬æ>ç<sÄ;-&? ?Ü5?Þä?íh>_p´7_p´7µ>óÊ§>Æ«b>æ=?:>Ç>Õs!?«Ó;uËª;
ì>tº×[¾:½¾h<SG<â¤(?À¸>B>¾Â?£l>Ù´7Ù´7µ>a>éY<>ãA?>ê>*òS>û¿!?S<Ú
<BUö>ê	¸ÜÉ:Àg¼XP*<q7ô;'f1?AÇø>°Ô>	¸?öx>S´7S´7µ>Ñ3È>¢8>dÛG?Ío>¥w>åÐ$?Ü;óÚ;F*?S;úZ;fÄ1?üÒ<Ék7<´:?ÎÆ?U:ð>z?}>Ì°´7Ì°´7µ>$± >ÅX>Å=?Y;=L½q=S6!?EX:fÙ:
Ü~>J9=N=¾0? Çö¸ÀÁ·bN'?1p>H,S>«{?µ>FÆ´7FÆ´7µ>ÑÉª> b>ËjA?§dÒ>¹§> ?ò;t<"âæ>T;a";Úé>Ô<»h<d6,?jãl?ïN?í?>¿Û´7¿Û´7ëÿ>T`©>Bc>7Ì>?ég_>bJ/>u"#?çP²;Ê;ùs?¸Tr:jâ:a->øÃz<eÿ5<³/?Â?\[
?ÿn?>9ñ´79ñ´7ëÿ>g>dÁ;>]6>?Ó»i>q»;>g]?/Õ¼;UÎ½;ö¯þ>È¹¸ÆzÜ:%×¼#Ò<}í<h.?¥#)?è?¸?«£>²µ7²µ7ëÿ>¾>pØz>øýA?N+á>þ
¯>§$?ß<'<¶÷>¹éÊ:ÑM;õÎ7>ÎIÇ<;U<ów/?×u?W?Û+?§>,µ7,µ7ëÿ>Y>I>e#:?¶>4þ=¡ ?Ï[a;Är;8ÊÙ>x:jî:Úb>JÔ;¨;fO ?ò¸>9¥>¡?£´>¦1µ7¦1µ7ëÿ>D/±>ï¬m>hØ>?ó{>ÌBo>%!?FÈ;7?Æ;O?0;=¿<;\·>2Í<¦-Ö;BQ)?RÚõ>çZ×>y ?Ø½>Gµ7Gµ7ëÿ>S="=\9?ïU<5<ÅÔ?îI
:¶4:Îs>2óºäeN:ªèÃ¾ç**;¸;[$?[>øD>9?ÃÎ>\µ7\µ7ëÿ>E³>Ô_m>)A?í>KQ>çÏ#?æ÷§;¸&¶;'ì>Ç;¼«%;4È>B\é;G©¢;Aø5?VÂï>mEÕ>»å?ÿ>rµ7rµ7ëÿ>¡`w>¡%>,??R>@üH>¼"?':ï;ði<ì>=;´B*;bÝ>]Q<7 W<8-?ìþ>A×>ÇÁ?æ
>µ7µ7ëÿ>£ä>¡ëS>è=?f¸î=/IÀ=é?LÎ:Pð:[Û> ?=i@[=DÄ1?p9ÀÈ¸6C?t>ÓV>aæ?q>µ7µ7ëÿ>£1·>Þïq>¥×A?	É>¨t>Àm#?¡*$<®<Þ?7t·; Þ`;IÚP?fNP<¿¡<ZÛ+?ÿð?S-d?êÂ?<!>²µ7²µ7ëÿ>z¦>N^>¤ë??>Ö	q>± #?Ýc<(<ÏË?×:^÷:mP">«öK<
×<pÙ1?¤X?3?[n?Â&>øÇµ7øÇµ7ëÿ>Ôº>ÑF{>W>?&/`>¦)0>xä"?!{Ñ;ýñØ;%1÷>ÿ:Ãî;ÀXØ>Qu¢<­¬d<Tc5?±?¬û>û?->rÝµ7rÝµ7³µ>6/>³7>qà??Ù¹*>Æ>o"?zÍ¢;ZAµ;!ðå>(tW;þU;ô?
mA¸ØI9¾>öî¯>Åé>±8?ö1>ìòµ7ìòµ7³µ>¿T>5}(>ùD?Å.>¶	>ß0&?s*a;C¿q;ìpî>O:ÿ:ñO>TêË;þ;b3?ª4Ê>;Å¤>È?Y2>e¶7e¶7³µ>%_>{å>Áñ;?Î>4TÙ=0Ë?©Z;6o;+?-û¸lö¡:ÛF½BÞ*<ìù;¾Ð-?*e?ß	ä>Eb?	4>ß¶7ß¶7³µ>)>=ÛF>S¼>?º>SI>Ö$?®ã©;£;x_?tÖA;¿Ð5;½v?6im<hý0<®V+?O¥
?íì>¥?/>>X3¶7X3¶7³µ>?nÙ>cu>LB?úñ}>d\E>¾²$?JfÅ;´;¾\?ô¤C;Ù¨
;Ç0?Èq<K1K<,±/?ø î>ó¼Ã>¸?+B>ÒH¶7ÒH¶7³µ>>QL>Ø9=? u=Æv=cj!?-:WË:£Éã>U'=ué<»\7?ö¶ÈB9ø!?9>²3n>é?§D>K^¶7K^¶7³µ>ÑG¶>É¢u>´ø=?«C>þO>.|&?ôÔ;úÙ;K¤ú>Ô¥:×µ¨:ÃÔÍ>Ô<~tD<¯í)?,?Sé>.?ØI>Ås¶7Ås¶7³µ>Ì>}×>â¾A?ÿmo>ÝQ:>l|$?4ß;ý
Ø;ál?ê9uð:°=r}<G6<±0?]?Ré>jÃ?÷J>>¶7>¶7³µ>Í|m>Î¥">±å:?ùè>Qê=`?µk};±m;nx?<ô:Ýøð:ê»?Ø0·;];øv,?ê>f|>!?L>¸¶7¸¶7³µ>¶>Ïâp>TzA?UW´>Nf>ýi$?ÐÞ;ÕÎ;¦	?b,;Â¤;
?se<ô0<>%?"/(?¼H?§)?»[>2´¶72´¶7³µ>	^Ý<LÖ<î©??Eh<=	<<­?hÍ-:vrG:oß>b~	;.;ÛÝ>B`Ä:Ö:8?v¢=Ð3=b©?zh>«É¶7«É¶7³µ>ó`¬>ù#g>ë>?×.a>Ï23>ªØ ?Éå½;_êµ;Ë?ã;ýÚ:Ì#4?i><L5<ÕC*?ë ?V?yÓ?üh>%ß¶7%ß¶7³µ>B?<5®>ÁN?~Ç>XP>o¦D?Èx¼;17§;lE?.°;
d;Ä?®=<IË;Âk?ú>C>'59?l>ô¶7ô¶7³µ>T>s.>X;?ìÜ=+²=
·?Þ
;"þ:-ã?´K=ßT=§Ü'?°é9¤¶G+4?Y
z;â>;Ûª'?»l>
·7
·7³µ>Ö>òÿA>n*;?ñ]@>Ò>Ï?B;?};\õ
?RqÔ9Í*;`*Ô=!<£Ìú;D#?«<Â>¨>²?K|>·7·7³µ>L»>ÅJz>ä??%M>/>Ç'?Nï;ü²ó; û>Ä(;mÚ;ºS
?â9G|9"Y?Íü?ªAç>ÙR?ê>5·75·7³µ>±£>W>FA?d5>=L>hô!?Ñ<M$<³ó>:' Þ:ïÀ©>3X<Ñ<râ5?g¨o?òQ?s?×>J·7J·7³µ>f³> ¶n>q@?

^>"S)>©Û'? à;ð²ç;·¡÷>	:;¢I;
éì>¦-<­Áý;J©-?S ?Êè>³k?y>þ_·7þ_·7³µ>V³¦>^>31@?ç>× l>,"?=<<k<AÉ?Öý±:X ;Îò>LR­<GB<_V,?K-?±??6?;>xu·7xu·7³µ>ËV>¿>õC?øe¢>l`j>a1?2RÁ;Æü´;¹?#z;¼§;B¿>¬x<X:<Ñ\G?£w+=èæ
=h?>ñ·7ñ·7³µ>­g<XÒ<­·:?ð*<<	< ?°ãª¹üÙ9ûÉ¾fÐ³9©:D¶>½±;g[;C»?ûå<2sÓ<´7?½>k ·7k ·7³µ>×À>Ì$}>C?é9>%d>B°)?!_Ð;6Ì;?Ïó';*v;}h®>_ <25A<ý'?vÓ)?C?÷u?z>äµ·7äµ·7³µ>ö»Ê>>åJ?U"Å>Óû>Y¬+?³5<j'<w
?¤$;qI;'{?f5Z<&ë<ú@?>¿?=?c?O>^Ë·7^Ë·7³µ>$><F>+å=?Îj>=>í?;Ü¼;S¹?ÿ¾¹	±´:¦§¾þ=<¾ã;´ú-?eg?QðÞ>$r?D>×à·7×à·7³µ>Ê¸º>,Ëx>Y!@?¥ì>daJ>ÞX$?Ìê8<M><h&ù>¾ºT;ºa;Bñ>Ø}Ê<4z<0?là?«Øé>9?z¡>Qö·7Qö·7³µ>´j>\?>b:?Üí>å>XÖ?ìA;_Ò;G?Ô:k;Øv>Lö;
±;6Ú/?Ñ6ù>Böà>Ì
?¤>Ê¸7Ê¸7³µ>²ß>BN>èL?%ú>ÝH»>ö*?.ú<Ñc<?µ,`;';SÈÚ>ø¯Í<°"<ç3??l? øù>³È?m¬>D!¸7D!¸7³µ>©¯³>7·n>I²@?ö®?>`>Éþ"?éö;Õ<fYè>þÞ:Aì:@-ñ>=&©<©|<Æ%+?g?¼UF?R?¶¶>¾6¸7¾6¸7è >Ã>H~>|åD?¹;>u'l>GÆ!?cÛ;cÜ;Q6ÿ>;;Ä[;Ï1Û>ã<¡:< Q8?Á}?æ~?*i?ì¸>7L¸77L¸7è >Wíb>
~>ôÍ:?}>Óµô=@z?¼g8;¶I;»ê>Ê:«nÚ:W5>8kØ;;qÓ1?ñ³­>'>]M?¼>±a¸7±a¸7è >é>&&J>úØ=?ûL0>iø>g ?ø%;2«;¡Ô>	ØA;ÌÜ);:?ô{7<¿Y<j'?¹Q7?¡$?¯?u¾>*w¸7*w¸7è >|Ý>=C>/YV? >hÉ6>Ô'6?Ø®9<'<gl ?j;|;0?`Ð<>âv<|zW?aml?A)?3?Ù>¤¸7¤¸7è >¸û>¶aG>S$C?Pâ?ßÒ>a-&?*<>D"<
-?b8+;·´;!a?Ó
<Dzk<F&?ç{?PZ?mÿ?Ú>¢¸7¢¸7è >EÔ>ü²>à9H?@ÅK>-¤>æ'?¼äÉ;`E¨;m?³«;fyM;øîÆ>É*¬<ìf<1Ì>?¯p&?È?8"?Êé>·¸7·¸7è >ÒÐ>4}>û??Ì³_>û->:$?À½Ë;ýê;ëÈÞ>ù
¹
 ð:Z½"W<ôÉ#<)'?U ?G«?ÝD?­ï>Í¸7Í¸7è >Ês>Â2>??òæ>^Ì=%2$?Uj';;Áê?mI¹KÞ:ôg½&Ïå:^
´:6?¬h>WdM>Oí?ð>â¸7â¸7è >í·Ò>>>ÍàA?ëeX>öé&>ò%?9¾;å¡;tA?ø/:
);)ÎU>Â~<,yÎ;«°.?Xÿ>sÖØ>A»?¯ó>ø¸7ø¸7è >|yD>÷»ø=¹6J?¦¦?³°æ>ë-'?E®f<Wbf<0*?SY;.?;0¬?&'µ<ø~<0?}O?¼+?ö»?ô>}
¹7}
¹7è >O>aH>Ü??!´>ps>ó%?L¤;¸=¢;±?Èù:î=;ç{õ>¸j;èÌG;Ë8'?~Ò>B|´>GH?þ>÷"¹7÷"¹7è >¹yÏ>ò4>õK?neä>gz¦>`/?ª<g¹à;K> ?w¿i;Öõ8;TÃ!?s:9>Po?Ò­>¯>1%?>p8¹7p8¹7è >|ºÕ>=£>1K?Ó«>Ä>þ*?Ä|Í;¾¿;I	?jEM;ëx;;'?t[×;á;Í-?Y¨
?Ã+Ñ>?³)?ø>êM¹7êM¹7è >Ò±>Úl>"@?»m>*¬^>ë1'?.;N$;PÉü>õR
;Iö>;Ît½>=WW<,Ì<K:?Åø³>>k>ÉC?Í!>cc¹7cc¹7è >À{®>²_j>X>?EdB>9>B?JEÀ;tæ×;Nûã>¾Ô);»"G;ÇSÚ>v<ÓU×;ì1?{:ã>ÖËÊ>Çk?c&>Ýx¹7Ýx¹7è >¯>Ì¥m>ô=?XLj>Ê:>é6!?U<G3<ê×ý>M+¬:Y;EÚ>4iY;	";6b(?#w7?j%?Ð÷
?1>W¹7W¹7è >Gö@<wù
<ø-?£º<Ê.d<ú  ?Ëõ9®á:©Ú>
9K:ô^:v¤º>zt	<µPÚ;`À ?»ö=õa=2?Å6>Ð£¹7Ð£¹7è >[Ì£>Ï[>qÄ>?¼b>vü2>æ£!?ûè;'M×;@D
?"Xò:ú¨:×7?Åz<µ:;<~+?NÄÝ>9Ã>}?¤9>J¹¹7J¹¹7è >èì>kU<>{;?!>©äó="¥!?Ân;Àty;ÜL?a`H¹Ì¡®:³Þ½Çè;øÞ«;êG+?_$¶>>I×?Î:>ÃÎ¹7ÃÎ¹7è >"«>Nf>lw>?[>O>d}#>A"?R×;'á;!õ>¦îè::È:iè?U5Ü;«¢;û,?§]Æ>¥Ô©>º?@>=ä¹7=ä¹7è >rd®>0h>@?m>b>x§.>Ï%?>ø»;k/;?¨ða:Êäâ:ì~>_9ï;Õ¶;Ô4&?bù
?õ>óJ?ÉA>¶ù¹7¶ù¹7è >@> J>Æ8?">>ùy!?¸Û®;áÃÚ;¶Ì>ÊL%:Ò:ÛeI>ÃTl<~1<¨+*?Á¥?½ä>jy?D>0º70º7è >`h«>£5d>öG@?%U>'"E>i@)?ìÔ;?My;?rg;w2;úòå>}êQ<|Ë<ÌS6?óúñ>ü¼>æä#?$J>©$º7©$º7è >->ól0>2e=?¡â=L´=3¤ ?;z;Ê]?N¹Ý
;Ç´½/';gÉ:;Ç¢7?">J
>?mQ>#:º7#:º7°U">Ñí >ädX>b>?r;F>â>|"?H´Ã;¨ýÅ;ý>'
;Aj;ë?DQT<ü!<Ê`(?7O?-X6?d?ËW>Oº7Oº7°U">Ð¾>:>{d??#Û>m+­>!ú!?A£å;1á;¤?ßì;Ir);Éð> Z<:s <Ü×-?I?
°2?º?Y>eº7eº7°U">èÒ>~17>k@?Bì7>Èo>
H%?Y®;,Å;á>pU[;mÕ;_R5?­êH<>
<,å"?
?×Åé>/?ÔY>zº7zº7°U">Ú_Þ>­>ÏCF?"A>o>\8*?fÿ;aÆò;¨?^_;dW;î¬?<SÜ5<Pk6?¸Ý>?Íó?HØ!?^>	º7	º7°U">?§>ü_>Ñ??¶i²>)>]#?,'< h4<Uºí>¬J:-¤|;^>¥É<<Td+?çkq?ëÜI?u?k>¥º7¥º7°U">Q«¦>b6a>"t=?ñ¾?>ÅÊ>ÿ°!?Ýn;V¨;øÜ>«ç´:Í¤;Ò¥>Ï^<?ï'<mç(?è»>È>ap?Ès>üºº7üºº7°U">+u³>¿`m>6A?îL>L[>VH'?¼Ó;YÔ;ÿ>X^:&Wú:>³>^Ü<Ç¹T<Z&?l@?Z *?·Æ?Õx>vÐº7vÐº7°U">À7[>Åg>YT9?C;æ=ãf·=ð® ?E;fîQ;[]ð>2¶Ì:¦Ï:^qü>/;zR;GÎ1?Aìt>­ñR>C?>ïåº7ïåº7°U">üÈ>§<>C?e:>u?Ü=ÆP%?
¶&;¶;M?ïØ=i`=ûj2?·8 4t9»¥(?Dlÿ>oÝ>)?1>iûº7iûº7°U">ÿ>àÛO>É @?«2><æ	>7V%?fj ;ý;E±?9|Á80;Öª<Dðs<:ã/<0?Ën®>Õ>ö?>ã»7ã»7°U">úù>W8>>?§E>#>¡ ?]¨;D´«;Ýû>89VÞ:×G=û(<#.ñ;ðz1?·®>å}o>G,?>\&»7\&»7°U">?½>ø>çÒ;?ª8E>n>Â?QÄ;ÐJÃ;±?½Ö:ß;Ì¼>s<<k"<¸þ*?j?¼?¬X?>Ö;»7Ö;»7°U">áü²>²Úq>át=?ª@%>dï>Ê"?na;XS;
?+Nî9wM;åÏ=ÿ$9}l8W?p3ÿ>
(Ô>Oø?Ü>OQ»7OQ»7°U">:â¨>¿#\>eD?m>lY>ø'?<Å®<¸?×5ò;Ý;×\?Í¾<¼M<>6?dá?·Î>b' ?¢>Éf»7Éf»7°U">~±>½k>BiA?­(´>Ì>Y'?tàÕ;©Ù;¥û>%¡8$Ç:£/Ï<l9<Ì$><ñÄ+?üâ>Â>>¾?¢>B|»7B|»7°U">Û0¸>©u>èo@?zi>åS>§#?»"<VÚ
<SÄ?YÒ:Üy:;ä>ÁÀ<BÎ<rt3?Õ.?Q?p?ª>¼»7¼»7°U">¡>ëíP>Kë??Îy>[ÕA>Ã$?	v<)<ÄSï>Z;.;ö_ß>î¤D<úD<=,?2?}?"?ÿ´>5§»75§»7°U">e>GV>AÙ:?L>Ðö=æ
 ?§_X;y2r;n´ä>^í6;»!;HZ?j%;å9;	?z÷>êí=ÿ
?Õ½>¯¼»7¯¼»7°U">ÏÄ>úaF>¯>?÷Ë=q¼¤=<¾?ÙÒ1;3Ø;Ò$?Vy<$¨E<@C!?ví9à§V9rE?Úô²>=÷>¾?­¾>)Ò»7)Ò»7°U">ÅC¿>rO>«ß;?=V>3U*>Àþ ?Z¸;ô¼;ïú>ò¨ß:y5;>­>x<=k4<ôV/?x-?)p?Ê¨?"Á>¢ç»7¢ç»7°U">ý<È§<<¥-7?7<¦nr<ç?	§Ì9þÊ:ó,>¯ïºnÄ:â«¾Ûä¡;¤%;?ç?±¸=ì`¨=$T?Ë>ý»7ý»7°U">Éö¶>íq>5A?
×=ß¨=Nd#?à`Ð:4á:uì>ài=Sî=û??Âi9(
9Ê45?¹O;|<;¼*4?}Ì>¼7¼7°U">3È>¥J>8=?©Gh>&¾5>Ê#?×KÓ;{Ü;Uõ>Ä{
:¡:¤_>kÔ<pëI<i-?¯Ã¼>îÂ¢>
s?Ì>(¼7(¼7°U">ÐÀ>¸~>ôÆ??9Z>ôÒ,>s!?`ë;Cäè;½]?"MF;D×;xÌ?ÕÅü;	·¼;vA+?W)Ð>íï®>VO?¯Ì>=¼7=¼7°U">´Ù>¥>PëA?@)¼>ëI>në&?Ào><¥MP<Ê
ê>TïÄ:¦÷Æ:bý><¡<d<¨«4?Fðm?J?'R?øÍ>S¼7S¼7°U">LU>£5>?ñ;?Êg>ïÚ8>­ ?oÐ;m<Ü;úhò>è 9EC­:ü>í=ëí<âg<j0,?Á?¯2?Ü?pÓ>|h¼7|h¼7°U">n¨k>Õ( >®V<?»Ü>wÿ=­?ÃJ;H;Åk?zñ9ºÐ:©¾§|·;)J;>E'?0>mû>{?vâ>õ}¼7õ}¼7°U">kÁ>Þ5>~?;?|þ=øÎ=¦?¦B;¹Ø5;¾ø?Ào<hè;X?êþ;b°Å;ò
$?ìè>ÊîÔ>?í>o¼7o¼7°U">x¬>tiC>[³F?ì8ÿ>JÃ>ÚG'?<æÄ<² ü>)`S;Ø;J;BÉ?¾"ö<Çð°<Î1?Ë?eZn?M?éò>è¨¼7è¨¼7°U">7j >.XW><³>?_>|CT>»ë?þÙ;iÕ;S¬?õX:£×:KÌº>|¤«;ëy;wk.?©ã>rÂ>$Ï?ù>b¾¼7b¾¼7°U">±±>CBi>ZB?¢Y÷>¸¾>¿&?[¯4<f:<r&ø>¢;ö;À$ü>>½<Ò<	3?%?JDÓ>¦*!?ý>ÛÓ¼7ÛÓ¼7°U">!r»>5r>XF?tê£>®z>¬Ë'?.­Â;ª>¯;l1?ÝOå:;èÚ>O»<M<ïÙ4?epo?	ÔN?.?þ>Ué¼7Ué¼7°U">b¶>ú&d>ÆàL?Î>(â]>*?9æ;Bê;dTû>LÒ±:j;©º>½ù<^ñª<Í:?|;1??6(?¯	 >Îþ¼7Îþ¼7°U">gn>3û$>÷8?ØS>ø'>Ð ?'
N;¼h;C\ã>ý¹_:ÈÞM¾dy·:ªv:ÿ«2?íâ¸>ÿ°¨>ÛI?m
 >H½7H½7°U">ò5>¾	Q>x>?yþ7>Æ>?¶¾¶;aË;ææ>^¿:õ)Î:Rí>Fhy<ÅV8<èà,?ê?æÛï>j0?Õ >Â)½7Â)½7°U">j¤±>,k>ø_A?È
[>BJ)>V %?ýrR<(êR<\oÿ>xj;Ï
^;(?Q<±<¶]+?mv?ö­L?Ðà?÷ >;?½7;?½7°U">>Ã"A>CD?s¾å>^±>"¡%?m'<,<W­ø>L);~|;¼¥«>íhµ<t<-?7Wý>E¹Ò>ã?© >µT½7µT½7°U">Ä(>6QQ>[<?âº@>A> J"?U,×;íî;Ëæ>DÖv¸a;6W¼Ì×e<4,<j)?"?wÖ?Ì?È >.j½7.j½7°U">Ín>2$>ª:?õl>'?>E?¤;¸{¯;õç>$wÖ¹E§: $¾é"{<=<­)?Ú×>Ø!>¸k?h >¨½7¨½7°U">÷m >BpW>`¢>?Qz>H>ñå?Ú_<åîl<§ñ>k
;Jå;¿?¨0F<9 <HÆ)?ü¼?;ü¢?#k?ÿ >!½7!½7°U">üê>©>VÊC?t­Ä>e>_(?±
<áÝü;@?Î;Zak;úA?¦<ù9<3/6?X?á>ï_?" >ª½7ª½7°U">¯Ï¢>j_>¤y:?Ú¢o=ØB=z
?È1þ:,,;¤Þ>ï=üé7=	y3?PÝ9XÈl9?1?¹l>þ>Èñ?Ç3 >À½7À½7°U">a>qV>÷==?àÏ.>Ï¯	>l"?Ð²;XÅ;¶ç>\§¹àª:½=B½íñ)<§ò;Wô1?Ä­±>iè >NW
?8 >Õ½7Õ½7°U">ðB¯>Ñn>,ß;?Õz;>æ>ö)!?®õ~;sÏ;[ý>òèÎ9¢Ãâ:é=¯_< <ÿÆ0?ÿV?óB?ä?O; >ë½7ë½7°U">Õ·>W|A>õ.:?Ñë=óf½=*Þ?×Ãí: ýÔ:sã?ÎÙ<W4¢</à+?°kç8Ð}v8ÿ0?XB>¾'>åz? @ >¾7¾7°U">ý>DhC>:?c@>§ë>L	!?;Éï;?è^Ö¹è :Ó*¾²4À;»N;­Ü%?
Ã>lu¯>X?ÓB >û¾7û¾7B$>QqÜ>ðU>=F?§éÙ>¼­£>i*?C«<xs<ý?4;5è;;uOõ>Nà<¹W<ÚÊ:?A?ÙÞå>k§ ?P >t+¾7t+¾7B$>ì_x>§>Ó§I?,ºö>ß>½>üà&?4¤3<4¾9<-÷>Ó^;=¼;ScÎ>µó<g×¯<+Ó0?ì49?y¿?¢!?V >î@¾7î@¾7B$>Ä>7~>æE?óÀ>GRL>r'?4Dþ;ðñ;w?-¼7¢Å);;à;^S<|b<%3?}8?w°Ñ>l!?$\ >gV¾7gV¾7B$>*°='¿<ij<?ø=Hk= &?é¬L:[Ås:xñÖ>h :)E­:ñT>6æ ¸¬7%8öªµ½d_:ë\²:VP >h >ák¾7ák¾7B$>±>VÚh>5¸B?òª©>M>æ´%?°·Q<cNL<èc?Þ,;l¤S;//?dÂI<Ì<$/?¥ï@??PE?Ük >Z¾7Z¾7B$>L&>0G>"Õ;?Ö´M>aX$>Í6 ?OM;é!j;Æà>³¸v9<Öà:~u=X<oÔ;i-?s¥?
âó>¾b?Ñq >Ô¾7Ô¾7B$>å>þC>ê>?Èø;>Å>º!?ï
¨;Êª;aáû>­
;0;ÊqÌ>^<
+A<mP,?´?F7þ>ü·?Ïv >N¬¾7N¬¾7B$>t¾¢>¬[>¹=?T¼>ru>÷V!?º·; Ù»;%bú>1;½
;w?X}<G<g(?PLæ>ýÉ>CH? >ÇÁ¾7ÇÁ¾7B$>$®>;°W>PV<?í>µú=0= ?L;òÓ©;sOå>^0:îÝ
;¨>Ìí:ñþ:qA?g]?óÜâ>Íú?Ô >A×¾7A×¾7B$>ð>"RD>#M>?5>h>$"?(¡;Ë);=UÍ>é:â5ï:">}@Û;Ô>¡;½,?'¼>Ý|	>?Q >ºì¾7ºì¾7B$>¦»>ë%z>c
@?®zr>Ð:>"h&?çf;¤­;Pö>Fé;»¨;(Ø>z(K<J°<á¶!?Þp%?'?{~?î¡ >4¿74¿7B$>>¬>Èf>m¤??ÆR>Ä)>Úê?EÔ;uÔ;È?íÉ:Uÿ:ç,>d<©oN<b.?¬óþ>åÒ>½?{£ >­¿7­¿7B$>³ê<Î <µÑ:?çv<æC<?e!?×²â¸@]L:ý½æ¦8b©¼:TZÈ<mû<ÐÿÕ;_}"?Ç=¥ª=åO?s¤ >'-¿7'-¿7B$>Õ½º>+6}>GÌ<?Ýö>eaå=É!?G);ié:^L,?o¤R=\M=Sà/?LÀ¶peÈ¸X;?M²>Bw>öC?Â¤ > B¿7 B¿7B$>í/>wQ>ÍT<?7h>rä8>ìÂ ?´_;ô;%Òõ>	uq:èúé:">9äK9ò9¤µ>Ëþ?²Í?ó¶?Ñ© >X¿7X¿7B$>Á>î·D>äA?â®g>i7>ç¯!?Èç;=?¨;LàÔ>Ê,;®I;þÚ>H<È^<0?<~>Æ
_>­ä?«­ >m¿7m¿7B$>ÈÌù>ÎÓ>GJ?r\?hç>Eú,?j<Û2w<.®??W';pZ;oÄ>JÓ<Yw<I¹C?F3ª?C?½?]¯ >
¿7
¿7B$> ¶³>En>à@?Y>ª(i>ªÂ$?®¿ß;é;½õ>«;½S<;f×>þ3<"Ô<!Ó*?ù?5_??>± >¿7¿7B$>¡>¿PJ>9Ý??Æ:!>)ý='Ï"?«£;Qö;}ÿ
?ÇÞ:­;êM»>m1,<cñþ;ÿø+?²?g°ð>¡/?æ± >®¿7®¿7B$>¯>F>±µ;?_(>x>?}.;Î×¡;dê>Í¼l;Ç)%;.x7?Í.<xÛ<[Æ+?ñÆ¬>ÿf>º?Ê· >zÃ¿7zÃ¿7B$>Ìc¯>Mñg>ÞA?dæ·>ãh>ÅJ%?S<<]ÿ?¬=;
;|n?§­<µ2{<¨ä/?_é?ùTò>¿?R» >óØ¿7óØ¿7B$>ö}>º®P>¬=?D¶}>Ò¤H>ÉÚ!?»kH;)T;Õñ>.Wó9«»÷:ýuû=Óä<ú½Ò;L!-?ï÷>:rÛ>?¾ >mî¿7mî¿7B$>?2¦>»/S>vI?þ?|è>ÙÄ+?>H<wuy<ïü?ÕP;ð.;Úh?æ³	:DæÜ9W?ü?,¤r??UÁ >çÀ7çÀ7B$>/>¶V<>fU>?Ce3>Öî
>ùÈ!??Ä;£3«;ð¹?oE:k²¤:Yq>x;<öNß;r71?kÀ/?2?È?Ì >`À7`À7B$>Ê4>­.Q>ç~;?Fý$>°>ýÖ"?¥«;H¹;jdí>|¾:R;£.³>±C`<ÃÒ!<p¨0?mµ>^À>\?Î >Ú.À7Ú.À7­õ%>Õ>!½>`ûD??}²à>Ä¸$?ê¦<õ)¦<?Ø}Ì;Äq;©p>?Ò
Þ<´Ú<ËF5?­æ>8ñ¸>j§?IÕ >SDÀ7SDÀ7­õ%>y°>]l>á??w+©>àm>LI"?múÈ;¿Ú;½4ë>
»:$â;pé®>"åÃ<¿<v*?C_?Ýg?×Ñ?Õ >ÍYÀ7ÍYÀ7­õ%>I·>3>ã§>?æ	>
Z>7Â&?AòÕ;2Ø;!Vý>=;3;f?%W<3Â<Æ¯1?ã2ü>ÓýÎ>ô?× >FoÀ7FoÀ7­õ%>j¦>°R_>óù>?é|>ä&K>êY?·°<_<áÅü>®ä:o5;@.¡>:b<`ÁK</?-5?t©í>÷A?Ù >ÀÀ7ÀÀ7­õ%>^>Uò@>=??"*>Õv>¨%#?p<x<Üå?ÅKò9µE+;Tµ=87w<°\3<í÷.?Ò_
?ã>Æ²?8Ý >9À79À7­õ%>Ý!>¹jÂ=xx<?!?=o=ú¶?Æ·:×£:ÆF?²/<Ô<¦p*?¬Ì9¼æè8Ô'? G>ßÞ>
?5à >³¯À7³¯À7­õ%>ÎÂ>º>
u@?>Ûl>à7>Cá$? ~;¶i;AÒ?Y!-;Å08;´ ð>(Ö:i¢:ì$?É?_Aú>Õ?ãà >-ÅÀ7-ÅÀ7­õ%>¯\ >zT>Ç5A?Îo1>³^>s)?èô½;ØÜ©;O$?ÁýB;3=;°?yÎ;æ;ê9?ï?Éý>Ëß?zá >¦ÚÀ7¦ÚÀ7­õ%>D2>Ç/<>b(D?>÷î=L'?
g;Éê;fîÎ>Â#¹µ­:¯dà½¤Q<MÔÍ;v5?qI¬>Wç>C#?á > ðÀ7 ðÀ7­õ%>å~¯>'^>;J? cÝ>åã¬>«ç#?;E <ªT)<gMò>x¸S;ah&;»Ú"?bJ§<|r<~0??Ü??Oé >Á7Á7­õ%>æ§>¾ñZ>PD?| >uAq>}K*?_¹;ÜÅ;9ð>P;7|d;@±>$zú;yµ´;þ9/?ðù>f|Ó>`?ï >Á7Á7­õ%>¾OÒ>·a>ábE?åP-? u?\]+?1ô!<å<?</;É{;$¥²> [£<AÕf<.4?Hä¦?Q?F?ßð >0Á70Á7­õ%>}f>ÚY>ß9D?æ;Á>¾>i'?JY<N)<@-?r?L;¥É;WöÁ>û×:[B¡9ÒG?W6P?K*?û°?¡ó >FÁ7FÁ7­õ%>-ÎÚ>h>ñA?Ïar>ì@?>û7"?_ò;2¶ÿ;¥ò>jh9;gA=î«£<ïr<¯,?ëÕ>=G¸>×?ü >[Á7[Á7­õ%>èy >wU>öS@?J>WL>4¬$?¢÷;²ý;$öù>]ëº:Il7;p>W'¤9*9hï>Óå?Z¹ù>ë?¡>ùpÁ7ùpÁ7­õ%>KÀ>3ÿ|>@ÈB?çÄ>9@>.¶#?[<²F¢<«Åî>û²;¤;xõ
?NÞ<J¥<L+?#S?Ð/??ª¡>sÁ7sÁ7­õ%>T:¬>Td>ÆA?üL>H>.$?¼2<9Ñ'<"T?cnÃ:;Òê¢>²äT<=<×j,?ó?µmå>r(?¡>ìÁ7ìÁ7­õ%>I§>FS>Ój@?<x5>)Ì>,ª"?ê·F<ý*B<òÿ??ì;Ìw;YåÙ>Iå<±¨<{.?8È?(:?í?(¡>f±Á7f±Á7­õ%>[Vo>&+#>rÀ;?=5>ïpg>t
%?¯Ë; Ú;Åî>¾Ê:£Ä ;!Ö >H<ûÜ;¢e+?Íì>ºHÆ>>Ý?»
¡>ßÆÁ7ßÆÁ7­õ%>^W>¿!>Ä>?,G>(k>Ã?èç<L½<ùÝ>Ë*:W½Ò:)ý3>ú-,<ùû;=Ú-?I÷7?·I"??¡>YÜÁ7YÜÁ7­õ%>²èy>ÓÈ,>g"9?Âå>GÖ=¢¿?H5;rÛR;AzÜ>J:Õ°:"¢>îä;ý<¬;Üz(?Ö«>Ã¥>
å?½(¡>ÒñÁ7ÒñÁ7­õ%> ¨¯>ëTd>-ñD?³»>g2i>þx%?òïS<6C\<ðRö>û¸:NGU;T	^>¼D<ºg<Á
:?dKX?É3?Ó?-¡>LÂ7LÂ7­õ%>?OÃ>/ø>Y@?>ýÆu>$?^Ç9<eX1<@?xÚÔ;½¡;í¬*?E³<¶Ü<Ç 0?«n?R>v?aZ?1¡>ÅÂ7ÅÂ7­õ%>hüë<Ü,¡<i;?<Jt<LX ?;6:Û:k:+=>}±:þâÈ:ªCâ>µGí;â­±;JJ*?þ^=ß4à<ìl?C¡>?2Â7?2Â7­õ%>©>âk?>äÉ>?ñ°4>®¹>Z$?SÏ`;d¯;ìß>FÍh;6;ãN?ÇÙ,<ê5<¶$?ö$?ô?Á
?,H¡>¹GÂ7¹GÂ7­õ%>Ô£ð=±j¨=ä6?ÇûP=ÄX*=1?Äì¡:f¿:cØ>XþÑ9Ýd£:Y$>Éë\<Ê¤#<Â%,?o#5>Î>Â?-O¡>2]Â72]Â7­õ%>ù>YA>À >?Àd>É6>B ?Gb°;FÇ;M
?Ú®Ø9ª&×:Sé>ê£<ÜZ`<l[,?y\ù>qÓ>ô?[¡>¬rÂ7¬rÂ7­õ%>>ÑàS>Ó2=?ø;2>¾N
>ùr!?ey<ÈD< æ>Ç5Í¹Aì:BÞ½õ$;aT;
þ'?¿"?5Ö?<?ôf¡>%Â7%Â7­õ%>O¨>(MY>F?'É?+iâ>Ö$?'P<z#P<+?.];&7;\?¿Ï¦<vu<.?¡?°èm?»??}|¡>Â7Â7­õ%>tÃ>+b>7ÿ??¸°>Õ>=$?bíô;lLê;~Î?ÓÞ;:îX;Dz?w;j<cN)<,2?¬B?z§(?¬?ò¡>³Â7³Â7­õ%>X¹>¹äw>Ô#??n*|>
dG>á!?ñ¤;Q!;}Hì>Eb:ÍÇ
;ÛL>9ñ<é;ey%?:!¦>ª>?T¡>ÈÂ7ÈÂ7­õ%>ì{<û0)<õ=?K÷<=rQ<m ?ÀÃ¸2S:çl½6Þ-:S½:ê>>¡;¬<m;	É&?=ö=bx=ñ	?=¡>ÞÂ7ÞÂ7­õ%>Ò·®>Y«j>o>?ã×>§n>Q©?/®å;±øù;78ë>
;=þI;äÃ>UCí<ë¯<,?bØ>Ê9´>ý­?ó¡>óÂ7óÂ7­õ%>{N¤>ó`>ïÄ;?Ì&B>)_>Öì?íaÀ;l°¦;×º?îþÓ¶¿.ü:t4×ºû±<¢[<3-?Éù??ª(?Æ6?b ¡>ÿÃ7ÿÃ7­õ%>J¹>Þ¡|>Ö;? +L>Å¾$>¸¡?¶1â;;Ù;H?1³ ;ð?;G¥?8ob<=ó$<>L/?6²u?Z?·Ü?=©¡>xÃ7xÃ7­õ%>§i>1	M>óK>?zt`>Ú¸1>¨!?¯¦;è;	?%9àÖ:¢$¸=S5L<k`<;'?ê>¶kÌ>0?~ª¡>ò3Ã7ò3Ã7­õ%>Ó¡>È6H>dÄ<?Ø2k>Ë;>}â ?é;Ð§;Â,ë>ì:1W	;}~Ü>YÄ;ß`;Í$?¨ð?1Þ>ëú?ª¸¡>kIÃ7kIÃ7â'>¡qº>a
z>íà>?¸s>5M<>ÿ«%?ìÜ; é;³ò>[$;7
D;GFÖ>v<sNÑ;ä(?¹þ>.Ö>àõ?ô¹¡>å^Ã7å^Ã7â'>"Óï>>RE?nï>^À¶>­²'?þx<a<?¶?Jkº;(Ý\;XX?=ÄØ<1.6?O:ç?ÅÑ¼?¿?kÇ¡>^tÃ7^tÃ7â'>m#¦>Á[>A?|È>+E>³5'?«;æ¥;ÿ?':A"1;9×S>×A/<ô;P5?Mc	?5ä>d?.Ï¡>ØÃ7ØÃ7â'>ªr>; >éò@?\¹>É(>#è?äR<T<éþ>JWJ;3,;ä:?/8<­	e<e-?K?÷-?NÎ?ñÔ¡>RÃ7RÃ7â'>9³>,8>ª<?ÚC>>¢?&³;Ø;Ø/?°Å:ôÇ
;%>¶>ôX<­Ó;á/?À¯>_>0?Ú¡>Ë´Ã7Ë´Ã7â'>AÐ>Wc>Ð<?n§¡=E&|=c$?ä:LÇ:â°>.Ç=YrM=&g4? ¨ð¸ÐÜ9¹ÙÚ=?Lô£>-Ó>Ðé?ZÞ¡>EÊÃ7EÊÃ7â'>	L<¾<Ñö6?¹Ö<Åví;é°#?p¹ðH:Q:¾Ú³¸_Ã^:¯N½zvö:¶:åÒ(?
=û¨=Ì­
?_ó¡>¾ßÃ7¾ßÃ7â'>/ ~>Ô((>oA?Cè>bh¸>r!?ýs<¿Z
<©¡ú>¨#;Þa;ÞÌ?	è<«®<êw*?A(a?-×D?ài?D¢>8õÃ78õÃ7â'>OýÂ>Á>µB?HÄ¡>üy>¨%?Qó;Bãò;>R?s ;ÖR;PÑÂ>V©<I^s<n1?à*?R
?#?¢>±
Ä7±
Ä7â'>uT¤>+X>:B?a¦3>
>=&?N(;O(;[
?È×:¥Ë;<'¼>¬?ß;5;x7?Ü*?y*?Þ?Ó¢>+ Ä7+ Ä7â'>çR><>>fª;?km>p~B>m	?dF¥;fD±;u®î>_;&FØ:ïÉ2?-< ;@Ix;r%?ÛÈ>»d¯>V?¸¢>¤5Ä7¤5Ä7â'>/´±>²qn>¡É>?H9Â=ûJ=i-"?é(;; ª?ö­=[õÚ<42?H¬¸`Y'¸C6/?ÈR;
´";ÓÒ%?¥#¢>KÄ7KÄ7â'>Ã>âc>YC?C×>zÿi> %?LÆ;oÞ½;®?1Ê:fÅB;#>³??<Ñþ	<Ú/?FR?|+?[ô?&¢>`Ä7`Ä7â'>v<>ÎâH>¿B?)^>	Q>$$?êÉ;gÂ;¢?â½82È:Çó<Ñ5<ú\<òÿ(? `Ã>A¨>[¢?P(¢>vÄ7vÄ7â'>yb½>P¼f>R?æ>Å£>xÑ3?Ó;yÇ;¦w?Góæ;;ÃfX?q¥Ý<<V?ýº>ÄÓ>Õ1?k,¢>Ä7Ä7â'>?¤>/è`>¦Î:?W >$_>Þ£?tö9;D;`Êò>{:N×:C~¼>y ¨;|};v(?Ý+>6{>?3¢>¡Ä7¡Ä7â'>íÚ>5>,Y?SK>{Ò5>¬;?·ø;Þ|¹;¤¡+?ºÃ¢;Öé^;bì:?Î`¬<ÛF<©]?]?æÄ§>BúI?l5¢>~¶Ä7~¶Ä7â'>L^>?V>>?×¬=Ñ=¸"?¢*è:Æ:
?+=YÙ<Ø97?|ò9pE½8ºG\?þ
;Tgá:ÓD!?;¢>÷ËÄ7÷ËÄ7â'>çwª>Ác>¦??1P>$>Md"?°fè;Í*ñ;Ý±ö>M:/;ð¤L;3Û>XH<0Ã; '0?ØGB?õS ?I?Å<¢>qáÄ7qáÄ7â'>Æg>Hï>[
=?/47>[Á>ã?õi;§±;SªÑ>"bù9½,;÷=¼U8¯Â9&Ú=q]Ü>Ãn»>i}?K¢>êöÄ7êöÄ7â'>Uì¬>ði>¹}=?¼l>bÓ<>=z ?¬î;GÂì;Vñ?Uq;ªg;+¥>¨Ã;Þ;YÅ$?x?^?µ?áO¢>dÅ7dÅ7«)>ø´¨>ô]>ÌVC?;ª>ìº>*$?íïb<Ñ]<²"?È;E*;öl^?W[<5<ÂB1?sL?²&?å¯?^R¢>Þ!Å7Þ!Å7«)>1ô©>2¬d>C>?[ª>ü¬h>w#?³µ.<»5<~ö>&F{;ji;¢Iï>ë½<ùÏB<4°-?Îg=?ÏS?&?V¢>W7Å7W7Å7«)>g_Â>õ>Cí@?Àø¥>ì=>z`$?a9ó;çð;-·?È:Y];ªNñ=©¦<lçl<g¢2?gµ~?PO`?ÄX?ÙW¢>ÑLÅ7ÑLÅ7«)>¾>X>>à=?ÿ©=j=%?2ù:¦÷Î:FD¸>+­ì<Ô¢<âV:?(W]¹Èh¹Ü¼7?s;aÇý:\o?z]¢>JbÅ7JbÅ7«)>ðf>J>>WB?¤uñ>ä¶>ý(?TÖ;ÒT¨;X,#?a _;«Y~;²á>bõ<+7<¢1?ö½í>Cã¿>a?t`¢>ÄwÅ7ÄwÅ7«)>¸Õº>s>ôÇD?­x>=µC>¤"?Tª<ÛS<Â>÷>w;ÄcV;»ÿ%?(Ûw<n0<Äw3?Q?ÕZ0?Â?b¢>=Å7=Å7«)>[a>§oU>þö=?
º>Ë>Q*$?ñ4¸;¡I²;è??{H2;w;Ø?9VS<3<þ5?ro«>_@>B?d¢>·¢Å7·¢Å7«)>f¥×>þ>õ|I?>ú>èj>6{-?T<½×;1¦?gµX;?¢X;R?±¿Ä<N¹<FA?Cì>F¯>³,?Ëj¢>0¸Å70¸Å7«)>Ëxr>¶\!>
W@?Ö>GEÿ=MI?;§¤¯;êµ×>r2;Ø!;µs
?óñ;þ[°;i°.?;;W>é$>>Vã?r}¢>ªÍÅ7ªÍÅ7«)>{U=®¯<Ûµ;?]ÚD=L:=&?nÃ:ft¡:3?&u=­_7=Ú+?P!]9à1V85?ió÷<+ë<Ô?Ó¢>$ãÅ7$ãÅ7«)>¯¥>6Éa>½©;?Ä°=C=þö ?f%9;¾Ð[;§×>@Ûù</`±<îM4?```9P9µ77?Å?û><'?¢>øÅ7øÅ7«)>¼>æ\E>UC?¦>C+>K{"?&T<ç°c<{î>	;JâÚ:´A ?2¥<Åm<ý©1?2O?2?ø?]¢>Æ7Æ7«)>xÀÆ>Hz>"È;?q@%>/<>õ?Qò;fõ;¦+ý>¦±:öúõ:ã¸>-Ò<zY<1?b!?\Ì	?kè?W¢>#Æ7#Æ7«)>ÒÚ¬>h>AD>?Îá>]<J>.%#?;+~;?ÿ:Ë(;³Á>7:<%Î;+8#?aQ?É­?I?±¢>
9Æ7
9Æ7«)>>Á>ýz>(=?_g>²7>ó!?â´;Ió¨;GÅ?.8¶:Fºë:âãÅ>ÊËÊ;;Zø,?ø4?Å¥!?ªL?¢>NÆ7NÆ7«)>í>Ö{B>K<?	=->
>ô¶?7+;QK2;¦õ>b]¾9Þ&;½=ýï:9ìm9¸{u>q>Ø>é?° ¢>ýcÆ7ýcÆ7«)>©¶¼<"|<Ã???=gÍ<¤<ª2 ?b3s:»£6:|q*?à1w·æ4:_ÿÇ»sý;ØÅ;|V#?pßÇ=]R§=¿æ?n£¢>vyÆ7vyÆ7«)>PÊ>_>áD?YÿN>WÃ>.ò'?<!È<(N?6þ:×ý;?Ù>V<¾`<5?x¿$?¤=?D?º¢>ðÆ7ðÆ7«)>ë1>N>5=?t>"³>>'$?1R;ì;9ê>öÙ4º0
Ë:*d¾½c}<[@<éE'?Å>_>Û?Ü¼¢>j¤Æ7j¤Æ7«)>e·ñ>=k>´\H?¥Mä>c³«>>2*?z¦<wÂ{< Þ?Õã:·V;­>¬c<åC<N1?±~Ó;kÿ»;ÿ?Y½¢>ã¹Æ7ã¹Æ7«)>I}¼>Mz{>á??âê>bùS>í&?åü<P°	<®ñ>¨!;ý3;Âæ>ÖA<4	<úD3?©½>Ìa>t=?¿¢>]ÏÆ7]ÏÆ7«)>¬í°>^i>WB?"¡?ñ_æ>ø$?<NT<®Í?45:ñÖ;_þk>ª<ÿ
{<¿,?Ö?VS?³à?6Â¢>ÖäÆ7ÖäÆ7«)>ñ«>MQ>iõ;?u ]>~	2>ÁV?$|;Ø;)SÖ>àR©:ì:²`?;<À	<.? ¶>ió>@?oÃ¢>PúÆ7PúÆ7«)>EF¾>2¬z>yQB?
«ð=²º=g'%?Ôßý:Î:g]?/æu=Þm=îG?m98,M95¾;?ña;n5;ÃR?ÕÄ¢>ÉÇ7ÉÇ7«)>Ý¿> N~>»Ü@?ÇT>ÿ(>@!?%Åõ;Jºñ;ú#?ü	;°.,;®'Í>2?¼<¦°<¨,?­ß?Gú>ÀR?CÍ¢>C%Ç7C%Ç7«)>Ýmº>SMu>AB?¹Ìo>(46>6v(?}²°;Ù«;­?í;@Âî:'>&?NéA;f®;Ãê&?l2?5Ð?Ô	?ùÓ¢>½:Ç7½:Ç7«)>Ó¥>	¬\>+_@?·">GÇk>ü.%?9Õ;µe;@g
?¤5E:Q7;ó²	>¢<Éß;1?ãÂ>ËN¦>ÇÉ?^Ü¢>6PÇ76PÇ7«)>ÜyÂ>î@{>Z&F?9>×ÉI>o¿'?V<Ø<<ëFû> EW;Ó%;Xò&?^L<*¡P<Ö¸:?01#?þý?Ûï!?Æâ¢>°eÇ7°eÇ7«)>ß>úPV>H<?e½L>2<#>² ?y}Ñ;ÉÖ;ðú>|Sï:<!+;@³>D¯£<Í¤u<I*?Oê>½È>?åä¢>){Ç7){Ç7«)>¯>Oh>«@?ß|>'G>TN"?#¶;í½¼;×÷>÷(;¼5;Dî>&Z7<â	<+)?¥o?ç5ó>?aæ¢>£Ç7£Ç7«)>Ã°>Él>è>?À¬>_÷>Û$?¯ÞF<ñÅ@<R?*;k2;´sb?ÂW¡<}èf<J=3?dI?¹¼$?;{?yî¢>¦Ç7¦Ç7«)>À>8OK>Î=?Ò>Åë=ô"?ÄÎ½;ªÚº;ó?Ð .;«A*;&é?\UÁ9Lñà8÷?£^Â>ùm¤>N?ò¢>»Ç7»Ç7«)>'?g­>{ïD?V*D>µ­>.u$?Nø=;Ý³R;hÏæ>vhÀ=d"v=ÈH?jj8Ùr·¯SL?.ØÞ>ÜK¾>ä?jü¢>ÑÇ7ÑÇ7«)>&Ò>ËC>õöC?ZW>
# >K",?UE<RH<£?<;&;cñ>h@¤<pða<º 9?à ?ìÔ>hÃ"?ìü¢>æÇ7æÇ7«)>Á>(Á~>bB?3½>	½>|»!?3Ð<M<e?l£Ý9ÿð;·=Ê6<3<Nd,?ÞE\?®A?	?£>üÇ7üÇ7+>À>j>	??^a>h*/>,$?.nó;C;ø;tû>µó:Ýé:èJ>ª@l<®ö.<Û3,?ry?xôñ>ñ ?´&£>|È7|È7+>3>àG>Þ??f>ýÙ9>Ui?Æ³
<Èî<ï¨ë>âd";âH
;à?û8<¬[<³³1?¹Ý? Ò?­l?Ê*£>ö&È7ö&È7+>³¦>¸d>&:?ûQG>9³ >óÂ?[¦ ;t;;¬?®«ºË|:g¾%µ7<]<Ü-?E¨??å>·ï?H+£>o<È7o<È7+>z¢>3>==?àG}>¶ I>Õ0!?vì/;VV;·êÑ>¬ûí:SJ;ÐÎ>2±;ip;÷¤:?§Í>`²¶>R´?/£>éQÈ7éQÈ7+>gá>ÛP>Íè<?®,>·>e$?R";2;Æ]ú>×Ò:D;qR®>@<<ù	<00.?¥×Ö>Äµ>µà?Ñ;£>bgÈ7bgÈ7+>íé¤>[><@@?2¨>Ä·H>¤&?Ä;¢I;Ñ>?ä`;ù&;§ÿE?ÅÔ;dE«:LF??T;ù>²?<£>Ü|È7Ü|È7+>l®> z>>º;?~?N>/$>¼Ü ?­Pl;Y^n;rËý>®t:r[Ð:¿>rA<ÁN<K,?Ù°û>Øä>Åý?÷H£>UÈ7UÈ7+>Mq>úG>\¥??Ûv>¨J>>&?Ðg¹;wB²;!?"ä?;Õ:â:$Y?TÖa;ß;uí6?Ðö*?H?BÁ?ïX£>Ï§È7Ï§È7+>ÕÅ>ZD>Q>?´S>f>¸?IÀÑ;Èqá;þ-î>³¢{:÷Ú;tpr>~¹<¹ËF<0?ø'?¹«?ÇÒ?æf£>I½È7I½È7+>({a>¶¦>©xC?Tµ>>¥!?¥w/<à-<³+?O:,î4;­T>!<¹Of<7)? 6?}×?x?Éj£>ÂÒÈ7ÂÒÈ7+>1ªº>&`> 0U?î>Ù9>s4?ÿæ;à*;^ø<?í+I;ðE;ZS?CºU<8Çñ;Á`?/ê>~>>WB?Rk£><èÈ7<èÈ7+>á >/W>öd??Î<Ã>ê^>®Ì?ªq<&­!<Ááú>Ê;¾D;K3?5ão<CZ8<±&?´D?ö$?¡?o£>µýÈ7µýÈ7+>VÍÇ>þo>D?Ó¢Ê>>¡$?
;Õ;6é;¯ê>[';Õ;²@	?D<nG<Þ.?¶5?jw?ãA?év£>/É7/É7+>PAè>¡>A?X:>E¤h>¢"?¦r<j<»¸ÿ>sÍ);~V;ÁË>hFÑ<|1<ÆÎ1?/X?¸û>ôE?~£>¨(É7¨(É7+>,<>ÆJ>¦ûC?G>x>´â#?ÝzÛ;ÝØË;ñÐ	?q;Ë*;;ì>Ãx<hY6<j.?^;?¨#?5®?y£>">É7">É7+>Ðò`>´>¸v@?	j`?jÌ-?G%?Dß<nV<Ýn?«;;%Ð%?z½D<Î<Y÷&?dV??n0?Q£>SÉ7SÉ7+>¢>$M>=Ë??[áK>£l ><¬"?7¸ ;åë;"?MQ:ke
;@û>;(9Ï«Y9o6´>N«>]8>+?©£>iÉ7iÉ7+>í}±>¶"l>Ll@?¯Cs>æ>>DÏ#?¤q;ûÆ;ãìß>Q,=°ø¶<ç 6?¾EÞ:Ê¹:*X$?öó'?,>?¥?q£>~É7~É7+>¨>Y>W@F?§¦>C±X>PÍ#?"#y<bx<¬é>e»*;J,	;P?õ®º<#æ<í¿/?ä*Þ>l´>»ö?,¡£>É7É7+>ú¯>øK>£??	Å>üN>r%?V¼;ûeÄ;11õ>Wü::¥R§:¸
>*®¯9Æ9&r?Q>´îk>Ì½?+­£>©É7©É7+>"U§>¬\>B?ø>1U>2$?×»;æË;lë>ÊÕ;h;ÿ»5?±Â<qß<­.?.b?Qâ> ?º£>û¾É7û¾É7+>ð­>é(j>9)>?^7>d>HÕ$?Xë;ëÆç;qÓ?ì';«-;;ªå>0Í<qd<m/?wa?vu;?Ûó?Ñ£>uÔÉ7uÔÉ7+>G!¿>*y>nD?´w>GÎT>Ðö"?L<Ë<Á´?¨:T;dC>»D-<ñ	ø;Ê1?`i?%F?Â?tÜ£>îéÉ7îéÉ7µl->7¹®>Ïcj>!Õ>?#S
>SãÝ=&
#?ÚÓG;4àJ;O'ü>ýì=ÖM\=·7?íÖ9à«÷8ßE?óü>
	Ò>¤?Ü£>hÿÉ7hÿÉ7µl->¼×>ð>úðE?/í=ÿØ¯=ÿä,?åÁþ:äeæ:z
?V=G<º<¦9?`·x9(ô ¹Áº?ñ÷%;©%;ô<?YÞ£>áÊ7áÊ7µl->ØS?>¹©ý=A?I>§öM>\ð!?Hb<)jj<Ê÷>Myx;èC;o¨"?¸<6¾<Íi+?®	t?lN?4S?Ùß£>[*Ê7[*Ê7µl->HÖ¿>N1>??ã>%·]>ß¬"?ÚÏ¥;rÏ;v}?°#Î:Íý:öìÏ>Á<ÓM<°ÿ-?Ý©?Àñø>à?
è£>Õ?Ê7Õ?Ê7µl->q~>Ü O>õ@=?iL>qÆX>¼R#?/5¦;LK;-f?XtÞ:$c;Ñ¥²>ØÇ;j¼;*?Å5û>Ùà>?þö£>NUÊ7NUÊ7µl->KÛ¥>]z`>%=?%>µi>þ?â<Ë;­Ã;Eò?åæ:<

;ì>=­<ÇÈT<ï+?­}ÿ>Þ>¢ò?%ø£>ÈjÊ7ÈjÊ7µl->ÈÏ>Wt>AËH?3Ä>0ú>GZ#?±	<&ú;"?^Ì,<¬;G?ì!Ý<d<Û8?º-?©ð?Ì?ù£>AÊ7AÊ7µl->Åä>6S>@?*±>ÜS>+%?F²;ÜÉ;Wsâ>9g;Hí=úe<öüÀ;ñ*?Ã5?D¾ ?½?¤>»Ê7»Ê7µl->-ÿ >ÄT>¢µA?Î[>Z*Ð=Éa+?9Î¿:±Ê:1@ò>Óüs=Ý¢=µ©H?@ï8~9.ï)?;öa;·í(?¤>4«Ê74«Ê7µl->ò4Ñ>>õ>?D¶^>/>Èe"?ÅQì;<é>Æä&;ýc;ß?¿ÚU< 0 <5*?E
?FYì>Á¼?í¤>®ÀÊ7®ÀÊ7µl->9|>yt+>#L<?ý=XÍ=þ?~Ìq;RÚw;:¿ù>)y:ÞÍ;(Òs>þ2<£O<ë(+???v	?î
?,¤>'ÖÊ7'ÖÊ7µl->2F >âW>@>?ïü)>ZÍ>i!? ¡;þ;¬é>Å0:¦æ;+zb>\mù;û4º;¹²)?+	?oÖ?t7?6.¤>¡ëÊ7¡ëÊ7µl->òl>D>¦<?Y>¯ºb>´ë$?òia;Ì¬{;Iå>s÷*9D Û:¼G=Â]ë;?ú±;Ù]'?£xÎ>¶>¨*?_3¤>Ë7Ë7µl->ì°>/&o>=?ï©c>EQ7>éö?tf;Ëx;òY?æ»º6D1¿:Àú:çì
<¼Ï;_-*?-´>¸ì>ë?ñ4¤>Ë7Ë7µl->¹<²±N<ö6?i±=wkl=ú!?â3;ïÝ.;_¬?~ºÿD.:õ.è¾BÛb9!x9ïóº>I:=)¾:ÏÖ>¥@¤>,Ë7,Ë7µl->>å;K>@ÀB?MIÕ>«¦>§j$?C5ó;j(ò;?¸´;tL ;?N?1üs<93<¹-?DLf?ôL?êo?öB¤>AË7AË7µl->øW> G>î#E?0?G
?y&?ë1<IÅ&<´?ë;´j;0ø'?(ù¬<Ç<)*?¥K?Óó>$?NR¤>WË7WË7µl->.á>îØ>QC?ö«$>k<ÿ=%*%?Ó:qÙ:þê­>UÔ=dN=Ó²7? Í+¹ðEá¸87?%Wª;ù;ª%?LT¤>zlË7zlË7µl->ù
Æ>ü>(C??ys>^@?>xó"?¯«ñ;³Ü;6?j)¿9"u;ï ¢=ÝE<ß<À2?QÅÞ>c¥¸>Ãm?o¤>ôË7ôË7µl->Ký >.ÃU>®Ì@?	BÀ>@m>«"?äÅ;Ç¿;P?¶(¢;QU;$B?µ¯;!Ï;ð-?J?aú>¾?Rr¤>nË7nË7µl->Ø<À>~>~HA?,>¶
m>ÅÐ$?u4;¡;ñõ>Ç[:øí:/âl>_)<ü;¢î*?^ª>g>î?å¤>ç¬Ë7ç¬Ë7µl->H¡»>8b>
T?lì&?Gêö>²-?ý=<¸;<-«?|Ç;ýÞF;A0?vBE<Mð
<D¦5?ò>.º»>º%?©¤>aÂË7aÂË7µl->Wã_>èg>	<?À=ït=n?»K-;{k`;®Å>Ï;Vó:!?)½ô;ó´;\§-?O*>)>|$?	¤>Ú×Ë7Ú×Ë7µl->`>:E>RJ>?Ú­Þ>®Å¯>("?¬ï;¼<ïðê>c
§:Ù:üÄ>´É[<yP&<M²(??Þñ>?.¤>TíË7TíË7µl->´³§>±_>þë??Cç¾>s>Å¨?ò¯Ç;À²Ö;óî>ñµ:c;Z>Vª§<Üx<_,?4Â?å¶?oI?L¤>ÍÌ7ÍÌ7µl->íQÄ>E>GèC?~Sü>MÀ>Dô'?<ás<þ	?¥[;P>;Aº?Ê$Ï<vÀ<|v4?ñ&?z? ?
¤>GÌ7GÌ7}"/>6hÝ>¾>7+H?=ÂÔ>y¢>£(?M<Èör<
[?½>¯;á»;%ç,? >À<æ0u<¢mH?*?ûL?9O&?`£¤>À-Ì7À-Ì7}"/>OB>ü{?>;?a¯0>¶	>«9$?Ú;*y¦;ôé>K):@Û:HT¯>gÌ;¶×;ðÌ"?Mö¦>l>9ð?P¨¤>:CÌ7:CÌ7}"/>áÛ>>rcJ?·?¹ä>&?;_<j<dí>;ù;;+î>V}F<9Á	<Ù%7?¢R?äPü>?D«¤>´XÌ7´XÌ7}"/>ÀÞ»>Ó{>6??:Ù>#nM>%?änº;,Ç;¿ï>£àË:_(ô:ÄÕ>Íd<Ñ'<÷Z.?Íó§>à>!k?G­¤>-nÌ7-nÌ7}"/>9o>TÇ?>cÎD?ÔÍ>.>]'-?¬Ð¿;ñN¦;£¡?Æ`:8>;Y`>Æü<¶L·;ÑÏ3?M8Ñ>´ä©>¡?c¿¤>§Ì7§Ì7}"/>>>ÛCI>øÁG?å>DÜi>Ã®#?$M<¸¾T<T®ö>Ý;;\;Yµ>GÄ<+<ýý:?3??Wà??ËÆ¤> Ì7 Ì7}"/>¨èÕ>©è>÷OB?®¥´>!«>µo*?Ì&Ð;Ú;BÊó>ôR\:i
;Z>·ó@<±ú<%.?{÷6?-Ü?í6?ùÆ¤>®Ì7®Ì7}"/>&¿¦>ûä_>O¨>?£m>7?>%º?
$<U)û;º¯?ED0:aÏF:Äøâ>Ór<ù)6<ÑO*?ºo?;|Q?Ãz?ÝÉ¤>ÄÌ7ÄÌ7}"/>,¹>ÆK>äY=?À>±Õ=é|"?ô!e;«;>%Ò>ª:¯½:rð¹>}rC<ÉÖ<j+?.yò>2ÔÒ>T6?LÎ¤>ÙÌ7ÙÌ7}"/>%Ä>Û>²n=?`>ÄY3>¤L ?CùÙ;)`Ê;Ý	?Üî:\	%;êA¹>á±<<ø[)?d#?D?H?|Ð¤>ïÌ7ïÌ7}"/>J¸><Lu>qT@?Z|>HuE>Ù#?OFï;té;c?Á²:­$;Ù>3ðµ<T<n0?¬W¿>a4>¸Ö?Ó¤>Í7Í7}"/>{V>¶ß>CÙ6?bù=°®Ì=°?
´;Ê;ã>]K×:ñÈª:æ[!?Á"<ûKý;Ôx$?°ÿñ>RÖ>v?ÊÕ¤>úÍ7úÍ7}"/>9¢>µ\>ù»<?ã;f>1>±þ%?W¼;Í©;Ø?ÅìÈ:q
;ÞÓµ>(+¹`A)·iö*¿ë¨õ>ñ_Î>¦]?Û¤>s/Í7s/Í7}"/>\lª>!c>Á?? =\=+$?Â±:§á:S¹É>¼J=ò=î0?ðlo9(¾C9Å4.?%Àý=~äØ=}À?"ô¤>íDÍ7íDÍ7}"/>U>ñKR>§¥A?Ý>I¾Q>â$?)0<<3ì>0)G;¨{N;ìö>Ò>r<å0+<¸p4?:?%ÂÚ>Ñ?×ø¤>fZÍ7fZÍ7}"/>ñø=îe¬=Õ8?ê®>Ï>Äv"?CÐ¥:Ü:ísÀ>â;FÜ?;	RA?jÖT;
;W@?dfH;ûÈ=;À(?ôù¤>àoÍ7àoÍ7}"/>»;>ZS>gr??>ªÂÝ=Ç´!?N;ÈC;d8?"L:,çê:êw^>¬\<¦è;Õ'?2?¼È÷>W9?û¤>YÍ7YÍ7}"/>]!è>7>5·D?¯?RBÛ>Ld)?;º.<l<I?ëQW;I;Ï	?§<ml<lz4?ÍuV?è?)?1"?mý¤>ÓÍ7ÓÍ7}"/>^>N>9?ÖÏy=¡C=í#?»M:ÄXK:o?÷7=±à=È¶6?¹ð.¯¸­×$?½o">Ü]>q#?Ã¥>L°Í7L°Í7}"/>ÊQÕ>>\sO?0­?rÖß>2?ËÈ~<F<1$?±ái;ÔL;ë'?B­<Ç$X<M?;¶'?.?i?5¥>ÆÅÍ7ÆÅÍ7}"/>à:j<Ë"<B~8?±®ñ=0¼¶=hJ)?Çö;Úfo;A?Ø³;âøá:*×?¤.r8÷p©8¿6?k±;'));ß>Ï¥>@ÛÍ7@ÛÍ7}"/>yþ>øa@>Ùð@?ô>tg>ÿ¯!?Äé;Sö;Ìòò>"Ô3;Ð×,;Z,?"µ}9¾Ó9 Ä°>ú÷>Í>0/?¥>¹ðÍ7¹ðÍ7}"/>n+>SÜH>y>?Ûôv>ÃµG>H?&¸;tÔ;5ÊÝ>ê):Ï;K%>ü
o<4<º(?õ?EG?L=?X¥>3Î73Î7}"/>B/±>+ïp>C<?Å->¸>?Û;1;%B?îl:ò
D;#2>$l<Ùº.<Ú+?õ]Ã>,;§>?¥>¬Î7¬Î7}"/>¿á>KR8>
ò9?NÍ;>P©>Áv?©;å
r;>·?+:©Ë;">åÀ;[;¥"?d?"eê>¼?¤¥>&1Î7&1Î7}"/>XÏ>N)>~G?(ª>,wi>¹M&?·Ï<~¡y<ÊF?lËÀ;ü¢;Ki?T¨
< ½;²:??qaõ> ?Í&¥>FÎ7FÎ7}"/>Ìü³>´nr>t>?_V>M¹->Xó?zñ¢;§³;óè>òKî:æ¨::5?]<ÙF!<bâ/?ÎÆ>g>©>â[?B'¥>\Î7\Î7}"/>¤ø¨>6`>í@?À×H>Ð>M(?(VÁ;TÎ²;àf
?0ô\;
p;¯ë>© <&Ëd<3?üÐ?)
Ñ>1Á?wK¥>qÎ7qÎ7}"/>4³>gÐq>è·=?I+>>>[8#?û;2Ñ;ä÷?e§÷:¬º;Ë×ç>÷b;õ/;\#?Ý=º>Æ>ÑN?òK¥>Î7Î7}"/>0j´<Àz<hº8?4Àc<¦B@<Ö ?$º¾:öñ :¯?âm:væ; ?>C<iüæ;öc*?é»>ù=4?%L¥>Î7Î7}"/>$¯>|i>ô??­Æ=>7á>C$?8Cº;½ÏÑ;XDã>Þ;í:º¿#;)q¹>oz<¾ú/<T5?¬dì>É>?P¥>ÿ±Î7ÿ±Î7}"/>´y>t¨%>Rß@?âÁ>¬>HU$?°q<SÖ<V¼Ú>fQã:­ô:»}î>º &=÷ö<.,?bõ?Âæì>Î{?T¥>yÇÎ7yÇÎ7Q1>*÷Ð>3>d&@?î>¸YD>É&?
<G<&´þ>1;!;.?,¡m<Ê)<#È2?D?Å)?|d?¨[¥>òÜÎ7òÜÎ7Q1>/²ª>¯e>$Á>?C4>#ØT>&"?Ì;eÔÜ;Ö*í>¹
;®ÁR;c`«>»ý<<Ûä<_Ê%?ÿL?Î4?®?!k¥>lòÎ7lòÎ7Q1>zh§>ù_\>xB?Ý3>®Öv>	#?¡×»;
·;V?AØÁ9Âw;=ë³;º{;052?r?iÿÞ>ët?µs¥>åÏ7åÏ7Q1>>ÈÜ:>^;?ÝK>Ñ >¯"?®¢;ûÑ¬;Õð>6yÒ9ê¹É:ã>Ùo6<P<DI+?V"h?UqP?b?½u¥>_Ï7_Ï7Q1>ÊZZ>î>9>?¡Æ>ì>Q ?IÎ;HýÃ;b¹?ä!;K¹;Uõç>à2[<ã<9_0?}×>´µ>§]?Wv¥>Ù2Ï7Ù2Ï7Q1>ôÂ>[E>³\=?
A>'>Ï?6/Ã;[Ò;bí>v>(92RÖ:[öH=0bO<åÓ<i[*?]?ë
ò>¥
?6¥>RHÏ7RHÏ7Q1>Ëc>röY>é:?â«û=@Í=d?¸XV;ú¿;aÖ>ÃS:;ª>L>»0<ñá<[A.?!ì>	ùÍ>Ø½?$¥>Ì]Ï7Ì]Ï7Q1>>9>åR<?6=üêi=ã¼#?Q[:(%:Öèü>V6Ù<¾ç<¶¦4? ,R¸@ü·YL3?"²;ÙØ:»Ñ*?Ø¥>EsÏ7EsÏ7Q1>þ}>£gO>ì??|>B>R.&?p;¼;-?}:#;j»>9Û;Ö;ùÍ1?Y
ú>
nÞ>Då?7¥>¿Ï7¿Ï7Q1>4ü­>W\>$J?9Vz?´>?Ñ (?Õ½<l,<¾ú>@ú®;Ùt;7?)Î<5ö<Éi6?
'º?½Ü?ý?M¥>8Ï78Ï7Q1>1»Ç>oÓ>E	??
U>¬Cr>é?X£æ;rò;îó>}ú:÷ê:t?'¥<ð&n<T1?-?Eä? P?¥>²³Ï7²³Ï7Q1>i>*.5>Q;?ÿÜ¨=Úp=©j?¡ú;KÊ-;<Ñâ>Û¨ä<9_<Ü@?Æ:ê:_Z7?$ô>\×>p?ã¥>+ÉÏ7+ÉÏ7Q1>+­°>;Ñ]>çK?{>1\A>OÇ,?Ñ<s­<å?×26;©C;åï>Æx<d <Ê$E?V¼p?V#7?«A(?F¥>¥ÞÏ7¥ÞÏ7Q1>ö>ÿG>èË>?³ò>{Õc>¯ý#?þÉ´;l©;<ê?äøª;V b;:A?<£åI<Þ,?3?#Ü>»?£¥>ôÏ7ôÏ7Q1>ÿÖ<îÞ<7É;?pc<ït8<ÄÓ?Â-:%~-:¤[ÿ>µH;²´ì:Ý)?:ç:ª®¬:ÄE+?ò¬=`»í<C?§¦¥>	Ð7	Ð7Q1>7s>ºÝK>²æ7?Ö
æ=¡ª¸=Áu?
;>n;	?`sv:§ç:ØªÏ>A·;4;,:?uÒ>=T¾>·E
?·¥>Ð7Ð7Q1>e%*=§<ê<Vô9?]Å=w0Ô<%?¶t¹M1:ZÐÝ½gèg¹Ì+ë:r|½ôm;È)>;×G,?==?Á=
]?å½¥>4Ð74Ð7Q1>pô´>Óÿr>Ö¢>?Þ@b>ÉX4>÷ ?·óÉ;xÈ;=?¼]+;54Ç:©9\?É<í}V<6.?º3?¹ç?Yê?áÆ¥>JÐ7JÐ7Q1>S>uk<>ý@?¢>iá]>EB"?Q¸;RT­;ßýå>IòJ:³î;íG>¶J<Á
<¨ñ&?O?Ñqâ>¾ø?Eì¥>~_Ð7~_Ð7Q1>w}>m].>#:?ñÔ>í#Ö=6?7;;/Vb;ÞÀÓ>õ­û:êþ:[Àü>B¦à;5Ø¤;¸´-? Q>áê3>ß¶?³î¥>øtÐ7øtÐ7Q1>¨>×c>ÀÔ<?ç,O>ôì%>CÒ?hTÔ;Ú¾;©	?1:º£ô:`Ñ¾¥<ÄäL<Ê)?1&?øí?=#?©ø¥>qÐ7qÐ7Q1>0j>ZA>n@?Ò¸Ü>ñ©>]®&?ö§H<éF<ªµ?´OÎ:&à1;fv>èh<®<4<$?Èæ¢?ç)?»Ã?¾ù¥>ëÐ7ëÐ7Q1><#
?é§>$S?Oa½>è3> 4?»¾;·$£;?.¬;zo;*= ?ë	<Ø§;ºP?ÀûÂ>Ý`>èJ/?Îü¥>eµÐ7eµÐ7Q1>àñÈ>>\9G?Èz¥>üiy>hÙ)?®¸À;ÁØ´;g?Òøx;D*;þ|I?7¶;½;¤¨5?<?\´?9ð?ÿ¥>ÞÊÐ7ÞÊÐ7Q1>û<y\6<eK@?ØÏÇ<e<ç³.?y¹^£:ÇQp¾6:#;2>$(<
û;¸)?E=Ø9l=î0?0¦>XàÐ7XàÐ7Q1>Hz¡>dHL>¯[J?ø > as>P)?÷E<à
<D
?ÙØº;W¯|;cL=?9õ<¿¿«<[Î6?~¥?ÔÞ?Q6 ?m¦>ÑõÐ7ÑõÐ7Q1>mÇ>K>ÁéC?2»>	S>Ñ)?¦¸;Ãéª;¿I
?)Õ¯:6=;"æm>Á¯2< i<rd0?ý>ób>h¦?¦>KÑ7KÑ7Q1>m¡>?D>#];?ã>kpþ=o ? ;Iæv;Ôõ?
à":ìUÎ:*J>yKn;)6#;7?0>é>eú?{¦>Ä Ñ7Ä Ñ7Q1>n·>äxs>ÒÞ@?¬&e>iù3>¥ù"?Ç¬â;óAÙ;^?i{ª:
;;é>ÿé<4^<},?Î¨>~½>]þ?¦>>6Ñ7>6Ñ7zÂ2>ÈÕ>>lB?pÖ·=µÔ=H(?ùÎ´:1µò:ñµ¾>ù=:=ü;?Ðsk9°W97?T;{Kf;ÆÚ?¦>·KÑ7·KÑ7zÂ2>­¤¢>_>]>1<?âÑ)>û\	>>?}Hç;¸Z<Üä>ç´:3; >Ò¾I9ýt9pB¹>c'L?,?Kd?%¦>1aÑ71aÑ7zÂ2>ÁO>\?>0Õ<?Aß>]	þ=¤?®z;³z;5V?;Ì:ûFW;n'>ù%<Xï;r².?¡¥>eç>,?5*¦>«vÑ7«vÑ7zÂ2>.>tÕL>¥:??6D>Á°>¡!?8;kµ;¿û>mA:ýüã:1Y>Æ®­;VT;JQ'?½Îá>!¾>?1¦>$Ñ7$Ñ7zÂ2>]>8>çªI?	îN?Ö9?÷v(?À<Q<";?¡p¬;=;|_?þm;<=<6?W^P?½9*?n®?;1¦>¡Ñ7¡Ñ7zÂ2>
¤>¬X>=nB?ku>¯Z>*m$?ßZI<[hE<9?cEN;^Á,;7Õ?fã<Ã<6?0K?>(?t?´2¦>·Ñ7·Ñ7zÂ2>Tt?>&Ø>&¼<?ª>×>Sô!?¶¹ä;É7×;?ön;ô¾*;æ>jã
<aÞÍ;p/?«Ñ¬>4{>ï?°3¦>ÌÑ7ÌÑ7zÂ2>K/À>Òá|>äB?÷(­>3>~¯$?:êù;à'×;Ê­?Bé);`E;}¾Ü>a<õ·U<s-?noJ?3?ÎV?ì3¦>
âÑ7
âÑ7zÂ2>~±|>Ä¿+>YS<?z¸	>¦Ú=*I!?#k;àjm;ý>ÁCÕ:õÜ:U÷>|Ø<\rÑ;%?¼¬Ñ>#¹>¢ö?J7¦>÷Ñ7÷Ñ7zÂ2> 2À=¯P|=­C?Ùn$>¢v÷=ø*?^T9!ï9=Zc>çtG;ëÇ7;øê
?ÐÝ)¸<b9^K1>
L):d:i¢½>V¦>ýÒ7ýÒ7zÂ2>` >£»P>ÝÞD?ò:F>_<>m++?£9´;Ã8;=)-?Ä?";i);Äõ>Ñr<ÃO!<Dó??öÈ>ÿ>þÿ'?ðV¦>w"Ò7w"Ò7zÂ2>3òÞ<Be<½A;?9m<úÇ=<æ?LµÄ9³¾ß9Ïá>ßÊA:Wâ:î/[>~²;µuQ;£¶?"=ûõ=ô?y]¦>ñ7Ò7ñ7Ò7zÂ2>j·>H?>FC?y>ïïÙ=['?à;Is;Í?Ú:,×Â:ç,>v\?<¥<ªÍ7?83ô>":Ç>öä?¡`¦>jMÒ7jMÒ7zÂ2>­æ¶>7³o>¯VC?]>m|Z>Ó$?°Á;v;m9?E¥;?*#;yñ>è|ä;©;6+?ð4â>ÄÄ>Ù&?¤}¦>äbÒ7äbÒ7zÂ2>%s¡<ËnX<÷>?n¯<´<â?)$+:>_z:ýü®>OÁ:zÐ:É>>üp;LeÌ:þ ?Ân=\j[=Ü
?/¦>]xÒ7]xÒ7zÂ2>t±æ>O>sH?5>²·g>µC)?OwÊ;«<Å;»d?É;ñWÛ:Å3??<<xÆ;._@?´>5¤R>x#?¦>×Ò7×Ò7zÂ2>MÛÃ>y~>ùòD?:®>Ú>yn*?}<ò<}?ÏÝù;øä;ä7?`<,pA<v­/?ÔVN?Ù+?lé?ß¦>P£Ò7P£Ò7zÂ2>¡8>AgI>å6@?LÂö>ú¹>øÔ)?:Gï;wÍ;?ß=·:8
;·Ò¢>ß9<ÁL	<£+?ÛB?ì©Ü>çÌ?Ú¦>Ê¸Ò7Ê¸Ò7zÂ2>lËt>î$>ù>?Á6>Iv{>L"?®¸(<¾×<¹±	?wfn:kÂ;üÂK>Âà°<ÅËs<Äè8?6ïQ?uW,?«ë?¥¦>DÎÒ7DÎÒ7zÂ2>C±>HEr>¡N;?W]>#[3>Ý?ùÃ;`MÎ;gò>ºH";gÄß:©9?¢aJ<JÉ<m}'?I(?ÞB?³F?Õ¦>½ãÒ7½ãÒ7zÂ2>à->LÅJ>°Ð9?6ì=|
¾=BN?Û¿Î;ØúÁ;m?·*:é;¤éq>Ê<6mP<$«)?r8?¦d?D­?R¦>7ùÒ77ùÒ7zÂ2>Ù¨>$c`>O£@?Èè=´=zc%?À/;¢;Xû>ãN;l8;Nb?¤<Ì Ò;D<?ÒÒ>¢M>` ?Ö¦>°Ó7°Ó7zÂ2>k>
È4>?ò:?Êlp>hC>Å|?RÛ;µä;?ù>åÌT;øH;LÅ?Ú¶h<~ë9<ô?ÁR?
.?Éã?,¥¦>*$Ó7*$Ó7zÂ2>ÏÝ >âV>º¥??_n>½f=>?<!?Ç¶;(þÎ;é
â>áGð:;~Ð>K¥¡<Ä*t<s)?éá%?Én?ÿ?S¯¦>£9Ó7£9Ó7zÂ2>C>çÓP>DÉ@?ç>IZ>)U!?¼¯;ï9¿;Cë>VUß:Ä;ÇÖÆ>wî@<L6<0?ö?Zä>ñI?·¦>OÓ7OÓ7zÂ2>èµ>ò@E>qg>?h`
>fÇÝ=~º?
;z;»Ë; $ê>âþ:-Æ:» $?±3<¹Û<EÖ0?Á?qñë>èà?ù»¦>dÓ7dÓ7zÂ2>æ>Ç¾=ÇC?@×;?Ú?"O(?f±;F;±'?½¡ª;;RY;5I?U<;ÍS;l7?óÛ;Éa;&?$¾¦>zÓ7zÓ7zÂ2>l>"ó>>dB<?©R9>ª<>æ ?è;Üî;­¶ì>Ûy9O¨:§d=×<3ß;àî$??xBä>e?øÉ¦>Ó7Ó7zÂ2>>ä©>_c>-??Ê¢>p>¤û ?<unï;îø?4YÎ:5Oã:µdè>¼<K¶<Ý.?	¦"?@ú	?ã?²Ê¦>¥Ó7¥Ó7zÂ2>³O±>«åj>¢=A?Ç«>F.Z>\ ? <Ô´ <ªä>îC;ô4&;íã?ëÆW<Fs(<Õ#?]D?_,?`©?Ì¦>}ºÓ7}ºÓ7zÂ2>³ª>Frf>]¡=?%>ß_E>²!&?o;t;0ÜÛ>ðä¹Ctð:{Ç¢½£Ð;Ñ;Ö:.?ÿb>pz>Oï?ºÚ¦>öÏÓ7öÏÓ7O¯4>¿>C¿W>=?£³r>Gs=>ú#?tìò;«Lò;iT?Éí;Ú#;å>¯<«mP<õ*?J§?)ë>õ%?í¦>påÓ7påÓ7O¯4>·Ó¡>6µ]>sÛ:?ÐT>O¿,>H°?ÿÕ;i;b	?@¨ç:g²
;uÊÕ>´E<w*<ð,?Øâ>9Ä>yù?ò¦>éúÓ7éúÓ7O¯4>ûõ·>§gs>âzA?¥·>hÇ>$?Q$<{ <ü?°¨Ã:Üh ;¡ >±x<^`<<?7(?q
?Ú>ë>,ì?úõ¦>cÔ7cÔ7O¯4>²¹>Ôÿo>ëF?ôÒ?Í>Ô%?×.<´ú< +?rk;å%W;²?èYæ<Ü©<½2.?Ù+?Ø£?3g?þ¦>Ü%Ô7Ü%Ô7O¯4>òÈ>tv>R¯P?úÓ>c^>J£.?HIò;%eØ;P?ÎÓB;èS%;ÔÖ?vZ<4g<H?¿7?âQë>Á5-?7ÿ¦>V;Ô7V;Ô7O¯4>>=>©[<?6¡2>ÇÄ>Ä& ?e};;zÑ>t2:]8Ð:¾3>«9Âã8ÿ÷?8®?EÝ?ø)?<§>ÐPÔ7ÐPÔ7O¯4>>þ{O>É9?ß+>,è=?¶;ó;ßqÛ>#åã9F&û:äKè=oOp:¤æï9ÉÏ_?~"¸>¤>2£?§>IfÔ7IfÔ7O¯4>=
> :>À^=?AJ>'u>÷4"?×ô;"åñ;ú?'äö:MV;ØM>ùð<Î×9<Zn0?0?Âþþ>Ê?¯§>Ã{Ô7Ã{Ô7O¯4>7">ñpA>#!8?!©>,ÏÒ=Ë=?þ2P;4êb;«âê>	Fº[÷:£v¾ÿv<U°è;Ü,?:>Ó>y?§><Ô7<Ô7O¯4>àÌ«>¼½j>ê[;?a{e>û9>#Å?ÁÌ;!:á;b»è>-9IýÀ:^5Ç=êø<¨j<Ì:-?ÂÃ(?<ü?¢!?¹§>¶¦Ô7¶¦Ô7O¯4>«>üF>
Q<?¬?.>Ü>w§?ó;C£;IÆí>E¤:\{ð:>h8]<!</?_¡Ö>~ÝÂ>§û?C#§>/¼Ô7/¼Ô7O¯4>±>T>9?~K>²Á#>E?õÃ;Ý;ýü?;QÌé:´3?Í3t<ÒX6<PT+?ë>«k>(Ë?ñ'§>©ÑÔ7©ÑÔ7O¯4>dV<1X<Æ79?s«=4=7"?ã>ã9¿±!:=ä³>Tþ9¯¸:l4Q>å" :¹ª9r4X?Ó£:Ð¨:Rº!?°+§>"çÔ7"çÔ7O¯4>¶§>#6_>hY@?@Æ]>¡ý1>|?ü<÷;Æó;>.?7z:Þ;c^>F@<­X`<¡¥2?Ej8?}]?»ì?C8§>üÔ7üÔ7O¯4>]º>p>·F?+Û>µÙª>q3$?	H<âEB<QÌ?eSY;Fp;Ðç>?<db\<MÊ4?IÆê>ªåº>-Ê ?,G§>Õ7Õ7O¯4>«>ûüD>1??>UÌV>[#?´J;Ù»;}Lò>
#;æÞ;.8ë>´;ë4z;hH!?£Ê©>&}>Å?¼I§>'Õ7'Õ7O¯4>ÎÂá>`e>í[?¹HÇ>«w>L<?`õ8<öa<-?=Qv;

;Kbä>²hà;lz;f`?Ù?¢ü°>¿X?J§>	=Õ7	=Õ7O¯4>é>¦R8>Ã<?iw>§Þ=Ïó$?H?;'[K;ÅÌð>Ô§=;~=%)?ÈÑ¹0¹]#??¤Rõ>®\?ÒL§>RÕ7RÕ7O¯4> ¦>ÙP>Ù>L?.¨>ì"z>P,?´<¥a<ÑD?vÎ_;Fs^;ÆÇ?<§<Ù\?ôx>zKZ>¬8?$R§>ügÕ7ügÕ7O¯4>,Êe>T>²³:?Þ=Ôp=¸Þ ?ï$:, :hÒ><.=9{i=Xô'?°Á¹ðC'¹·	$?Jp>JmU>I?,[§>u}Õ7u}Õ7O¯4>Hº>LÖP>U@?ø~>V&B>È'?X¹þ;y?<F;þ>?/F;%8;QÂ	?Z3<>¦ÿ;o3?^MA?ø~'?¸?S\§>ïÕ7ïÕ7O¯4>åu>y«I>¿t<?>rÂã=(?½;³Ú;¨.þ>
 8ýoã:
±´<%ð;ö¢E;c-?$Ñé>Í>î?`g§>h¨Õ7h¨Õ7wb6>o¤Ç>>AEB?Ó°>'ç>IS%?èBÍ;Ægà; )ê>¾#:PÞ;SæW>ÓD<Ò<Â'?i¤ö>©ßÓ>>?r§>â½Õ7â½Õ7wb6>d\°>p>þ
<?H>ä÷=@m"?ÔÜK;xgq;G0Ø>$©û:Þì:¶)?<©;ß;%?ÈFí>wøÄ>J1?y§>\ÓÕ7\ÓÕ7wb6>P¼>'t>à­E?\Ý}>ÑXB>3'?Ü¨;è8;Z¿?8â';Á;su?I9W<u\<#1?¦½>ÉC>Y?¹z§>ÕèÕ7ÕèÕ7wb6>ÿµ>_r>Í¶??éÀ=<=SE#?ýoÄ:*Áø:¹(Ê>ì¡=yAO=l5?¸<9àº]9¤m2?_;Àz;óÂ ?|§>OþÕ7OþÕ7wb6>ïÊ<dR<$9?Çf <L< ?nÔ·Fzù9JüÙ¼HØ³8È:Îå<®õ;v4b;ËS+? Y«=^=§?k§>ÈÖ7ÈÖ7wb6>$Ä¾>ñ><?ZëÀ=<=
?Q?Í:¤ü³:Üö?Å3.=¸Xû<km1?0ã»8À&ð76?ºmW;³è*;§W!?W§>B)Ö7B)Ö7wb6> ÜÄ>>;©A?óô>YZr>'½$?ý<['<;	?úF":,p;Y)	>LG^8Ig8ÕY>åá?UdÙ>JÖ?@§>»>Ö7»>Ö7wb6>uÐ>>HTA?(H>¢>P%?¿â5<qñ<<pö>O=;Å»n;¾Ë>ï#<å
?<v 0?nêè>ÞÖ¾>·8?¹§>5TÖ75TÖ7wb6>7¹>¿Hx>ù>?`>·d>Ð!?
<¢:<|òê>Øí3;Ôå	;´'?ÓõÇ<7<â?)?F"?nT	??>¼§>¯iÖ7¯iÖ7wb6>¶i¦>±÷[>7¬A?ã >a÷=Y&?Ê;
;²?(<Ãl¿;ma?lÇ/; Ã;Ñá2?	 ^>Z:>*Í?9À§>(Ö7(Ö7wb6>Ë@>ÈX6>;?£	>AãÛ=I> ?T?;óZ;ð´ß>#/ë¹ødí:Òý½Zª;iõ;ÙÂ!?w8Ã>¢È¯>='?+Â§>¢Ö7¢Ö7wb6>òÑ>kH>'??m>ÇÈ5>ã&?.=<qF<ô>;;GF?÷Þ<õW<Yi3?
*3?«Ö?ÆU?§Ã§>ªÖ7ªÖ7wb6>¼¦>Àó\>ë@?¥O>-E>°&?x!;R;)fÄ>Í¬ú;÷ ³;ñ3?²Ã;ðÎ¾:Óë6?éè?_?7?Ä§>¿Ö7¿Ö7wb6>Ã>U9>ï]=?-cR>Ù$>,\#?×Õß;#û;	Íã>DVõ::Æ";£ìÀ>±í<Bc><°
.?Ø?Êåü>®?kÌ§>ÕÖ7ÕÖ7wb6>­M>âã>hö6?U>n²î=í^?ua5;Ó&;'+?ã#ª:6;ôø>¼á<z?Ö;±²1?WB>:Et>:ò?Ì§>êÖ7êÖ7wb6>wÓ¡>ø²Y>L>?#j:>Î}>Ç!?àW;È9;ò?S	;;c?_í«;ºN;c)?y\>êB>-Ó?èÎ§>×7×7wb6>^X?Ý§>»C?®´>åd>WÈ'?¼ÿD<ÞB<f?°-;9|k;£Ñ¼>ÀÚ <q«k<¦ï-?îW?y5?bM?©Ú§>{×7{×7wb6>Tý>A>Ù9?·>Oxó=>¾?dÖH;j>;Ü?à¦:Ã@;Ò>U¼;l­;²4?Dzå>ÙÔ>,
?gã§>õ*×7õ*×7wb6>Y>;µI>ü>?Z7&>#{>°4?§8;ýC;¿?Åß;ëë';¶=Õ>Á©<1ÝØ;"ô*? 
>s]>WÏ?í§>n@×7n@×7wb6>7a³>k©p>ïÏ>?mNs>§á=>$?M·;Õ]¦;ß
?ÊÊ+;´¾ù:F0?ÈÒ;æ¶«;e??Sê?6?¨>èU×7èU×7wb6>wÔ>úùK>Ï??¤q«=rÇ=ïE%?yÖ:(;Ç¹¼>¸øS={D=ó¾.?C9ð×9/?Ï¦b>èó?>d#?¦
¨>ak×7ak×7wb6>h;>Ëf2>äà:? >¹Î=Åæ!?ùc;«c;+?lÿå:ØñÞ:¥?(èÐ;àÕ;ú0?eõ´>{«>è?E¨>Û×7Û×7wb6>Ñ>Á8>19?GÜ>ç±ã=s¾!?Ò1U;U8;W
?ª´È;zÇ;S'?àÅt8Ec9nÀ>*â¯>Å+>æú?y¨>T×7T×7wb6>¡
y>ú(>"=?ÓQ=Þ#=IB$?æÒ:¼ :U?ìN/=(ôö<æº5?¤¢Ü9Ï$9JKH?~ÝÁ;Çç;ºµº?¨>Î«×7Î«×7wb6>íkÀ>e~>	A?6Y|>yÙ<>ó	+?ÆÏ;É³;ëoÜ>Z:s	;z>é£<¤M<t	7?MýÜ>Y»>£û?¶*¨>GÁ×7GÁ×7wb6>>
n5>l>?ø
>VÝ=?òe;®£;êì>qÐé:/3;(ÖÀ>ø;<#N<7æ)?÷Í>ª>~?=+¨>ÁÖ×7ÁÖ×7wb6>/o>K7>¢'=? Q>Ù¸&>Cð ?Ãd;~lT;ô³	?ÌpÇ:;®&³>ÕJ<GÖ;oM,?Ø>íH>ê¯?u,¨>;ì×7;ì×7wb6>Øn¤>S^>V=?Õ6E>ÑÏ>¨ó?/;Å;«;bIì>!Aþ:Äöç:ÔL?wt#<¬ô;»*?O°?ñ
?ü?Ñ1¨>´Ø7´Ø7wb6>«>pc>|á@?æ¡>g¤f>° ?¶<
<Á<?Gê:_%	;0@>.ò9üÃ9è?b?HNG?Ã?(8¨>.Ø7.Ø7wb6>°C¶>Hwr>(p@?l>õlK>.è'?ª²¥;§ë;ã(?gúÝ99¨:ê)>$¡¹-Hq¸%»Af?÷á?X^?ëJ¨>§,Ø7§,Ø7wb6>Ë®³>Æ¶p>Ú??zVM>Ùø$>ÀQ?´½;4oÂ;;òø>Ýª;;ôe.;,½	?þ-<Mÿ<:}'?ß>}GÀ>!y?ÏM¨>!BØ7!BØ7wb6>X3>ÀoI>»â>? >ÿ[y>^$?#ò<Fî<ëÁ?¥`Æ:i;ÌÐ£>ÆÄ¨<\<C&?ìæP?Tt1?ý®?VP¨>WØ7WØ7wb6>ðÉÄ>ù
>%8@? z>8ÊD>W±"?g <~"$<Ï-ú>bl;?Ë#;¹Zñ>ò«<U<;¥(?â?ñ?±Õ?¿\¨>mØ7mØ7wb6>´>xYc>ÎJ?ÁW&?éIô><Q.?­~i<R<¸ð
?ÂD<®Ç;Az'?<|<!0<_¾;?¹ó3?z?%%?d¨>Ø7Ø7wb6>Y>ZÄ6>oÇ:?´W>î/å=Ïþ?]c;Ìßk;ÛÃö>N);Ñ)Õ:¶ªK?ú;ËoH;cË&?ä^>§ÕA>ø/?1j¨>Ø7Ø7wb6>íÒ>çR>á¶:?ÿ5>È>Î#?[e;R¾;FØ>°\9+:´Û}=öÅ¼;­q;xw*?p×ª>".>Õ
?k¨>­Ø7­Ø7wb6>kw>NG>çÄ??¶Ê@>
1>8#?bZX;(þ];ù>h¹;j{|;R;?/óß;«;\-(?b¨>Ò>£v?ën¨>úÂØ7úÂØ7wb6>+^¬>h>	 >?¹.>Ó÷
>Sï ?n¬;&8º;Äì>ÔÉÒ:;%¡Ë>Æ<)2^<&/?Gü>îúÝ>¢?Éq¨>tØØ7tØØ7wb6>B>f/V>õ;?õ=>Éì>>?>$ô;ÆXÞ;ù?Nà:¥ü;­¤Ë>°z<&7<>.?Ð`?üh?4ö?Av¨>ííØ7ííØ7wb6><F¬>B\c>ùA?Fk>"ã6> ª$?.£»;®.À;#òù>£Þ4:ºÃB;¼í=-ï<*ñ@<$ê.?nÉ>æÐ¥>é}?®¨>gÙ7gÙ7LO8>¹»§>}b>V=?l^>¼1>Væ?¹;óC;Ã?Ô03;¿5;m¬ü>²°;²v|;±1?³Ô¡>Ë>?Y¨>àÙ7àÙ7LO8>æ?â>Äý>J?è/>ÇQq>O°%?Àæõ;ª2ì;,B?Kö9nî:Da>ô\<bµ;Ú6;?[?f÷>ôñ"?!¨>Z.Ù7Z.Ù7LO8>-Ü²>Ìîm>q@?2J>Á >0¶!?vÕ;y;Ñ)?6m=;Ï;wÙ?´&
<8¯Ó;ôì&?W^%>">æ?Ë¨>ÓCÙ7ÓCÙ7LO8>Y¸¶>\k>6G?ïàò>b»>ß½%?&í<Î<ó_÷>Î°I;³J;E¹þ>¼:Ï9¼W?Üz?JV?Ç×?`¨>MYÙ7MYÙ7LO8>.öÍ>¹i>êE?¢ë>EØ·>$?!í=<
ã9<È?[;m;(Þÿ>ãÑ<qØ<Ú|-?}*R?Ê[-?J-?h¨>ÇnÙ7ÇnÙ7LO8>·>
j>2ËH?î>­X>;+? O<:ªI<Dw?¬Gj;Xkk;ÔÂþ>y¤<Äa<yã9?á¤¦??WW ?¦¨>@Ù7@Ù7LO8>þ¾¯>ÂR>× V?$øA?±I?¼,?¤;=Îñ<$þ?ÌÆ<ù£;÷lQ?ÖÇ=Þà<1?°Ä?Ëe?HD&?]¨>ºÙ7ºÙ7LO8>ë¯â>p>£\N?õAÒ>	f>Ñ/-?1jÄ;aÀ¸;£?­;B[;µÊI?Ø-1<õQÀ;Þk?)XØ>¡>ò&>?#Â¨>3¯Ù73¯Ù7LO8>÷	¤>£V>@¦C?0Ä©>L|>5Ê"?S\<
i<ÿ?`;E©@;mÌË>2<ùL<è/?W&>?	.?7×?;Ë¨>­ÄÙ7­ÄÙ7LO8>Ô>M2>«µ>?» >&Z>á?kÝ`;à;Èà>Ôù:Lä:¬¨¬>ö	÷;MÃ;-	!?u¹?[Yë>Ou?ÊÕ¨>&ÚÙ7&ÚÙ7LO8>.¦>U>/;G?=?diÌ>òÝ&?¶â;t(ì;pÂõ>êï:DëQ;£><éÏQ<E,?N¸?Ø?´È?cì¨> ïÙ7 ïÙ7LO8>¥ß>ìF>?í??Jn>2;>#?ôÎ;«Ï;Fÿ>òÈ';+x';½=?A¾8<ºb<.?'ó>þìÇ>Ìé?Iî¨>Ú7Ú7LO8>'âÃ=%?=Ec9?b=Ï/=$?C~:UÐb:Å¦?mZ¶àÏè:º©ºï³<6Ö;!?é6><'>ÿ?¸ñ¨>Ú7Ú7LO8>h
Õ>Ò>ô@?+³T>âä'>Ç("?Ê§æ;Ô«È;/ ?n;¢Ñõ:I?á7I<`<¼2?#?º?&â?¸û¨>
0Ú7
0Ú7LO8>R`Ð>À>r>?J»>r[>°?¢³;¥¯;Âã?fÊ;?l+;Bµ\?È[<ã'<ê'?ó>Ð>4?q©>EÚ7EÚ7LO8>¼é>¤
B>¶ÒA?áY>¨+>úî!?úw;Ê;{?¦_í:7Ñö:}4ö>ÐL<ÇÐ<£H,?äÎ>=©>-?µ©>[Ú7[Ú7LO8>ßG°>,g>;6C?9u>~>ª ?wó-<jW#<dP?êD;gyü:ªG?«at<¥0<è=1?-ÿ]?'Á>?Õö?} ©>ypÚ7ypÚ7LO8>Ï?>½ñL>v->?m'>Rþ>q"?Ü¬;¼;Ü¦ê>Câ¹@1ø:h	½´f-<#ô;Q 3?tËü>óþÕ>
5?@(©>óÚ7óÚ7LO8>W[£>\`[>Õ >?ª>çf>_/&?d±;"¯;×`?~Ö:{o;ÐLµ>Öåt<¥w=<ÀÚ$??^2?¶S?®)©>lÚ7lÚ7LO8>/.Ñ>ºÍ>}H?-àÐ>ú_>,?úb<a
q<Gñ>Ðw;2;ÿôI?Vµ<Wo|<88?\¢R?>ú&?Hw!?gA©>æ°Ú7æ°Ú7LO8>_>[I>ÏYI?c¿>V>mH0?âá^;iqL;r?2:OÅ;¾Âa>bÑ@<&V
<Ì1?=b>.c>s!?BG©>`ÆÚ7`ÆÚ7LO8>ü±>i>ü
B?F¾>*¼l>V¯?t;kD;»Åä>¢î;ä;%MA?S<a<Rr1?*9?¦?ôì?I©>ÙÛÚ7ÙÛÚ7LO8>!^ >A°W>W>?¤.>FA>Úö?Ün±;úª; %?[-H:Å>À:ÿG>¿«Õ<êq <'*?&??p$?Y³?ÄL©>SñÚ7SñÚ7:>ó>Ò¦J>ô??³ä> Ü=ÇW'?%ë;¬öô;ª½õ>Ú$;L-';âK?ö]<Ë3#<hc.?s?ë1ã>ö^?óT©>ÌÛ7ÌÛ7:>}t<ºA)<kç8?S<bF<B?)1:m:Y®?´ÄÁ:Û	¦:`?s®Ä:îw:=Ã:?£¤<ë<ç¶
?Z©>FÛ7FÛ7:>j>ãéB>«O?ä]Ð>hm>ßj)?dD<[!3<ÆU?»¶;"&;ù(?¶<ü_<-[5?=¬5??®s%?
g©>¿1Û7¿1Û7:>"´x>q,>8?K,>9¢
>4O?^K­;ða¾;°é>A/:ÿXö:©>ÃN<G$<~z ?ú?£w?©W
?/s©>9GÛ79GÛ7:>~Â>VF>{@?Åz©>Ã>ö£$?5Ö;Xgà;Ð^ô>+^Y;iCi;î>~<yjI<Áé6?bÑ?deÕ>:?ùz©>²\Û7²\Û7:>e>âQ>k|>?,:>Êí=ÿë"?-k;¡cv;i:ô>³¹-j:É½9c<ié;Öz*?UÏ>+oq>]?ª©>,rÛ7,rÛ7:>ÃN}>]¦,>iÌ;?è=å"»=\¹?¨N=;Tè[;`Ü>Göïº
¶:j4(¿+eñ;/ÿ±;¬*?-:>1>:&?H©>¦Û7¦Û7:>Ú©>vE>>?PB>ÿS>/*!?;=;³ ñ>c:Òx;Hê=ÅÜ;¸¯;'
?µ´>®>Ç?»©>Û7Û7:>E²>¼·l>Ë@?M¶>+>*?Å;UU;Ý
?*L:;	/;Ë?y<p×;ê¼4?YÈÈ>à§>>È?u©>²Û7²Û7:>¥>,÷@>x>=?átÏ=6½¢=þ+#?#ÝF:îÂ¨:èÔ>ïù<ã<¡<<F?ðk;¹JÁµ8U)?¥p;ÃB;lH?Ð©>ÈÛ7ÈÛ7:>.<¿ÖA<=?ãöµ=Èâ=ü'$?ß­;ùCª;üµ?s$;ðdô:?ñl;¸è9êÚ=×Æ6;9;°Óü>ì©>ÝÛ7ÝÛ7:>
TÉ>Ì>9VE?À>¼9O>Ê,*??ãÁ;¶èË;(kó>ðn;Xd;$M?i<2W<¦8?S¼ô>	SÁ>
"?ç©>óÛ7óÛ7:>A>i©B>W@?l±>ïÍW>ôV#?Om¬;;Ü¶;Ædñ>?*);zm;½[¶>^ê<ÔR`<U5?zaù>ºÎ>¨?¾©>Ü7Ü7:>!¶>¢t>$??í?[>ÿÖ->o!?:¥;(;?AÜ±:¨;¯>[;ãÊI;´,?¬?Tþ>6}?U§©>øÜ7øÜ7:>rþ>E«E>âÇ;?y¸ù=ÒÍ=Þ?°/q;WÙu;%û>\*;gÉ;ò*?ÄÄ<î`â;0è/?Ðê¾>ãæ¨>¯?Ý±©>r3Ü7r3Ü7:>%´>YÝr>'Ë=?÷üy>D>ú×"?è¯;yÅ;\?W:ù:!]>cä
<G¥Ó;cF*?]Ñ/?&k?ò?M¸©>ìHÜ7ìHÜ7:>N¸>!îq>{C?DÚ>¨>FÆ%?ÝAò;^Ù;Õ§?IfH;@î;¸%?L</]<¸1?å->¸¡
> Ù?sÀ©>e^Ü7e^Ü7:>U·>1ßo>¯¨C?ÿ,>8¨>Nì&?ZÒ;þu;o?N¤:ÈÂ%;5Á}>¤\Û;NÔ;tE? Z>·N>5?¹Æ©>ßsÜ7ßsÜ7:>ã¥>lk[>~A? >ÝXv>n­"?¥¯;`Ð´;ø>zN~;¬ª2;06?Ã<xí;C*?ðª?8	?5?BÉ©>XÜ7XÜ7:>-¤>n}Y>¬A?çß|>°?>Û(?ÛËë;Èñ;êù>¼`};¸´?;}-)?6¢~<ß 1<lV7?ý£/?Þ
?<å!?ÍÉ©>ÒÜ7ÒÜ7:>IU¡>þ_Y>>?íþ=³çÈ=}â!?PÐ:¯óß:~î>É=;³6=@:?øÏ²¹Ú¸å+?£¦<Ù<y?nà©>K´Ü7K´Ü7Iï;>»>S"y>T'@?î1>[m>3þ?Å¿;_%ª;D?,Ê<²µ;õè=?Bü ;°:i;Ez1?)?;ì>hã?Éá©>ÅÉÜ7ÅÉÜ7Iï;>y³>Cho>áé??û¿==³#?ê¥:¬;±>®I¤=YÆd=ºÖ7?l4:pñ¤9<¶C?t¡>Ù>Ì?öö©>>ßÜ7>ßÜ7Iï;>ÝaÈ>>»G?ï>jY>á (?uE¨;a¬;¾? Ò;ê\#;öoË>QÂ:Bá9d%?D}?_{ç>R"?¯ú©>¸ôÜ7¸ôÜ7Iï;>õá>Är>ÇF?úê>°>VM*?á¢<ä<±?¶B;FK;EÂ>b½­<:v<¸4?u g?\×<?r©?Îÿ©>2
Ý72
Ý7Iï;>à"o>	\>åU?¦?"M?+)?þ<äl <{ú>;ü;Áò¸;¿j.?zÈ<±Ì<!/1?øÏ?jb??ª>«Ý7«Ý7Iï;>Y§>fÇa>a¿=?z[>Í41>Ç?ÕÔ;"Ï;Ýd?K«Ï:<#Ô:ú>ï¤<úx<´	)?Å¼>T1¨>D©?ª>%5Ý7%5Ý7Iï;>2{>T¤)>ë=?2qZ>öB+>6C#?~<;½Ö|;ÑÚ¾>}Kµ:HX®:A?¾¿ý;ÓôÁ;S''?'¢>^>Hª
?«ª>JÝ7JÝ7Iï;>¯¯>+^>moJ?(?Ä5Ý>u+?ÜU<¡>H<G´?Ïar;=m;*Æ?dÛ<¥á<Ýí4?ß?Qa? 1?ß
ª>`Ý7`Ý7Iï;>(WÔ>lw>¿~A?§É½>hE>þó$?-ø;.â;}a?4c;ÙÌD;Æ?j<yÊ;ÁÎ%?ýë>4¯Ó>6²?zª>uÝ7uÝ7Iï;>o©>5'>Õ:L?²þé>aà²>q'?zØR<cnG<yS?Z>^;L;?9=éwÑ<8?ïä]?|`3?ñV?4ª>Ý7Ý7Iï;>*Ã>Mu>!h??sÌp>í>>o!?éò<""<°ð>PXö:­;YÛË>±<7<ç3?Çcx?þ8S?ë?m8ª> Ý7 Ý7Iï;>Í!y>Ta,>ßý8?Ã ¡>|>¦b!?|Ú'<Èj.<À]ö><g:PL;M²\>c­<&äÌ;¡
(?!Ií>#Ì>nr?Y:ª>þµÝ7þµÝ7Iï;>:Ä>«E>:È<?¯l6>H>~D'?ó8;Rq;(?Ü:4Oª:S`è>¥}Y<v²!<ß+?"÷&?¶?½Þ?½=ª>xËÝ7xËÝ7Iï;>¯­>ri>a>?F>&Z>p#?·4³;LNÆ;ÞWç>áõ:õÌ;(>L<aS¼;âY3?¹ý#??qÉ?à?ª>ñàÝ7ñàÝ7Iï;>wTÀ>(Ö{>vC?¸Ð>b>4)(?:®À;@É;fõ>Ëp:êH:H|Æ>bw<¡4<¡/??=à>Yz?Eª>köÝ7köÝ7Iï;>
ü¥>°hZ>B?9ê>¸@`>¨¶'?äªê;Jô;@êõ>ÐUh;fm;§ú>I
<ÂëD<²f,?ÞD?&*?ÍÁ?øIª>äÞ7äÞ7Iï;>~e>> f>?
>èÖ=r?:_P;O<;6£
?ãýÚ:ÏYç:ûRò>áå²;íÉ;øØ,?A°¤>.k>ä?Jª>^!Þ7^!Þ7Iï;>	ÜÀ>ü>O5??Ø>´T>ËÇ"?Y²;"å²;7ÿ>þáÿ:®F';QÍÃ>];<yñ<7?òTñ>øÖ>ù?Jª>×6Þ7×6Þ7Iï;>ë>÷7M>\AA?yB>ÌÜ>±ê#?åå;¦Ç;Zyì>Ñ¼;qå;¿sæ>µÑ<¿;,,?¨¦8?;µ ?ñ?xQª>QLÞ7QLÞ7Iï;>#Áå>ù>xÊB?üU>´b>Ô>%?ô;Faò;p?Vo;!f;[Ù?{e<!<²X;?rÐu?ÂoU?Ïj?.Uª>ËaÞ7ËaÞ7Iï;>æè>ÀP>2??îg¯=¨v=×?~6f:2¿­:F©>ã_=6<=.?9H»9Øe5?á²;=÷j;:u'?ËZª>DwÞ7DwÞ7Iï;>ÔÅÆ>zÏ>6$>?i¦P>,#>Ú¬#?y Æ;ÒÕÛ;l¸æ>.Þ0;;ET;âMÕ>"x<Ô@7<C,??BRõ>á?d`ª>¾Þ7¾Þ7Iï;>ÃÂ>2V>¾=?GB>Í>'¤ ?õã;K ;«û>()	:¶:Í@>LÇI<Ú<¯&?H>Üäe>¬?aª>7¢Þ77¢Þ7Iï;>íÀ>$8N>Þ>?üen>ÎM8>¡%?¯ms;Ìá;kó>¯Þ:,ÕÈ:¡Ñ&>9w^<ÐÞ*<ë%?R±ç>¸8Ï>?×lª>±·Þ7±·Þ7Iï;>V|>->§`:?¢Å>ZÕ=«O?±¹õ:B";QjÁ>Ï<9ó;þ#?ófé9ÍÓß9þ?>Ï÷>[(? |ª>*ÍÞ7*ÍÞ7Iï;>`é=+i=µ ;?ÙL>­BP>ø%?¦Ö­:±ÅÔ:(Ñ>ëø;QX6;ÅLÀ>htÞ9HÈ9_?ãÙg;Îð\;&R?}ª>¤âÞ7¤âÞ7Iï;>©>ÒÑM>sÒE?S><`>=S(?Ô
<Ü·<î0?&;°p;Di?¯ý­< 5{<i1?q?°·Ñ>¼ä"?ª>øÞ7øÞ7¥=>¦G>KR>åÏ;?kA>{>E!?¸;þ]·;ò)Ù>,\­:ÚbÄ:÷ûá>øY<&<£O'?Å³
?Òú>®
?ä£ª>
ß7
ß7¥=>WbÂ>i¤|>¶÷D?¶äN>Vz >%?ðyÙ;PðÐ;õ:?;Q_¨:ÇâH?ç%^<·<^2?*T7?G?2?ù¦ª>#ß7#ß7¥=>%ß>)Ð(>ð~I?]­?­Vì>'?²0Ù<jfÍ<êX?tÎ;A¢;§@?
ÃÈ<b9<1?ì´?lkU?Ì?O§ª>8ß78ß7¥=>²>ÜìQ>WB?¥½­>P7>R"?)E<[H<y¨û>as_;iì;wÆ¾>8G<VZh<Ú&?ú:È?ä±?¡?d®ª>Nß7Nß7¥=>H¥>+b>¦#;?âr>Ð:A>XX ?}Z³;má¾;Xð>æè;n>;¾?ýd¦<ihu<ãx-?nQP?ÿÈ7??¯ª>}cß7}cß7¥=>`àº>w>ç¦A?N
>ËVÜ=B-$?êy6;öF;ÒÔë>¦Î=9=Í;?@p9°f!9
<?}5?zy?À#?Í²ª>÷xß7÷xß7¥=>?Uõ>n¦>s®<?Ô»a>É2>É!?a$º;S°;bò?EH;sm6;Î¯??åk<)<x½1?,¹?Êû>Þ?¶ª>pß7pß7¥=>ïÓ>Î>ôC?!nù>Å§Ã>.#?D_Ö;cñÒ;²?#uÃ;(Qt;ÜÍL?¨|<.Ð8<x`/?^r?íN?Á?òºª>ê£ß7ê£ß7¥=>
öá>É>ç[?|¨>Ïn>®4?ñ¼õ;®lè;üT?x^;stc;1ý&?"<RA<F©:?bçÞ>â>_Ú;?Ïª>c¹ß7c¹ß7¥=>5~Ö>Éò>jA?Q¿>?Ës>¾~"?ë
<õ<ÏPï>á³©:?Å:hÜ>©@o<ú¦-<%û/?PA?<Ñ$?¹!?ÄÔª>ÝÎß7ÝÎß7¥=>|ÊÇ>Ø>¦éG?eò¥>®ç|>Iú'?ç,Q;Z;±õ>Ò;vÿp;Îe#?	¦:;Ì¾;´6?üý>	qË>;?·Õª>Wäß7Wäß7¥=>y¹>Fn>²ÏF?· ,?§5?²g(?B9¶<tó³<×?£ô	<æ;%a?¨¹µ<Íý|<3e8?´³õ=§¤Î=ª1?Iàª>Ðùß7Ðùß7¥=>xYµ>Ev>c<?µU>¶8*>~³ ?+R5<Ë2@<ñ>3!Ì9Íj­:E«> ½=<¨C<hQ,?Á?í¦?}	?æª>Jà7Jà7¥=>°À >SU>Gé@?Ù>:îF>ÇÐ$?eí<ªF<õ?"÷:b;Y	õ>ô7Ã9òìÇ9¢ ù>.@?Ê#?«b?ùîª>Ã$à7Ã$à7¥=>Øa==à<=Ð :?©ú=°Mè<g{'?z<:Þ ó:Ì>ï¦º5Q::´¾÷å9+ò9Ù<'?Óú>¶>ì?¼øª>=:à7=:à7¥=>·Ù{>Âå+>
;?!>!ÿÑ=Æä?{;í´;hßù>@ÊÅ9UU:xñ!>«²;^×z;òs4?±l>j
q>ñ?kùª>¶Oà7¶Oà7¥=>z Ê>%?>ø¥B?­ã>MA³>¹-"?:T;òÈ;Qð
?R;Éñ+;ZC?î-<0´ò;s¹6?ý-?|è?®?F«>0eà70eà7¥=>æP³>ª:e>÷AH?Å.ð>°¸>ã	'?ÃF<ëµH<)/ý>öO;trÛ:ä1r?úÊÊ<Ç
<e03?Ñ?ýr?ú?Ñ«>©zà7©zà7¥=>
"¯>DÌo>G÷:?(Î>9çX>ÁH ?µúÒ;ÏÑè;:üç>­ZºtaÁ:qQ¾òÜ_<×-<#?)ö?q-?ÿÀ?%«>#à7#à7¥=>Xgè=ß =tê8?t=¼f=Åý?]Ãb:çm:7hô>óô:}5Ú:<«>¦<ãå;í,*?ÜÍ>_z>ÂÕ?`«>¥à7¥à7¥=>^ù=\á·<S¼7?ô?<{<ÇF#?Ïg9À½O:'½@>ã:64¬::Ä(?¦¼®;Q;nN#?¨j=X=Mç
?Ñ$«>»à7»à7¥=>µÍT>	>$FH?ÅA&?;ªþ>ä '?3z<Üþv<
©? 8;×K;,ç>2æ;`©©;kN,?ár?KJ??-?L,«>Ðà7Ðà7¥=>ÏË>(>X¸C?¿É>4å=+(?÷0;Â_%;@Uó>¼Î¸=v|=ÌS;?@9ÀTÙ8Àà9?ßü]>ïÑA>&?¦,«>	æà7	æà7¥=>lnf>É>ÚÂ;?H5B>Ô>2¨"?è<»;T3´;²ÿ?<äP:rÝç:¢f>òT<pâ<µ,?5?Y"?¦Ç?F0«>ûà7ûà7¥=>¿k°>g¯m>×>?Ðc>å(3>Â"?øh;V¬;)³ß>EI0;0¥ü: 2?,¡B<	<û®&?ðð¼>xÑ¡>\t?Æ7«>üá7üá7¥=>çÿ>'B>8ê9?"n >ú¼>ãG?ÅÒ;&Àª;_ì>%>û8­s;ù÷ä<s.A<¢e<òÕ*?Õ?]ä>é?½>«>v&á7v&á7¥=>tß°>ÜZ>òâN?á^º>?6|>y+=?nRë;\éÀ;Ø#?w!¥;	s;*ð-?ìïG<àY<36?¡ú>ÿaÒ>Ú|??«>ð;á7ð;á7¥=>Â>f,>ÐÄ>?½çx>_²F>X ?MÇ³;)µ¿;úð>tG;e
0;÷±?HT<¡<p.?I	Ù>9¸>?R«>iQá7iQá7¥=>6>MN>C§;?²}->\=
>e:?é;
;l¿é>Ñ>þ:×:CO?`	Ò7d0$9ul>lu?Ä(
?.ô? Y«>ãfá7ãfá7¥=>û¨¸>Åo>UE?">G"k>A'?çõ;
ù;Ãü>Ó;ë±`;Ð3?4r<~)<7?ù5?Ù?²³?ºp«>\|á7\|á7G?>±H>ÒÄ> >?¼T>è§)>ï[ ?;È|¢;Sgì>¶;`Ö%;ªCØ>'i<áùC<ÅN0?­¹>>@Ì?w«>Öá7Öá7G?>X>@j>#9?ö=/°c=Þ?Öð;Pß:f?Z`"=§ù<Ü&? w99à8v¸\B?ð±>PÕ¢>r?ê«>O§á7O§á7G?>Ù>9P>ë»;?¿°
>ÒÏå=5Ö?ÀÜV;Â=x;ëÝ>ú}9W7:ÒÙ>X¡ù;%iÃ;ý"?>f)>À?«>É¼á7É¼á7G?>>>ôT>Õï<?vÕz>B^G>Ú
!?ñx;k$;t¿÷>j}:±Y;"/b>ÉÅ(;0Þ;7 ?{B×>Ä>k?«>BÒá7BÒá7G?>ZU<¤¿P<Ð:?"j=É9=âN!?ûÞ9WJ:4>Á=ë¬`:`n#;÷/>uO<órà;;)?nW=ð=«`?b«>¼çá7¼çá7G?>§>§?Ç=õ^<?(«>ç$>¿?äQV;H;D	?àh+;té:@ë;?Kò¹HË8~^¿Òâ;äØ;Þï?Õ«>6ýá76ýá7G?> ì¦>]`>#v>?â>qó=6ß"?H²6;ØL;DRä>Nþ§;»@;J$_?
T;ù;y¥/?ñ%?g?Tt?|«>¯â7¯â7G?>.¼>êq>4ÇG?vh?@ç> %?0\<¹_O<?6å:ðÝA;V>³%=ø×<Uk7?­2?1Ò?­·?w«>)(â7)(â7G?>>#E>wÌ=?§@>¤g>|¸ ?P;õ\;$ ò><ÿ:E²ñ:Y?ÙE;ò\Z;#J/?Ù>a>)?¼«>¢=â7¢=â7G?>\÷>Í¾K>õ+;?¢ÿ@>MZ>#?±&À;°;ÄO?Ãb9Ú¦:"À®=ü<U£×;Ö?
>?vé>ò?R¡«>Sâ7Sâ7G?>ýî>KA2>£fJ?MSX? X%?÷v'?¾¸M<G<Þ=?pc{;ç$`;ã?@<Òr]<d-?ík°?5ú?d?4¥«>hâ7hâ7G?>Ê=úVÒ<Ùô9?
iã=ºB¹=<?GÆ;[·;ý:
?x~ì:îø÷:j&ô>Ð:ÑË9r?-¾;¨Öo;k	?¥«>~â7~â7G?>,8¯>Æm>¦<?ª>3¥R>û&?gâ³;Ä9Î;Mß>Õ;#DV;?Ä¯>¸Í¥<Êu<àt,?Ä§i?bP?»?3§«>â7â7G?>è>L>
B?tô>yr>Gn ?´Ä<¦~ö; Ï?æóä:k^;êUÀ>dìí<ú¬<µ/?çt-?å5??B³«>©â7©â7G?>ï­>f>©A?1MU>`!>¢)?j<îs
<âvü>!9;öHh;>Sc<;k%<®.?ÍA?×@!?XÖ?U¼«>|¾â7|¾â7G?>@ìÅ>íÛ>&¯>?m>ÙèQ>Á!?Íö<æ<À¢â>èe<;yl;ôË>\Á<,=<ù .?h×.?&¸?¼?Ó¿«>õÓâ7õÓâ7G?>xf<Ê¡<%;?Ëú¹<Ùd<uI?&P:7 :öü>±ë?:²:¥Ú·>ó­*;óX;ÊC?Áéº=
0©=
i
?ÿÀ«>oéâ7oéâ7G?> P>
:>]ü<?ñ'>¤>B!?¬
;ìº;cÊþ>JÀ:UTN;j;n>ù;©;jB|;0(?l+i>tJ>k?¦Í«>èþâ7èþâ7G?>U>/ÑK>V??J{â=Ç´=c\ ?ã½:<l²:Q2å>=¼O`=/w1?
è8$77?PH;¥U;l²%?£Ò«>bã7bã7G?>có?\z¥>»}G?è©> }>;Ö+?êï<º=<"?×Zþ:éÿ8;ü¯>±`»<<	F6?Ò´W?õo3?Fß?ûÕ«>Û)ã7Û)ã7G?>¢Ç>:>
>?G¸è={ó¶=úÑ"?½?;K;?2É=!\={Ù7?Ð:´:0A?¦N>LÜ/>Ð?ñá«>U?ã7U?ã7G?>âï>ðùG><?_>ê5>ø¦?Bs;;3rî>²®¸½:;ùë¼Æ¼@<<lp)?º0?þõô>I1?ç«>ÎTã7ÎTã7G?>«²>oöp>²º=?§[>
j.>:!!?4'ª;VC´;y¤ñ>C:5;0q> ;<ß´í;P*?±ÐL?t9?»\
?Æç«>Hjã7Hjã7G?>õ>*iE>Gô8?>iú=ÆF?L2;
G;Âqä>×:í:
a>%­<Ú;~,?·R>\>?6ë«>Âã7Âã7G?>Bæ>a4O>qo:?Qt>[0B>O<!?ès;s|;lÛ>!§Ã:¾;óÔ«><<"<Oí;|¿-?@3>ÌV~>û ?üë«>;ã7;ã7G?>\i>s;>;©;?ì5>NÇ>0× ?;7P;¸¡~;©UÑ>Õ:	;]ÚÆ>Ö;Q;N;**?Öä>Ð@Ê>Y\?Åô«>µªã7µªã7G?>W >N[>f;?W(k>G;>#¹ ?BÐÚ;ä	ö;0¬ã>UÞ^:¢:x|¯>ý<ÿäb<*?¡1O?»¸4?ã¿?Íø«>.Àã7.Àã7EA>c«>´`>2C?\2?á6	?Êa&?â§</©<é>BÖ:;ÔB;Övö>R¨¢<àýc<c#6??>És?Óª?ºû«>¨Õã7¨Õã7EA>K^¨>q¼X>´ÞF?ùºü>R#Ç>r"?N<¡\<"ï>é;t·t;h*¡>¯áÅ<<õá0?ðª«?øf?"?o¬>!ëã7!ëã7EA>Ç§>±Ö^>@?Úf>¾qO>("?¸K;{üª;¯ë>FøÉ:¦	;_Ï»>ùÑþ;¨·¸;]/?.M+?ä=?V÷?¬>ä7ä7EA>">>,>C?¯Põ>¡À>Y#?BL<@Ç<Gò>m;[tD;ö1Ï>ð6<Ý<~1?óÌZ?¤??ñ#?^¬>ä7ä7EA>_¦>Ä]>£??ÚW>4+>ë!?Ì5Þ;ýÚú;kÄâ>Rô~:;p¸Q>¶R<g<¥æ'?ê¥[?BB?º?¬>+ä7+ä7EA>>*Ë>±ª>ÒE?ªÓé>ª¶>Ù#?ÉÑ<ýÍx<M?M÷:çVX;ey>'Ë<i<ö£4?Ô?uÝV?B?È¬>Aä7Aä7EA>/NÙ>äd>öG?r¯Ñ>øf¡>yJ&?¶ZJ<§uK<þþ>Õ:p*P;Y>t´ <>Ô;^??¢6?>ºÕ>'Å?ï¬>Vä7Vä7EA>VÍ×>>X Q?`¤3?õN?gð)?]¨µ<?µª<Ô5?Þè;=¨;Ò]í>{=¥¶<75?@«@XpÔ?B?ç"¬>ûkä7ûkä7EA>â£>]'=>W>?hsj>aÂ:>Á¯ ?¡æ;L¢°;Ùä>+@;	½ ;8?¡<lT=<>Å1?´>à>»­?%¬>tä7tä7EA>¼>ýt>üD?9Æ>ïV>He$?ÂÜú;À+
<geè>`6;ñM;´â>S©¸t¶,8.»=¢WF?2*?º*?m)¬>îä7îä7EA>úe>
3>oÊ9?^ùä=÷Â¶=] ?äS;©å;2èü>°r=Ø%=kO;?28É¶]2??	s(>L
>â°?¨/¬>g¬ä7g¬ä7EA>V}=3ñ4=U63?Sú<fÓ<Îó?ÆS:øY;:Ë²>"LÎ:Ï :9ó$?!Ò;ä©;ãr?Àì=PØ=Lö?§2¬>áÁä7áÁä7EA>,ç?2>4U??ËXÁ>Çt1?h<^;<°?ú*<HþÞ;8C?è°9þo¥9^?:ç9?øË
? Ð'?¡3¬>[×ä7[×ä7EA>­=¹§f=Ë@?Ê$>øOõ=ø+?ô;;g{L;$ê>"|õ:ÙåÚ:ö?ðF;4·Y;TÂ?ÛÝù<Bð<2?÷A¬>Ôìä7Ôìä7EA>Xë±>âÔR>a	X?uGØ>2>9?Ç;§Û;pü)?4À<;j?÷ã<#<c?¹\Ë>e^>õ5?¦C¬>Nå7Nå7EA>Fb­<N<·ÝV?dø=}<¡=Ä0E?UC;¸O;þe*?öÏ¡;O[4;­e?¨©9õ·K9O([?µOb;³îA;ñ^?F¬>Çå7Çå7EA>¨ø½>¶Ù}>x??E,¦>´c>² #?ýeó;Yö;×îü>0å¸ãÝ;Ñ¼i?<Aç<«8?ò?a^?Y8?oS¬>A-å7A-å7EA>¾LÄ>S>mIB?æÃ>Y>Ö{"??sÓ;ÛFÚ;]þ÷>¶Ô;ü¶:õ=?h¦<ØM<Gü.?1ÝI?=,?¬¶?ôY¬>ºBå7ºBå7EA>73>Ðð=~>?KPI>kÒ>ø:!?Ñ;l;kCô>Ö¶È9¶Î:±ø=ªÓ÷;Xµ;¾-?ý£>zõ>¬u?¯\¬>4Xå74Xå7EA>\
}=í7.=Ké9?¿ßÆ<AÍ<ÅP!?¤":Ê]:g4>¦:3®:HÊ><E·Þ;M°-?9C>xA6>_	?'f¬>­må7­må7EA>µR©>£®`>¯ì@?Éí>Üj>´$?)/<\
<Uóé>2 ,;dß2;Xö>)F<§~<*?¸"?y?\Æ?m¬>'å7'å7EA>&¥>ØM[>sÈ@?©>;k>ÉÞ#?p
<J¢ó;(?T\;fmi;q¢ñ>$l<u4<oæ&?¯]7?«?¹K?/º¬>¡å7¡å7EA>}¨>^`>¡@?s¯>Î>_'?^³;Ï¯;ùK?@.;7
;é ?XË<ÕWé;ÐÍ*?j±?=þó>Ô?8È¬>®å7®å7EA>V÷>2¡A>ñ±;?_Ò5>zô>}«!?ý<;OV;úñà>X/¹þÅ;;u½Ì;@;d;,?&>>8.?%Ó¬>Ãå7Ãå7EA>õ¸½>ªº~>D«>?«·>`:>	#??#Á;V½;¾?"}È:{c÷:¹wÏ>+¯<Ú}<9º0?xï>:Ò>ä?¢Ü¬>
Ùå7
Ùå7EA>Ó±>¿¢p>¦-=?Øú>RO>²Û&?¿º;Iz°;&V?×6±:[;'¯>¢/È:¸À :Þ?÷=?ç¯!?¾¬?ã¬>îå7îå7EA>
S<ÒP<Ó¼:?(5`>§ò->Úû$?	Ò;£Ý;Ï/ó>o;ùëÎ:&" ?¤Wt9¹ÿÃ9Ë¶> í;8O;m/?Gå¬>æ7æ7EA>îmº>Ý?r>ñE?U¯>ôo>:(?|(;ü{;#`
?×::î»:G¡Ë>¾[<¢<µB?«9¦>E[|>
 (?Xì¬>zæ7zæ7D/C>ÀÊ¶>¿Þt>­??x­>?i>QJ#?Öà®;¢w·;ìô>¸Ï9{ÎÍ:â²=%É<!rÛ;P+?N~?_?È ?æî¬>ó.æ7ó.æ7D/C>¯>Îe±=Ê%;?L=æKe=HV#?¾X';[5;?ì>[à39Ô,;`=µ6<Õ7
<Wµ#?ú>$á>ªn?ï¬>mDæ7mDæ7D/C>²?>y;>þÇ<?¢A/>,>	 ?/a;±¾;/ð>ù×_¹Ô:nD³½Ù<º>Ì;Q$?O±?´ý>Tþ?Üï¬>çYæ7çYæ7D/C>ð_Ï<¯ú<Ã4?ØÜs<K<ã½?dr9+¿:>¸ã¹¿Þ;ÇdÐ½¦å-;×â;Uö?eë=Z*à=¾i?Gó¬>`oæ7`oæ7D/C>|t}>!>KnI?á>|i­>d&?
<G~<]?E;õ;ã? ÿ¬<¤¿y<3æ0?g*J?Ë«"?­?û¬>Úæ7Úæ7D/C>å: =íÐà<t6?I8ë;cÁ;$ò?/¹ï^P:<×½RÖz<¤Ç<<È*?Ü059nÆ9¸*?²­:ý{µ: Çô>ü¬>Sæ7Sæ7D/C>@]·>,Ls>ð@?Á>SMo>½¢!?à;É;y5Ä;5G?Ñì9ü·;;xz¡=¯#<Ì¥æ;Át2?=¿ß>¹>R^?aÿ¬>Í¯æ7Í¯æ7D/C>ãÄ>þM:>ÑÍB?Ùiá>e
¯>êÕ$?ñF<j"L<ê|ù>¤g;W;/Ø	?£³<5W<ðâ-?çöN?Ãê)?}è?.­>FÅæ7FÅæ7D/C>Ao>ÛåT>¨>?³ûU>ß(>1"?ïãJ;0s;GÕ>(A.;Ý;~0?úÃÀ;0[;Ù§#?0~>Âva>æN?½­>ÀÚæ7ÀÚæ7D/C>³bÄ>æ¦> =?¢J·=Ï.=g?ó>;ýèô:º^
?Gà¬=*~=Q?°9À¬Ù9?>`Ýk>1?=­>9ðæ79ðæ7D/C>ð2¶>so>C?´> ¾_>D$?G<¢	<VÀã>¬Ç9êdó:óÒ=ÖÀ¥<)r<Ö-.?:g?¤ÉÜ>³á?­>³ç7³ç7D/C>¤ü<r°<}·7?[=t_Ë<×Ý'?Îï 9¨H:9SÍ=±/:e¡¶:±&v>¬¤;AV;é¨/?ÇÛ>ú=Å?(­>-ç7-ç7D/C>ãêÎ>¬>ÌÖG?¥(?a®ã>Xv%?¾ï<>9<Ôÿ>Mõ/;;Ü?wxÃ<_&<ª&1?>Òh?LF?¨H?·­>¦0ç7¦0ç7D/C>ÿ}<ç<@V?W B>>ç.?ifµ;âï;òÕ?(:±:Ó2^>ý,/:Õ¥®9Ad?9l;ìwP;
?  ­> Fç7 Fç7D/C>Yo>KM">áê<?¬:%>BÎ>@?ã;ßz¦;ýÊ>:,:IÍ:nzV>ºÅ<?<Þ+?]Ì¶>Ð_>Ð?ú*­>[ç7[ç7D/C>}¡>ã:>K?JÅ>mç>5e)?{V:<q»7<´Ð?¬8;g­;	ÓÚ><@ÉM<Ú:?F´?|þû>Ü)?m9­>qç7qç7D/C>é²Ë>>??j{2>Ç>9²#?s)<[g)<Þ?fYd:UÇ:¢>µ¿\<Î$<VÉ7?E?ô}%?®È?÷A­>ç7ç7D/C>Mª>HñS>Ò¥??ec>6\0>O
%?Ñ¹;Ä¯¯;½a?w¿W::;¾ÿ>õY<h}<T-?õ>{c>?M­>ç7ç7D/C>´Ô>/Q>U<?°_>/"4><ó?]Q<¬0û;`Æ?A:>\:Á1à>'Çl<òÊ3<e(?7­'?´i?]?}U­>±ç7±ç7D/C>Ä¾>Ö}>½>@?>Üua>Mo"?"j.<÷-<HT?;!¢	;åK?ú
A<Áp<d4?fAj?@uH?¹?g­>ùÆç7ùÆç7D/C>¸É>Ã/>CUF?Þ¯>	P>G#?ú?¼;óó³;Ñæ?`û :oÖ:k/À>tX¹EÜ!9Ó3·¾²£>Kæ>ìû?_i­>sÜç7sÜç7D/C>»ù«>,Qk>R;?8U.>"x
>¼? 3º;æÂ;`ñô>&ù;ö|Ý:Ôß)?ä¤s<`³5<- +?Ðî?}$?§D?l­>ìñç7ìñç7D/C>ú0á>?ª>¨P??7k¨> è>¢m#?<$_
<`ï>ÑÛU:ÿ±:s>M+¾<]}<Â8?i%?ó¶?Fw?:q­>fè7fè7D/C>öÚ>áZ>P°G?=6Ü>å§>¹â'?«»õ;Sä;Úâ	?0e;qçZ;û3?*Ã<´B<
Q)?B0?P?[?|q­>ßè7ßè7D/C>Ç´>ó6>
±@?	µ>?o>3x$?ÈèÝ;²wæ;]~ö>,n;}i;`Ì?.<{±J<ßº+?hç>	2Ê>b?[t­>Y2è7Y2è7D/C>¶
=2µ<ûùC?k=oªÔ<ge'?C:ôøÒ:X1 >ù½:ðI: D+?hÊ;u};^%4?Â>AÐë=F
?Üt­>ÒGè7ÒGè7D/C>½>rp>2I?mDy>=Ã>>A'?¶^·;)¯¬;±ë?s/;	Ú:ß3?Â£<»²9<âò:?ü>B?È>h!?~u­>L]è7L]è7D/C>Õ>Í»>¡sI?;äm>bv2>ò*?ýzÝ;Ë;È?Õ¦;ØlÜ:B{+?PÕ
¹ ¶¢ª¾Ôßâ>)±>?ë#?ìw­>Ærè7Ærè7D/C>±<â>þ>¿âD?­Ü>®è¨>È&?²<Õ$<&?ì
;£E;oä·>g<Î¨/<2:?¨ò4?­J?(?\|­>?è7?è7D/C>iÏ>î>?JE?@ö¸>>Z-?nÐû;pîï;ÜV?fj¦;Ìê;b?kÝ8<§ò;ÚA?2¥?òüÿ>§?¢­>¹è7¹è7D/C>o>	K>¨<?Y3>
¾>9 ?D·;Ûø¯;´z?tR:Ãôö:ü*> 3_<ÁM(<b)?@?+×á>it?[­>2³è72³è7D/C>¯>|«n>Ó[<?¯.l>@7>¢ø$?pgË;Î.á;=ç>íÛ;xh	;A?ÀÂZ<6Ð&<îª'?	:?+0$?õ?¸­>¬Èè7¬Èè7D/C>Ë·>]o>Ï£C?â}	?,WÔ>òÂ%?2Uõ;XFì;8è?õ
;T
;o<ö>0öY<¿@$<Ôv)?[PG?(?ÉÚ?×­>%Þè7%Þè7D/C>ìÕº>¿7s>§D?ôå½>Ò>¡)+?¶/</K8<óô>üë§;f\;gC?¨OM<@<.?sád?Úû8?â_?­>óè7óè7D/C>2$=Ô¢¥<se~??4>!åy?Pô<E¾%<8øs?Ü<^h;Ô?ÞiQ:
¾9T2?sj<ò ;M4w?­>	é7	é7D/C>¹l><,>á>?e>pMæ=Ó#?Ú+i;7 T;H^?Mh:IÉ¾:!¾½>ì*<â±ü;C,?©é?æ¿þ>£?ËÏ­>é7é7åD>-l>ßR>/S@?z>¹R>Ã*?o¡<Ü§<]õÿ>`Nd;bm@;»Ý?¿<=£â;X/?Sâµ> 	>äC?æ­>4é74é7åD>­tÌ>d>0D?n»¤>s^y>Ó)?ìb<³fý;à»?^M;%;Ôæ0?`<Û@Q<ËA?8 J?ì+?ôÊ?-ò­>Ié7Ié7åD>%>rÆN>ø ;?$gC>	>õE?AM;Hqn;j¶Ü>hÑ:¦U";{Ñ¤>¹;¡0;ãË9?²ï÷>²@ß>ò&?U
®>ÿ^é7ÿ^é7åD>ÞÃ>0>vB?	Õ>Åâ¤>-a%?«F<ªF<ô?¼S»;X;ô]?0¯g<¸>'<8ã1?}?¬¿e?©2?
®>xté7xté7åD>akÞ>U>îS?ñ>ì>;¯>Å,?H.<Mø;/Æ?;C5;¸?Í<û+<ÃëN?JØ>>3 E?x®>òé7òé7åD>ýßL>Q
>^09?D³Þ=`¸=ÝÚ?N«:Â;Äs¥>=û
;ËÂ:ÜÑ:?D
·(én9îÃô==>ïu>Y	?+®>ké7ké7åD>È>÷D>Kü<?f(>>Ë"?]H;Bð];ûÆæ>Ê·.:2â;L(>¥ùe<ºå'<ªG.?Sãµ>ûu>MÂ?¯$®>å´é7å´é7åD>4>@Uê=®ªD?ÄôÌ>>"¢(?ï<òs<fÍó>Üz;`m;j?oõ;*Ñ];'+?²°Õ;¯;ÙÇ?Î:®>^Êé7^Êé7åD>(Å>:ÄB>¨;?ù´N>L&>?;8;~ï?¢X:]¼
;£C>#;Ú±Y;qÍ?ÝªÆ>P«>Øo?ÓB®>Øßé7Øßé7åD>7¡>	Q>8E?Kv>Mñ=>C!&?!<:w<v?þò²;fmz;hî6?õt¯<&v<¿{6?«?ÊXû>Yã?hF®>Rõé7Rõé7åD>V9>@ü=<?ùÊ=NQ¡=V
!?,®á:°Ð;ÚÒÜ>b?O=-õ=±æ0?'æ7P´÷8Èê%?·´>f·¦>Ç
?äK®>Ë
ê7Ë
ê7åD>Q5G<ÜL<W¾5?·Íì;l
Ã;ih?¼(8gØ9µÕF=N/;)è:º)+?òÉ;]Äj;c %?N3-=1!=Ð	?¨L®>E ê7E ê7åD>Ð{»>µ²w>tÄA?I£·>ä>6$? É<ÍC<ñ³î>Ãí;I
;ÿ?Õ×	<öÅ;¬1?u'S?r8?ñ?PN®>¾5ê7¾5ê7åD>ó¶>ßE>::?[ô=eÁ=º!?1ö:=Â;;ÇÕ§>Áa<&µÉ;æ*2??£è:6°Ï:@?O¨>ýW><6?0X®>8Kê78Kê7åD>´Î±>Úöj>à¹A?g¹¢>&i}>c$?Ý³;Hþ¾;)¤ð>È²:G¦;î4>M<xB<¼¥'?Ó¬ì>MÉ>tµ?¯i®>±`ê7±`ê7BÏF>>HT>\¤=?/P>¾â$>!?ãñk;­ÓA;dÐ?Gf<(FÕ;&î6?É;ðjÄ:ÉÙ;?`Î
?xÇô>N?tu®>+vê7+vê7BÏF>ù­p>Ê>|D?/>U>ø&?;l|e;?ô;Ú¿;Gô>2Û<ÌDÀ;%=?W^Ø>
0¬>É× ?[v®>¤ê7¤ê7BÏF>{"S=aÉ=×§:?wVi<{;<vN?<é:ÃÖ:é­Õ>¾¹««Ó:B«½Y)¶;«Ù;Í¤!?ý§O>$E@>6>
??}®>¡ê7¡ê7BÏF>qYÔ>Þ>yæI?ô ×>Ý¢>Ów)?lÙk<uL[<©	?.M;X.;£??«<
Uv<äÆ1?x²É?íõ©?¸æ?®>¶ê7¶ê7BÏF>µÁ>¡>ÿtA?Kq>bÏ5>H
*?$qÑ;K¼;r`?oÐ;ý&#;Ëä>+G<üçM<³;*?sÉm>YF>Ô²?Í®>Ìê7Ìê7BÏF>½>ÅV>Ê=?yÕC>Ïª>#?<Ï;¾å;ö<ç>©§:RqW;)F>
&<]\<Õ,?âk?Wà>Ð??ä®>áê7áê7BÏF>S.ñ>>ÅF?Æmå>tð¨>¾Ô-?8.<:ñ;¹ý
?°IG;»v%;l*?,Î[<Ú2<2<?¡?Qø>«D?Ó®>÷ê7÷ê7BÏF>"À>±ôy>eÇD?¤â>¹ë­>äÌ&?añf<©W<	?=+;;î?_r?<¼<oé6?¬z?biV?Ø?;®>~ë7~ë7BÏF>p>¶/4>B¾:?èþ7>co><ª?Y<;¼2J;Ï-î>&¸L¹Êýö:¨/T½pXw;}S/;gD/?b`>²ÎH>?\¥®>÷!ë7÷!ë7BÏF>/´>8p>ä@?cÌ>å" >@_#?|<«<û¯÷>un½:Ø;0¼>±É¾<²<½ö0?1W®?Ôæ?DÞ?T°®>q7ë7q7ë7BÏF>¼½>¤s>ß$>?Ó~>L>pß?k	ô;'î;ñð?È8;hæ:Üê?qWF<Ó9<]&?KR?Òk5?#?'±®>êLë7êLë7BÏF>Ë>1>B?I?,Á>êR>2s'?7k<àÌY<Sv
?2A;³SR;öë>IöÊ<õ=<­§3? G¾?ÂL?<Ö?SÆ®>dbë7dbë7BÏF>*û¥>	W>d%E?ÐÓ>G¤>	%?øX0<;r3<Sû>ÄÕ;w½;¤Á?Ð á<°¡<øÕ1?9?¤vc?;j?áÐ®>Þwë7Þwë7BÏF>ëZ >Ç1]>e9?øò= ­Å=ãS?ö±;äÃ;jç>:#Ø:ñº>=$<"<%Ì?xï>òÓ>*?]é®>Wë7Wë7BÏF>Î{>DÁ*>°'<?`¦R=g5%=ù4#?1:¨±Ç:»SË>õ´<Õ><ãS?`U¹ ö¼¸wA?òñ=ÞÄÑ=Ñe?Õï®>Ñ¢ë7Ñ¢ë7BÏF>Ma>Qç>oÙ=?>ÕùM>6"?;Î4;ØR?ë&;01;&°ð>Yï<íõY<ÊÓ)?Ö÷Ï>¶>ÑÜ?oñ®>J¸ë7J¸ë7BÏF>±²>l>þ·@?%iX>â*>K"?^#<±÷;Mx?Â¾:Jp;Å¹>W<©ke<ë/?)M?j0?Ú?ûü®>ÄÍë7ÄÍë7BÏF>èíË>]â>s÷B?ýQX>«'>ÓÁ%?ò»<Lµ<öî?}?;!K;ÌSñ>$Ç<þJ<(?å_{?ëX?ä?ê¯>=ãë7=ãë7BÏF>«Ã>vá>EUB?ñþî>¹¸>%?°a<Aú;¬q?%!;7!;kãÿ>Rºl<%<c|6?óàq?~O?Ú$?ñ¯>·øë7·øë7BÏF>wì>(Y3>á:?ï(>â$>5$?àr;Ûq;añ?"¯:Â^;¯>èi<iIÑ;a)?kþ?¸;ô>s?3¯>1ì71ì7BÏF>f¾>_>Ü>?%Ä¬>>Z$?°B< 7<;ê?%éÊ9Gç;s|´=n~n<\*<èà1?¿kh?¾N?å?µ	¯>ª#ì7ª#ì7BÏF>²½î>Ý>ÆD?eÂ>Î1>òW%?&·0<ZM3<Nü>+;¢L;·Ö>3<u¶V<5;2?î4?£K?ú?¯>$9ì7$9ì7BÏF>ÆpÈ>µ`>Z=?®{>¶	F>1¡"?÷Î;AÛÁ;m?KÕ:Ç¨²:Ð?ëë+<ü;¶.?í¼¢>q>>¸?m¯>Nì7Nì7BÏF>|ö»>îq>ùäF?}Ì¦>²pw>¤,?E$Ð;ì®;N?6Í:´;,Á¬>\q<ø6#<4$<?#õ%?dÃ?×³#?¯>dì7dì7BÏF>´>Oâ7>+>?àñ>;ë=z§?Dla;V6Z;Ë:?d¶¹/:Ì ¾êó;Ð·;ì(?|Ûq>26P>¯?C/¯>yì7yì7BÏF>Ê+T=N%=åg<?ÁyH>hÌ>/ ?¢Â;xRï:Í
?¿¬:¤ð:¹Q>uª;g];»?+?Å¼W;zë*;9!?G0¯>
ì7
ì7BÏF>`>²bK>¼z=?&+>ï­b>"ò#?'ù;	;¤áÿ>m)<F2Ó;C^M?eD<ú<Ý*?ë!?nz?#5?82¯>¤ì7¤ì7BÏF>t´«>µ_>¸}D?[_µ>Á.>ÔÌ&?w<S<¬z?1·;ø;Jí-?Y<ãr<to0?@"?ûù?&?<5¯>ý¹ì7ý¹ì7BÏF>Q+?ý>	¢R?ñXÊ> >}ó+?£AD<ö6<M	?ý½²;_a ;§?I9e<õ)<|Y=?ñA?P??«)?37¯>wÏì7wÏì7BÏF>¥á¶>S³e>ÒK?1Ä>@ß>Ò.?>ÍJ<_:@<q
?)tq;À\;th?ÃÈ<þ<FX=?Xg?xÒ0?$C'?¬@¯>ðäì7ðäì7BÏF>g>1>ä´9?íú=H¸k=/¶ ?7d:¤³q:Å·ñ>ñjG=Xc=³,?`K98Ù9tZ,?#¼5>%>>x?K¯>júì7júì7BÏF>é´>>yq>¼n??)Ç>Þ-]>A%?'f;§å;É-?pyy:ï<V;r
>b6<å@»;Tã6?r©^>Í<7>0?S¯>ãí7ãí7BÏF>Â´>ðÑt>>=?.in>?ÿ:>a1#?ã;´è;û>Í%;·;ãu?<l<m?<L 0?:ð>ð\È>uw?Ï_¯>]%í7]%í7¼H>ë´>¦o>IA?dö7>û@
>³&?,C;©O; 	?ÄY;±;Í¹>®ñ¸§9ÂL>Ýuß=>Â=@?v¯>Ö:í7Ö:í7¼H>ø®>ÉFi>Ã??Kõ8>(>Äú!?I;z¹²;ä¦×>wB!;¡i;S?¦TC<,<NÚ+?´?7é>m0?¦y¯>PPí7PPí7¼H>j´>2Qs>Fî=?(ö>ðZi>9!?¢À;é'Â;"øý>5l:?¼ß:ÈDµ>ÿÓ1<(o<+|,?Ø4<?¾Æ(?\¼?¯>Éeí7Éeí7¼H>Çf>òTE>jD?H?ùÍð>0º#?xÊI<íY@<H?´6;Îg;_ò!?ÌÜ¡<bn<¿À-?µ?Ô¼?ªÆ?\¯>C{í7C{í7¼H>Iÿ½>æ>ó=?)=É=ú=t"?ª5«:Á¿½:Ðüæ>u=ùÙS=ÔÏ5?@|+:H:õ9÷K5?ký­;8;?¯>½í7½í7¼H>Á>FQ>dlC?ýô>gZ>8%?â/ <5 <»?iJ;wÄj;h·Ü>Ô«<¼íS<VÔ2?òñ>Ç9È>ú«?V¯>6¦í76¦í7¼H>)=>@>Dà>?{>	D>w#?×Òú;µÂè;éî	?ÉÉH;	½÷:ï{O?¦yy<Ø><³D(?@°?xiè>Íó?ö§¯>°»í7°»í7¼H>j÷Â><¦>}ûA?ÏTú>9ÔÅ>`ø!?jç<ì[<½m?`;ÌÁZ;5ù'?²8Ú	l97©>@b5?³§?8#?Wª¯>)Ñí7)Ñí7¼H>ì©·>Po>xD?bíó>aþ½>ßU$?Ö>r<úo<Ã5?v+x;ä&;V>?(Cw<Í3<Ã'0?Ò?í>t?­¯>£æí7£æí7¼H>ÝÜÆ>B>E¨>?I®>>Îð#?§¤÷;½<¨Èê>à :ílÙ:>k½>ÔS¬<ø|<^N.?ÌZ?+®?»d?á®¯>üí7üí7¼H>·]©>Þ|d>lÂ=?R >*z>ù$?'s<
<8uê>·³Ú:3;çOÒ>0+`<"Ü)<âm(?.ê?.ie?54?ª¯¯>î7î7¼H>"£>/ùX>Nz@?Â>Ð U>â#?ö×;ú³·;g[Ý>Hm;F¸Ø:£R<?8:/<Ê;<K/?z ?a`?Ã?±¯>'î7'î7¼H>ätº>Huc>ÚQ?ä?Ü´Ö>£+?KMR<ôÙ=<ºÉ
?û[;ãã;õ+
?þhð<E<¶A?À>?rI?3(?¶¯><î7<î7¼H>PG§>?ÜO>N?8N?*@ ?þ·$?}ÌÒ<f&Â<îù
?3«;>;Ó?ùã<ên<9?^?pZ?i¥?¢¸¯>Rî7Rî7¼H>õ¸>·«M>J>?Ê(T>ËH(>@_!?½<Ó$<àè>"ìê:aç:uO?«<Xë~<Vd,?§?IØ?¤?fÄ¯>|gî7|gî7ÞqJ>
Ú8>Æ­ó=Ì2B?Õ¶>>Ô!?AÇ<><øÁ?H=(;ÞM!;Ù?È¨§<$|<ìý)?r²8?¶?g?Ë¯>ö|î7ö|î7ÞqJ>ß¢è><>¤äD?=M>ÇF>´&?¯^<(ù÷;ß#?¯µ;+;¥å>(êÙ<YP<5?y?RÈô>j?:Ï¯>oî7oî7ÞqJ>£>÷__><Û:?ä5>ãU>ß?÷	;~l;sR
?
p·,ôÔ:ÐØ4»úó<;^Ò;AÍ)??ëaã>Æ?Þ¯>é§î7é§î7ÞqJ>ñ w>ûÐ'>?à<?À9Å>z>Ä"?;$<-F(<Fù>=M&;ð£C;Ù>túâ<g1¬<çb(?°Q?]7?í?Ià¯>b½î7b½î7ÞqJ>u­> d>HB?öt[>ã<,>[#?À;ld;Ëë>Æ"³¹M}®:h¾ï®P<Z<'4?½Ð>O×«>)W?Äá¯>ÜÒî7ÜÒî7ÞqJ>ÍQ >*R>ËHC?!g>6>&"?
Ò;®©½;ÐÀ
?[:Ë;4á>­G4<v
<~¹"?V¹>7© >*Ë?¡ê¯>Uèî7Uèî7ÞqJ>@ø?ëÅ¥>¦µH?ú=?·ê>ù&?Ë}<_f<ê{?Ñ4;ô/;Ü?vBÈ<ç<c 0?$D?,?E?ì¯>Ïýî7Ïýî7ÞqJ>ç¡>"Á\>ä^;?:Qd>Ò5>îñ ?G¬;i¯;8û>¤ÁS;rDV;ÿÿü>Özr<Ý]9<^ø&?×¥0?:õ?DË?aí¯>Iï7Iï7ÞqJ>»É>oO>r°=?c>GH3>p"?X<P<.?âJõ:}ÆF;Tô>¨8¨x9M>v=1?Gû?ÎN?©ú¯>Â(ï7Â(ï7ÞqJ>^ì>½G>=H?ðæ>KÀ³>b4$?°?<¹è<ÝDö>áÓ;ª
;}g?BÇÙ<&4<UÕ/?JÉê>o¾>YÁ?Tý¯><>ï7<>ï7ÞqJ>Þ/Î>BZ>hG?R
?UOß>ÊE&?æ'g<Õg<:@ÿ>Ã5;_»`;9?5Ø<x[<ôþ1?¬?Ãü?v?°>µSï7µSï7ÞqJ>:¶Å>ç>¨Ü??á>Ï8q>^$?VÁø;ïFþ;Ópú>õ[9;ë´;P¹!?m£<Üz<Xß&?¿É$?¯1?øG?ó°>/iï7/iï7ÞqJ>w@>È/>³ÐC?Ïv>ã=@Ç$?MÖé;:9è;¯ã?p;þÊ;»Àþ>¾<EÐ;@¶1?ÿÒ?X/?N$?¢°>¨~ï7¨~ï7ÞqJ>3Q½>·èz>(A?Ý¼>Sb>Ï%?¢$¼;ôI´;?ã:o;qÅ>!ôp<IN-<§K1?=/Ø>¡è°>âj?°>"ï7"ï7ÞqJ>&Ø>$i>UPH?D;Â>"Ï>ô%?Ò<<Lp?};ç;d&í>§+?<³< 9?L00?#U?gW?k°>©ï7©ï7ÞqJ>-P¬>mZ>ìMJ?&¢å>·H±>èË%?e÷e<	ðf<`ìþ>¬5Ý;Êª;Q&?Ñ<LJ<vP8?±f?8?ù?°>¿ï7¿ï7ÞqJ>8¤­>5g>xB@?¡Û>p²T>KP"?Ò-<÷<s5?Ñ;P/;x¬ç>G|=S&Ï<£g-?´ä.?+8?=?ã!°>Ôï7Ôï7ÞqJ>>6:>¨;?³u=ôMG=ÛË?mô:Òé:H?>	=w<Ã<õ3?Xdo9Þø¸p?ÈÏ>ÝÝ¸>¶Ý?¡-°>êï7êï7ÞqJ>ãbÀ>[5>¦û@?.O>E1S>³:%?`»,<ù'<m ?r.o:y­ÿ:¦{o>]¢<CÔX<Á'1?iQG?y&?w8?l/°>ÿï7ÿï7ÞqJ>V«>û|®=G?kZ?ª¸>Ý2?¼Ê;*¶¢;|?áwõ;c½Ë;M7?ø<{4Æ;ãJ,?ç[F=ß´(=l?¾4°>ûð7ûð7ÞqJ>Li>d>EC?
iÂ>[>ý, ?`9<â$<NÇé>W';°;L?¹ï~<í:<n.?:?ä%?Lñ?lC°>u*ð7u*ð7ÞqJ>#>çT>[Z??rçg>Mâ7>&m!?®÷;ëý;¾ù> ú;ðï:>á
?®Ñ¹*i(9é¾½úët?fºN?ý¥?F°>î?ð7î?ð7ÞqJ>dÐ>åÆ>ðtD?Úôá>­>j '?<f?ÿ;ï?ö{;«*;Äs??é<§<Éî1?»Ô^?'j>?rÊ?¸F°>hUð7hUð7ÞqJ>çþ=CO¬=ûZ=?>½¢`>
#?L¥;Q;ø>×Ú:ßw;<ñ~>;¥(t;
¼?Ê;©_x;çõ?NJ°>âjð7âjð7ÞqJ>vÈf>NK>nÍ;?Ï9:>¬>CÕ?Ùt;|è;Z9Å>Ì×;Tç:"?æ¥p;a,$;®:?pe¹>ÛÜ>6S?¼N°>[ð7[ð7ÞqJ>õ>×cM>cB?¦n.>3Õ>¹%?°Õ®; ¢;f
?«G;,;$?<Æ8¾;ýC3?d!?_JÖ>V§?<^°>Õð7Õð7\L>§J>ÚJ>%;?m1>´ã= h!?&5¤;}¨;fù>Þ;æ»;Äþ>(Ù<g]<µñ*?/?Çù>ºÁ?i°>N«ð7N«ð7\L>¹<ïÿ}<¿;?ðX=Mé<Øà#?°9.:ÍÚ>÷¾kºB}4:æ/'¿4ø:*ÓH:j ?ì=ùZ=Jû	?¤°>ÈÀð7ÈÀð7\L>ã<'A<+DB?çWÉ;
¨; [?Â]¸ùéÙ9oÓ½&@;Á;å	?Zi¹ð½7[}¾UYB:¼:2­>F¨°>AÖð7AÖð7\L>ú(>ëM>¶>?k>j9>G"?*Ø»;î;a?>¯:	
;"ä>TbT<)<Cê2?ýeæ>ºÁÊ>;s?¼ª°>»ëð7»ëð7\L>¥<É>Fo>B?p¦Ï>A¢>åÏ#?{;/t;éª?pÎ;÷+;ýs+?;Ég;ø¢#;4?åÃ?1?Å?ä¯°>4ñ74ñ7\L>òÄ>B¹S>¿ø??Y>K]>z%?¶Ç;7åÈ;u¶ý>d;þF;ÚzE?©<ÿâÏ;ð¶3??Á?gPÖ>Iþ?F±°>®ñ7®ñ7\L>2Æ´>¡vo>BA?3Wm>H9> *$?I<ÀÑ<Y9ñ>¸_:?;¥I_>L^<F<?*+?÷îù>UèÕ>º?Á¼°>(,ñ7(,ñ7\L>È>}H>±H>?!F>\Ê>Õ¿!?ÕÈO;qJO;N?Â%D; c;Ý>Å<
¾Í;©ä(?C¤>¤>¡?&¾°>¡Añ7¡Añ7\L>.U>VsJ>'C?¦ÕÈ>ô>ÖK*?éÍ<ü!<W?kÁ·;×;©$?øè¶<<Å<g1?ßI??P¼"?r¾°>Wñ7Wñ7\L>X<¿
<¬C?Ï=<GÚ;?[5j·::´\¼<Èuö;9 !?pÌã8°©8&e#?ý¦9á
:ñ>ÕÌ°>lñ7lñ7\L>ü~>@û,>~þ;?	*>Õò={\?º@;¶:Q;©Ïë>ºqq;ýÕG;¶¦?Ü<tÈ;¸Ì+?ö>|DØ>ç? Ï°>ñ7ñ7\L>{¸>Ý¢u>Ç??ä¤>L><x#?IÀ!<äà-<%î>$½:|î;sy_>Ô|9X9(Ñ>¦æ>£/Ä>$|?`Ñ°>ñ7ñ7\L>¢Ä>ÿÃ>ó??H£>%Éw>B²(?ÈS»;ð«;t?YfP;WÏR;¿ý>Í3<G1B<Âû2?O(?u¯
?JW?ÊÙ°>­ñ7­ñ7\L>k >LB>4:?Ê×>¸ht>Ò;#?÷"<¦Ï4<59æ>C;$D;Þ¦+?V<dØ<b¹/?ÛM>6ò1>?µç°>zÂñ7zÂñ7\L>x>wÜA>Ù:<?6I>Àn>>!?BU;>ô®;ÎoÝ>úy:]÷;'wr>ÍL!<Æò;¼è(?)m?¼??öî°>ô×ñ7ô×ñ7\L>eÿ!=2¼ß<ý[9?ÿ'ò<KaÄ<8Ö?ÿÖ	:6k:Ä>kº^É9*³Ç¿áM
<ð0Ü;ÿ"?Q`Ñ=ñÁ=É/
?.õ°>níñ7níñ7\L>Óª>«¡Y>´H?ÂiÛ>~K£>ý+?Gq<Tz<È}ö>Ìçä;«{;s×^?2¦Ø<Ñù<óD?Êå>2^±>Î¤%?Zø°>çò7çò7\L>[Gµ>ûêo>nA?ØX>~*>h(#?ËÞ³;®®¨;[}?ãj¹ª²:èÐ§½é¡¹1CT8ªÁ¿ÜÉ+?ö¼?6á?
ÿ°>aò7aò7\L>Cª>0a>Â3A?³è=>Ð>=Ü'?Æ{;¯;ÈÃä>æ;%;Éï>7<¦6\<-?>pÕ>LX²>ß/?N±>Ú-ò7Ú-ò7\L>ÝÂ>éè8>4CD?{ð!?Kôù>4Û%?ÛZ<ßb<ôö>ÔY:º/;FZ?>åh<´+<¶¾+?Pà?mÄ^?&?h±>TCò7TCò7\L>0Îì=ïø =ÉL<?=>6ñO>´Î2?v°Q;-!;`&?®R;ï¢G;°ü?¡vå;Ö
v;7zk?1ÓÔ;6¡;t(?	±>ÍXò7ÍXò7\L>øó>cP>}??Îq>|Ð=>Û"?<Îl<ql?Ù:O;:>A<7<÷2?²cy?¸UR?NÄ?±>Gnò7Gnò7\L>^Ë>^pS>À??#ù>Leø=0Ï"?ñÈ²;×¢;?NS¨:ïgÜ:?Ã>0>V<F(<NR1?`£ >¾`>6â?´±>Àò7Àò7\L>`ó>Qj2>+å;?Ê4:>Ø">}À?ÊF^;;ØB;[?äÁ:kqü:BÓ>oW<m@<Jª/?[Ã>XC®>R<?|±>:ò7:ò7\L>¿p>Ôz2>Ìö=?aC¦>Ê->ð;"?l­´;&£¯;R¬?Owæ;5;¾u:?k^
<Ç=×;&2%?»1?h?5?P±>´®ò7´®ò7\L>N©>Õsc>>?ÞÎ=
x¦=¬Û?~H;*.;ºÌ>Ç:¸û:"Ë>}xþ:ÿ±:¤2?á>ý>"?¤1±>-Äò7-Äò7ÛN>B¦>>_>I\>?å>þic>»?}í;U <!Ú>ë:þÜY;§d>?c°<£òr<»Ó8?]èe??I?yX?6±>§Ùò7§Ùò7ÛN>§ý>)4>B=?{L_>h0>ä"?!<;Ðn0;*z?5Õ;P";FÑ>ô&ô:/ :NK<?AÖ>µ>
?Ö7±> ïò7 ïò7ÛN>L»>.
x>dA?¦)·>>Õõ?d<V<Â?¾²:d£;ëFf>]øª<wõq<§4?ì¤
?äé>Ñ5?^8±>ó7ó7ÛN>>7.>­Q?4A?ä?Á@)?jªx<Ú·a<W
?TâÖ;=i±;M	?t®<AwN<s9?:f½?Ýó?ÛÁ"?>±>ó7ó7ÛN>°\>áî&>ì·U?Ðë>x½=Î¯C?ª	;Îë;;ñ>r=É8=Y](?þµ:¨úB9H/r?a«	?ÅCò>y?>±>/ó7/ó7ÛN>ÕÆã>ê>aP?Ä²õ>n+½>ç?&?Û¸à;Ô;?V?Ó×;nG&;$¦?1·q<¾H6<À3+?*?:?Û#?Æ>±>Eó7Eó7ÛN>©6­>ëY>µ{K?Âµ>Ú£N>'Á5?^<ÿI	<¾¸?¯ÿ¶;;ÛC?ÔkÞ<ÿÓ<%K??,Þ>àì7?ö@±>Zó7Zó7ÛN>9Ï>
0>>á>?ëµ>e¸>ÙN$?Ë<'R<­_?ºÝ;®3;¹>Àµ<et<¢ú)?Ú5?è½ò>??}A±>úoó7úoó7ÛN>Ah¥>æ]>°Ó>?Ç4>â¸>±!"?R¼;ÉÉ;ëî>¦Üí9@;Ô
ä=e24<z
<h)?×!?å¥?² ?Q±>só7só7ÛN>F7°>Y±k>
f??R>ñPW>º¥%?ç\½;·;ðr?cðú:]5;òÝá>§-s<FA<S ?î?àIþ>Xð?V±>íó7íó7ÛN>«¶=¶±Ì<ý>?Ö§Í<)&¢<
X"?Í/:¬"~:Ö+>¼º:¸Æ;
ÿ>.
<èu8<í20?î>¥Û=vd?qa±>f°ó7f°ó7ÛN>û¹>4{>'<?fEs>ëE=>m$?%<P<Ñµ?Lt;}¬t;Ï >\§<q<ÿÇ0?.0?óA?>$?Ol±>àÅó7àÅó7ÛN>Kv¶>ºo>ÙB?d6>èø>ËÊ&?<ëý<§?w4;Ô}<;¶½>é¬< >v<º2??¢Aç>t5?r±>YÛó7YÛó7ÛN>ã±>ÚÉm>º>?¹ë>D_>aØ$?%ô;¨ÿ<Nî>N¿:¤ÑX;La>VÊ¼<xÞ<BY.?û?\?º?^u±>Óðó7Óðó7ÛN>Mº>Àt{>[ï=?±>àBh>Ú$?ß;·eÉ;s?°p;ª";Ã£=?&"9Pª9¾µ>ÜSÎ>^jµ>¸?B±>Mô7Mô7ÛN>ª0Ñ>}>ÆÀB?DD>ÙJ>zQ#?ÎÝ;ùü;P&à>?OL;"`);wf?i<1?F<Ã)?1À?ô>æ?8±>Æô7Æô7ÛN>öÁÄ>f©>E?¢T>n%>$?ä¨ã;¶Ææ;úü>>/:Ñ;a}>¡-Ì9
'¢9ÿ
?|Óï>~dÆ>z»?%±>@1ô7@1ô7ÛN>oY>=><?9?¡4 =;Æ=â?¾ ;.^Ï:9Ë?/çO<ï<®Î&?Ö¨¹°Æ8@éÃ> oØ>[É>@i	?±>¹Fô7¹Fô7ÛN>ÁÓ>î·>
B??R¼>éTj>/}"?å;Ð<C¸ã>wâ:²:;D>²ô¡<fh< 1?&¾!?VÜ?¸?°±>3\ô73\ô7ÛN>Â¾>y>!ìB?+ÿa>Í+>T`(?%u²;	 ;4O?×-;Mï;r?RM¢9c°9¡Üñ>Ö>e®>²ó?Ç±>¬qô7¬qô7ÛN>	)?û§>¬\F?d­b>'ð+>6À(?[+;NÈ;##?wt=)8=Ù®=?­¶·dî¶á<?9:;x;]?î±>&ô7&ô7ÛN>â>;çD>¼;?i>Ë:>x= ?'÷;)ë
<CêÞ>¶N±ºî3±:X¿Éä¡<Ei<6N0?ÁÎ>4åµ>C~?{©±>ô7ô7ÛN>çc>ðN5>Õ@?5>¶âF>Þu+?i;b;õó>°]&;,g;Ñ
?_±<±5r<Ð:?Qä>¸>ÛÏ?%®±>²ô7²ô7ÛN> >¾?>ÁI=?Ìr>ËG<>åñ$?	¸;t5¿;fö>Ü}:;Nv>]M<L?<ò#?öl­>\>ý?È²±>Çô7Çô7ÛN>Ï>«À>²D?ËÂ>åP>1ã'?ìú;k<xVð>\¼H;Mtc;¤íá>(yE<-"<^L3?ß3??¶?µ±>Ýô7Ýô7ÛN>*=,=-?=?Fð<}Á<Òò?gÉd:=-:ÄïÓ>mkØ:; 
Ñ>7½<uÃÝ;è*?;Óð=ÀýË=Ë?¶±>òô7òô7ÛN>ãâ>3ß>[G?ãÀ>*>l*?ug<Ð<Ì¯?^;°Å@;4Å?ûª<S<<¢B?LJ?@%?q?¾¸±>ÿõ7ÿõ7ÛN>d³>kn>4@?;I¨>¢s>%? á;ïÖ;³?¹æ:Ê%;ø!²>¼»Ô78<9u.>}ñ>­Ð>çä?¿±>yõ7yõ7ÛN>
?	Ã¢> |I?"?ÒÜ>Ð*?iN<³æ9<?cñf;¹j;ü>Åm<áÆ<Ö A?FÁ¶?D+?^º?ÏÏ±>ò2õ7ò2õ7ÛN>xGº><{z>b>?RD>ÇG>2 ?)A<¸<ö?
	:ËC;eÆ³=]Ô<Nr·;gS7?ÅHû>b$Ô>þ?GÕ±>lHõ7lHõ7ÛN>qF>°5> @?ùw|>ÿK>?U<Pý;ë¼?ªý:;ÚA;ôïö>½<e<CG-?!:?ÐÙ#?eg?Þ±>å]õ7å]õ7ÛN>x#H>cÜþ=xI?ÄA­>\û{>	0?éHÑ;ò@Í;?~jË:Äµu;LïS>LËõ;¶õ©;8f5?>v=ä|=ÎÄ?uâ±>_sõ7_sõ7ÛN>[Ê§>û«b>=?Q>Q'>ºí?¸;´K;É±Þ>7;óS	;1?ê«m< t+<(*1?ªå>;!À>?ã±>Ùõ7Ùõ7ÛN>Ü>lM>7ÀG?û=í¼=ÑÍ*?Cï:Íâ¼:ûõ!?f=¨V={3?|Õ:0w6@YU?	û&>6â>Ë?ã±>Rõ7Rõ7ÛN>r·>Yj>hH?\h>®bn>ä&?1<¢;<lR?æÓ±;}H;{ùb?uI<rð@<ðÌ*?ëXó>ÿ
Ê>â*?Èä±>Ì³õ7Ì³õ7ÛN>ÁD×>³:>qÊH?ÜÊ>si>ø¶*?Ì><¤R9<ðÇ?sð;È;?ÓUñ<$j <S
@?IÉ>¥¡>Æ?¦é±>EÉõ7EÉõ7ÛN>Ú`>ú"N>rC?Jÿ¬>(­>ÄÂ*?¤ß;Jäé;-$ô>Aùr;OÃD;¹?©âº<9l<X97?åìÖ>Bâ®>N?Mñ±>¿Þõ7¿Þõ7ÛN>cÌÃ>þÁz>CäG?
ð>Åëo>¨*?`æ®;£]§;Ã?Kð:Ýi;«>ï¹|*r85ï¾¶¼>º~>Xª"?ïù±>8ôõ78ôõ7ÛN>¨>)d>Ö$=?)>
©{>dß?uöÂ;·	Á;ºF?"Úf;q;räÆ>­!<Óâ;ê¤3??I¢Ý>2Â?«
²>²	ö7²	ö7üO>¼©>xX>¼I?Ðü>ÂP>ÎE'?á;µ;:?=,?;M4;oì?&8<aÝ°;Û°??ÏðÈ>Gw>	O"?²>+ö7+ö7üO>pa«>û	g>qå=?ëW>½*>!?Õß;Çâ;Üü>ê3:	_$;¦}k>»lÄ<_W<5?kQò>¾Ê>Sü?+²>¥4ö7¥4ö7üO>Á©®>]Wj>`Î>?o>]>yX ?À,¤;ðá³;?¥é>ÓD§9ÕØð:ëÊ±= N<Xj<V3?ßöÀ>¥7¬>k?r$²>Jö7Jö7üO>l>Q">¤Ý9?F§=/=+Ò?}ê:ªõ:^wô>Å¯¡<ªz<á %?ÀO¸9¸\Ü)?MÃÓ>á|¼>MÎ??²>_ö7_ö7üO>ß»>Ð½n>tH?%Ùª>iG>WR%?1o<<ß2<×?^;Ñ;;Mµ>±*<NÓ]<^01?®­{?*mK?t\?ÆB²>uö7uö7üO>4½>G>e;?t*>é>Ø$?6ü;Wû;q?øü-;Ól(;S:?u ×;â¼;Þ/?c'?ö?}ÿ?¡C²>ö7ö7üO>¡Å>°>³½>?>RN>/¶?;±O<I<)6?
îP;üôD;ñÇ?_õ<cF<q1?Æ#§>Q>S?øF²> ö7 ö7üO>Æ÷¥> _>`k>?ÆÑ>ëY>?wø"<<ðý?µ¿Î:Z:é:ïâ>Øüï<Y5¯<²/?A»?x¡?q?H²>~µö7~µö7üO>ËR¶>ïm>È*D?!VU>ï&>ü#?
;¢«®;tÄ>ÞUºô(Ó:Ó;¾¼m<$<>ð6?/s·>^H>2@?lL²>øÊö7øÊö7üO>â0>&J>ö2>?6:>[#>Î8!?þ;«;ÓÅÕ>#B9â¸á:®¬=rT;j,!;Ëµ$?C$Ú>GJµ>ß?Þa²>ràö7ràö7üO>y~> &>C?ON¤>K>¡i ?Þ¦|<dt<^?êðY;¤?;?ìÆ<­®<+?úz?ÆQ?¨?cl²>ëõö7ëõö7üO>Sí>²V><;?H>Ãü=?²2¶;ÑºÀ;Éò>»êºIBÁ:¤£¾¾_¥<Ì6v<±$+?¡1ï>¦Î>?rn²>e÷7e÷7üO>=G>´9>(9??Òó§>ÒØ>RL$?»	<=þ<Óù?O®:C;ewd>c:H§9ß*?8ý½>"± ><V?ho²>Þ ÷7Þ ÷7üO>Ñ<=I<hWC?æ<=êý;XU?ò(ô¸îß9Â¾®:<Üã:Ã>è%;<sà:'©9?«yÂ<è¬<÷?vr²>X6÷7X6÷7üO>~>k«O>~7=?bçe>öæ6>ä ?öu<zÿ<Cóþ>\°Ð:QT:®ý{?®4\< ¬$<hl+??Ho?ª¹P?,½?­y²>ÑK÷7ÑK÷7üO>»C=
	=sß5?	°<Òk<eò?Ãu:3·o:F?Vé9t]ª:åz/>Î¯Ë¸&#9ýf¾
Ûþ=>ò=6ª?~~²>Ka÷7Ka÷7üO>KHÐ>YR>]E?kN> >ë$?ÑÍ;	;M?ÎL­:¥Å:Ù1á>»Ý|<'½8<ß.?·»>¤|>³Æ?í²>Äv÷7Äv÷7üO>î,¼>5ày>É@??éßÍ>T>$?Ø;¡×¯;©Þ>
ªÁ:»;½>O>\<!&<#()??[?øIü>~?7²>>÷7>÷7üO>^Ö>º9>2°@?]üb>û¾+>b+)?å*Ô;ÙÓÊ;ðä?ö9Øy¬:¹7>ÂÌ]<qZ"</.?,
÷>&²Ô>Ô¬?²>¸¡÷7¸¡÷7üO>2ì>RË>uNN?£âÐ>>à/*?S><..<@?r;A1;ºÚ>ÿ=¾µ<ìD??êËU?a)'?`²>1·÷71·÷7üO>°>Ye>D?®>â>õ&?¿m³;°W;?à¼;	
;ð>³çC<QV<A??´=?y?k?Ú²>«Ì÷7«Ì÷7üO>_>.ýN>¦Y@?!Ý>úö\>¹?2ý<9Áó;4Å
?¿´»:ñ;TM¢>ÞãÌ<äl<ã-?s(?õ?Ý?l²>$â÷7$â÷7üO>óÀ>KU>
W=?Óo3>< >U%?kv;[];Æð>Ì¬¹
Ù:ÎË½,"0<Øû;äJ1?Ôü!?Ôõ??²>÷÷7÷÷7üO>Ò>«Ô4>Ð=?÷S>¯(> ?ëC;ñE; Kü>ZÏ";éæ;Ê
?ìL
:v T9gÇ?f¼>.¾¬>?%²>
ø7
ø7üO>¦> [>@B?È> 1U>
$?Îû;Ïl<õ÷>B9Ó:}a=
½<PÏ<m+?vv?ãÿX?Û`?²>"ø7"ø7üO>'Ã­>pf>gù@?I>¹ÿL>ñ2%?¹,8<j8<~xÿ>q ;OQ;ý§Ä>õ#´<;¦<x61?òsq?´D??¡²>
8ø7
8ø7üO>½uO>¼ù
>Ò	;?EÙÏ=°u¦=Ó?·;> ;Ëô>Å®=RØ<¸å4?èrº¨¸ë±?éª>;>2?Ç¤²>Mø7Mø7üO>ç>ÁÎP>#A?ëÑ=!og=9Ô&?Tll:Ò
Æ:}Î>YPú<å¦<°H?ÀÑ·`ä§8I2?tn;àÆ÷:1?ð¥²>þbø7þbø7üO>&µ>Ük>t¶E? ¦>¸I>'?
Ðk<<_<?´:ÿG=;M3>ë<Q©<P]1?²L? "?ã!?c¬²>wxø7wxø7üO>5>Fë>>^A?K¢>`z>k¹%?Ty<s<îÁÿ>Ù]:P	;-b5>QõÙ;öm;e,?ÁîA?ÞF(?ß?ß±²>ñø7ñø7üO>Þ>^QQ>Ô @?H=·>äÕ>5$?Bã;ôæ<'3Û>>¥:FRÊ:¹N¥>¥K<×<U.?Dóe?oF?õ??í¶²>j£ø7j£ø7üO>W>$:>RC?£?Y¬Ï>½÷%?³D<\åî;¯s	?¹';¯6;ôë>-¼s<-<¦3?ªi¦?#J?ä§?´Ä²>ä¸ø7ä¸ø7üO>TÚ>û>lLJ?Q)?·g? 1&?ª<½!<j%ÿ>8¦;{;r&)?=Â<ÓzH<'1?mÑV?0Z7?p÷?Ï²>]Îø7]Îø7Ù±Q>à×>R(>×[>?ÃZÄ>ºJ>Ø!?)~#<î<"? 9;ü<;J¸ú>«+l<#,<E£.?c@?;a$?dÏ?°Õ²>×ãø7×ãø7Ù±Q>;Ô>l>PC?OÀÊ>J¨>ßÍ'?ù<yÊ<TÐ?Þ46;Ù«P;cß>èÝ<
{J<k,?»?Ósí>¼õ?7Ü²>Pùø7Pùø7Ù±Q>±±>Ùp>'7<?>òèM>×?ß}<´5<3´à>AÞ;;ñ:Öë?I<¿K=<zc-?¢em?PT?#?ñÜ²>Êù7Êù7Ù±Q>³Ö<ÒÌ=<Ñ+3?c¥=I=A?(L;<;í
?çZô:+g­:Õ_4? µl9Ò,9 å>à»:Þ%¾:ðuü>Äæ²>D$ù7D$ù7Ù±Q>Íø>²5>F¤A?IÄ>¿Ra>W#?¯7;16´;~Ü>ÚâÍ¹jä:æ½
XÞ;+Â©;>
%?¢ô>	äÊ>X÷?Öè²>½9ù7½9ù7Ù±Q>¶9£>ÍD^>ÿ;?=á]>ËL2>I??ð±;WÂ;eê>åéå:¬YÆ:[^?799<ª®<¤ä$??nO?ß?ê²>7Où77Où7Ù±Q>jü>ì@>c@?vz6>´>"?VW¡;Ö/ ; ì?'%¸:'
;î¥>ï<¿â;ºp*?EdÏ>Ð®>-?´õ²>°dù7°dù7Ù±Q>Ë/»>BPs>[òD?P+Ü>Æ©>Îþ%?'<|«#<%?ÿÝ;z;Û0F?>;ótf;¶Q*?2\?$ö2?[~?ú²>*zù7*zù7Ù±Q>Úó>ýx>µE?²8ö>ßâ»>Þ½'?õiG<®ÑD<°?¿;úDs;ÜD?zÍ<Û
<Q×3?R?ôzY?g?
ý²>£ù7£ù7Ù±Q>ée½>Õ]y>³oB?ÜÛ=áãª=9®$?Ø£;o;ý!ë>ü)=¼Ù<rG?XÅ¹èuÚ¸,kI?H­1>õ¤>á&?ý²>¥ù7¥ù7Ù±Q>-PÉ>5Ë>¬C? 3c>[/>g×%?D#;<¸1<@È?3;­Ë!;þÏ>½|d<Î: <½5?H×>²­>+¥?Ó³>ºù7ºù7Ù±Q>;Êº>xx>'s@?Á&¬>î>å!?Y<¯H<Áü>t;d`;4¹?Æ=È»<Å1?êv ?;Ñ
?Ô?³>Ðù7Ðù7Ù±Q>m>@L>X|=?N>ñ>Xå%?9;Uy;¸Z?Ãýþ:,®æ:Y}
?+å
<ÐÏ;n.?^ò¢>fã>Kÿ?³>åù7åù7Ù±Q>k?mä°>	°E?G£>¸>v#?JÂ<*ú;?l
>;¤,;%æ?ÌèÖ<g<gï8?ØM>Yg>?K
³>ûù7ûù7Ù±Q>ÆH>¨G>AH:?ÇD>Ñ³ô=Õ4?èµ;vb¸;Ú&ü> ;©Úî:z#?&î7<µr<ýö2?Zì:?%?Æè?B
³>}ú7}ú7Ù±Q>|8>kù=G=?&|>5-I>`¶ ?	s¨;â<;¹ä
?E÷í:ÿë;³§è>æb<Ïì)<-*?Ü>8¹¸>ØÞ?á³>ö%ú7ö%ú7Ù±Q>³=§ 0=:<?èÄ<¥<Ï"#?qÚ:½ä:=Òô>Îªã:)ö;JÉ>k8<<®ä$??>Éa> ¬?^³>p;ú7p;ú7Ù±Q>(Z>ãI)>²E?¨Ë
?BÙ>³#?¯;÷Ã;YEå>&Su:Í,;ý·5>Ô<Ì`W<Ä0?UF?]*?dË??³>éPú7éPú7Ù±Q>ÊQ­>KN\> fI?tp?ÔÐ>Qã'?ÕC<¤ï<Úy?Æ.;YNd;è­Ã><RE<zÀ7?L·Ø?~¯?â?8#³>cfú7cfú7Ù±Q>hÛµ>+b>tM?D>D4\>lX3?±Ã;ñû®;?£z;YmP;é3?öP<44<`?Ë?ÈÈ>É8?Ñ(³>Ý{ú7Ý{ú7Ù±Q>Bw>É¿%>
"??óB>Ù>ø#?¤;»õ:9%"?êô%<
}Ô;ðG?:Òo:;
1?Y¤r>·BN>Í?Ô)³>Vú7Vú7Ù±Q>w²>Þn>æC??Òh>ÏÜ1>r'?a<qè<Æø>~Æ;)#;]OÍ>8gb<ç%<Ô.?êÅ!?g?®8?K.³>Ð¦ú7Ð¦ú7Ù±Q>ýÚ>Øo5>ç
:?KG>j>
"?*Tl;ÉMP;8?mxg<ç<0TO?°Ë·8&õA9?ú>Ñ>K-?h4³>I¼ú7I¼ú7Ù±Q><d>Ç>¾¯E?¹÷»>x>C$?ûz¤<þ²<>ë>!;¬ñN;qß*?2Cë<÷q®<[,?8ò>Ó>çÉ?x6³>ÃÑú7ÃÑú7Ù±Q>ï'>õ5>>`I;?^yA>1>?ó²;Ò¹v;wS?ñåØ:Æ*;ÕË¢>Ð²1<5¢</?q>¹r>4Ù?Å<³><çú7<çú7Ù±Q>Y;=ÕØ<þÃ0?ú9ï<¿<÷O ?ÏM:ûg:
?~º¤ð8:Ó%0¿êäp;O75;§&?Sp'>>Ñ?G³>¶üú7¶üú7Ù±Q>í>Úú> jI?£uò>ô±>ÃB/?lq<)ç;ëä?bÞð:ì<;¨ì£>,ò<}è6<w@H?\i?ö¥L?fâ!?íO³>/û7/û7Ù±Q>ÌT)=k¦ê<ñ¼8?5r<ðõX<+?ÙóN:/ùh:Ehã>jð®¹Ò6¾:,që½
Ã;ÀØJ;«à?Õî=+ö=ë?^³>©'û7©'û7Ù±Q>½Y±>·Ák>+@?Û(@>T>%#?{¬;OË;3òØ>ípÃ9Ñ;¹=«=·<áfN<zt-?³>s>­Ú?ì_³>#=û7#=û7Ù±Q>¶ >íÁR>uB?-°=õ=f'?aÒ:Ï]Ø:xø>ÛÃ7=yê<ó¢H?+90õÅ9$£$?ç =;ÂP<;{ä?ý_³>Rû7Rû7Ù±Q>C >éV>´??m»>ûi>º"??5<ë\<x?;jA;Ù9Ç>òV®<0<ü
+?W¾z?ûdW?©?!c³>hû7hû7Ù±Q>¤Kµ>rGv>s<?Íà2>MÂ>çÓ#?÷;;_Dñ>H§É:ìÐ:÷>¹ìF39'0¾×>³ó³>¼ý?åj³>}û7}û7Ù±Q>c·>mr>B?V]>n>ð?éF<.D<²?§eu9ü5À:'k£=Nl<hT<4i.?î½o?PRJ?¬?iq³>	û7	û7Ù±Q>x¶>k)v>Ã=?X4:>)>`%?Ýãr;ø&o;'?9;fD;nc+?ÔÌN<ù<Ï|'?Oµ>5Ï>ÓW?Er³>¨û7¨û7Ù±Q>ÿ§>/a>ý>?¤I>;!>É9 ?	<=C<P¶?!ª:7Ù:.È>»Ú <Ji<K0?X°+?Æ?áð?³>ü½û7ü½û7Ù±Q>Ã>¸K>¶C?«>òE>Ag&?ð<Hö<}]
?þ¡ô:¡ß7;ÞKª>Ìm<]+<Þí/?ñT¤?÷?Å7?É³>uÓû7uÓû7Ù±Q>.>8@>0`=?Gª=_=*!?ä:m:¨Ò?:Á=Ú±<Ãþ=?W7Ø8
V0?º:è:lÙÍ>s³>ïèû7ïèû7Ù±Q>%y>-K>â=??>jÙ>gÅ$?ÿì;#£;è?u);dr:;È¬è>Ign;µ5;xç%?¬ý>+÷×>®ú?è³>iþû7iþû7­S>Ë	°>
^d>ÉVE?·w>T³>>ÍD&?@µ;Êá·;ÂVü>,v: {æ:»ç>Ó`<<Y=?Ã\ÿ>ÿ¹Í>öá?-³>âü7âü7­S> >RW>Ô>?ËYS>H	)>¿
 ?XÛ;£ç<»Ù>C;º=K:$Fë¾êß¹è¼¶u<À>D?¹S,?Ã?³>\)ü7\)ü7­S>vYæ>*s>F?n>B>±R,??î®;¬ò;­?2ý:/J;¶; >ª³©<V`<ËÓ@?0­0?D	?ºú$?ª³>Õ>ü7Õ>ü7­S>Ã>E:>Ã:?¶2>D>E¹?=9;_g;}?#:²ôÿ:§>÷L<®ß;¾£"?æ4
?¾­ù>ª´
?Å£³>OTü7OTü7­S>öH>[YK>{;B?=µ
M=;°&?c:s:Q	?ôä<À%<©@?ÐH{9üØ>9à;?`È=Ü@«=BÄ?Ó£³>Èiü7Èiü7­S>î>wl;>Lf<?vÎ>,òë=ÀH?_rq;ØÍ};(ó>Ø[ü9g¸;å=ÙO;ª£;;þ6?ØÉ>³Öµ>X?6®³>Bü7Bü7­S>*!Ó>Ï5>"õD?ü>ørj>õ%?Ç¶;çðµ;Js?G?;H;ÏÍô>m<Ö<oæ>?u-Z?K"=?ã§?±³>»ü7»ü7­S>0>P=o=Ó8?ÝA<È^<-Á?û:öÆn:=`©>É:§\³:,ïÒ>	Äé;Y-½; ¬?Oéç=byÑ=Ùµ
?	½³>5ªü75ªü7­S>Å>>§I>¾>?®º>Î!>ª#?>­;ºM¨;Õ?`n:);¤4>úÆ<Ù;;j/??¢°ä>?«Á³>¯¿ü7¯¿ü7­S> Ó>(b>7&F?º£>[:r>¼¨'?//²;m¤;
? Ë:;ßÊ>Xø0<YRê;ÌW@?àÃ>+¡>Õ?ÉÂ³>(Õü7(Õü7­S>g ´>ës>|=?MtÇ=#3=] ?¦[ç:¸ç:Yÿ>Óê=Êä>=h/?9pe8zû;?aÖ?ÀåÞ>ø?­Ë³>¢êü7¢êü7­S>.>8>>Ðq>?ÀG>G,!>(£?#Ê;Û·;º?8;ê$;6î><â<ªR<ä.?ìl8?úY"?Gg?JÏ³>ý7ý7­S>¾>Ìp5>öJ;?Mì>ÉèÙ=wÛ ?¦æ9;"yX;qØÛ>­öç¹Ã>k:Ìm|¾Q5{;6G;!Ê?õõy>6W>£ª?áÏ³>ý7ý7­S>­>ÜF>¥>?Âs>3?>¿è"?UP;}¥;éÉà>8CVº~/Ñ:M¾Æ¡°;ª;Ü+?$Õ>ô·>Ü?Þ³>+ý7+ý7­S>¬
¯>A_>ÁîH?ä6?j®	?P)?ù=<õ"<T8?ÍÓ;;Eä:?íÉ9ôß9´?²Ùs?	rB?» ?Þ³>@ý7@ý7­S>±lÀ>þ>®<?â(D>×T>á?¦ö;>;:ãý>WP;KÉ;íyt?æ¸><×
<°Ö,?Ëÿ8?úý?ÀÕ?çã³>Vý7Vý7­S>A5Ï>Îx>¹??ý>7Äõ=a$?>³:ù(;ùK¬>X*z=pG'=vl??`Ò 88ë`9l.?aS;f;H^?òí³>{ký7{ký7­S>ÈF>¡ùA>ïh>?§N> y>º¬"?<
 <Säì>×j;Çé;YÌ@?ÝX<_X<Ú,?`9#?^´?B?Óò³>õý7õý7­S>Ïa§>ÂÁg>'ä8?ã>/>ì	>Z#?æ';8;ºÅØ> ª9vÂ×:rÊ=F%â;Zõ¦;¼|+?ú-Ñ>á¯>9ø?ÿû³>ný7ný7­S>04>BÌR>|<?dé>B%W>)W?X­Ü;Ù0ù;	µâ>
;óý:ÅÖ?3¼<àçP<µ(?óÑ>Õ°>×þ?¡ý³>è«ý7è«ý7­S>Ï">DC>ÙY??ô×=gA©=ºP#?%+f:gG:zÒ>åú<ü²<Ó3?Ð%ö8®À9b,?B1;Ú;Ç0?Iþ³>aÁý7aÁý7­S>C>DÊA>]å??¸%>¼ã>ÿ"?Ëd;¬¾s;Lð>ª5Å:¿_;\Á>ùm¬¹ÐP8Qd¿^?öº?äÈ?&´>ÛÖý7ÛÖý7­S>×
¥>u]>âÁ>?ÔØ¸={=Ø&?¥Ø:<=Ñ:³¸>öü=½MO="5?íó8È9¾¢&?RP;O;¸5,?´>Tìý7Tìý7­S>^»Æ>/+>ixF?-Û><©>Vß%?¾¿<M-À<G~þ>Ôd;éY;éÿ?q\<_*b<ÂÑ2?
¢×?á1²?tä?Õ´>Îþ7Îþ7­S>bÍ>ÜA>F?T¬§>è1>P&?×øE<D<@?¶;üP;Á>ÃË½<>¦<¹Ç3?]?gù8?1Y? (´>Hþ7Hþ7­S>`PÎ>¾L>3ÀA?éÃ´>Î¤>Hã&?bòù;þñ;Ñ4?ßg:5;¥C>$6<X<Zë%?MG.?±à?Ú?ë)´>Á,þ7Á,þ7­S>4©>Ð\>¸D?É£>MýB>C$.?XÒÚ;Ì;Çí?E¤;&';xÝ>réÒ;;;d
(?Ç9)?æ?Ãa ?~?´>;Bþ7;Bþ7­S>=â³>¼ n>³ú@?&Ö>»ö§>r#?#<ÒÑ1<uoë>=c; 2T;G	?Z4;Uk[;ã+?×ªg?-yF?Wh?×U´>´Wþ7´Wþ7ÖQU>3p>ï{>¹:C?ï·´>#>û½"?ël/<FG<ßá> Å°:¬· ;IÉ>¿£<ñu<¬Ë)?Sar?X³S?¼?]´>.mþ7.mþ7ÖQU>=Þ>s!5>ÕÉ;?¶=¦6L=äY!?£r±:ÀÚ³:ü>,
<tM<À%&?h¤Z¹È}£¸£?|]:pë:z?¹o´>§þ7§þ7ÖQU>A>ÃäF>¹?<?â >a<û=õ#?£;
;Ûk?'±C;E÷;Ì?§¶;ÄU;A'?H
s>bDQ>V¨?ly´>!þ7!þ7ÖQU>ïÝ>k>.ÞG?¿ãî>óL¸>¾é%?1Èy<ýôj<?-:(£¨:,|Ë>í«ñ<ç¡­<ù1?Zp?o5?ïê?¤z´>­þ7­þ7ÖQU>8Þº>Æv>0kB?$¹>¬Ê>êX ?/3A<1ÝD<9<û>F;å;;ÊK?£Ç<äÆR<_2?Ìwê>åÊ>Îê?é´>Ãþ7Ãþ7ÖQU>õ·>XùE>·m<?;2l>8A<>É ?á;
;óð>tÄ:\éâ:BÝ>ú²4<.7<]±%?ï
ö>c	Û>ßÉ?°´>Øþ7Øþ7ÖQU>ûf­>Ýåd>üîA?Æµ8>Õ>.#?PU< õ
[truncated: 1,073,659 more chars]
