# Supplementary material for: Bacterial RNA sensing by TLR8 requires RNase 6 processing and is inhibited by RNA 2’O-methylation
Source: EMBO Rep. 2024 Oct 3;25(11):4674–92. doi: 10.1038/s44319-024-00281-9 (PMC11549399; doi:10.1038/s44319-024-00281-9)
Supplement: Supplementary file 3 — Source data Fig. 1 [file 44319_2024_281_MOESM3_ESM.zip › Figure 1/1A/2019-11-14-WT--A1.0001.mqd]

MQD3.1    40542464 40546122 159744 40542208 40546493 40724995 0 0                                                                                                                                                                                                                                                                                                                                                                                                                                                                                                                                                                                                                                                                                                                                                                                                                                                                                                                                                                                                                                                                                                                                                                                                                                                                                                                                                                                                                                                                                                                                                                                                                                                                                                                                                                                                                                                                                                                                                                                                                                                                                                                                                                                                                                                                                                                                                                                                                                                                                                                                                                                                                                                                                                                                                                                                                                                                                                                                                                                                                                                                                                                                                                                                                                                                                                                                                                                                                                                                                                                                                                                                                                                                                                                                                                                                                                                                                                                                                                                                                                                                                                                                                                                                                                                                                                                                                                                                                                                               /$EXP/chen lan-sun/$SYS/MACSQuantify,2.11.1746.19438/$CYT/MACSQuant VYB,2.11.1746.19438/$CYTSN/3124/$CELLS/WT/$DATE/2019-Nov-14/$BTIM/16:21:31/$ETIM/16:21:31/$TIMESTEP/1/$PLATENAME/Single tube rack/$WELLID/A1/$FIL/2019-11-14-WT--A1.0001.mqd/$PAR/22/$TOT/0/$ABRT/0/$LOST/0/$MODE/L/$DATATYPE/F/$BYTEORD/1,2,3,4/$P1N/HDR-T/$P1B/32/$P1E/0.0,0.0/$P1D/Linear,0,1000/$P1R/1000/$P1G/1/$P1S/HDR-T/$P2N/HDR-CE/$P2B/32/$P2E/0.0,0.0/$P2D/Linear,0,1000/$P2R/1000/$P2G/1/$P2S/HDR-CE/$P3N/HDR-SE/$P3B/32/$P3E/0.0,0.0/$P3D/Linear,0,1000/$P3R/1000/$P3G/1/$P3S/HDR-SE/$P4N/HDR-V/$P4B/32/$P4E/0.0,0.0/$P4D/Linear,0,1000/$P4R/1000/$P4G/1/$P4S/HDR-V/$P5N/FSC-A/$P5B/32/$P5E/0.0,0.0/$P5D/Linear,0,1000/$P5R/1000/$P5G/1/$P5S/FSC-A/$P5F/561//10 nm/$P5L/561nm/$P5O/100mW/$P5V/291/$P5T/-00/$P6N/FSC-H/$P6B/32/$P6E/0.0,0.0/$P6D/Linear,0,1000/$P6R/1000/$P6G/1/$P6S/FSC-H/$P6F/561//10 nm/$P6L/561nm/$P6O/100mW/$P6V/291/$P6T/-00/$P7N/FSC-W/$P7B/32/$P7E/0.0,0.0/$P7D/Linear,0,1000/$P7R/1000/$P7G/1/$P7S/FSC-W/$P7F/561//10 nm/$P7L/561nm/$P7O/100mW/$P7V/291/$P7T/-00/$P8N/SSC-A/$P8B/32/$P8E/0.0,0.0/$P8D/Linear,0,1000/$P8R/1000/$P8G/1/$P8S/SSC-A/$P8F/561//10 nm/$P8L/561nm/$P8O/100mW/$P8V/294/$P8T/-00/$P9N/SSC-H/$P9B/32/$P9E/0.0,0.0/$P9D/Linear,0,1000/$P9R/1000/$P9G/1/$P9S/SSC-H/$P9F/561//10 nm/$P9L/561nm/$P9O/100mW/$P9V/294/$P9T/-00/$P10N/SSC-W/$P10B/32/$P10E/0.0,0.0/$P10D/Linear,0,1000/$P10R/1000/$P10G/1/$P10S/SSC-W/$P10F/561//10 nm/$P10L/561nm/$P10O/100mW/$P10V/294/$P10T/-00/$P11N/V1-A/$P11B/32/$P11E/0.0,0.0/$P11D/Hyperlogarithmic,-1.0,1000/$P11R/1000/$P11G/1/$P11S/CFP//VioBlue-A/$P11F/450//50 nm/$P11L/405nm/$P11O/40mW/$P11V/352/$P11T/-00/$P12N/V1-H/$P12B/32/$P12E/0.0,0.0/$P12D/Hyperlogarithmic,-1.0,1000/$P12R/1000/$P12G/1/$P12S/CFP//VioBlue-H/$P12F/450//50 nm/$P12L/405nm/$P12O/40mW/$P12V/352/$P12T/-00/$P13N/V1-W/$P13B/32/$P13E/0.0,0.0/$P13D/Hyperlogarithmic,-1.0,1000/$P13R/1000/$P13G/1/$P13S/CFP//VioBlue-W/$P13F/450//50 nm/$P13L/405nm/$P13O/40mW/$P13V/352/$P13T/-00/$P14N/Y1-A/$P14B/32/$P14E/0.0,0.0/$P14D/Hyperlogarithmic,-1.0,1000/$P14R/1000/$P14G/1/$P14S/PE-A/$P14F/586//50 nm/$P14L/561nm/$P14O/100mW/$P14V/394/$P14T/-00/$P15N/Y1-H/$P15B/32/$P15E/0.0,0.0/$P15D/Hyperlogarithmic,-1.0,1000/$P15R/1000/$P15G/1/$P15S/PE-H/$P15F/586//50 nm/$P15L/561nm/$P15O/100mW/$P15V/394/$P15T/-00/$P16N/Y1-W/$P16B/32/$P16E/0.0,0.0/$P16D/Hyperlogarithmic,-1.0,1000/$P16R/1000/$P16G/1/$P16S/PE-W/$P16F/586//50 nm/$P16L/561nm/$P16O/100mW/$P16V/394/$P16T/-00/$P17N/Y3-A/$P17B/32/$P17E/0.0,0.0/$P17D/Hyperlogarithmic,-1.0,1000/$P17R/1000/$P17G/1/$P17S/mKate//APC-A/$P17F/661//50 nm/$P17L/561nm/$P17O/100mW/$P17V/427/$P17T/-20/$P18N/Y3-H/$P18B/32/$P18E/0.0,0.0/$P18D/Hyperlogarithmic,-1.0,1000/$P18R/1000/$P18G/1/$P18S/mKate//APC-H/$P18F/661//50 nm/$P18L/561nm/$P18O/100mW/$P18V/427/$P18T/-20/$P19N/Y3-W/$P19B/32/$P19E/0.0,0.0/$P19D/Hyperlogarithmic,-1.0,1000/$P19R/1000/$P19G/1/$P19S/mKate//APC-W/$P19F/661//50 nm/$P19L/561nm/$P19O/100mW/$P19V/427/$P19T/-20/$P20N/B1-A/$P20B/32/$P20E/0.0,0.0/$P20D/Hyperlogarithmic,-1.0,1000/$P20R/1000/$P20G/1/$P20S/GFP//FITC-A/$P20F/525//50 nm/$P20L/488nm/$P20O/30mW/$P20V/380/$P20T/-01/$P21N/B1-H/$P21B/32/$P21E/0.0,0.0/$P21D/Hyperlogarithmic,-1.0,1000/$P21R/1000/$P21G/1/$P21S/GFP//FITC-H/$P21F/525//50 nm/$P21L/488nm/$P21O/30mW/$P21V/380/$P21T/-01/$P22N/B1-W/$P22B/32/$P22E/0.0,0.0/$P22D/Hyperlogarithmic,-1.0,1000/$P22R/1000/$P22G/1/$P22S/GFP//FITC-W/$P22F/525//50 nm/$P22L/488nm/$P22O/30mW/$P22V/380/$P22T/-01/$NEXTDATA/0/$BEGINANALYSIS/0/$ENDANALYSIS/0/$BEGINSTEXT/8258/$ENDSTEXT/157210/$BEGINDATA/4096/$ENDDATA/4096/                                                                                                                                                                                                                                                                                                                                                                                              /@MB_P1_BASE/HDR-T
HDR-T
0
4/@MB_P2_BASE/HDR-CE
HDR-CE
0
4/@MB_P3_BASE/HDR-SE
HDR-SE
0
4/@MB_P4_BASE/HDR-V
HDR-V
0
4/@MB_P5_BASE/FSC-A
FSC-A
1
4/@MB_P6_BASE/FSC-H
FSC-H
1
4/@MB_P7_BASE/FSC-W
FSC-W
1
4/@MB_P8_BASE/SSC-A
SSC-A
2
4/@MB_P9_BASE/SSC-H
SSC-H
2
4/@MB_P10_BASE/SSC-W
SSC-W
2
4/@MB_P11_BASE/V1-A
FL1-A
3
4/@MB_P12_BASE/V1-H
FL1-H
3
4/@MB_P13_BASE/V1-W
FL1-W
3
4/@MB_P14_BASE/Y1-A
FL2-A
5
4/@MB_P15_BASE/Y1-H
FL2-H
5
4/@MB_P16_BASE/Y1-W
FL2-W
5
4/@MB_P17_BASE/Y3-A
FL3-A
9
4/@MB_P18_BASE/Y3-H
FL3-H
9
4/@MB_P19_BASE/Y3-W
FL3-W
9
4/@MB_P20_BASE/B1-A
FL4-A
6
4/@MB_P21_BASE/B1-H
FL4-H
6
4/@MB_P22_BASE/B1-W
FL4-W
6
4/@MB_INSSET/PEJhc2ljRW50cnk+CiA8bmFtZT5Tb2Z0d2FyZTwvbmFtZT4KIDxmbGFncz4xMzEwNzQ8L2ZsYWdzPgogPEJhc2ljRW50cnk+CiAgPG5hbWU+RGV2aWNlPC9uYW1lPgogIDxmbGFncz4xMzEyMDI8L2ZsYWdzPgogIDxCYXNpY0VudHJ5PgogICA8bmFtZT5EZXRlY3RvcjwvbmFtZT4KICAgPGZsYWdzPjEzMTk3MDwvZmxhZ3M+CiAgIDx2YWx1ZSB0eXBlPSIzIj5WeWI8L3ZhbHVlPgogICA8QmFzaWNFbnRyeT4KICAgIDxuYW1lPlBtdHM8L25hbWU+CiAgICA8ZmxhZ3M+MTMxMjAyPC9mbGFncz4KICAgIDxCYXNpY0VudHJ5PgogICAgIDxuYW1lPjE8L25hbWU+CiAgICAgPGZsYWdzPjEzMTIwMjwvZmxhZ3M+CiAgICAgPEJhc2ljRW50cnk+CiAgICAgIDxuYW1lPkdhaW48L25hbWU+CiAgICAgIDxmbGFncz4xMzE3MTQ8L2ZsYWdzPgogICAgICA8dmFsdWUgdHlwZT0iMiI+MjkxPC92YWx1ZT4KICAgICA8L0Jhc2ljRW50cnk+CiAgICA8L0Jhc2ljRW50cnk+CiAgICA8QmFzaWNFbnRyeT4KICAgICA8bmFtZT43PC9uYW1lPgogICAgIDxmbGFncz4xMzEyMDI8L2ZsYWdzPgogICAgIDxCYXNpY0VudHJ5PgogICAgICA8bmFtZT5HYWluPC9uYW1lPgogICAgICA8ZmxhZ3M+MTMxNzE0PC9mbGFncz4KICAgICAgPHZhbHVlIHR5cGU9IjIiPjI5NDwvdmFsdWU+CiAgICAgPC9CYXNpY0VudHJ5PgogICAgPC9CYXNpY0VudHJ5PgogICAgPEJhc2ljRW50cnk+CiAgICAgPG5hbWU+MzwvbmFtZT4KICAgICA8ZmxhZ3M+MTMxMjAyPC9mbGFncz4KICAgICA8QmFzaWNFbnRyeT4KICAgICAgPG5hbWU+R2FpbjwvbmFtZT4KICAgICAgPGZsYWdzPjEzMTcxNDwvZmxhZ3M+CiAgICAgIDx2YWx1ZSB0eXBlPSIyIj4zNTI8L3ZhbHVlPgogICAgIDwvQmFzaWNFbnRyeT4KICAgIDwvQmFzaWNFbnRyeT4KICAgIDxCYXNpY0VudHJ5PgogICAgIDxuYW1lPjU8L25hbWU+CiAgICAgPGZsYWdzPjEzMTIwMjwvZmxhZ3M+CiAgICAgPEJhc2ljRW50cnk+CiAgICAgIDxuYW1lPkdhaW48L25hbWU+CiAgICAgIDxmbGFncz4xMzE3MTQ8L2ZsYWdzPgogICAgICA8dmFsdWUgdHlwZT0iMiI+MzUyPC92YWx1ZT4KICAgICA8L0Jhc2ljRW50cnk+CiAgICA8L0Jhc2ljRW50cnk+CiAgICA8QmFzaWNFbnRyeT4KICAgICA8bmFtZT4xMDwvbmFtZT4KICAgICA8ZmxhZ3M+MTMxMjAyPC9mbGFncz4KICAgICA8QmFzaWNFbnRyeT4KICAgICAgPG5hbWU+R2FpbjwvbmFtZT4KICAgICAgPGZsYWdzPjEzMTcxNDwvZmxhZ3M+CiAgICAgIDx2YWx1ZSB0eXBlPSIyIj4zOTQ8L3ZhbHVlPgogICAgIDwvQmFzaWNFbnRyeT4KICAgIDwvQmFzaWNFbnRyeT4KICAgIDxCYXNpY0VudHJ5PgogICAgIDxuYW1lPjY8L25hbWU+CiAgICAgPGZsYWdzPjEzMTIwMjwvZmxhZ3M+CiAgICAgPEJhc2ljRW50cnk+CiAgICAgIDxuYW1lPkdhaW48L25hbWU+CiAgICAgIDxmbGFncz4xMzE3MTQ8L2ZsYWdzPgogICAgICA8dmFsdWUgdHlwZT0iMiI+MzQ2PC92YWx1ZT4KICAgICA8L0Jhc2ljRW50cnk+CiAgICA8L0Jhc2ljRW50cnk+CiAgICA8QmFzaWNFbnRyeT4KICAgICA8bmFtZT4yPC9uYW1lPgogICAgIDxmbGFncz4xMzEyMDI8L2ZsYWdzPgogICAgIDxCYXNpY0VudHJ5PgogICAgICA8bmFtZT5HYWluPC9uYW1lPgogICAgICA8ZmxhZ3M+MTMxNzE0PC9mbGFncz4KICAgICAgPHZhbHVlIHR5cGU9IjIiPjQyNzwvdmFsdWU+CiAgICAgPC9CYXNpY0VudHJ5PgogICAgPC9CYXNpY0VudHJ5PgogICAgPEJhc2ljRW50cnk+CiAgICAgPG5hbWU+NDwvbmFtZT4KICAgICA8ZmxhZ3M+MTMxMjAyPC9mbGFncz4KICAgICA8QmFzaWNFbnRyeT4KICAgICAgPG5hbWU+R2FpbjwvbmFtZT4KICAgICAgPGZsYWdzPjEzMTcxNDwvZmxhZ3M+CiAgICAgIDx2YWx1ZSB0eXBlPSIyIj4zNTA8L3ZhbHVlPgogICAgIDwvQmFzaWNFbnRyeT4KICAgIDwvQmFzaWNFbnRyeT4KICAgIDxCYXNpY0VudHJ5PgogICAgIDxuYW1lPjk8L25hbWU+CiAgICAgPGZsYWdzPjEzMTIwMjwvZmxhZ3M+CiAgICAgPEJhc2ljRW50cnk+CiAgICAgIDxuYW1lPkdhaW48L25hbWU+CiAgICAgIDxmbGFncz4xMzE3MTQ8L2ZsYWdzPgogICAgICA8dmFsdWUgdHlwZT0iMiI+MzgwPC92YWx1ZT4KICAgICA8L0Jhc2ljRW50cnk+CiAgICA8L0Jhc2ljRW50cnk+CiAgICA8QmFzaWNFbnRyeT4KICAgICA8bmFtZT44PC9uYW1lPgogICAgIDxmbGFncz4xMzEyMDI8L2ZsYWdzPgogICAgIDxCYXNpY0VudHJ5PgogICAgICA8bmFtZT5HYWluPC9uYW1lPgogICAgICA8ZmxhZ3M+MTMxNzE0PC9mbGFncz4KICAgICAgPHZhbHVlIHR5cGU9IjIiPjM3ODwvdmFsdWU+CiAgICAgPC9CYXNpY0VudHJ5PgogICAgPC9CYXNpY0VudHJ5PgogICA8L0Jhc2ljRW50cnk+CiAgIDxCYXNpY0VudHJ5PgogICAgPG5hbWU+Q2hhbm5lbHM8L25hbWU+CiAgICA8ZmxhZ3M+MTMxMjAyPC9mbGFncz4KICAgIDxCYXNpY0VudHJ5PgogICAgIDxuYW1lPkZTQzwvbmFtZT4KICAgICA8ZmxhZ3M+MTMxNzE0PC9mbGFncz4KICAgICA8dmFsdWUgdHlwZT0iMiI+MTwvdmFsdWU+CiAgICAgPEJhc2ljRW50cnk+CiAgICAgIDxuYW1lPkFjdGl2ZTwvbmFtZT4KICAgICAgPGZsYWdzPjEzMTQ1ODwvZmxhZ3M+CiAgICAgIDx2YWx1ZSB0eXBlPSIxIj4xPC92YWx1ZT4KICAgICA8L0Jhc2ljRW50cnk+CiAgICAgPEJhc2ljRW50cnk+CiAgICAgIDxuYW1lPk1vZGU8L25hbWU+CiAgICAgIDxmbGFncz4xMzE5NzA8L2ZsYWdzPgogICAgICA8dmFsdWUgdHlwZT0iMyI+bGluPC92YWx1ZT4KICAgICA8L0Jhc2ljRW50cnk+CiAgICAgPEJhc2ljRW50cnk+CiAgICAgIDxuYW1lPlRyaWdnZXJMZXZlbDwvbmFtZT4KICAgICAgPGZsYWdzPjEzMjk5NDwvZmxhZ3M+CiAgICAgIDx2YWx1ZSB0eXBlPSI3Ij44LjU0ODA1Mzc0MTwvdmFsdWU+CiAgICAgPC9CYXNpY0VudHJ5PgogICAgIDxCYXNpY0VudHJ5PgogICAgICA8bmFtZT5Vc2VyTmFtZTwvbmFtZT4KICAgICAgPGZsYWdzPjEzMTk3MDwvZmxhZ3M+CiAgICAgIDx2YWx1ZSB0eXBlPSIzIj5GU0M8L3ZhbHVlPgogICAgIDwvQmFzaWNFbnRyeT4KICAgIDwvQmFzaWNFbnRyeT4KICAgIDxCYXNpY0VudHJ5PgogICAgIDxuYW1lPlNTQzwvbmFtZT4KICAgICA8ZmxhZ3M+MTMxNzE0PC9mbGFncz4KICAgICA8dmFsdWUgdHlwZT0iMiI+NzwvdmFsdWU+CiAgICAgPEJhc2ljRW50cnk+CiAgICAgIDxuYW1lPkFjdGl2ZTwvbmFtZT4KICAgICAgPGZsYWdzPjEzMTQ1ODwvZmxhZ3M+CiAgICAgIDx2YWx1ZSB0eXBlPSIxIj4xPC92YWx1ZT4KICAgICA8L0Jhc2ljRW50cnk+CiAgICAgPEJhc2ljRW50cnk+CiAgICAgIDxuYW1lPk1vZGU8L25hbWU+CiAgICAgIDxmbGFncz4xMzE5NzA8L2ZsYWdzPgogICAgICA8dmFsdWUgdHlwZT0iMyI+bGluPC92YWx1ZT4KICAgICA8L0Jhc2ljRW50cnk+CiAgICAgPEJhc2ljRW50cnk+CiAgICAgIDxuYW1lPlRyaWdnZXJMZXZlbDwvbmFtZT4KICAgICAgPGZsYWdzPjEzMjk5NDwvZmxhZ3M+CiAgICAgIDx2YWx1ZSB0eXBlPSI3Ij4zLjI2OTk5OTk4MTwvdmFsdWU+CiAgICAgPC9CYXNpY0VudHJ5PgogICAgIDxCYXNpY0VudHJ5PgogICAgICA8bmFtZT5Vc2VyTmFtZTwvbmFtZT4KICAgICAgPGZsYWdzPjEzMTk3MDwvZmxhZ3M+CiAgICAgIDx2YWx1ZSB0eXBlPSIzIj5TU0M8L3ZhbHVlPgogICAgIDwvQmFzaWNFbnRyeT4KICAgIDwvQmFzaWNFbnRyeT4KICAgIDxCYXNpY0VudHJ5PgogICAgIDxuYW1lPlYxPC9uYW1lPgogICAgIDxmbGFncz4xMzE3MTQ8L2ZsYWdzPgogICAgIDx2YWx1ZSB0eXBlPSIyIj4zPC92YWx1ZT4KICAgICA8QmFzaWNFbnRyeT4KICAgICAgPG5hbWU+QWN0aXZlPC9uYW1lPgogICAgICA8ZmxhZ3M+MTMxNDU4PC9mbGFncz4KICAgICAgPHZhbHVlIHR5cGU9IjEiPjE8L3ZhbHVlPgogICAgIDwvQmFzaWNFbnRyeT4KICAgICA8QmFzaWNFbnRyeT4KICAgICAgPG5hbWU+TW9kZTwvbmFtZT4KICAgICAgPGZsYWdzPjEzMTk3MDwvZmxhZ3M+CiAgICAgIDx2YWx1ZSB0eXBlPSIzIj5obG9nPC92YWx1ZT4KICAgICA8L0Jhc2ljRW50cnk+CiAgICAgPEJhc2ljRW50cnk+CiAgICAgIDxuYW1lPlRyaWdnZXJMZXZlbDwvbmFtZT4KICAgICAgPGZsYWdzPjEzMjk5NDwvZmxhZ3M+CiAgICAgIDx2YWx1ZSB0eXBlPSI3Ij4xLjAwOTk5OTk5PC92YWx1ZT4KICAgICA8L0Jhc2ljRW50cnk+CiAgICAgPEJhc2ljRW50cnk+CiAgICAgIDxuYW1lPlVzZXJOYW1lPC9uYW1lPgogICAgICA8ZmxhZ3M+MTMxOTcwPC9mbGFncz4KICAgICAgPHZhbHVlIHR5cGU9IjMiPkNGUC9WaW9CbHVlPC92YWx1ZT4KICAgICA8L0Jhc2ljRW50cnk+CiAgICA8L0Jhc2ljRW50cnk+CiAgICA8QmFzaWNFbnRyeT4KICAgICA8bmFtZT5WMjwvbmFtZT4KICAgICA8ZmxhZ3M+MTMxNzE0PC9mbGFncz4KICAgICA8dmFsdWUgdHlwZT0iMiI+NTwvdmFsdWU+CiAgICAgPEJhc2ljRW50cnk+CiAgICAgIDxuYW1lPkFjdGl2ZTwvbmFtZT4KICAgICAgPGZsYWdzPjEzMTQ1ODwvZmxhZ3M+CiAgICAgIDx2YWx1ZSB0eXBlPSIxIj4wPC92YWx1ZT4KICAgICA8L0Jhc2ljRW50cnk+CiAgICAgPEJhc2ljRW50cnk+CiAgICAgIDxuYW1lPk1vZGU8L25hbWU+CiAgICAgIDxmbGFncz4xMzE5NzA8L2ZsYWdzPgogICAgICA8dmFsdWUgdHlwZT0iMyI+aGxvZzwvdmFsdWU+CiAgICAgPC9CYXNpY0VudHJ5PgogICAgIDxCYXNpY0VudHJ5PgogICAgICA8bmFtZT5UcmlnZ2VyTGV2ZWw8L25hbWU+CiAgICAgIDxmbGFncz4xMzI5OTQ8L2ZsYWdzPgogICAgICA8dmFsdWUgdHlwZT0iNyI+MDwvdmFsdWU+CiAgICAgPC9CYXNpY0VudHJ5PgogICAgIDxCYXNpY0VudHJ5PgogICAgICA8bmFtZT5Vc2VyTmFtZTwvbmFtZT4KICAgICAgPGZsYWdzPjEzMTk3MDwvZmxhZ3M+CiAgICAgIDx2YWx1ZSB0eXBlPSIzIj5WaW9HcmVlbjwvdmFsdWU+CiAgICAgPC9CYXNpY0VudHJ5PgogICAgPC9CYXNpY0VudHJ5PgogICAgPEJhc2ljRW50cnk+CiAgICAgPG5hbWU+WTE8L25hbWU+CiAgICAgPGZsYWdzPjEzMTcxNDwvZmxhZ3M+CiAgICAgPHZhbHVlIHR5cGU9IjIiPjEwPC92YWx1ZT4KICAgICA8QmFzaWNFbnRyeT4KICAgICAgPG5hbWU+QWN0aXZlPC9uYW1lPgogICAgICA8ZmxhZ3M+MTMxNDU4PC9mbGFncz4KICAgICAgPHZhbHVlIHR5cGU9IjEiPjE8L3ZhbHVlPgogICAgIDwvQmFzaWNFbnRyeT4KICAgICA8QmFzaWNFbnRyeT4KICAgICAgPG5hbWU+TW9kZTwvbmFtZT4KICAgICAgPGZsYWdzPjEzMTk3MDwvZmxhZ3M+CiAgICAgIDx2YWx1ZSB0eXBlPSIzIj5obG9nPC92YWx1ZT4KICAgICA8L0Jhc2ljRW50cnk+CiAgICAgPEJhc2ljRW50cnk+CiAgICAgIDxuYW1lPlRyaWdnZXJMZXZlbDwvbmFtZT4KICAgICAgPGZsYWdzPjEzMjk5NDwvZmxhZ3M+CiAgICAgIDx2YWx1ZSB0eXBlPSI3Ij4xMDwvdmFsdWU+CiAgICAgPC9CYXNpY0VudHJ5PgogICAgIDxCYXNpY0VudHJ5PgogICAgICA8bmFtZT5Vc2VyTmFtZTwvbmFtZT4KICAgICAgPGZsYWdzPjEzMTk3MDwvZmxhZ3M+CiAgICAgIDx2YWx1ZSB0eXBlPSIzIj5QRTwvdmFsdWU+CiAgICAgPC9CYXNpY0VudHJ5PgogICAgPC9CYXNpY0VudHJ5PgogICAgPEJhc2ljRW50cnk+CiAgICAgPG5hbWU+WTI8L25hbWU+CiAgICAgPGZsYWdzPjEzMTcxNDwvZmxhZ3M+CiAgICAgPHZhbHVlIHR5cGU9IjIiPjY8L3ZhbHVlPgogICAgIDxCYXNpY0VudHJ5PgogICAgICA8bmFtZT5BY3RpdmU8L25hbWU+CiAgICAgIDxmbGFncz4xMzE0NTg8L2ZsYWdzPgogICAgICA8dmFsdWUgdHlwZT0iMSI+MDwvdmFsdWU+CiAgICAgPC9CYXNpY0VudHJ5PgogICAgIDxCYXNpY0VudHJ5PgogICAgICA8bmFtZT5Nb2RlPC9uYW1lPgogICAgICA8ZmxhZ3M+MTMxOTcwPC9mbGFncz4KICAgICAgPHZhbHVlIHR5cGU9IjMiPmhsb2c8L3ZhbHVlPgogICAgIDwvQmFzaWNFbnRyeT4KICAgICA8QmFzaWNFbnRyeT4KICAgICAgPG5hbWU+VHJpZ2dlckxldmVsPC9uYW1lPgogICAgICA8ZmxhZ3M+MTMyOTk0PC9mbGFncz4KICAgICAgPHZhbHVlIHR5cGU9IjciPjA8L3ZhbHVlPgogICAgIDwvQmFzaWNFbnRyeT4KICAgICA8QmFzaWNFbnRyeT4KICAgICAgPG5hbWU+VXNlck5hbWU8L25hbWU+CiAgICAgIDxmbGFncz4xMzE5NzA8L2ZsYWdzPgogICAgICA8dmFsdWUgdHlwZT0iMyI+ZHNSZWQvdHhSZWQ8L3ZhbHVlPgogICAgIDwvQmFzaWNFbnRyeT4KICAgIDwvQmFzaWNFbnRyeT4KICAgIDxCYXNpY0VudHJ5PgogICAgIDxuYW1lPlkzPC9uYW1lPgogICAgIDxmbGFncz4xMzE3MTQ8L2ZsYWdzPgogICAgIDx2YWx1ZSB0eXBlPSIyIj4yPC92YWx1ZT4KICAgICA8QmFzaWNFbnRyeT4KICAgICAgPG5hbWU+QWN0aXZlPC9uYW1lPgogICAgICA8ZmxhZ3M+MTMxNDU4PC9mbGFncz4KICAgICAgPHZhbHVlIHR5cGU9IjEiPjE8L3ZhbHVlPgogICAgIDwvQmFzaWNFbnRyeT4KICAgICA8QmFzaWNFbnRyeT4KICAgICAgPG5hbWU+TW9kZTwvbmFtZT4KICAgICAgPGZsYWdzPjEzMTk3MDwvZmxhZ3M+CiAgICAgIDx2YWx1ZSB0eXBlPSIzIj5obG9nPC92YWx1ZT4KICAgICA8L0Jhc2ljRW50cnk+CiAgICAgPEJhc2ljRW50cnk+CiAgICAgIDxuYW1lPlRyaWdnZXJMZXZlbDwvbmFtZT4KICAgICAgPGZsYWdzPjEzMjk5NDwvZmxhZ3M+CiAgICAgIDx2YWx1ZSB0eXBlPSI3Ij4wPC92YWx1ZT4KICAgICA8L0Jhc2ljRW50cnk+CiAgICAgPEJhc2ljRW50cnk+CiAgICAgIDxuYW1lPlVzZXJOYW1lPC9uYW1lPgogICAgICA8ZmxhZ3M+MTMxOTcwPC9mbGFncz4KICAgICAgPHZhbHVlIHR5cGU9IjMiPm1LYXRlL0FQQzwvdmFsdWU+CiAgICAgPC9CYXNpY0VudHJ5PgogICAgPC9CYXNpY0VudHJ5PgogICAgPEJhc2ljRW50cnk+CiAgICAgPG5hbWU+WTQ8L25hbWU+CiAgICAgPGZsYWdzPjEzMTcxNDwvZmxhZ3M+CiAgICAgPHZhbHVlIHR5cGU9IjIiPjQ8L3ZhbHVlPgogICAgIDxCYXNpY0VudHJ5PgogICAgICA8bmFtZT5BY3RpdmU8L25hbWU+CiAgICAgIDxmbGFncz4xMzE0NTg8L2ZsYWdzPgogICAgICA8dmFsdWUgdHlwZT0iMSI+MDwvdmFsdWU+CiAgICAgPC9CYXNpY0VudHJ5PgogICAgIDxCYXNpY0VudHJ5PgogICAgICA8bmFtZT5Nb2RlPC9uYW1lPgogICAgICA8ZmxhZ3M+MTMxOTcwPC9mbGFncz4KICAgICAgPHZhbHVlIHR5cGU9IjMiPmhsb2c8L3ZhbHVlPgogICAgIDwvQmFzaWNFbnRyeT4KICAgICA8QmFzaWNFbnRyeT4KICAgICAgPG5hbWU+VHJpZ2dlckxldmVsPC9uYW1lPgogICAgICA8ZmxhZ3M+MTMyOTk0PC9mbGFncz4KICAgICAgPHZhbHVlIHR5cGU9IjciPjA8L3ZhbHVlPgogICAgIDwvQmFzaWNFbnRyeT4KICAgICA8QmFzaWNFbnRyeT4KICAgICAgPG5hbWU+VXNlck5hbWU8L25hbWU+CiAgICAgIDxmbGFncz4xMzE5NzA8L2ZsYWdzPgogICAgICA8dmFsdWUgdHlwZT0iMyI+UEUtVmlvNzcwPC92YWx1ZT4KICAgICA8L0Jhc2ljRW50cnk+CiAgICA8L0Jhc2ljRW50cnk+CiAgICA8QmFzaWNFbnRyeT4KICAgICA8bmFtZT5CMTwvbmFtZT4KICAgICA8ZmxhZ3M+MTMxNzE0PC9mbGFncz4KICAgICA8dmFsdWUgdHlwZT0iMiI+OTwvdmFsdWU+CiAgICAgPEJhc2ljRW50cnk+CiAgICAgIDxuYW1lPkFjdGl2ZTwvbmFtZT4KICAgICAgPGZsYWdzPjEzMTQ1ODwvZmxhZ3M+CiAgICAgIDx2YWx1ZSB0eXBlPSIxIj4xPC92YWx1ZT4KICAgICA8L0Jhc2ljRW50cnk+CiAgICAgPEJhc2ljRW50cnk+CiAgICAgIDxuYW1lPk1vZGU8L25hbWU+CiAgICAgIDxmbGFncz4xMzE5NzA8L2ZsYWdzPgogICAgICA8dmFsdWUgdHlwZT0iMyI+aGxvZzwvdmFsdWU+CiAgICAgPC9CYXNpY0VudHJ5PgogICAgIDxCYXNpY0VudHJ5PgogICAgICA8bmFtZT5UcmlnZ2VyTGV2ZWw8L25hbWU+CiAgICAgIDxmbGFncz4xMzI5OTQ8L2ZsYWdzPgogICAgICA8dmFsdWUgdHlwZT0iNyI+MTwvdmFsdWU+CiAgICAgPC9CYXNpY0VudHJ5PgogICAgIDxCYXNpY0VudHJ5PgogICAgICA8bmFtZT5Vc2VyTmFtZTwvbmFtZT4KICAgICAgPGZsYWdzPjEzMTk3MDwvZmxhZ3M+CiAgICAgIDx2YWx1ZSB0eXBlPSIzIj5HRlAvRklUQzwvdmFsdWU+CiAgICAgPC9CYXNpY0VudHJ5PgogICAgPC9CYXNpY0VudHJ5PgogICAgPEJhc2ljRW50cnk+CiAgICAgPG5hbWU+QjI8L25hbWU+CiAgICAgPGZsYWdzPjEzMTcxNDwvZmxhZ3M+CiAgICAgPHZhbHVlIHR5cGU9IjIiPjg8L3ZhbHVlPgogICAgIDxCYXNpY0VudHJ5PgogICAgICA8bmFtZT5BY3RpdmU8L25hbWU+CiAgICAgIDxmbGFncz4xMzE0NTg8L2ZsYWdzPgogICAgICA8dmFsdWUgdHlwZT0iMSI+MDwvdmFsdWU+CiAgICAgPC9CYXNpY0VudHJ5PgogICAgIDxCYXNpY0VudHJ5PgogICAgICA8bmFtZT5Nb2RlPC9uYW1lPgogICAgICA8ZmxhZ3M+MTMxOTcwPC9mbGFncz4KICAgICAgPHZhbHVlIHR5cGU9IjMiPmhsb2c8L3ZhbHVlPgogICAgIDwvQmFzaWNFbnRyeT4KICAgICA8QmFzaWNFbnRyeT4KICAgICAgPG5hbWU+VHJpZ2dlckxldmVsPC9uYW1lPgogICAgICA8ZmxhZ3M+MTMyOTk0PC9mbGFncz4KICAgICAgPHZhbHVlIHR5cGU9IjciPjA8L3ZhbHVlPgogICAgIDwvQmFzaWNFbnRyeT4KICAgICA8QmFzaWNFbnRyeT4KICAgICAgPG5hbWU+VXNlck5hbWU8L25hbWU+CiAgICAgIDxmbGFncz4xMzE5NzA8L2ZsYWdzPgogICAgICA8dmFsdWUgdHlwZT0iMyI+UEkvTFNTLW1LYXRlPC92YWx1ZT4KICAgICA8L0Jhc2ljRW50cnk+CiAgICA8L0Jhc2ljRW50cnk+CiAgIDwvQmFzaWNFbnRyeT4KICAgPEJhc2ljRW50cnk+CiAgICA8bmFtZT5QYXJhbWV0ZXJzPC9uYW1lPgogICAgPGZsYWdzPjEzMTIwMjwvZmxhZ3M+CiAgICA8QmFzaWNFbnRyeT4KICAgICA8bmFtZT5IRFI8L25hbWU+CiAgICAgPGZsYWdzPjEzMTcxNDwvZmxhZ3M+CiAgICAgPHZhbHVlIHR5cGU9IjIiPjA8L3ZhbHVlPgogICAgIDxCYXNpY0VudHJ5PgogICAgICA8bmFtZT5UaW1lPC9uYW1lPgogICAgICA8ZmxhZ3M+MTMxNDU4PC9mbGFncz4KICAgICAgPHZhbHVlIHR5cGU9IjEiPjE8L3ZhbHVlPgogICAgICA8QmFzaWNFbnRyeT4KICAgICAgIDxuYW1lPlVzZXJkZWZOYW1lPC9uYW1lPgogICAgICAgPGZsYWdzPjEzMTk3MDwvZmxhZ3M+CiAgICAgICA8dmFsdWUgdHlwZT0iMyI+VGltZTwvdmFsdWU+CiAgICAgIDwvQmFzaWNFbnRyeT4KICAgICA8L0Jhc2ljRW50cnk+CiAgICAgPEJhc2ljRW50cnk+CiAgICAgIDxuYW1lPkNyRXZDb3VudDwvbmFtZT4KICAgICAgPGZsYWdzPjEzMTQ1ODwvZmxhZ3M+CiAgICAgIDx2YWx1ZSB0eXBlPSIxIj4xPC92YWx1ZT4KICAgICAgPEJhc2ljRW50cnk+CiAgICAgICA8bmFtZT5Vc2VyZGVmTmFtZTwvbmFtZT4KICAgICAgIDxmbGFncz4xMzE5NzA8L2ZsYWdzPgogICAgICAgPHZhbHVlIHR5cGU9IjMiPjwvdmFsdWU+CiAgICAgIDwvQmFzaWNFbnRyeT4KICAgICA8L0Jhc2ljRW50cnk+CiAgICAgPEJhc2ljRW50cnk+CiAgICAgIDxuYW1lPlNuZEV2Q291bnQ8L25hbWU+CiAgICAgIDxmbGFncz4xMzE0NTg8L2ZsYWdzPgogICAgICA8dmFsdWUgdHlwZT0iMSI+MTwvdmFsdWU+CiAgICAgIDxCYXNpY0VudHJ5PgogICAgICAgPG5hbWU+VXNlcmRlZk5hbWU8L25hbWU+CiAgICAgICA8ZmxhZ3M+MTMxOTcwPC9mbGFncz4KICAgICAgIDx2YWx1ZSB0eXBlPSIzIj48L3ZhbHVlPgogICAgICA8L0Jhc2ljRW50cnk+CiAgICAgPC9CYXNpY0VudHJ5PgogICAgIDxCYXNpY0VudHJ5PgogICAgICA8bmFtZT5Hcm91cDwvbmFtZT4KICAgICAgPGZsYWdzPjEzMTQ1ODwvZmxhZ3M+CiAgICAgIDx2YWx1ZSB0eXBlPSIxIj4wPC92YWx1ZT4KICAgICAgPEJhc2ljRW50cnk+CiAgICAgICA8bmFtZT5Vc2VyZGVmTmFtZTwvbmFtZT4KICAgICAgIDxmbGFncz4xMzE5NzA8L2ZsYWdzPgogICAgICAgPHZhbHVlIHR5cGU9IjMiPkdyb3VwPC92YWx1ZT4KICAgICAgPC9CYXNpY0VudHJ5PgogICAgIDwvQmFzaWNFbnRyeT4KICAgICA8QmFzaWNFbnRyeT4KICAgICAgPG5hbWU+Vm9sdW1lPC9uYW1lPgogICAgICA8ZmxhZ3M+MTMxNDU4PC9mbGFncz4KICAgICAgPHZhbHVlIHR5cGU9IjEiPjE8L3ZhbHVlPgogICAgICA8QmFzaWNFbnRyeT4KICAgICAgIDxuYW1lPlVzZXJkZWZOYW1lPC9uYW1lPgogICAgICAgPGZsYWdzPjEzMTk3MDwvZmxhZ3M+CiAgICAgICA8dmFsdWUgdHlwZT0iMyI+Vm9sdW1lPC92YWx1ZT4KICAgICAgPC9CYXNpY0VudHJ5PgogICAgIDwvQmFzaWNFbnRyeT4KICAgIDwvQmFzaWNFbnRyeT4KICAgIDxCYXNpY0VudHJ5PgogICAgIDxuYW1lPkZTQzwvbmFtZT4KICAgICA8ZmxhZ3M+MTMxMjAyPC9mbGFncz4KICAgICA8QmFzaWNFbnRyeT4KICAgICAgPG5hbWU+QXJlYTwvbmFtZT4KICAgICAgPGZsYWdzPjEzMTQ1ODwvZmxhZ3M+CiAgICAgIDx2YWx1ZSB0eXBlPSIxIj4xPC92YWx1ZT4KICAgICAgPEJhc2ljRW50cnk+CiAgICAgICA8bmFtZT5Vc2VyZGVmTmFtZTwvbmFtZT4KICAgICAgIDxmbGFncz4xMzE5NzA8L2ZsYWdzPgogICAgICAgPHZhbHVlIHR5cGU9IjMiPjwvdmFsdWU+CiAgICAgIDwvQmFzaWNFbnRyeT4KICAgICA8L0Jhc2ljRW50cnk+CiAgICAgPEJhc2ljRW50cnk+CiAgICAgIDxuYW1lPkhlaWdodDwvbmFtZT4KICAgICAgPGZsYWdzPjEzMTQ1ODwvZmxhZ3M+CiAgICAgIDx2YWx1ZSB0eXBlPSIxIj4xPC92YWx1ZT4KICAgICAgPEJhc2ljRW50cnk+CiAgICAgICA8bmFtZT5Vc2VyZGVmTmFtZTwvbmFtZT4KICAgICAgIDxmbGFncz4xMzE5NzA8L2ZsYWdzPgogICAgICAgPHZhbHVlIHR5cGU9IjMiPjwvdmFsdWU+CiAgICAgIDwvQmFzaWNFbnRyeT4KICAgICA8L0Jhc2ljRW50cnk+CiAgICAgPEJhc2ljRW50cnk+CiAgICAgIDxuYW1lPldpZHRoPC9uYW1lPgogICAgICA8ZmxhZ3M+MTMxNDU4PC9mbGFncz4KICAgICAgPHZhbHVlIHR5cGU9IjEiPjE8L3ZhbHVlPgogICAgICA8QmFzaWNFbnRyeT4KICAgICAgIDxuYW1lPlVzZXJkZWZOYW1lPC9uYW1lPgogICAgICAgPGZsYWdzPjEzMTk3MDwvZmxhZ3M+CiAgICAgICA8dmFsdWUgdHlwZT0iMyI+PC92YWx1ZT4KICAgICAgPC9CYXNpY0VudHJ5PgogICAgIDwvQmFzaWNFbnRyeT4KICAgIDwvQmFzaWNFbnRyeT4KICAgIDxCYXNpY0VudHJ5PgogICAgIDxuYW1lPlNTQzwvbmFtZT4KICAgICA8ZmxhZ3M+MTMxMjAyPC9mbGFncz4KICAgICA8QmFzaWNFbnRyeT4KICAgICAgPG5hbWU+QXJlYTwvbmFtZT4KICAgICAgPGZsYWdzPjEzMTQ1ODwvZmxhZ3M+CiAgICAgIDx2YWx1ZSB0eXBlPSIxIj4xPC92YWx1ZT4KICAgICAgPEJhc2ljRW50cnk+CiAgICAgICA8bmFtZT5Vc2VyZGVmTmFtZTwvbmFtZT4KICAgICAgIDxmbGFncz4xMzE5NzA8L2ZsYWdzPgogICAgICAgPHZhbHVlIHR5cGU9IjMiPjwvdmFsdWU+CiAgICAgIDwvQmFzaWNFbnRyeT4KICAgICA8L0Jhc2ljRW50cnk+CiAgICAgPEJhc2ljRW50cnk+CiAgICAgIDxuYW1lPkhlaWdodDwvbmFtZT4KICAgICAgPGZsYWdzPjEzMTQ1ODwvZmxhZ3M+CiAgICAgIDx2YWx1ZSB0eXBlPSIxIj4xPC92YWx1ZT4KICAgICAgPEJhc2ljRW50cnk+CiAgICAgICA8bmFtZT5Vc2VyZGVmTmFtZTwvbmFtZT4KICAgICAgIDxmbGFncz4xMzE5NzA8L2ZsYWdzPgogICAgICAgPHZhbHVlIHR5cGU9IjMiPjwvdmFsdWU+CiAgICAgIDwvQmFzaWNFbnRyeT4KICAgICA8L0Jhc2ljRW50cnk+CiAgICAgPEJhc2ljRW50cnk+CiAgICAgIDxuYW1lPldpZHRoPC9uYW1lPgogICAgICA8ZmxhZ3M+MTMxNDU4PC9mbGFncz4KICAgICAgPHZhbHVlIHR5cGU9IjEiPjE8L3ZhbHVlPgogICAgICA8QmFzaWNFbnRyeT4KICAgICAgIDxuYW1lPlVzZXJkZWZOYW1lPC9uYW1lPgogICAgICAgPGZsYWdzPjEzMTk3MDwvZmxhZ3M+CiAgICAgICA8dmFsdWUgdHlwZT0iMyI+PC92YWx1ZT4KICAgICAgPC9CYXNpY0VudHJ5PgogICAgIDwvQmFzaWNFbnRyeT4KICAgIDwvQmFzaWNFbnRyeT4KICAgIDxCYXNpY0VudHJ5PgogICAgIDxuYW1lPlYxPC9uYW1lPgogICAgIDxmbGFncz4xMzEyMDI8L2ZsYWdzPgogICAgIDxCYXNpY0VudHJ5PgogICAgICA8bmFtZT5BcmVhPC9uYW1lPgogICAgICA8ZmxhZ3M+MTMxNDU4PC9mbGFncz4KICAgICAgPHZhbHVlIHR5cGU9IjEiPjE8L3ZhbHVlPgogICAgICA8QmFzaWNFbnRyeT4KICAgICAgIDxuYW1lPlVzZXJkZWZOYW1lPC9uYW1lPgogICAgICAgPGZsYWdzPjEzMTk3MDwvZmxhZ3M+CiAgICAgICA8dmFsdWUgdHlwZT0iMyI+PC92YWx1ZT4KICAgICAgPC9CYXNpY0VudHJ5PgogICAgIDwvQmFzaWNFbnRyeT4KICAgICA8QmFzaWNFbnRyeT4KICAgICAgPG5hbWU+SGVpZ2h0PC9uYW1lPgogICAgICA8ZmxhZ3M+MTMxNDU4PC9mbGFncz4KICAgICAgPHZhbHVlIHR5cGU9IjEiPjE8L3ZhbHVlPgogICAgICA8QmFzaWNFbnRyeT4KICAgICAgIDxuYW1lPlVzZXJkZWZOYW1lPC9uYW1lPgogICAgICAgPGZsYWdzPjEzMTk3MDwvZmxhZ3M+CiAgICAgICA8dmFsdWUgdHlwZT0iMyI+PC92YWx1ZT4KICAgICAgPC9CYXNpY0VudHJ5PgogICAgIDwvQmFzaWNFbnRyeT4KICAgICA8QmFzaWNFbnRyeT4KICAgICAgPG5hbWU+V2lkdGg8L25hbWU+CiAgICAgIDxmbGFncz4xMzE0NTg8L2ZsYWdzPgogICAgICA8dmFsdWUgdHlwZT0iMSI+MTwvdmFsdWU+CiAgICAgIDxCYXNpY0VudHJ5PgogICAgICAgPG5hbWU+VXNlcmRlZk5hbWU8L25hbWU+CiAgICAgICA8ZmxhZ3M+MTMxOTcwPC9mbGFncz4KICAgICAgIDx2YWx1ZSB0eXBlPSIzIj48L3ZhbHVlPgogICAgICA8L0Jhc2ljRW50cnk+CiAgICAgPC9CYXNpY0VudHJ5PgogICAgPC9CYXNpY0VudHJ5PgogICAgPEJhc2ljRW50cnk+CiAgICAgPG5hbWU+VjI8L25hbWU+CiAgICAgPGZsYWdzPjEzMTIwMjwvZmxhZ3M+CiAgICAgPEJhc2ljRW50cnk+CiAgICAgIDxuYW1lPkFyZWE8L25hbWU+CiAgICAgIDxmbGFncz4xMzE0NTg8L2ZsYWdzPgogICAgICA8dmFsdWUgdHlwZT0iMSI+MTwvdmFsdWU+CiAgICAgIDxCYXNpY0VudHJ5PgogICAgICAgPG5hbWU+VXNlcmRlZk5hbWU8L25hbWU+CiAgICAgICA8ZmxhZ3M+MTMxOTcwPC9mbGFncz4KICAgICAgIDx2YWx1ZSB0eXBlPSIzIj48L3ZhbHVlPgogICAgICA8L0Jhc2ljRW50cnk+CiAgICAgPC9CYXNpY0VudHJ5PgogICAgIDxCYXNpY0VudHJ5PgogICAgICA8bmFtZT5IZWlnaHQ8L25hbWU+CiAgICAgIDxmbGFncz4xMzE0NTg8L2ZsYWdzPgogICAgICA8dmFsdWUgdHlwZT0iMSI+MTwvdmFsdWU+CiAgICAgIDxCYXNpY0VudHJ5PgogICAgICAgPG5hbWU+VXNlcmRlZk5hbWU8L25hbWU+CiAgICAgICA8ZmxhZ3M+MTMxOTcwPC9mbGFncz4KICAgICAgIDx2YWx1ZSB0eXBlPSIzIj48L3ZhbHVlPgogICAgICA8L0Jhc2ljRW50cnk+CiAgICAgPC9CYXNpY0VudHJ5PgogICAgIDxCYXNpY0VudHJ5PgogICAgICA8bmFtZT5XaWR0aDwvbmFtZT4KICAgICAgPGZsYWdzPjEzMTQ1ODwvZmxhZ3M+CiAgICAgIDx2YWx1ZSB0eXBlPSIxIj4xPC92YWx1ZT4KICAgICAgPEJhc2ljRW50cnk+CiAgICAgICA8bmFtZT5Vc2VyZGVmTmFtZTwvbmFtZT4KICAgICAgIDxmbGFncz4xMzE5NzA8L2ZsYWdzPgogICAgICAgPHZhbHVlIHR5cGU9IjMiPjwvdmFsdWU+CiAgICAgIDwvQmFzaWNFbnRyeT4KICAgICA8L0Jhc2ljRW50cnk+CiAgICA8L0Jhc2ljRW50cnk+CiAgICA8QmFzaWNFbnRyeT4KICAgICA8bmFtZT5ZMTwvbmFtZT4KICAgICA8ZmxhZ3M+MTMxMjAyPC9mbGFncz4KICAgICA8QmFzaWNFbnRyeT4KICAgICAgPG5hbWU+QXJlYTwvbmFtZT4KICAgICAgPGZsYWdzPjEzMTQ1ODwvZmxhZ3M+CiAgICAgIDx2YWx1ZSB0eXBlPSIxIj4xPC92YWx1ZT4KICAgICAgPEJhc2ljRW50cnk+CiAgICAgICA8bmFtZT5Vc2VyZGVmTmFtZTwvbmFtZT4KICAgICAgIDxmbGFncz4xMzE5NzA8L2ZsYWdzPgogICAgICAgPHZhbHVlIHR5cGU9IjMiPjwvdmFsdWU+CiAgICAgIDwvQmFzaWNFbnRyeT4KICAgICA8L0Jhc2ljRW50cnk+CiAgICAgPEJhc2ljRW50cnk+CiAgICAgIDxuYW1lPkhlaWdodDwvbmFtZT4KICAgICAgPGZsYWdzPjEzMTQ1ODwvZmxhZ3M+CiAgICAgIDx2YWx1ZSB0eXBlPSIxIj4xPC92YWx1ZT4KICAgICAgPEJhc2ljRW50cnk+CiAgICAgICA8bmFtZT5Vc2VyZGVmTmFtZTwvbmFtZT4KICAgICAgIDxmbGFncz4xMzE5NzA8L2ZsYWdzPgogICAgICAgPHZhbHVlIHR5cGU9IjMiPjwvdmFsdWU+CiAgICAgIDwvQmFzaWNFbnRyeT4KICAgICA8L0Jhc2ljRW50cnk+CiAgICAgPEJhc2ljRW50cnk+CiAgICAgIDxuYW1lPldpZHRoPC9uYW1lPgogICAgICA8ZmxhZ3M+MTMxNDU4PC9mbGFncz4KICAgICAgPHZhbHVlIHR5cGU9IjEiPjE8L3ZhbHVlPgogICAgICA8QmFzaWNFbnRyeT4KICAgICAgIDxuYW1lPlVzZXJkZWZOYW1lPC9uYW1lPgogICAgICAgPGZsYWdzPjEzMTk3MDwvZmxhZ3M+CiAgICAgICA8dmFsdWUgdHlwZT0iMyI+PC92YWx1ZT4KICAgICAgPC9CYXNpY0VudHJ5PgogICAgIDwvQmFzaWNFbnRyeT4KICAgIDwvQmFzaWNFbnRyeT4KICAgIDxCYXNpY0VudHJ5PgogICAgIDxuYW1lPlkyPC9uYW1lPgogICAgIDxmbGFncz4xMzEyMDI8L2ZsYWdzPgogICAgIDxCYXNpY0VudHJ5PgogICAgICA8bmFtZT5BcmVhPC9uYW1lPgogICAgICA8ZmxhZ3M+MTMxNDU4PC9mbGFncz4KICAgICAgPHZhbHVlIHR5cGU9IjEiPjE8L3ZhbHVlPgogICAgICA8QmFzaWNFbnRyeT4KICAgICAgIDxuYW1lPlVzZXJkZWZOYW1lPC9uYW1lPgogICAgICAgPGZsYWdzPjEzMTk3MDwvZmxhZ3M+CiAgICAgICA8dmFsdWUgdHlwZT0iMyI+PC92YWx1ZT4KICAgICAgPC9CYXNpY0VudHJ5PgogICAgIDwvQmFzaWNFbnRyeT4KICAgICA8QmFzaWNFbnRyeT4KICAgICAgPG5hbWU+SGVpZ2h0PC9uYW1lPgogICAgICA8ZmxhZ3M+MTMxNDU4PC9mbGFncz4KICAgICAgPHZhbHVlIHR5cGU9IjEiPjE8L3ZhbHVlPgogICAgICA8QmFzaWNFbnRyeT4KICAgICAgIDxuYW1lPlVzZXJkZWZOYW1lPC9uYW1lPgogICAgICAgPGZsYWdzPjEzMTk3MDwvZmxhZ3M+CiAgICAgICA8dmFsdWUgdHlwZT0iMyI+PC92YWx1ZT4KICAgICAgPC9CYXNpY0VudHJ5PgogICAgIDwvQmFzaWNFbnRyeT4KICAgICA8QmFzaWNFbnRyeT4KICAgICAgPG5hbWU+V2lkdGg8L25hbWU+CiAgICAgIDxmbGFncz4xMzE0NTg8L2ZsYWdzPgogICAgICA8dmFsdWUgdHlwZT0iMSI+MTwvdmFsdWU+CiAgICAgIDxCYXNpY0VudHJ5PgogICAgICAgPG5hbWU+VXNlcmRlZk5hbWU8L25hbWU+CiAgICAgICA8ZmxhZ3M+MTMxOTcwPC9mbGFncz4KICAgICAgIDx2YWx1ZSB0eXBlPSIzIj48L3ZhbHVlPgogICAgICA8L0Jhc2ljRW50cnk+CiAgICAgPC9CYXNpY0VudHJ5PgogICAgPC9CYXNpY0VudHJ5PgogICAgPEJhc2ljRW50cnk+CiAgICAgPG5hbWU+WTM8L25hbWU+CiAgICAgPGZsYWdzPjEzMTIwMjwvZmxhZ3M+CiAgICAgPEJhc2ljRW50cnk+CiAgICAgIDxuYW1lPkFyZWE8L25hbWU+CiAgICAgIDxmbGFncz4xMzE0NTg8L2ZsYWdzPgogICAgICA8dmFsdWUgdHlwZT0iMSI+MTwvdmFsdWU+CiAgICAgIDxCYXNpY0VudHJ5PgogICAgICAgPG5hbWU+VXNlcmRlZk5hbWU8L25hbWU+CiAgICAgICA8ZmxhZ3M+MTMxOTcwPC9mbGFncz4KICAgICAgIDx2YWx1ZSB0eXBlPSIzIj48L3ZhbHVlPgogICAgICA8L0Jhc2ljRW50cnk+CiAgICAgPC9CYXNpY0VudHJ5PgogICAgIDxCYXNpY0VudHJ5PgogICAgICA8bmFtZT5IZWlnaHQ8L25hbWU+CiAgICAgIDxmbGFncz4xMzE0NTg8L2ZsYWdzPgogICAgICA8dmFsdWUgdHlwZT0iMSI+MTwvdmFsdWU+CiAgICAgIDxCYXNpY0VudHJ5PgogICAgICAgPG5hbWU+VXNlcmRlZk5hbWU8L25hbWU+CiAgICAgICA8ZmxhZ3M+MTMxOTcwPC9mbGFncz4KICAgICAgIDx2YWx1ZSB0eXBlPSIzIj48L3ZhbHVlPgogICAgICA8L0Jhc2ljRW50cnk+CiAgICAgPC9CYXNpY0VudHJ5PgogICAgIDxCYXNpY0VudHJ5PgogICAgICA8bmFtZT5XaWR0aDwvbmFtZT4KICAgICAgPGZsYWdzPjEzMTQ1ODwvZmxhZ3M+CiAgICAgIDx2YWx1ZSB0eXBlPSIxIj4xPC92YWx1ZT4KICAgICAgPEJhc2ljRW50cnk+CiAgICAgICA8bmFtZT5Vc2VyZGVmTmFtZTwvbmFtZT4KICAgICAgIDxmbGFncz4xMzE5NzA8L2ZsYWdzPgogICAgICAgPHZhbHVlIHR5cGU9IjMiPjwvdmFsdWU+CiAgICAgIDwvQmFzaWNFbnRyeT4KICAgICA8L0Jhc2ljRW50cnk+CiAgICA8L0Jhc2ljRW50cnk+CiAgICA8QmFzaWNFbnRyeT4KICAgICA8bmFtZT5ZNDwvbmFtZT4KICAgICA8ZmxhZ3M+MTMxMjAyPC9mbGFncz4KICAgICA8QmFzaWNFbnRyeT4KICAgICAgPG5hbWU+QXJlYTwvbmFtZT4KICAgICAgPGZsYWdzPjEzMTQ1ODwvZmxhZ3M+CiAgICAgIDx2YWx1ZSB0eXBlPSIxIj4xPC92YWx1ZT4KICAgICAgPEJhc2ljRW50cnk+CiAgICAgICA8bmFtZT5Vc2VyZGVmTmFtZTwvbmFtZT4KICAgICAgIDxmbGFncz4xMzE5NzA8L2ZsYWdzPgogICAgICAgPHZhbHVlIHR5cGU9IjMiPjwvdmFsdWU+CiAgICAgIDwvQmFzaWNFbnRyeT4KICAgICA8L0Jhc2ljRW50cnk+CiAgICAgPEJhc2ljRW50cnk+CiAgICAgIDxuYW1lPkhlaWdodDwvbmFtZT4KICAgICAgPGZsYWdzPjEzMTQ1ODwvZmxhZ3M+CiAgICAgIDx2YWx1ZSB0eXBlPSIxIj4xPC92YWx1ZT4KICAgICAgPEJhc2ljRW50cnk+CiAgICAgICA8bmFtZT5Vc2VyZGVmTmFtZTwvbmFtZT4KICAgICAgIDxmbGFncz4xMzE5NzA8L2ZsYWdzPgogICAgICAgPHZhbHVlIHR5cGU9IjMiPjwvdmFsdWU+CiAgICAgIDwvQmFzaWNFbnRyeT4KICAgICA8L0Jhc2ljRW50cnk+CiAgICAgPEJhc2ljRW50cnk+CiAgICAgIDxuYW1lPldpZHRoPC9uYW1lPgogICAgICA8ZmxhZ3M+MTMxNDU4PC9mbGFncz4KICAgICAgPHZhbHVlIHR5cGU9IjEiPjE8L3ZhbHVlPgogICAgICA8QmFzaWNFbnRyeT4KICAgICAgIDxuYW1lPlVzZXJkZWZOYW1lPC9uYW1lPgogICAgICAgPGZsYWdzPjEzMTk3MDwvZmxhZ3M+CiAgICAgICA8dmFsdWUgdHlwZT0iMyI+PC92YWx1ZT4KICAgICAgPC9CYXNpY0VudHJ5PgogICAgIDwvQmFzaWNFbnRyeT4KICAgIDwvQmFzaWNFbnRyeT4KICAgIDxCYXNpY0VudHJ5PgogICAgIDxuYW1lPkIxPC9uYW1lPgogICAgIDxmbGFncz4xMzEyMDI8L2ZsYWdzPgogICAgIDxCYXNpY0VudHJ5PgogICAgICA8bmFtZT5BcmVhPC9uYW1lPgogICAgICA8ZmxhZ3M+MTMxNDU4PC9mbGFncz4KICAgICAgPHZhbHVlIHR5cGU9IjEiPjE8L3ZhbHVlPgogICAgICA8QmFzaWNFbnRyeT4KICAgICAgIDxuYW1lPlVzZXJkZWZOYW1lPC9uYW1lPgogICAgICAgPGZsYWdzPjEzMTk3MDwvZmxhZ3M+CiAgICAgICA8dmFsdWUgdHlwZT0iMyI+PC92YWx1ZT4KICAgICAgPC9CYXNpY0VudHJ5PgogICAgIDwvQmFzaWNFbnRyeT4KICAgICA8QmFzaWNFbnRyeT4KICAgICAgPG5hbWU+SGVpZ2h0PC9uYW1lPgogICAgICA8ZmxhZ3M+MTMxNDU4PC9mbGFncz4KICAgICAgPHZhbHVlIHR5cGU9IjEiPjE8L3ZhbHVlPgogICAgICA8QmFzaWNFbnRyeT4KICAgICAgIDxuYW1lPlVzZXJkZWZOYW1lPC9uYW1lPgogICAgICAgPGZsYWdzPjEzMTk3MDwvZmxhZ3M+CiAgICAgICA8dmFsdWUgdHlwZT0iMyI+PC92YWx1ZT4KICAgICAgPC9CYXNpY0VudHJ5PgogICAgIDwvQmFzaWNFbnRyeT4KICAgICA8QmFzaWNFbnRyeT4KICAgICAgPG5hbWU+V2lkdGg8L25hbWU+CiAgICAgIDxmbGFncz4xMzE0NTg8L2ZsYWdzPgogICAgICA8dmFsdWUgdHlwZT0iMSI+MTwvdmFsdWU+CiAgICAgIDxCYXNpY0VudHJ5PgogICAgICAgPG5hbWU+VXNlcmRlZk5hbWU8L25hbWU+CiAgICAgICA8ZmxhZ3M+MTMxOTcwPC9mbGFncz4KICAgICAgIDx2YWx1ZSB0eXBlPSIzIj48L3ZhbHVlPgogICAgICA8L0Jhc2ljRW50cnk+CiAgICAgPC9CYXNpY0VudHJ5PgogICAgPC9CYXNpY0VudHJ5PgogICAgPEJhc2ljRW50cnk+CiAgICAgPG5hbWU+QjI8L25hbWU+CiAgICAgPGZsYWdzPjEzMTIwMjwvZmxhZ3M+CiAgICAgPEJhc2ljRW50cnk+CiAgICAgIDxuYW1lPkFyZWE8L25hbWU+CiAgICAgIDxmbGFncz4xMzE0NTg8L2ZsYWdzPgogICAgICA8dmFsdWUgdHlwZT0iMSI+MTwvdmFsdWU+CiAgICAgIDxCYXNpY0VudHJ5PgogICAgICAgPG5hbWU+VXNlcmRlZk5hbWU8L25hbWU+CiAgICAgICA8ZmxhZ3M+MTMxOTcwPC9mbGFncz4KICAgICAgIDx2YWx1ZSB0eXBlPSIzIj48L3ZhbHVlPgogICAgICA8L0Jhc2ljRW50cnk+CiAgICAgPC9CYXNpY0VudHJ5PgogICAgIDxCYXNpY0VudHJ5PgogICAgICA8bmFtZT5IZWlnaHQ8L25hbWU+CiAgICAgIDxmbGFncz4xMzE0NTg8L2ZsYWdzPgogICAgICA8dmFsdWUgdHlwZT0iMSI+MTwvdmFsdWU+CiAgICAgIDxCYXNpY0VudHJ5PgogICAgICAgPG5hbWU+VXNlcmRlZk5hbWU8L25hbWU+CiAgICAgICA8ZmxhZ3M+MTMxOTcwPC9mbGFncz4KICAgICAgIDx2YWx1ZSB0eXBlPSIzIj48L3ZhbHVlPgogICAgICA8L0Jhc2ljRW50cnk+CiAgICAgPC9CYXNpY0VudHJ5PgogICAgIDxCYXNpY0VudHJ5PgogICAgICA8bmFtZT5XaWR0aDwvbmFtZT4KICAgICAgPGZsYWdzPjEzMTQ1ODwvZmxhZ3M+CiAgICAgIDx2YWx1ZSB0eXBlPSIxIj4xPC92YWx1ZT4KICAgICAgPEJhc2ljRW50cnk+CiAgICAgICA8bmFtZT5Vc2VyZGVmTmFtZTwvbmFtZT4KICAgICAgIDxmbGFncz4xMzE5NzA8L2ZsYWdzPgogICAgICAgPHZhbHVlIHR5cGU9IjMiPjwvdmFsdWU+CiAgICAgIDwvQmFzaWNFbnRyeT4KICAgICA8L0Jhc2ljRW50cnk+CiAgICA8L0Jhc2ljRW50cnk+CiAgIDwvQmFzaWNFbnRyeT4KICAgPEJhc2ljRW50cnk+CiAgICA8bmFtZT5MYXNlcnM8L25hbWU+CiAgICA8ZmxhZ3M+MTMxMjAyPC9mbGFncz4KICAgIDxCYXNpY0VudHJ5PgogICAgIDxuYW1lPlllbGxvdzwvbmFtZT4KICAgICA8ZmxhZ3M+MTMxNDU4PC9mbGFncz4KICAgICA8dmFsdWUgdHlwZT0iMSI+MTwvdmFsdWU+CiAgICA8L0Jhc2ljRW50cnk+CiAgICA8QmFzaWNFbnRyeT4KICAgICA8bmFtZT5VdjwvbmFtZT4KICAgICA8ZmxhZ3M+MTMxNDU4PC9mbGFncz4KICAgICA8dmFsdWUgdHlwZT0iMSI+MTwvdmFsdWU+CiAgICA8L0Jhc2ljRW50cnk+CiAgICA8QmFzaWNFbnRyeT4KICAgICA8bmFtZT5CbHVlPC9uYW1lPgogICAgIDxmbGFncz4xMzE0NTg8L2ZsYWdzPgogICAgIDx2YWx1ZSB0eXBlPSIxIj4xPC92YWx1ZT4KICAgIDwvQmFzaWNFbnRyeT4KICAgPC9CYXNpY0VudHJ5PgogICA8QmFzaWNFbnRyeT4KICAgIDxuYW1lPkdhaW48L25hbWU+CiAgICA8ZmxhZ3M+MTMxMjAyPC9mbGFncz4KICAgIDxCYXNpY0VudHJ5PgogICAgIDxuYW1lPk1pbjwvbmFtZT4KICAgICA8ZmxhZ3M+MTMxNzE0PC9mbGFncz4KICAgICA8dmFsdWUgdHlwZT0iMiI+MTAwPC92YWx1ZT4KICAgIDwvQmFzaWNFbnRyeT4KICAgIDxCYXNpY0VudHJ5PgogICAgIDxuYW1lPk1heDwvbmFtZT4KICAgICA8ZmxhZ3M+MTMxNzE0PC9mbGFncz4KICAgICA8dmFsdWUgdHlwZT0iMiI+OTk5PC92YWx1ZT4KICAgIDwvQmFzaWNFbnRyeT4KICAgIDxCYXNpY0VudHJ5PgogICAgIDxuYW1lPlByZWNpc2lvbjwvbmFtZT4KICAgICA8ZmxhZ3M+MTMxNzE0PC9mbGFncz4KICAgICA8dmFsdWUgdHlwZT0iMiI+MjwvdmFsdWU+CiAgICA8L0Jhc2ljRW50cnk+CiAgIDwvQmFzaWNFbnRyeT4KICAgPEJhc2ljRW50cnk+CiAgICA8bmFtZT5UcmlnZ2VyPC9uYW1lPgogICAgPGZsYWdzPjEzMTk3MDwvZmxhZ3M+CiAgICA8dmFsdWUgdHlwZT0iMyI+RlNDPC92YWx1ZT4KICAgPC9CYXNpY0VudHJ5PgogICA8QmFzaWNFbnRyeT4KICAgIDxuYW1lPkFyZWFUcmlnZ2VyPC9uYW1lPgogICAgPGZsYWdzPjEzMTQ1ODwvZmxhZ3M+CiAgICA8dmFsdWUgdHlwZT0iMSI+MDwvdmFsdWU+CiAgIDwvQmFzaWNFbnRyeT4KICAgPEJhc2ljRW50cnk+CiAgICA8bmFtZT5TZWNvbmRhcnlUcmlnZ2VyPC9uYW1lPgogICAgPGZsYWdzPjEzMTQ1ODwvZmxhZ3M+CiAgICA8dmFsdWUgdHlwZT0iMSI+MTwvdmFsdWU+CiAgICA8QmFzaWNFbnRyeT4KICAgICA8bmFtZT5DaGFubmVsPC9uYW1lPgogICAgIDxmbGFncz4xMzE5NzA8L2ZsYWdzPgogICAgIDx2YWx1ZSB0eXBlPSIzIj5GU0M8L3ZhbHVlPgogICAgPC9CYXNpY0VudHJ5PgogICAgPEJhc2ljRW50cnk+CiAgICAgPG5hbWU+VmFsdWU8L25hbWU+CiAgICAgPGZsYWdzPjEzMTcxNDwvZmxhZ3M+CiAgICAgPHZhbHVlIHR5cGU9IjIiPjEyNTgyPC92YWx1ZT4KICAgIDwvQmFzaWNFbnRyeT4KICAgPC9CYXNpY0VudHJ5PgogICA8QmFzaWNFbnRyeT4KICAgIDxuYW1lPkJMQzwvbmFtZT4KICAgIDxmbGFncz4xMzE0NTg8L2ZsYWdzPgogICAgPHZhbHVlIHR5cGU9IjEiPjE8L3ZhbHVlPgogICA8L0Jhc2ljRW50cnk+CiAgIDxCYXNpY0VudHJ5PgogICAgPG5hbWU+U2NvcGVNb2RlPC9uYW1lPgogICAgPGZsYWdzPjEzMTcxNDwvZmxhZ3M+CiAgICA8dmFsdWUgdHlwZT0iMiI+MDwvdmFsdWU+CiAgICA8QmFzaWNFbnRyeT4KICAgICA8bmFtZT5MZW5ndGg8L25hbWU+CiAgICAgPGZsYWdzPjEzMTcxNDwvZmxhZ3M+CiAgICAgPHZhbHVlIHR5cGU9IjIiPjY0PC92YWx1ZT4KICAgIDwvQmFzaWNFbnRyeT4KICAgIDxCYXNpY0VudHJ5PgogICAgIDxuYW1lPlNhbXBsZVR5cGVJZDE8L25hbWU+CiAgICAgPGZsYWdzPjEzMTcxNDwvZmxhZ3M+CiAgICAgPHZhbHVlIHR5cGU9IjIiPjA8L3ZhbHVlPgogICAgPC9CYXNpY0VudHJ5PgogICAgPEJhc2ljRW50cnk+CiAgICAgPG5hbWU+U2FtcGxlVHlwZUlkMjwvbmFtZT4KICAgICA8ZmxhZ3M+MTMxNzE0PC9mbGFncz4KICAgICA8dmFsdWUgdHlwZT0iMiI+MjwvdmFsdWU+CiAgICA8L0Jhc2ljRW50cnk+CiAgIDwvQmFzaWNFbnRyeT4KICAgPEJhc2ljRW50cnk+CiAgICA8bmFtZT5GcGdhQ3RybFNldDwvbmFtZT4KICAgIDxmbGFncz4xMzE3MTQ8L2ZsYWdzPgogICAgPHZhbHVlIHR5cGU9IjIiPjE8L3ZhbHVlPgogICA8L0Jhc2ljRW50cnk+CiAgIDxCYXNpY0VudHJ5PgogICAgPG5hbWU+Q29uZmlndXJhdGlvbjwvbmFtZT4KICAgIDxmbGFncz4xMzE5NzA8L2ZsYWdzPgogICAgPHZhbHVlIHR5cGU9IjMiPlZ5YjwvdmFsdWU+CiAgIDwvQmFzaWNFbnRyeT4KICA8L0Jhc2ljRW50cnk+CiAgPEJhc2ljRW50cnk+CiAgIDxuYW1lPkNvbXBlbnNhdGlvbjwvbmFtZT4KICAgPGZsYWdzPjEzMTIwMjwvZmxhZ3M+CiAgIDxCYXNpY0VudHJ5PgogICAgPG5hbWU+TWF0cml4PC9uYW1lPgogICAgPGZsYWdzPjEzMTk3MDwvZmxhZ3M+CiAgICA8dmFsdWUgdHlwZT0iMyI+MQowCjAKMAowCjAKMAowCjAKMQowCjAKMAowCjAKMAowCjAKMQowCjAKMAowCjAKMAowCjAKMQowCjAKMAowCjAKMAowLjA0CjAKMQowCjAKMAowCjAKMAowCjAKMQowCjAKMAowCjAKMAowCjAKMQowCjAKMAowCjAKMAowCjAKMTwvdmFsdWU+CiAgIDwvQmFzaWNFbnRyeT4KICAgPEJhc2ljRW50cnk+CiAgICA8bmFtZT5BY3RpdmU8L25hbWU+CiAgICA8ZmxhZ3M+MTMxNzE0PC9mbGFncz4KICAgIDx2YWx1ZSB0eXBlPSIyIj4xPC92YWx1ZT4KICAgPC9CYXNpY0VudHJ5PgogIDwvQmFzaWNFbnRyeT4KIDwvQmFzaWNFbnRyeT4KIDxCYXNpY0VudHJ5PgogIDxuYW1lPlZhbGlkaXR5S2V5PC9uYW1lPgogIDxmbGFncz4xMzI3Mzg8L2ZsYWdzPgogIDx2YWx1ZSB0eXBlPSI2IiBzaXplPSIxMTYiPgpaQUExQURVQU5BQmxBR1VBWlFBNEFEWUFZZ0E1QURBQU9RQmpBR0VBT1FCZkFEQUFNQUF3QURBQVh3QXlBQzRBCk1RQXhBQzRBTVFBM0FERUFNUUF1QURFQU9BQXdBRFVBT0FCeUFHTUFYd0JOQUdFQVl3QnpBRkVBZFFCaEFHNEEKZEFCZkFESUFNQUF4QURjQU1BQXpBRElBT0FBPTwvdmFsdWU+CiA8L0Jhc2ljRW50cnk+CiA8QmFzaWNFbnRyeT4KICA8bmFtZT5Db25maWdWZXJzaW9uPC9uYW1lPgogIDxmbGFncz4xMzE5NzA8L2ZsYWdzPgogIDx2YWx1ZSB0eXBlPSIzIj4wLjQuMjU8L3ZhbHVlPgogPC9CYXNpY0VudHJ5PgogPEJhc2ljRW50cnk+CiAgPG5hbWU+RmlsZVR5cGU8L25hbWU+CiAgPGZsYWdzPjEzMTk3MDwvZmxhZ3M+CiAgPHZhbHVlIHR5cGU9IjMiPkRldmljZTwvdmFsdWU+CiA8L0Jhc2ljRW50cnk+CiA8QmFzaWNFbnRyeT4KICA8bmFtZT5DaGVja3N1bTwvbmFtZT4KICA8ZmxhZ3M+MTMxODQyPC9mbGFncz4KICA8dmFsdWUgdHlwZT0iMyI+YTBmZTNiMTkzMzIyYzBlOGZhYWE5NzA1OGNhMjJmMDg8L3ZhbHVlPgogPC9CYXNpY0VudHJ5Pgo8L0Jhc2ljRW50cnk+Cg==/@MB_ANALYSIS/PEJhc2ljRW50cnk+CiA8bmFtZT5Tb2Z0d2FyZTwvbmFtZT4KIDxmbGFncz42NTY2NjwvZmxhZ3M+CiA8QmFzaWNFbnRyeT4KICA8bmFtZT5WYWxpZGl0eUtleTwvbmFtZT4KICA8ZmxhZ3M+NjcyMDI8L2ZsYWdzPgogIDx2YWx1ZSB0eXBlPSI2IiBzaXplPSIxMTYiPgpaQUExQURVQU5BQmxBR1VBWlFBNEFEWUFZZ0E1QURBQU9RQmpBR0VBT1FCZkFEQUFNQUF3QURBQVh3QXlBQzRBCk1RQXhBQzRBTVFBM0FERUFNUUF1QURFQU9BQXdBRFVBT0FCeUFHTUFYd0JOQUdFQVl3QnpBRkVBZFFCaEFHNEEKZEFCZkFESUFNQUF4QURjQU1BQXpBRElBT0FBPTwvdmFsdWU+CiA8L0Jhc2ljRW50cnk+CiA8QmFzaWNFbnRyeT4KICA8bmFtZT5Db25maWdWZXJzaW9uPC9uYW1lPgogIDxmbGFncz42NjQzNDwvZmxhZ3M+CiAgPHZhbHVlIHR5cGU9IjMiPjAuNC4yNTwvdmFsdWU+CiA8L0Jhc2ljRW50cnk+CiA8QmFzaWNFbnRyeT4KICA8bmFtZT5BbmFseXNpczwvbmFtZT4KICA8ZmxhZ3M+NjU2NjY8L2ZsYWdzPgogIDxCYXNpY0VudHJ5PgogICA8bmFtZT5WYXJzPC9uYW1lPgogICA8ZmxhZ3M+NjU2NjY8L2ZsYWdzPgogICA8QmFzaWNFbnRyeT4KICAgIDxuYW1lPjE8L25hbWU+CiAgICA8ZmxhZ3M+NjU2NjY8L2ZsYWdzPgogICAgPEJhc2ljRW50cnk+CiAgICAgPG5hbWU+U2FtcGxlczwvbmFtZT4KICAgICA8ZmxhZ3M+NjU2NjY8L2ZsYWdzPgogICAgIDxCYXNpY0VudHJ5PgogICAgICA8bmFtZT5QMTwvbmFtZT4KICAgICAgPGZsYWdzPjY2MTc4PC9mbGFncz4KICAgICAgPHZhbHVlIHR5cGU9IjIiPjkzPC92YWx1ZT4KICAgICAgPEJhc2ljRW50cnk+CiAgICAgICA8bmFtZT5TYW1wbGVzPC9uYW1lPgogICAgICAgPGZsYWdzPjY1NjY2PC9mbGFncz4KICAgICAgIDxCYXNpY0VudHJ5PgogICAgICAgIDxuYW1lPlAyPC9uYW1lPgogICAgICAgIDxmbGFncz42NjE3ODwvZmxhZ3M+CiAgICAgICAgPHZhbHVlIHR5cGU9IjIiPjk0PC92YWx1ZT4KICAgICAgICA8QmFzaWNFbnRyeT4KICAgICAgICAgPG5hbWU+U2FtcGxlczwvbmFtZT4KICAgICAgICAgPGZsYWdzPjY1NjY2PC9mbGFncz4KICAgICAgICAgPEJhc2ljRW50cnk+CiAgICAgICAgICA8bmFtZT5QMzwvbmFtZT4KICAgICAgICAgIDxmbGFncz42NjE3ODwvZmxhZ3M+CiAgICAgICAgICA8dmFsdWUgdHlwZT0iMiI+OTU8L3ZhbHVlPgogICAgICAgICAgPEJhc2ljRW50cnk+CiAgICAgICAgICAgPG5hbWU+U2FtcGxlczwvbmFtZT4KICAgICAgICAgICA8ZmxhZ3M+NjU2NjY8L2ZsYWdzPgogICAgICAgICAgIDxCYXNpY0VudHJ5PgogICAgICAgICAgICA8bmFtZT5QNDwvbmFtZT4KICAgICAgICAgICAgPGZsYWdzPjY2MTc4PC9mbGFncz4KICAgICAgICAgICAgPHZhbHVlIHR5cGU9IjIiPjk2PC92YWx1ZT4KICAgICAgICAgICAgPEJhc2ljRW50cnk+CiAgICAgICAgICAgICA8bmFtZT5TYW1wbGVzPC9uYW1lPgogICAgICAgICAgICAgPGZsYWdzPjY1NjY2PC9mbGFncz4KICAgICAgICAgICAgIDxCYXNpY0VudHJ5PgogICAgICAgICAgICAgIDxuYW1lPlA1PC9uYW1lPgogICAgICAgICAgICAgIDxmbGFncz42NjE3ODwvZmxhZ3M+CiAgICAgICAgICAgICAgPHZhbHVlIHR5cGU9IjIiPjk3PC92YWx1ZT4KICAgICAgICAgICAgIDwvQmFzaWNFbnRyeT4KICAgICAgICAgICAgIDxCYXNpY0VudHJ5PgogICAgICAgICAgICAgIDxuYW1lPkxSNTwvbmFtZT4KICAgICAgICAgICAgICA8ZmxhZ3M+NjYxNzg8L2ZsYWdzPgogICAgICAgICAgICAgIDx2YWx1ZSB0eXBlPSIyIj4wPC92YWx1ZT4KICAgICAgICAgICAgIDwvQmFzaWNFbnRyeT4KICAgICAgICAgICAgIDxCYXNpY0VudHJ5PgogICAgICAgICAgICAgIDxuYW1lPlVSNTwvbmFtZT4KICAgICAgICAgICAgICA8ZmxhZ3M+NjYxNzg8L2ZsYWdzPgogICAgICAgICAgICAgIDx2YWx1ZSB0eXBlPSIyIj4wPC92YWx1ZT4KICAgICAgICAgICAgIDwvQmFzaWNFbnRyeT4KICAgICAgICAgICAgIDxCYXNpY0VudHJ5PgogICAgICAgICAgICAgIDxuYW1lPlVMNTwvbmFtZT4KICAgICAgICAgICAgICA8ZmxhZ3M+NjYxNzg8L2ZsYWdzPgogICAgICAgICAgICAgIDx2YWx1ZSB0eXBlPSIyIj4wPC92YWx1ZT4KICAgICAgICAgICAgIDwvQmFzaWNFbnRyeT4KICAgICAgICAgICAgIDxCYXNpY0VudHJ5PgogICAgICAgICAgICAgIDxuYW1lPkxMNTwvbmFtZT4KICAgICAgICAgICAgICA8ZmxhZ3M+NjYxNzg8L2ZsYWdzPgogICAgICAgICAgICAgIDx2YWx1ZSB0eXBlPSIyIj4wPC92YWx1ZT4KICAgICAgICAgICAgIDwvQmFzaWNFbnRyeT4KICAgICAgICAgICAgPC9CYXNpY0VudHJ5PgogICAgICAgICAgIDwvQmFzaWNFbnRyeT4KICAgICAgICAgIDwvQmFzaWNFbnRyeT4KICAgICAgICAgPC9CYXNpY0VudHJ5PgogICAgICAgIDwvQmFzaWNFbnRyeT4KICAgICAgIDwvQmFzaWNFbnRyeT4KICAgICAgPC9CYXNpY0VudHJ5PgogICAgIDwvQmFzaWNFbnRyeT4KICAgIDwvQmFzaWNFbnRyeT4KICAgPC9CYXNpY0VudHJ5PgogIDwvQmFzaWNFbnRyeT4KIDwvQmFzaWNFbnRyeT4KIDxCYXNpY0VudHJ5PgogIDxuYW1lPldpbmRvd3M8L25hbWU+CiAgPGZsYWdzPjY1NjY2PC9mbGFncz4KICA8QmFzaWNFbnRyeT4KICAgPG5hbWU+dmlldzcgMTwvbmFtZT4KICAgPGZsYWdzPjY2NDM0PC9mbGFncz4KICAgPHZhbHVlIHR5cGU9IjMiPldpbmRvdzwvdmFsdWU+CiAgIDxCYXNpY0VudHJ5PgogICAgPG5hbWU+UGFnZXM8L25hbWU+CiAgICA8ZmxhZ3M+NjY0MzQ8L2ZsYWdzPgogICAgPHZhbHVlIHR5cGU9IjMiPlBhZ2UxPC92YWx1ZT4KICAgIDxCYXNpY0VudHJ5PgogICAgIDxuYW1lPlBhZ2UxPC9uYW1lPgogICAgIDxmbGFncz42NTY2NjwvZmxhZ3M+CiAgICAgPEJhc2ljRW50cnk+CiAgICAgIDxuYW1lPldpZGdldHM8L25hbWU+CiAgICAgIDxmbGFncz42NjQzNDwvZmxhZ3M+CiAgICAgIDx2YWx1ZSB0eXBlPSIzIj5wbG90NjwvdmFsdWU+CiAgICAgIDxCYXNpY0VudHJ5PgogICAgICAgPG5hbWU+UGFnZU5vPC9uYW1lPgogICAgICAgPGZsYWdzPjY2NDM0PC9mbGFncz4KICAgICAgIDx2YWx1ZSB0eXBlPSIzIj5UZXh0PC92YWx1ZT4KICAgICAgIDxCYXNpY0VudHJ5PgogICAgICAgIDxuYW1lPldpZGdldFNpemU8L25hbWU+CiAgICAgICAgPGZsYWdzPjY1NjY2PC9mbGFncz4KICAgICAgICA8QmFzaWNFbnRyeT4KICAgICAgICAgPG5hbWU+V2lkdGg8L25hbWU+CiAgICAgICAgIDxmbGFncz42NjE3ODwvZmxhZ3M+CiAgICAgICAgIDx2YWx1ZSB0eXBlPSIyIj4xMDI0PC92YWx1ZT4KICAgICAgICA8L0Jhc2ljRW50cnk+CiAgICAgICAgPEJhc2ljRW50cnk+CiAgICAgICAgIDxuYW1lPkhlaWdodDwvbmFtZT4KICAgICAgICAgPGZsYWdzPjY2MTc4PC9mbGFncz4KICAgICAgICAgPHZhbHVlIHR5cGU9IjIiPjE1PC92YWx1ZT4KICAgICAgICA8L0Jhc2ljRW50cnk+CiAgICAgICA8L0Jhc2ljRW50cnk+CiAgICAgICA8QmFzaWNFbnRyeT4KICAgICAgICA8bmFtZT5XaWRnZXRQb3M8L25hbWU+CiAgICAgICAgPGZsYWdzPjY1NjY2PC9mbGFncz4KICAgICAgICA8QmFzaWNFbnRyeT4KICAgICAgICAgPG5hbWU+WDwvbmFtZT4KICAgICAgICAgPGZsYWdzPjY2MTc4PC9mbGFncz4KICAgICAgICAgPHZhbHVlIHR5cGU9IjIiPjM8L3ZhbHVlPgogICAgICAgIDwvQmFzaWNFbnRyeT4KICAgICAgICA8QmFzaWNFbnRyeT4KICAgICAgICAgPG5hbWU+WTwvbmFtZT4KICAgICAgICAgPGZsYWdzPjY2MTc4PC9mbGFncz4KICAgICAgICAgPHZhbHVlIHR5cGU9IjIiPjM8L3ZhbHVlPgogICAgICAgIDwvQmFzaWNFbnRyeT4KICAgICAgIDwvQmFzaWNFbnRyeT4KICAgICAgIDxCYXNpY0VudHJ5PgogICAgICAgIDxuYW1lPlRleHRWYWx1ZTwvbmFtZT4KICAgICAgICA8ZmxhZ3M+NjY0MzQ8L2ZsYWdzPgogICAgICAgIDx2YWx1ZSB0eXBlPSIzIj4mbHQ7YiZndDsxLzEmbHQ7L2ImZ3Q7PC92YWx1ZT4KICAgICAgIDwvQmFzaWNFbnRyeT4KICAgICAgPC9CYXNpY0VudHJ5PgogICAgICA8QmFzaWNFbnRyeT4KICAgICAgIDxuYW1lPnBsb3QwPC9uYW1lPgogICAgICAgPGZsYWdzPjY2NDM0PC9mbGFncz4KICAgICAgIDx2YWx1ZSB0eXBlPSIzIj5QbG90PC92YWx1ZT4KICAgICAgIDxCYXNpY0VudHJ5PgogICAgICAgIDxuYW1lPlZpZXdGZWF0dXJlczwvbmFtZT4KICAgICAgICA8ZmxhZ3M+NjY0MzQ8L2ZsYWdzPgogICAgICAgIDx2YWx1ZSB0eXBlPSIzIj5GU0MtQQpTU0MtQTwvdmFsdWU+CiAgICAgICA8L0Jhc2ljRW50cnk+CiAgICAgICA8QmFzaWNFbnRyeT4KICAgICAgICA8bmFtZT5WaWV3TXVsdGlMYXllcjwvbmFtZT4KICAgICAgICA8ZmxhZ3M+NjU5MjI8L2ZsYWdzPgogICAgICAgIDx2YWx1ZSB0eXBlPSIxIj4wPC92YWx1ZT4KICAgICAgIDwvQmFzaWNFbnRyeT4KICAgICAgIDxCYXNpY0VudHJ5PgogICAgICAgIDxuYW1lPlZpZXdTb3VyY2U8L25hbWU+CiAgICAgICAgPGZsYWdzPjY2NDM0PC9mbGFncz4KICAgICAgICA8dmFsdWUgdHlwZT0iMyI+MTpsaXZlPC92YWx1ZT4KICAgICAgIDwvQmFzaWNFbnRyeT4KICAgICAgIDxCYXNpY0VudHJ5PgogICAgICAgIDxuYW1lPlZpZXdQb3B1bGF0aW9uczwvbmFtZT4KICAgICAgICA8ZmxhZ3M+NjY0MzQ8L2ZsYWdzPgogICAgICAgIDx2YWx1ZSB0eXBlPSIzIj4xOmxpdmU8L3ZhbHVlPgogICAgICAgPC9CYXNpY0VudHJ5PgogICAgICAgPEJhc2ljRW50cnk+CiAgICAgICAgPG5hbWU+Vmlld01vZGU8L25hbWU+CiAgICAgICAgPGZsYWdzPjY2MTc4PC9mbGFncz4KICAgICAgICA8dmFsdWUgdHlwZT0iMiI+MDwvdmFsdWU+CiAgICAgICA8L0Jhc2ljRW50cnk+CiAgICAgICA8QmFzaWNFbnRyeT4KICAgICAgICA8bmFtZT5WaWV3QXhlczwvbmFtZT4KICAgICAgICA8ZmxhZ3M+NjY0MzQ8L2ZsYWdzPgogICAgICAgIDx2YWx1ZSB0eXBlPSIzIj5BcyBhY3F1aXJlZApBcyBhY3F1aXJlZDwvdmFsdWU+CiAgICAgICA8L0Jhc2ljRW50cnk+CiAgICAgICA8QmFzaWNFbnRyeT4KICAgICAgICA8bmFtZT5WaWV3Wm9vbTwvbmFtZT4KICAgICAgICA8ZmxhZ3M+NjY0MzQ8L2ZsYWdzPgogICAgICAgIDx2YWx1ZSB0eXBlPSIzIj4wLjAsMS4wCjAuMCwxLjA8L3ZhbHVlPgogICAgICAgPC9CYXNpY0VudHJ5PgogICAgICAgPEJhc2ljRW50cnk+CiAgICAgICAgPG5hbWU+Vmlld0hpZGVSZWdpb25zPC9uYW1lPgogICAgICAgIDxmbGFncz42NjE3ODwvZmxhZ3M+CiAgICAgICAgPHZhbHVlIHR5cGU9IjIiPjA8L3ZhbHVlPgogICAgICAgPC9CYXNpY0VudHJ5PgogICAgICAgPEJhc2ljRW50cnk+CiAgICAgICAgPG5hbWU+SGlzdG9ncmFtVXNlT3ZlcmxheTwvbmFtZT4KICAgICAgICA8ZmxhZ3M+NjYxNzg8L2ZsYWdzPgogICAgICAgIDx2YWx1ZSB0eXBlPSIyIj4wPC92YWx1ZT4KICAgICAgIDwvQmFzaWNFbnRyeT4KICAgICAgIDxCYXNpY0VudHJ5PgogICAgICAgIDxuYW1lPkhpc3RvZ3JhbU92ZXJsYXk8L25hbWU+CiAgICAgICAgPGZsYWdzPjY2NDM0PC9mbGFncz4KICAgICAgICA8dmFsdWUgdHlwZT0iMyI+CgoKCgoKCgoKPC92YWx1ZT4KICAgICAgIDwvQmFzaWNFbnRyeT4KICAgICAgIDxCYXNpY0VudHJ5PgogICAgICAgIDxuYW1lPkhpc3RvZ3JhbU92ZXJsYXlDb2xvcnM8L25hbWU+CiAgICAgICAgPGZsYWdzPjY2NDM0PC9mbGFncz4KICAgICAgICA8dmFsdWUgdHlwZT0iMyI+I2ZmYWE3ZgojZmZhYWZmCiNhYWZmN2YKIzk2ZDhlMQojYWFhYTdmCiNmZjg2NGEKI2ZjNTdmZgojNmJmZjQyCiM0MGJjZmYKI2EyYWEzNDwvdmFsdWU+CiAgICAgICA8L0Jhc2ljRW50cnk+CiAgICAgICA8QmFzaWNFbnRyeT4KICAgICAgICA8bmFtZT5WaWV3RGF0YUVuZDwvbmFtZT4KICAgICAgICA8ZmxhZ3M+NjYxNzg8L2ZsYWdzPgogICAgICAgIDx2YWx1ZSB0eXBlPSIyIj4yMTQ3NDgzNjQ3PC92YWx1ZT4KICAgICAgIDwvQmFzaWNFbnRyeT4KICAgICAgIDxCYXNpY0VudHJ5PgogICAgICAgIDxuYW1lPlZpZXdEYXRhU2tpcDwvbmFtZT4KICAgICAgICA8ZmxhZ3M+NjYxNzg8L2ZsYWdzPgogICAgICAgIDx2YWx1ZSB0eXBlPSIyIj4wPC92YWx1ZT4KICAgICAgIDwvQmFzaWNFbnRyeT4KICAgICAgIDxCYXNpY0VudHJ5PgogICAgICAgIDxuYW1lPlZpZXdEYXRhU3RhcnQ8L25hbWU+CiAgICAgICAgPGZsYWdzPjY2MTc4PC9mbGFncz4KICAgICAgICA8dmFsdWUgdHlwZT0iMiI+MDwvdmFsdWU+CiAgICAgICA8L0Jhc2ljRW50cnk+CiAgICAgICA8QmFzaWNFbnRyeT4KICAgICAgICA8bmFtZT5TY3JpcHRUZXh0PC9uYW1lPgogICAgICAgIDxmbGFncz42NjQzNDwvZmxhZ3M+CiAgICAgICAgPHZhbHVlIHR5cGU9IjMiPkVkaXQgdGV4dCB2aWEgUHJvcGVydGllczwvdmFsdWU+CiAgICAgICAgPEJhc2ljRW50cnk+CiAgICAgICAgIDxuYW1lPlByZWRlZmluZWRTY3JpcHRUZXh0PC9uYW1lPgogICAgICAgICA8ZmxhZ3M+NjY0MzQ8L2ZsYWdzPgogICAgICAgICA8dmFsdWUgdHlwZT0iMyI+PC92YWx1ZT4KICAgICAgICA8L0Jhc2ljRW50cnk+CiAgICAgICA8L0Jhc2ljRW50cnk+CiAgICAgICA8QmFzaWNFbnRyeT4KICAgICAgICA8bmFtZT5TY3JpcHRUZXh0QWxpZ25tZW50PC9uYW1lPgogICAgICAgIDxmbGFncz42NjE3ODwvZmxhZ3M+CiAgICAgICAgPHZhbHVlIHR5cGU9IjIiPjA8L3ZhbHVlPgogICAgICAgPC9CYXNpY0VudHJ5PgogICAgICAgPEJhc2ljRW50cnk+CiAgICAgICAgPG5hbWU+SGlzdG9ncmFtTm9ybWFsaXphdGlvbjwvbmFtZT4KICAgICAgICA8ZmxhZ3M+NjYxNzg8L2ZsYWdzPgogICAgICAgIDx2YWx1ZSB0eXBlPSIyIj4wPC92YWx1ZT4KICAgICAgIDwvQmFzaWNFbnRyeT4KICAgICAgIDxCYXNpY0VudHJ5PgogICAgICAgIDxuYW1lPkhpc3RvZ3JhbVBsb3RNb2RlPC9uYW1lPgogICAgICAgIDxmbGFncz42NjE3ODwvZmxhZ3M+CiAgICAgICAgPHZhbHVlIHR5cGU9IjIiPjA8L3ZhbHVlPgogICAgICAgPC9CYXNpY0VudHJ5PgogICAgICAgPEJhc2ljRW50cnk+CiAgICAgICAgPG5hbWU+SGlzdG9ncmFtU21vb3RoaW5nPC9uYW1lPgogICAgICAgIDxmbGFncz42NjE3ODwvZmxhZ3M+CiAgICAgICAgPHZhbHVlIHR5cGU9IjIiPjA8L3ZhbHVlPgogICAgICAgPC9CYXNpY0VudHJ5PgogICAgICAgPEJhc2ljRW50cnk+CiAgICAgICAgPG5hbWU+U3RhdGlzdGljRmVhdHVyZXM8L25hbWU+CiAgICAgICAgPGZsYWdzPjY2NDM0PC9mbGFncz4KICAgICAgICA8dmFsdWUgdHlwZT0iMyI+RlNDLUEKU1NDLUE8L3ZhbHVlPgogICAgICAgPC9CYXNpY0VudHJ5PgogICAgICAgPEJhc2ljRW50cnk+CiAgICAgICAgPG5hbWU+U3RhdGlzdGljUmVnaW9uRnVuY3M8L25hbWU+CiAgICAgICAgPGZsYWdzPjY2NDM0PC9mbGFncz4KICAgICAgICA8dmFsdWUgdHlwZT0iMyI+UGF0aAolLVQ8L3ZhbHVlPgogICAgICAgPC9CYXNpY0VudHJ5PgogICAgICAgPEJhc2ljRW50cnk+CiAgICAgICAgPG5hbWU+U3RhdGlzdGljRmVhdHVyZUZ1bmNzPC9uYW1lPgogICAgICAgIDxmbGFncz42NjQzNDwvZmxhZ3M+CiAgICAgICAgPHZhbHVlIHR5cGU9IjMiPjwvdmFsdWU+CiAgICAgICA8L0Jhc2ljRW50cnk+CiAgICAgICA8QmFzaWNFbnRyeT4KICAgICAgICA8bmFtZT5TdGF0aXN0aWNTb3VyY2VJbmZvPC9uYW1lPgogICAgICAgIDxmbGFncz42NTkyMjwvZmxhZ3M+CiAgICAgICAgPHZhbHVlIHR5cGU9IjEiPjE8L3ZhbHVlPgogICAgICAgPC9CYXNpY0VudHJ5PgogICAgICAgPEJhc2ljRW50cnk+CiAgICAgICAgPG5hbWU+U3RhdGlzdGljVGFibGU8L25hbWU+CiAgICAgICAgPGZsYWdzPjY1OTIyPC9mbGFncz4KICAgICAgICA8dmFsdWUgdHlwZT0iMSI+MTwvdmFsdWU+CiAgICAgICA8L0Jhc2ljRW50cnk+CiAgICAgICA8QmFzaWNFbnRyeT4KICAgICAgICA8bmFtZT5TdGF0aXN0aWNGZWF0dXJlTmFtZTwvbmFtZT4KICAgICAgICA8ZmxhZ3M+NjYxNzg8L2ZsYWdzPgogICAgICAgIDx2YWx1ZSB0eXBlPSIyIj4wPC92YWx1ZT4KICAgICAgIDwvQmFzaWNFbnRyeT4KICAgICAgIDxCYXNpY0VudHJ5PgogICAgICAgIDxuYW1lPkhlYXRtYXA8L25hbWU+CiAgICAgICAgPGZsYWdzPjY1NjY2PC9mbGFncz4KICAgICAgICA8QmFzaWNFbnRyeT4KICAgICAgICAgPG5hbWU+Q29sb3IxPC9uYW1lPgogICAgICAgICA8ZmxhZ3M+NjY0MzQ8L2ZsYWdzPgogICAgICAgICA8dmFsdWUgdHlwZT0iMyI+I2ZmMDAwMDwvdmFsdWU+CiAgICAgICAgPC9CYXNpY0VudHJ5PgogICAgICAgIDxCYXNpY0VudHJ5PgogICAgICAgICA8bmFtZT5Db2xvcjI8L25hbWU+CiAgICAgICAgIDxmbGFncz42NjQzNDwvZmxhZ3M+CiAgICAgICAgIDx2YWx1ZSB0eXBlPSIzIj4jMDBhYTAwPC92YWx1ZT4KICAgICAgICA8L0Jhc2ljRW50cnk+CiAgICAgICAgPEJhc2ljRW50cnk+CiAgICAgICAgIDxuYW1lPkNvbG9yMzwvbmFtZT4KICAgICAgICAgPGZsYWdzPjY2NDM0PC9mbGFncz4KICAgICAgICAgPHZhbHVlIHR5cGU9IjMiPiNmZmZmMDA8L3ZhbHVlPgogICAgICAgIDwvQmFzaWNFbnRyeT4KICAgICAgICA8QmFzaWNFbnRyeT4KICAgICAgICAgPG5hbWU+Q29sb3I0PC9uYW1lPgogICAgICAgICA8ZmxhZ3M+NjY0MzQ8L2ZsYWdzPgogICAgICAgICA8dmFsdWUgdHlwZT0iMyI+IzMzMzNmZjwvdmFsdWU+CiAgICAgICAgPC9CYXNpY0VudHJ5PgogICAgICAgIDxCYXNpY0VudHJ5PgogICAgICAgICA8bmFtZT5UaHJlc2hvbGQxPC9uYW1lPgogICAgICAgICA8ZmxhZ3M+Njc0NTg8L2ZsYWdzPgogICAgICAgICA8dmFsdWUgdHlwZT0iNyI+MTwvdmFsdWU+CiAgICAgICAgPC9CYXNpY0VudHJ5PgogICAgICAgIDxCYXNpY0VudHJ5PgogICAgICAgICA8bmFtZT5UaHJlc2hvbGQyPC9uYW1lPgogICAgICAgICA8ZmxhZ3M+Njc0NTg8L2ZsYWdzPgogICAgICAgICA8dmFsdWUgdHlwZT0iNyI+MTAwPC92YWx1ZT4KICAgICAgICA8L0Jhc2ljRW50cnk+CiAgICAgICAgPEJhc2ljRW50cnk+CiAgICAgICAgIDxuYW1lPlJlZ2lvbjwvbmFtZT4KICAgICAgICAgPGZsYWdzPjY2NDM0PC9mbGFncz4KICAgICAgICAgPHZhbHVlIHR5cGU9IjMiPjE6bGl2ZTwvdmFsdWU+CiAgICAgICAgPC9CYXNpY0VudHJ5PgogICAgICAgIDxCYXNpY0VudHJ5PgogICAgICAgICA8bmFtZT5SZWdpb25GdW5jdGlvbjwvbmFtZT4KICAgICAgICAgPGZsYWdzPjY2NDM0PC9mbGFncz4KICAgICAgICAgPHZhbHVlIHR5cGU9IjMiPkNvdW50PC92YWx1ZT4KICAgICAgICA8L0Jhc2ljRW50cnk+CiAgICAgICAgPEJhc2ljRW50cnk+CiAgICAgICAgIDxuYW1lPkZlYXR1cmU8L25hbWU+CiAgICAgICAgIDxmbGFncz42NjQzNDwvZmxhZ3M+CiAgICAgICAgIDx2YWx1ZSB0eXBlPSIzIj5GU0MtQTwvdmFsdWU+CiAgICAgICAgPC9CYXNpY0VudHJ5PgogICAgICAgIDxCYXNpY0VudHJ5PgogICAgICAgICA8bmFtZT5GZWF0dXJlRnVuY3Rpb248L25hbWU+CiAgICAgICAgIDxmbGFncz42NjQzNDwvZmxhZ3M+CiAgICAgICAgIDx2YWx1ZSB0eXBlPSIzIj5NZWFuPC92YWx1ZT4KICAgICAgICA8L0Jhc2ljRW50cnk+CiAgICAgICAgPEJhc2ljRW50cnk+CiAgICAgICAgIDxuYW1lPk1vZGU8L25hbWU+CiAgICAgICAgIDxmbGFncz42NjE3ODwvZmxhZ3M+CiAgICAgICAgIDx2YWx1ZSB0eXBlPSIyIj4wPC92YWx1ZT4KICAgICAgICA8L0Jhc2ljRW50cnk+CiAgICAgICAgPEJhc2ljRW50cnk+CiAgICAgICAgIDxuYW1lPkZ1bmN0aW9uPC9uYW1lPgogICAgICAgICA8ZmxhZ3M+NjYxNzg8L2ZsYWdzPgogICAgICAgICA8dmFsdWUgdHlwZT0iMiI+MTwvdmFsdWU+CiAgICAgICAgPC9CYXNpY0VudHJ5PgogICAgICAgIDxCYXNpY0VudHJ5PgogICAgICAgICA8bmFtZT5EaXNhYmxlZEdyb3VwczwvbmFtZT4KICAgICAgICAgPGZsYWdzPjY2NDM0PC9mbGFncz4KICAgICAgICAgPHZhbHVlIHR5cGU9IjMiPjwvdmFsdWU+CiAgICAgICAgPC9CYXNpY0VudHJ5PgogICAgICAgPC9CYXNpY0VudHJ5PgogICAgICAgPEJhc2ljRW50cnk+CiAgICAgICAgPG5hbWU+Vmlld0hlaWdodDwvbmFtZT4KICAgICAgICA8ZmxhZ3M+NjYxNzg8L2ZsYWdzPgogICAgICAgIDx2YWx1ZSB0eXBlPSIyIj4xNDg8L3ZhbHVlPgogICAgICAgPC9CYXNpY0VudHJ5PgogICAgICAgPEJhc2ljRW50cnk+CiAgICAgICAgPG5hbWU+Vmlld1dpZHRoPC9uYW1lPgogICAgICAgIDxmbGFncz42NjE3ODwvZmxhZ3M+CiAgICAgICAgPHZhbHVlIHR5cGU9IjIiPjE0ODwvdmFsdWU+CiAgICAgICA8L0Jhc2ljRW50cnk+CiAgICAgICA8QmFzaWNFbnRyeT4KICAgICAgICA8bmFtZT5XaWRnZXRQb3M8L25hbWU+CiAgICAgICAgPGZsYWdzPjY1NjY2PC9mbGFncz4KICAgICAgICA8QmFzaWNFbnRyeT4KICAgICAgICAgPG5hbWU+WDwvbmFtZT4KICAgICAgICAgPGZsYWdzPjY2MTc4PC9mbGFncz4KICAgICAgICAgPHZhbHVlIHR5cGU9IjIiPjEzPC92YWx1ZT4KICAgICAgICA8L0Jhc2ljRW50cnk+CiAgICAgICAgPEJhc2ljRW50cnk+CiAgICAgICAgIDxuYW1lPlk8L25hbWU+CiAgICAgICAgIDxmbGFncz42NjE3ODwvZmxhZ3M+CiAgICAgICAgIDx2YWx1ZSB0eXBlPSIyIj4xNTwvdmFsdWU+CiAgICAgICAgPC9CYXNpY0VudHJ5PgogICAgICAgPC9CYXNpY0VudHJ5PgogICAgICAgPEJhc2ljRW50cnk+CiAgICAgICAgPG5hbWU+V2lkZ2V0U2l6ZTwvbmFtZT4KICAgICAgICA8ZmxhZ3M+NjU2NjY8L2ZsYWdzPgogICAgICAgIDxCYXNpY0VudHJ5PgogICAgICAgICA8bmFtZT5XaWR0aDwvbmFtZT4KICAgICAgICAgPGZsYWdzPjY2MTc4PC9mbGFncz4KICAgICAgICAgPHZhbHVlIHR5cGU9IjIiPjIzNDwvdmFsdWU+CiAgICAgICAgPC9CYXNpY0VudHJ5PgogICAgICAgIDxCYXNpY0VudHJ5PgogICAgICAgICA8bmFtZT5IZWlnaHQ8L25hbWU+CiAgICAgICAgIDxmbGFncz42NjE3ODwvZmxhZ3M+CiAgICAgICAgIDx2YWx1ZSB0eXBlPSIyIj4yMDk8L3ZhbHVlPgogICAgICAgIDwvQmFzaWNFbnRyeT4KICAgICAgIDwvQmFzaWNFbnRyeT4KICAgICAgPC9CYXNpY0VudHJ5PgogICAgICA8QmFzaWNFbnRyeT4KICAgICAgIDxuYW1lPnBsb3QxPC9uYW1lPgogICAgICAgPGZsYWdzPjY2NDM0PC9mbGFncz4KICAgICAgIDx2YWx1ZSB0eXBlPSIzIj5QbG90PC92YWx1ZT4KICAgICAgIDxCYXNpY0VudHJ5PgogICAgICAgIDxuYW1lPlZpZXdGZWF0dXJlczwvbmFtZT4KICAgICAgICA8ZmxhZ3M+NjY0MzQ8L2ZsYWdzPgogICAgICAgIDx2YWx1ZSB0eXBlPSIzIj5WMS1BClNTQy1IPC92YWx1ZT4KICAgICAgIDwvQmFzaWNFbnRyeT4KICAgICAgIDxCYXNpY0VudHJ5PgogICAgICAgIDxuYW1lPlZpZXdNdWx0aUxheWVyPC9uYW1lPgogICAgICAgIDxmbGFncz42NTkyMjwvZmxhZ3M+CiAgICAgICAgPHZhbHVlIHR5cGU9IjEiPjA8L3ZhbHVlPgogICAgICAgPC9CYXNpY0VudHJ5PgogICAgICAgPEJhc2ljRW50cnk+CiAgICAgICAgPG5hbWU+Vmlld1NvdXJjZTwvbmFtZT4KICAgICAgICA8ZmxhZ3M+NjY0MzQ8L2ZsYWdzPgogICAgICAgIDx2YWx1ZSB0eXBlPSIzIj4xOmxpdmVcUDE8L3ZhbHVlPgogICAgICAgPC9CYXNpY0VudHJ5PgogICAgICAgPEJhc2ljRW50cnk+CiAgICAgICAgPG5hbWU+Vmlld1BvcHVsYXRpb25zPC9uYW1lPgogICAgICAgIDxmbGFncz42NjQzNDwvZmxhZ3M+CiAgICAgICAgPHZhbHVlIHR5cGU9IjMiPjE6bGl2ZVxQMTwvdmFsdWU+CiAgICAgICA8L0Jhc2ljRW50cnk+CiAgICAgICA8QmFzaWNFbnRyeT4KICAgICAgICA8bmFtZT5WaWV3TW9kZTwvbmFtZT4KICAgICAgICA8ZmxhZ3M+NjYxNzg8L2ZsYWdzPgogICAgICAgIDx2YWx1ZSB0eXBlPSIyIj4wPC92YWx1ZT4KICAgICAgIDwvQmFzaWNFbnRyeT4KICAgICAgIDxCYXNpY0VudHJ5PgogICAgICAgIDxuYW1lPlZpZXdBeGVzPC9uYW1lPgogICAgICAgIDxmbGFncz42NjQzNDwvZmxhZ3M+CiAgICAgICAgPHZhbHVlIHR5cGU9IjMiPkFzIGFjcXVpcmVkCkFzIGFjcXVpcmVkPC92YWx1ZT4KICAgICAgIDwvQmFzaWNFbnRyeT4KICAgICAgIDxCYXNpY0VudHJ5PgogICAgICAgIDxuYW1lPlZpZXdab29tPC9uYW1lPgogICAgICAgIDxmbGFncz42NjQzNDwvZmxhZ3M+CiAgICAgICAgPHZhbHVlIHR5cGU9IjMiPjAuMCwxLjAKMC4wLDEuMDwvdmFsdWU+CiAgICAgICA8L0Jhc2ljRW50cnk+CiAgICAgICA8QmFzaWNFbnRyeT4KICAgICAgICA8bmFtZT5WaWV3SGlkZVJlZ2lvbnM8L25hbWU+CiAgICAgICAgPGZsYWdzPjY2MTc4PC9mbGFncz4KICAgICAgICA8dmFsdWUgdHlwZT0iMiI+MDwvdmFsdWU+CiAgICAgICA8L0Jhc2ljRW50cnk+CiAgICAgICA8QmFzaWNFbnRyeT4KICAgICAgICA8bmFtZT5IaXN0b2dyYW1Vc2VPdmVybGF5PC9uYW1lPgogICAgICAgIDxmbGFncz42NjE3ODwvZmxhZ3M+CiAgICAgICAgPHZhbHVlIHR5cGU9IjIiPjA8L3ZhbHVlPgogICAgICAgPC9CYXNpY0VudHJ5PgogICAgICAgPEJhc2ljRW50cnk+CiAgICAgICAgPG5hbWU+SGlzdG9ncmFtT3ZlcmxheTwvbmFtZT4KICAgICAgICA8ZmxhZ3M+NjY0MzQ8L2ZsYWdzPgogICAgICAgIDx2YWx1ZSB0eXBlPSIzIj4KCgoKCgoKCgo8L3ZhbHVlPgogICAgICAgPC9CYXNpY0VudHJ5PgogICAgICAgPEJhc2ljRW50cnk+CiAgICAgICAgPG5hbWU+SGlzdG9ncmFtT3ZlcmxheUNvbG9yczwvbmFtZT4KICAgICAgICA8ZmxhZ3M+NjY0MzQ8L2ZsYWdzPgogICAgICAgIDx2YWx1ZSB0eXBlPSIzIj4jZmZhYTdmCiNmZmFhZmYKI2FhZmY3ZgojOTZkOGUxCiNhYWFhN2YKI2ZmODY0YQojZmM1N2ZmCiM2YmZmNDIKIzQwYmNmZgojYTJhYTM0PC92YWx1ZT4KICAgICAgIDwvQmFzaWNFbnRyeT4KICAgICAgIDxCYXNpY0VudHJ5PgogICAgICAgIDxuYW1lPlZpZXdEYXRhRW5kPC9uYW1lPgogICAgICAgIDxmbGFncz42NjE3ODwvZmxhZ3M+CiAgICAgICAgPHZhbHVlIHR5cGU9IjIiPjIxNDc0ODM2NDc8L3ZhbHVlPgogICAgICAgPC9CYXNpY0VudHJ5PgogICAgICAgPEJhc2ljRW50cnk+CiAgICAgICAgPG5hbWU+Vmlld0RhdGFTa2lwPC9uYW1lPgogICAgICAgIDxmbGFncz42NjE3ODwvZmxhZ3M+CiAgICAgICAgPHZhbHVlIHR5cGU9IjIiPjA8L3ZhbHVlPgogICAgICAgPC9CYXNpY0VudHJ5PgogICAgICAgPEJhc2ljRW50cnk+CiAgICAgICAgPG5hbWU+Vmlld0RhdGFTdGFydDwvbmFtZT4KICAgICAgICA8ZmxhZ3M+NjYxNzg8L2ZsYWdzPgogICAgICAgIDx2YWx1ZSB0eXBlPSIyIj4wPC92YWx1ZT4KICAgICAgIDwvQmFzaWNFbnRyeT4KICAgICAgIDxCYXNpY0VudHJ5PgogICAgICAgIDxuYW1lPlNjcmlwdFRleHQ8L25hbWU+CiAgICAgICAgPGZsYWdzPjY2NDM0PC9mbGFncz4KICAgICAgICA8dmFsdWUgdHlwZT0iMyI+RWRpdCB0ZXh0IHZpYSBQcm9wZXJ0aWVzPC92YWx1ZT4KICAgICAgICA8QmFzaWNFbnRyeT4KICAgICAgICAgPG5hbWU+UHJlZGVmaW5lZFNjcmlwdFRleHQ8L25hbWU+CiAgICAgICAgIDxmbGFncz42NjQzNDwvZmxhZ3M+CiAgICAgICAgIDx2YWx1ZSB0eXBlPSIzIj48L3ZhbHVlPgogICAgICAgIDwvQmFzaWNFbnRyeT4KICAgICAgIDwvQmFzaWNFbnRyeT4KICAgICAgIDxCYXNpY0VudHJ5PgogICAgICAgIDxuYW1lPlNjcmlwdFRleHRBbGlnbm1lbnQ8L25hbWU+CiAgICAgICAgPGZsYWdzPjY2MTc4PC9mbGFncz4KICAgICAgICA8dmFsdWUgdHlwZT0iMiI+MDwvdmFsdWU+CiAgICAgICA8L0Jhc2ljRW50cnk+CiAgICAgICA8QmFzaWNFbnRyeT4KICAgICAgICA8bmFtZT5IaXN0b2dyYW1Ob3JtYWxpemF0aW9uPC9uYW1lPgogICAgICAgIDxmbGFncz42NjE3ODwvZmxhZ3M+CiAgICAgICAgPHZhbHVlIHR5cGU9IjIiPjA8L3ZhbHVlPgogICAgICAgPC9CYXNpY0VudHJ5PgogICAgICAgPEJhc2ljRW50cnk+CiAgICAgICAgPG5hbWU+SGlzdG9ncmFtUGxvdE1vZGU8L25hbWU+CiAgICAgICAgPGZsYWdzPjY2MTc4PC9mbGFncz4KICAgICAgICA8dmFsdWUgdHlwZT0iMiI+MDwvdmFsdWU+CiAgICAgICA8L0Jhc2ljRW50cnk+CiAgICAgICA8QmFzaWNFbnRyeT4KICAgICAgICA8bmFtZT5IaXN0b2dyYW1TbW9vdGhpbmc8L25hbWU+CiAgICAgICAgPGZsYWdzPjY2MTc4PC9mbGFncz4KICAgICAgICA8dmFsdWUgdHlwZT0iMiI+MDwvdmFsdWU+CiAgICAgICA8L0Jhc2ljRW50cnk+CiAgICAgICA8QmFzaWNFbnRyeT4KICAgICAgICA8bmFtZT5TdGF0aXN0aWNGZWF0dXJlczwvbmFtZT4KICAgICAgICA8ZmxhZ3M+NjY0MzQ8L2ZsYWdzPgogICAgICAgIDx2YWx1ZSB0eXBlPSIzIj5WMS1BClNTQy1IPC92YWx1ZT4KICAgICAgIDwvQmFzaWNFbnRyeT4KICAgICAgIDxCYXNpY0VudHJ5PgogICAgICAgIDxuYW1lPlN0YXRpc3RpY1JlZ2lvbkZ1bmNzPC9uYW1lPgogICAgICAgIDxmbGFncz42NjQzNDwvZmxhZ3M+CiAgICAgICAgPHZhbHVlIHR5cGU9IjMiPlBhdGgKJS1UPC92YWx1ZT4KICAgICAgIDwvQmFzaWNFbnRyeT4KICAgICAgIDxCYXNpY0VudHJ5PgogICAgICAgIDxuYW1lPlN0YXRpc3RpY0ZlYXR1cmVGdW5jczwvbmFtZT4KICAgICAgICA8ZmxhZ3M+NjY0MzQ8L2ZsYWdzPgogICAgICAgIDx2YWx1ZSB0eXBlPSIzIj48L3ZhbHVlPgogICAgICAgPC9CYXNpY0VudHJ5PgogICAgICAgPEJhc2ljRW50cnk+CiAgICAgICAgPG5hbWU+U3RhdGlzdGljU291cmNlSW5mbzwvbmFtZT4KICAgICAgICA8ZmxhZ3M+NjU5MjI8L2ZsYWdzPgogICAgICAgIDx2YWx1ZSB0eXBlPSIxIj4xPC92YWx1ZT4KICAgICAgIDwvQmFzaWNFbnRyeT4KICAgICAgIDxCYXNpY0VudHJ5PgogICAgICAgIDxuYW1lPlN0YXRpc3RpY1RhYmxlPC9uYW1lPgogICAgICAgIDxmbGFncz42NTkyMjwvZmxhZ3M+CiAgICAgICAgPHZhbHVlIHR5cGU9IjEiPjE8L3ZhbHVlPgogICAgICAgPC9CYXNpY0VudHJ5PgogICAgICAgPEJhc2ljRW50cnk+CiAgICAgICAgPG5hbWU+U3RhdGlzdGljRmVhdHVyZU5hbWU8L25hbWU+CiAgICAgICAgPGZsYWdzPjY2MTc4PC9mbGFncz4KICAgICAgICA8dmFsdWUgdHlwZT0iMiI+MDwvdmFsdWU+CiAgICAgICA8L0Jhc2ljRW50cnk+CiAgICAgICA8QmFzaWNFbnRyeT4KICAgICAgICA8bmFtZT5IZWF0bWFwPC9uYW1lPgogICAgICAgIDxmbGFncz42NTY2NjwvZmxhZ3M+CiAgICAgICAgPEJhc2ljRW50cnk+CiAgICAgICAgIDxuYW1lPkNvbG9yMTwvbmFtZT4KICAgICAgICAgPGZsYWdzPjY2NDM0PC9mbGFncz4KICAgICAgICAgPHZhbHVlIHR5cGU9IjMiPiNmZjAwMDA8L3ZhbHVlPgogICAgICAgIDwvQmFzaWNFbnRyeT4KICAgICAgICA8QmFzaWNFbnRyeT4KICAgICAgICAgPG5hbWU+Q29sb3IyPC9uYW1lPgogICAgICAgICA8ZmxhZ3M+NjY0MzQ8L2ZsYWdzPgogICAgICAgICA8dmFsdWUgdHlwZT0iMyI+IzAwYWEwMDwvdmFsdWU+CiAgICAgICAgPC9CYXNpY0VudHJ5PgogICAgICAgIDxCYXNpY0VudHJ5PgogICAgICAgICA8bmFtZT5Db2xvcjM8L25hbWU+CiAgICAgICAgIDxmbGFncz42NjQzNDwvZmxhZ3M+CiAgICAgICAgIDx2YWx1ZSB0eXBlPSIzIj4jZmZmZjAwPC92YWx1ZT4KICAgICAgICA8L0Jhc2ljRW50cnk+CiAgICAgICAgPEJhc2ljRW50cnk+CiAgICAgICAgIDxuYW1lPkNvbG9yNDwvbmFtZT4KICAgICAgICAgPGZsYWdzPjY2NDM0PC9mbGFncz4KICAgICAgICAgPHZhbHVlIHR5cGU9IjMiPiMzMzMzZmY8L3ZhbHVlPgogICAgICAgIDwvQmFzaWNFbnRyeT4KICAgICAgICA8QmFzaWNFbnRyeT4KICAgICAgICAgPG5hbWU+VGhyZXNob2xkMTwvbmFtZT4KICAgICAgICAgPGZsYWdzPjY3NDU4PC9mbGFncz4KICAgICAgICAgPHZhbHVlIHR5cGU9IjciPjE8L3ZhbHVlPgogICAgICAgIDwvQmFzaWNFbnRyeT4KICAgICAgICA8QmFzaWNFbnRyeT4KICAgICAgICAgPG5hbWU+VGhyZXNob2xkMjwvbmFtZT4KICAgICAgICAgPGZsYWdzPjY3NDU4PC9mbGFncz4KICAgICAgICAgPHZhbHVlIHR5cGU9IjciPjEwMDwvdmFsdWU+CiAgICAgICAgPC9CYXNpY0VudHJ5PgogICAgICAgIDxCYXNpY0VudHJ5PgogICAgICAgICA8bmFtZT5SZWdpb248L25hbWU+CiAgICAgICAgIDxmbGFncz42NjQzNDwvZmxhZ3M+CiAgICAgICAgIDx2YWx1ZSB0eXBlPSIzIj4xOmxpdmVcUDE8L3ZhbHVlPgogICAgICAgIDwvQmFzaWNFbnRyeT4KICAgICAgICA8QmFzaWNFbnRyeT4KICAgICAgICAgPG5hbWU+UmVnaW9uRnVuY3Rpb248L25hbWU+CiAgICAgICAgIDxmbGFncz42NjQzNDwvZmxhZ3M+CiAgICAgICAgIDx2YWx1ZSB0eXBlPSIzIj5Db3VudDwvdmFsdWU+CiAgICAgICAgPC9CYXNpY0VudHJ5PgogICAgICAgIDxCYXNpY0VudHJ5PgogICAgICAgICA8bmFtZT5GZWF0dXJlPC9uYW1lPgogICAgICAgICA8ZmxhZ3M+NjY0MzQ8L2ZsYWdzPgogICAgICAgICA8dmFsdWUgdHlwZT0iMyI+RlNDLUE8L3ZhbHVlPgogICAgICAgIDwvQmFzaWNFbnRyeT4KICAgICAgICA8QmFzaWNFbnRyeT4KICAgICAgICAgPG5hbWU+RmVhdHVyZUZ1bmN0aW9uPC9uYW1lPgogICAgICAgICA8ZmxhZ3M+NjY0MzQ8L2ZsYWdzPgogICAgICAgICA8dmFsdWUgdHlwZT0iMyI+TWVhbjwvdmFsdWU+CiAgICAgICAgPC9CYXNpY0VudHJ5PgogICAgICAgIDxCYXNpY0VudHJ5PgogICAgICAgICA8bmFtZT5Nb2RlPC9uYW1lPgogICAgICAgICA8ZmxhZ3M+NjYxNzg8L2ZsYWdzPgogICAgICAgICA8dmFsdWUgdHlwZT0iMiI+MDwvdmFsdWU+CiAgICAgICAgPC9CYXNpY0VudHJ5PgogICAgICAgIDxCYXNpY0VudHJ5PgogICAgICAgICA8bmFtZT5GdW5jdGlvbjwvbmFtZT4KICAgICAgICAgPGZsYWdzPjY2MTc4PC9mbGFncz4KICAgICAgICAgPHZhbHVlIHR5cGU9IjIiPjE8L3ZhbHVlPgogICAgICAgIDwvQmFzaWNFbnRyeT4KICAgICAgICA8QmFzaWNFbnRyeT4KICAgICAgICAgPG5hbWU+RGlzYWJsZWRHcm91cHM8L25hbWU+CiAgICAgICAgIDxmbGFncz42NjQzNDwvZmxhZ3M+CiAgICAgICAgIDx2YWx1ZSB0eXBlPSIzIj48L3ZhbHVlPgogICAgICAgIDwvQmFzaWNFbnRyeT4KICAgICAgIDwvQmFzaWNFbnRyeT4KICAgICAgIDxCYXNpY0VudHJ5PgogICAgICAgIDxuYW1lPlZpZXdIZWlnaHQ8L25hbWU+CiAgICAgICAgPGZsYWdzPjY2MTc4PC9mbGFncz4KICAgICAgICA8dmFsdWUgdHlwZT0iMiI+MTQ4PC92YWx1ZT4KICAgICAgIDwvQmFzaWNFbnRyeT4KICAgICAgIDxCYXNpY0VudHJ5PgogICAgICAgIDxuYW1lPlZpZXdXaWR0aDwvbmFtZT4KICAgICAgICA8ZmxhZ3M+NjYxNzg8L2ZsYWdzPgogICAgICAgIDx2YWx1ZSB0eXBlPSIyIj4xNDg8L3ZhbHVlPgogICAgICAgPC9CYXNpY0VudHJ5PgogICAgICAgPEJhc2ljRW50cnk+CiAgICAgICAgPG5hbWU+V2lkZ2V0UG9zPC9uYW1lPgogICAgICAgIDxmbGFncz42NTY2NjwvZmxhZ3M+CiAgICAgICAgPEJhc2ljRW50cnk+CiAgICAgICAgIDxuYW1lPlg8L25hbWU+CiAgICAgICAgIDxmbGFncz42NjE3ODwvZmxhZ3M+CiAgICAgICAgIDx2YWx1ZSB0eXBlPSIyIj4yNDc8L3ZhbHVlPgogICAgICAgIDwvQmFzaWNFbnRyeT4KICAgICAgICA8QmFzaWNFbnRyeT4KICAgICAgICAgPG5hbWU+WTwvbmFtZT4KICAgICAgICAgPGZsYWdzPjY2MTc4PC9mbGFncz4KICAgICAgICAgPHZhbHVlIHR5cGU9IjIiPjE1PC92YWx1ZT4KICAgICAgICA8L0Jhc2ljRW50cnk+CiAgICAgICA8L0Jhc2ljRW50cnk+CiAgICAgICA8QmFzaWNFbnRyeT4KICAgICAgICA8bmFtZT5XaWRnZXRTaXplPC9uYW1lPgogICAgICAgIDxmbGFncz42NTY2NjwvZmxhZ3M+CiAgICAgICAgPEJhc2ljRW50cnk+CiAgICAgICAgIDxuYW1lPldpZHRoPC9uYW1lPgogICAgICAgICA8ZmxhZ3M+NjYxNzg8L2ZsYWdzPgogICAgICAgICA8dmFsdWUgdHlwZT0iMiI+MjM0PC92YWx1ZT4KICAgICAgICA8L0Jhc2ljRW50cnk+CiAgICAgICAgPEJhc2ljRW50cnk+CiAgICAgICAgIDxuYW1lPkhlaWdodDwvbmFtZT4KICAgICAgICAgPGZsYWdzPjY2MTc4PC9mbGFncz4KICAgICAgICAgPHZhbHVlIHR5cGU9IjIiPjIwOTwvdmFsdWU+CiAgICAgICAgPC9CYXNpY0VudHJ5PgogICAgICAgPC9CYXNpY0VudHJ5PgogICAgICA8L0Jhc2ljRW50cnk+CiAgICAgIDxCYXNpY0VudHJ5PgogICAgICAgPG5hbWU+cGxvdDI8L25hbWU+CiAgICAgICA8ZmxhZ3M+NjY0MzQ8L2ZsYWdzPgogICAgICAgPHZhbHVlIHR5cGU9IjMiPlBsb3Q8L3ZhbHVlPgogICAgICAgPEJhc2ljRW50cnk+CiAgICAgICAgPG5hbWU+Vmlld0ZlYXR1cmVzPC9uYW1lPgogICAgICAgIDxmbGFncz42NjQzNDwvZmxhZ3M+CiAgICAgICAgPHZhbHVlIHR5cGU9IjMiPkZTQy1ICkZTQy1XPC92YWx1ZT4KICAgICAgIDwvQmFzaWNFbnRyeT4KICAgICAgIDxCYXNpY0VudHJ5PgogICAgICAgIDxuYW1lPlZpZXdNdWx0aUxheWVyPC9uYW1lPgogICAgICAgIDxmbGFncz42NTkyMjwvZmxhZ3M+CiAgICAgICAgPHZhbHVlIHR5cGU9IjEiPjA8L3ZhbHVlPgogICAgICAgPC9CYXNpY0VudHJ5PgogICAgICAgPEJhc2ljRW50cnk+CiAgICAgICAgPG5hbWU+Vmlld1NvdXJjZTwvbmFtZT4KICAgICAgICA8ZmxhZ3M+NjY0MzQ8L2ZsYWdzPgogICAgICAgIDx2YWx1ZSB0eXBlPSIzIj4xOmxpdmVcUDFcUDI8L3ZhbHVlPgogICAgICAgPC9CYXNpY0VudHJ5PgogICAgICAgPEJhc2ljRW50cnk+CiAgICAgICAgPG5hbWU+Vmlld1BvcHVsYXRpb25zPC9uYW1lPgogICAgICAgIDxmbGFncz42NjQzNDwvZmxhZ3M+CiAgICAgICAgPHZhbHVlIHR5cGU9IjMiPjE6bGl2ZVxQMVxQMjwvdmFsdWU+CiAgICAgICA8L0Jhc2ljRW50cnk+CiAgICAgICA8QmFzaWNFbnRyeT4KICAgICAgICA8bmFtZT5WaWV3TW9kZTwvbmFtZT4KICAgICAgICA8ZmxhZ3M+NjYxNzg8L2ZsYWdzPgogICAgICAgIDx2YWx1ZSB0eXBlPSIyIj4wPC92YWx1ZT4KICAgICAgIDwvQmFzaWNFbnRyeT4KICAgICAgIDxCYXNpY0VudHJ5PgogICAgICAgIDxuYW1lPlZpZXdBeGVzPC9uYW1lPgogICAgICAgIDxmbGFncz42NjQzNDwvZmxhZ3M+CiAgICAgICAgPHZhbHVlIHR5cGU9IjMiPkFzIGFjcXVpcmVkCkFzIGFjcXVpcmVkPC92YWx1ZT4KICAgICAgIDwvQmFzaWNFbnRyeT4KICAgICAgIDxCYXNpY0VudHJ5PgogICAgICAgIDxuYW1lPlZpZXdab29tPC9uYW1lPgogICAgICAgIDxmbGFncz42NjQzNDwvZmxhZ3M+CiAgICAgICAgPHZhbHVlIHR5cGU9IjMiPjAuMCwxLjAKMC4wLDEuMDwvdmFsdWU+CiAgICAgICA8L0Jhc2ljRW50cnk+CiAgICAgICA8QmFzaWNFbnRyeT4KICAgICAgICA8bmFtZT5WaWV3SGlkZVJlZ2lvbnM8L25hbWU+CiAgICAgICAgPGZsYWdzPjY2MTc4PC9mbGFncz4KICAgICAgICA8dmFsdWUgdHlwZT0iMiI+MDwvdmFsdWU+CiAgICAgICA8L0Jhc2ljRW50cnk+CiAgICAgICA8QmFzaWNFbnRyeT4KICAgICAgICA8bmFtZT5IaXN0b2dyYW1Vc2VPdmVybGF5PC9uYW1lPgogICAgICAgIDxmbGFncz42NjE3ODwvZmxhZ3M+CiAgICAgICAgPHZhbHVlIHR5cGU9IjIiPjA8L3ZhbHVlPgogICAgICAgPC9CYXNpY0VudHJ5PgogICAgICAgPEJhc2ljRW50cnk+CiAgICAgICAgPG5hbWU+SGlzdG9ncmFtT3ZlcmxheTwvbmFtZT4KICAgICAgICA8ZmxhZ3M+NjY0MzQ8L2ZsYWdzPgogICAgICAgIDx2YWx1ZSB0eXBlPSIzIj4KCgoKCgoKCgo8L3ZhbHVlPgogICAgICAgPC9CYXNpY0VudHJ5PgogICAgICAgPEJhc2ljRW50cnk+CiAgICAgICAgPG5hbWU+SGlzdG9ncmFtT3ZlcmxheUNvbG9yczwvbmFtZT4KICAgICAgICA8ZmxhZ3M+NjY0MzQ8L2ZsYWdzPgogICAgICAgIDx2YWx1ZSB0eXBlPSIzIj4jZmZhYTdmCiNmZmFhZmYKI2FhZmY3ZgojOTZkOGUxCiNhYWFhN2YKI2ZmODY0YQojZmM1N2ZmCiM2YmZmNDIKIzQwYmNmZgojYTJhYTM0PC92YWx1ZT4KICAgICAgIDwvQmFzaWNFbnRyeT4KICAgICAgIDxCYXNpY0VudHJ5PgogICAgICAgIDxuYW1lPlZpZXdEYXRhRW5kPC9uYW1lPgogICAgICAgIDxmbGFncz42NjE3ODwvZmxhZ3M+CiAgICAgICAgPHZhbHVlIHR5cGU9IjIiPjIxNDc0ODM2NDc8L3ZhbHVlPgogICAgICAgPC9CYXNpY0VudHJ5PgogICAgICAgPEJhc2ljRW50cnk+CiAgICAgICAgPG5hbWU+Vmlld0RhdGFTa2lwPC9uYW1lPgogICAgICAgIDxmbGFncz42NjE3ODwvZmxhZ3M+CiAgICAgICAgPHZhbHVlIHR5cGU9IjIiPjA8L3ZhbHVlPgogICAgICAgPC9CYXNpY0VudHJ5PgogICAgICAgPEJhc2ljRW50cnk+CiAgICAgICAgPG5hbWU+Vmlld0RhdGFTdGFydDwvbmFtZT4KICAgICAgICA8ZmxhZ3M+NjYxNzg8L2ZsYWdzPgogICAgICAgIDx2YWx1ZSB0eXBlPSIyIj4wPC92YWx1ZT4KICAgICAgIDwvQmFzaWNFbnRyeT4KICAgICAgIDxCYXNpY0VudHJ5PgogICAgICAgIDxuYW1lPlNjcmlwdFRleHQ8L25hbWU+CiAgICAgICAgPGZsYWdzPjY2NDM0PC9mbGFncz4KICAgICAgICA8dmFsdWUgdHlwZT0iMyI+RWRpdCB0ZXh0IHZpYSBQcm9wZXJ0aWVzPC92YWx1ZT4KICAgICAgICA8QmFzaWNFbnRyeT4KICAgICAgICAgPG5hbWU+UHJlZGVmaW5lZFNjcmlwdFRleHQ8L25hbWU+CiAgICAgICAgIDxmbGFncz42NjQzNDwvZmxhZ3M+CiAgICAgICAgIDx2YWx1ZSB0eXBlPSIzIj48L3ZhbHVlPgogICAgICAgIDwvQmFzaWNFbnRyeT4KICAgICAgIDwvQmFzaWNFbnRyeT4KICAgICAgIDxCYXNpY0VudHJ5PgogICAgICAgIDxuYW1lPlNjcmlwdFRleHRBbGlnbm1lbnQ8L25hbWU+CiAgICAgICAgPGZsYWdzPjY2MTc4PC9mbGFncz4KICAgICAgICA8dmFsdWUgdHlwZT0iMiI+MDwvdmFsdWU+CiAgICAgICA8L0Jhc2ljRW50cnk+CiAgICAgICA8QmFzaWNFbnRyeT4KICAgICAgICA8bmFtZT5IaXN0b2dyYW1Ob3JtYWxpemF0aW9uPC9uYW1lPgogICAgICAgIDxmbGFncz42NjE3ODwvZmxhZ3M+CiAgICAgICAgPHZhbHVlIHR5cGU9IjIiPjA8L3ZhbHVlPgogICAgICAgPC9CYXNpY0VudHJ5PgogICAgICAgPEJhc2ljRW50cnk+CiAgICAgICAgPG5hbWU+SGlzdG9ncmFtUGxvdE1vZGU8L25hbWU+CiAgICAgICAgPGZsYWdzPjY2MTc4PC9mbGFncz4KICAgICAgICA8dmFsdWUgdHlwZT0iMiI+MDwvdmFsdWU+CiAgICAgICA8L0Jhc2ljRW50cnk+CiAgICAgICA8QmFzaWNFbnRyeT4KICAgICAgICA8bmFtZT5IaXN0b2dyYW1TbW9vdGhpbmc8L25hbWU+CiAgICAgICAgPGZsYWdzPjY2MTc4PC9mbGFncz4KICAgICAgICA8dmFsdWUgdHlwZT0iMiI+MDwvdmFsdWU+CiAgICAgICA8L0Jhc2ljRW50cnk+CiAgICAgICA8QmFzaWNFbnRyeT4KICAgICAgICA8bmFtZT5TdGF0aXN0aWNGZWF0dXJlczwvbmFtZT4KICAgICAgICA8ZmxhZ3M+NjY0MzQ8L2ZsYWdzPgogICAgICAgIDx2YWx1ZSB0eXBlPSIzIj5GU0MtSApGU0MtVzwvdmFsdWU+CiAgICAgICA8L0Jhc2ljRW50cnk+CiAgICAgICA8QmFzaWNFbnRyeT4KICAgICAgICA8bmFtZT5TdGF0aXN0aWNSZWdpb25GdW5jczwvbmFtZT4KICAgICAgICA8ZmxhZ3M+NjY0MzQ8L2ZsYWdzPgogICAgICAgIDx2YWx1ZSB0eXBlPSIzIj5QYXRoCiUtVDwvdmFsdWU+CiAgICAgICA8L0Jhc2ljRW50cnk+CiAgICAgICA8QmFzaWNFbnRyeT4KICAgICAgICA8bmFtZT5TdGF0aXN0aWNGZWF0dXJlRnVuY3M8L25hbWU+CiAgICAgICAgPGZsYWdzPjY2NDM0PC9mbGFncz4KICAgICAgICA8dmFsdWUgdHlwZT0iMyI+PC92YWx1ZT4KICAgICAgIDwvQmFzaWNFbnRyeT4KICAgICAgIDxCYXNpY0VudHJ5PgogICAgICAgIDxuYW1lPlN0YXRpc3RpY1NvdXJjZUluZm88L25hbWU+CiAgICAgICAgPGZsYWdzPjY1OTIyPC9mbGFncz4KICAgICAgICA8dmFsdWUgdHlwZT0iMSI+MTwvdmFsdWU+CiAgICAgICA8L0Jhc2ljRW50cnk+CiAgICAgICA8QmFzaWNFbnRyeT4KICAgICAgICA8bmFtZT5TdGF0aXN0aWNUYWJsZTwvbmFtZT4KICAgICAgICA8ZmxhZ3M+NjU5MjI8L2ZsYWdzPgogICAgICAgIDx2YWx1ZSB0eXBlPSIxIj4xPC92YWx1ZT4KICAgICAgIDwvQmFzaWNFbnRyeT4KICAgICAgIDxCYXNpY0VudHJ5PgogICAgICAgIDxuYW1lPlN0YXRpc3RpY0ZlYXR1cmVOYW1lPC9uYW1lPgogICAgICAgIDxmbGFncz42NjE3ODwvZmxhZ3M+CiAgICAgICAgPHZhbHVlIHR5cGU9IjIiPjA8L3ZhbHVlPgogICAgICAgPC9CYXNpY0VudHJ5PgogICAgICAgPEJhc2ljRW50cnk+CiAgICAgICAgPG5hbWU+SGVhdG1hcDwvbmFtZT4KICAgICAgICA8ZmxhZ3M+NjU2NjY8L2ZsYWdzPgogICAgICAgIDxCYXNpY0VudHJ5PgogICAgICAgICA8bmFtZT5Db2xvcjE8L25hbWU+CiAgICAgICAgIDxmbGFncz42NjQzNDwvZmxhZ3M+CiAgICAgICAgIDx2YWx1ZSB0eXBlPSIzIj4jZmYwMDAwPC92YWx1ZT4KICAgICAgICA8L0Jhc2ljRW50cnk+CiAgICAgICAgPEJhc2ljRW50cnk+CiAgICAgICAgIDxuYW1lPkNvbG9yMjwvbmFtZT4KICAgICAgICAgPGZsYWdzPjY2NDM0PC9mbGFncz4KICAgICAgICAgPHZhbHVlIHR5cGU9IjMiPiMwMGFhMDA8L3ZhbHVlPgogICAgICAgIDwvQmFzaWNFbnRyeT4KICAgICAgICA8QmFzaWNFbnRyeT4KICAgICAgICAgPG5hbWU+Q29sb3IzPC9uYW1lPgogICAgICAgICA8ZmxhZ3M+NjY0MzQ8L2ZsYWdzPgogICAgICAgICA8dmFsdWUgdHlwZT0iMyI+I2ZmZmYwMDwvdmFsdWU+CiAgICAgICAgPC9CYXNpY0VudHJ5PgogICAgICAgIDxCYXNpY0VudHJ5PgogICAgICAgICA8bmFtZT5Db2xvcjQ8L25hbWU+CiAgICAgICAgIDxmbGFncz42NjQzNDwvZmxhZ3M+CiAgICAgICAgIDx2YWx1ZSB0eXBlPSIzIj4jMzMzM2ZmPC92YWx1ZT4KICAgICAgICA8L0Jhc2ljRW50cnk+CiAgICAgICAgPEJhc2ljRW50cnk+CiAgICAgICAgIDxuYW1lPlRocmVzaG9sZDE8L25hbWU+CiAgICAgICAgIDxmbGFncz42NzQ1ODwvZmxhZ3M+CiAgICAgICAgIDx2YWx1ZSB0eXBlPSI3Ij4xPC92YWx1ZT4KICAgICAgICA8L0Jhc2ljRW50cnk+CiAgICAgICAgPEJhc2ljRW50cnk+CiAgICAgICAgIDxuYW1lPlRocmVzaG9sZDI8L25hbWU+CiAgICAgICAgIDxmbGFncz42NzQ1ODwvZmxhZ3M+CiAgICAgICAgIDx2YWx1ZSB0eXBlPSI3Ij4xMDA8L3ZhbHVlPgogICAgICAgIDwvQmFzaWNFbnRyeT4KICAgICAgICA8QmFzaWNFbnRyeT4KICAgICAgICAgPG5hbWU+UmVnaW9uPC9uYW1lPgogICAgICAgICA8ZmxhZ3M+NjY0MzQ8L2ZsYWdzPgogICAgICAgICA8dmFsdWUgdHlwZT0iMyI+MTpsaXZlXFAxXFAyPC92YWx1ZT4KICAgICAgICA8L0Jhc2ljRW50cnk+CiAgICAgICAgPEJhc2ljRW50cnk+CiAgICAgICAgIDxuYW1lPlJlZ2lvbkZ1bmN0aW9uPC9uYW1lPgogICAgICAgICA8ZmxhZ3M+NjY0MzQ8L2ZsYWdzPgogICAgICAgICA8dmFsdWUgdHlwZT0iMyI+Q291bnQ8L3ZhbHVlPgogICAgICAgIDwvQmFzaWNFbnRyeT4KICAgICAgICA8QmFzaWNFbnRyeT4KICAgICAgICAgPG5hbWU+RmVhdHVyZTwvbmFtZT4KICAgICAgICAgPGZsYWdzPjY2NDM0PC9mbGFncz4KICAgICAgICAgPHZhbHVlIHR5cGU9IjMiPkZTQy1BPC92YWx1ZT4KICAgICAgICA8L0Jhc2ljRW50cnk+CiAgICAgICAgPEJhc2ljRW50cnk+CiAgICAgICAgIDxuYW1lPkZlYXR1cmVGdW5jdGlvbjwvbmFtZT4KICAgICAgICAgPGZsYWdzPjY2NDM0PC9mbGFncz4KICAgICAgICAgPHZhbHVlIHR5cGU9IjMiPk1lYW48L3ZhbHVlPgogICAgICAgIDwvQmFzaWNFbnRyeT4KICAgICAgICA8QmFzaWNFbnRyeT4KICAgICAgICAgPG5hbWU+TW9kZTwvbmFtZT4KICAgICAgICAgPGZsYWdzPjY2MTc4PC9mbGFncz4KICAgICAgICAgPHZhbHVlIHR5cGU9IjIiPjA8L3ZhbHVlPgogICAgICAgIDwvQmFzaWNFbnRyeT4KICAgICAgICA8QmFzaWNFbnRyeT4KICAgICAgICAgPG5hbWU+RnVuY3Rpb248L25hbWU+CiAgICAgICAgIDxmbGFncz42NjE3ODwvZmxhZ3M+CiAgICAgICAgIDx2YWx1ZSB0eXBlPSIyIj4xPC92YWx1ZT4KICAgICAgICA8L0Jhc2ljRW50cnk+CiAgICAgICAgPEJhc2ljRW50cnk+CiAgICAgICAgIDxuYW1lPkRpc2FibGVkR3JvdXBzPC9uYW1lPgogICAgICAgICA8ZmxhZ3M+NjY0MzQ8L2ZsYWdzPgogICAgICAgICA8dmFsdWUgdHlwZT0iMyI+PC92YWx1ZT4KICAgICAgICA8L0Jhc2ljRW50cnk+CiAgICAgICA8L0Jhc2ljRW50cnk+CiAgICAgICA8QmFzaWNFbnRyeT4KICAgICAgICA8bmFtZT5WaWV3SGVpZ2h0PC9uYW1lPgogICAgICAgIDxmbGFncz42NjE3ODwvZmxhZ3M+CiAgICAgICAgPHZhbHVlIHR5cGU9IjIiPjE0ODwvdmFsdWU+CiAgICAgICA8L0Jhc2ljRW50cnk+CiAgICAgICA8QmFzaWNFbnRyeT4KICAgICAgICA8bmFtZT5WaWV3V2lkdGg8L25hbWU+CiAgICAgICAgPGZsYWdzPjY2MTc4PC9mbGFncz4KICAgICAgICA8dmFsdWUgdHlwZT0iMiI+MTQ4PC92YWx1ZT4KICAgICAgIDwvQmFzaWNFbnRyeT4KICAgICAgIDxCYXNpY0VudHJ5PgogICAgICAgIDxuYW1lPldpZGdldFBvczwvbmFtZT4KICAgICAgICA8ZmxhZ3M+NjU2NjY8L2ZsYWdzPgogICAgICAgIDxCYXNpY0VudHJ5PgogICAgICAgICA8bmFtZT5YPC9uYW1lPgogICAgICAgICA8ZmxhZ3M+NjYxNzg8L2ZsYWdzPgogICAgICAgICA8dmFsdWUgdHlwZT0iMiI+NDgxPC92YWx1ZT4KICAgICAgICA8L0Jhc2ljRW50cnk+CiAgICAgICAgPEJhc2ljRW50cnk+CiAgICAgICAgIDxuYW1lPlk8L25hbWU+CiAgICAgICAgIDxmbGFncz42NjE3ODwvZmxhZ3M+CiAgICAgICAgIDx2YWx1ZSB0eXBlPSIyIj4xNTwvdmFsdWU+CiAgICAgICAgPC9CYXNpY0VudHJ5PgogICAgICAgPC9CYXNpY0VudHJ5PgogICAgICAgPEJhc2ljRW50cnk+CiAgICAgICAgPG5hbWU+V2lkZ2V0U2l6ZTwvbmFtZT4KICAgICAgICA8ZmxhZ3M+NjU2NjY8L2ZsYWdzPgogICAgICAgIDxCYXNpY0VudHJ5PgogICAgICAgICA8bmFtZT5XaWR0aDwvbmFtZT4KICAgICAgICAgPGZsYWdzPjY2MTc4PC9mbGFncz4KICAgICAgICAgPHZhbHVlIHR5cGU9IjIiPjIzNDwvdmFsdWU+CiAgICAgICAgPC9CYXNpY0VudHJ5PgogICAgICAgIDxCYXNpY0VudHJ5PgogICAgICAgICA8bmFtZT5IZWlnaHQ8L25hbWU+CiAgICAgICAgIDxmbGFncz42NjE3ODwvZmxhZ3M+CiAgICAgICAgIDx2YWx1ZSB0eXBlPSIyIj4yMDk8L3ZhbHVlPgogICAgICAgIDwvQmFzaWNFbnRyeT4KICAgICAgIDwvQmFzaWNFbnRyeT4KICAgICAgPC9CYXNpY0VudHJ5PgogICAgICA8QmFzaWNFbnRyeT4KICAgICAgIDxuYW1lPnBsb3QzPC9uYW1lPgogICAgICAgPGZsYWdzPjY2NDM0PC9mbGFncz4KICAgICAgIDx2YWx1ZSB0eXBlPSIzIj5QbG90PC92YWx1ZT4KICAgICAgIDxCYXNpY0VudHJ5PgogICAgICAgIDxuYW1lPlZpZXdGZWF0dXJlczwvbmFtZT4KICAgICAgICA8ZmxhZ3M+NjY0MzQ8L2ZsYWdzPgogICAgICAgIDx2YWx1ZSB0eXBlPSIzIj5CMS1BClNTQy1IPC92YWx1ZT4KICAgICAgIDwvQmFzaWNFbnRyeT4KICAgICAgIDxCYXNpY0VudHJ5PgogICAgICAgIDxuYW1lPlZpZXdNdWx0aUxheWVyPC9uYW1lPgogICAgICAgIDxmbGFncz42NTkyMjwvZmxhZ3M+CiAgICAgICAgPHZhbHVlIHR5cGU9IjEiPjA8L3ZhbHVlPgogICAgICAgPC9CYXNpY0VudHJ5PgogICAgICAgPEJhc2ljRW50cnk+CiAgICAgICAgPG5hbWU+Vmlld1NvdXJjZTwvbmFtZT4KICAgICAgICA8ZmxhZ3M+NjY0MzQ8L2ZsYWdzPgogICAgICAgIDx2YWx1ZSB0eXBlPSIzIj4xOmxpdmVcUDFcUDJcUDM8L3ZhbHVlPgogICAgICAgPC9CYXNpY0VudHJ5PgogICAgICAgPEJhc2ljRW50cnk+CiAgICAgICAgPG5hbWU+Vmlld1BvcHVsYXRpb25zPC9uYW1lPgogICAgICAgIDxmbGFncz42NjQzNDwvZmxhZ3M+CiAgICAgICAgPHZhbHVlIHR5cGU9IjMiPjE6bGl2ZVxQMVxQMlxQMzwvdmFsdWU+CiAgICAgICA8L0Jhc2ljRW50cnk+CiAgICAgICA8QmFzaWNFbnRyeT4KICAgICAgICA8bmFtZT5WaWV3TW9kZTwvbmFtZT4KICAgICAgICA8ZmxhZ3M+NjYxNzg8L2ZsYWdzPgogICAgICAgIDx2YWx1ZSB0eXBlPSIyIj4wPC92YWx1ZT4KICAgICAgIDwvQmFzaWNFbnRyeT4KICAgICAgIDxCYXNpY0VudHJ5PgogICAgICAgIDxuYW1lPlZpZXdBeGVzPC9uYW1lPgogICAgICAgIDxmbGFncz42NjQzNDwvZmxhZ3M+CiAgICAgICAgPHZhbHVlIHR5cGU9IjMiPkFzIGFjcXVpcmVkCkFzIGFjcXVpcmVkPC92YWx1ZT4KICAgICAgIDwvQmFzaWNFbnRyeT4KICAgICAgIDxCYXNpY0VudHJ5PgogICAgICAgIDxuYW1lPlZpZXdab29tPC9uYW1lPgogICAgICAgIDxmbGFncz42NjQzNDwvZmxhZ3M+CiAgICAgICAgPHZhbHVlIHR5cGU9IjMiPjAuMCwxLjAKMC4wLDEuMDwvdmFsdWU+CiAgICAgICA8L0Jhc2ljRW50cnk+CiAgICAgICA8QmFzaWNFbnRyeT4KICAgICAgICA8bmFtZT5WaWV3SGlkZVJlZ2lvbnM8L25hbWU+CiAgICAgICAgPGZsYWdzPjY2MTc4PC9mbGFncz4KICAgICAgICA8dmFsdWUgdHlwZT0iMiI+MDwvdmFsdWU+CiAgICAgICA8L0Jhc2ljRW50cnk+CiAgICAgICA8QmFzaWNFbnRyeT4KICAgICAgICA8bmFtZT5IaXN0b2dyYW1Vc2VPdmVybGF5PC9uYW1lPgogICAgICAgIDxmbGFncz42NjE3ODwvZmxhZ3M+CiAgICAgICAgPHZhbHVlIHR5cGU9IjIiPjA8L3ZhbHVlPgogICAgICAgPC9CYXNpY0VudHJ5PgogICAgICAgPEJhc2ljRW50cnk+CiAgICAgICAgPG5hbWU+SGlzdG9ncmFtT3ZlcmxheTwvbmFtZT4KICAgICAgICA8ZmxhZ3M+NjY0MzQ8L2ZsYWdzPgogICAgICAgIDx2YWx1ZSB0eXBlPSIzIj4KCgoKCgoKCgo8L3ZhbHVlPgogICAgICAgPC9CYXNpY0VudHJ5PgogICAgICAgPEJhc2ljRW50cnk+CiAgICAgICAgPG5hbWU+SGlzdG9ncmFtT3ZlcmxheUNvbG9yczwvbmFtZT4KICAgICAgICA8ZmxhZ3M+NjY0MzQ8L2ZsYWdzPgogICAgICAgIDx2YWx1ZSB0eXBlPSIzIj4jZmZhYTdmCiNmZmFhZmYKI2FhZmY3ZgojOTZkOGUxCiNhYWFhN2YKI2ZmODY0YQojZmM1N2ZmCiM2YmZmNDIKIzQwYmNmZgojYTJhYTM0PC92YWx1ZT4KICAgICAgIDwvQmFzaWNFbnRyeT4KICAgICAgIDxCYXNpY0VudHJ5PgogICAgICAgIDxuYW1lPlZpZXdEYXRhRW5kPC9uYW1lPgogICAgICAgIDxmbGFncz42NjE3ODwvZmxhZ3M+CiAgICAgICAgPHZhbHVlIHR5cGU9IjIiPjIxNDc0ODM2NDc8L3ZhbHVlPgogICAgICAgPC9CYXNpY0VudHJ5PgogICAgICAgPEJhc2ljRW50cnk+CiAgICAgICAgPG5hbWU+Vmlld0RhdGFTa2lwPC9uYW1lPgogICAgICAgIDxmbGFncz42NjE3ODwvZmxhZ3M+CiAgICAgICAgPHZhbHVlIHR5cGU9IjIiPjA8L3ZhbHVlPgogICAgICAgPC9CYXNpY0VudHJ5PgogICAgICAgPEJhc2ljRW50cnk+CiAgICAgICAgPG5hbWU+Vmlld0RhdGFTdGFydDwvbmFtZT4KICAgICAgICA8ZmxhZ3M+NjYxNzg8L2ZsYWdzPgogICAgICAgIDx2YWx1ZSB0eXBlPSIyIj4wPC92YWx1ZT4KICAgICAgIDwvQmFzaWNFbnRyeT4KICAgICAgIDxCYXNpY0VudHJ5PgogICAgICAgIDxuYW1lPlNjcmlwdFRleHQ8L25hbWU+CiAgICAgICAgPGZsYWdzPjY2NDM0PC9mbGFncz4KICAgICAgICA8dmFsdWUgdHlwZT0iMyI+RWRpdCB0ZXh0IHZpYSBQcm9wZXJ0aWVzPC92YWx1ZT4KICAgICAgICA8QmFzaWNFbnRyeT4KICAgICAgICAgPG5hbWU+UHJlZGVmaW5lZFNjcmlwdFRleHQ8L25hbWU+CiAgICAgICAgIDxmbGFncz42NjQzNDwvZmxhZ3M+CiAgICAgICAgIDx2YWx1ZSB0eXBlPSIzIj48L3ZhbHVlPgogICAgICAgIDwvQmFzaWNFbnRyeT4KICAgICAgIDwvQmFzaWNFbnRyeT4KICAgICAgIDxCYXNpY0VudHJ5PgogICAgICAgIDxuYW1lPlNjcmlwdFRleHRBbGlnbm1lbnQ8L25hbWU+CiAgICAgICAgPGZsYWdzPjY2MTc4PC9mbGFncz4KICAgICAgICA8dmFsdWUgdHlwZT0iMiI+MDwvdmFsdWU+CiAgICAgICA8L0Jhc2ljRW50cnk+CiAgICAgICA8QmFzaWNFbnRyeT4KICAgICAgICA8bmFtZT5IaXN0b2dyYW1Ob3JtYWxpemF0aW9uPC9uYW1lPgogICAgICAgIDxmbGFncz42NjE3ODwvZmxhZ3M+CiAgICAgICAgPHZhbHVlIHR5cGU9IjIiPjA8L3ZhbHVlPgogICAgICAgPC9CYXNpY0VudHJ5PgogICAgICAgPEJhc2ljRW50cnk+CiAgICAgICAgPG5hbWU+SGlzdG9ncmFtUGxvdE1vZGU8L25hbWU+CiAgICAgICAgPGZsYWdzPjY2MTc4PC9mbGFncz4KICAgICAgICA8dmFsdWUgdHlwZT0iMiI+MDwvdmFsdWU+CiAgICAgICA8L0Jhc2ljRW50cnk+CiAgICAgICA8QmFzaWNFbnRyeT4KICAgICAgICA8bmFtZT5IaXN0b2dyYW1TbW9vdGhpbmc8L25hbWU+CiAgICAgICAgPGZsYWdzPjY2MTc4PC9mbGFncz4KICAgICAgICA8dmFsdWUgdHlwZT0iMiI+MDwvdmFsdWU+CiAgICAgICA8L0Jhc2ljRW50cnk+CiAgICAgICA8QmFzaWNFbnRyeT4KICAgICAgICA8bmFtZT5TdGF0aXN0aWNGZWF0dXJlczwvbmFtZT4KICAgICAgICA8ZmxhZ3M+NjY0MzQ8L2ZsYWdzPgogICAgICAgIDx2YWx1ZSB0eXBlPSIzIj5CMS1BClNTQy1IPC92YWx1ZT4KICAgICAgIDwvQmFzaWNFbnRyeT4KICAgICAgIDxCYXNpY0VudHJ5PgogICAgICAgIDxuYW1lPlN0YXRpc3RpY1JlZ2lvbkZ1bmNzPC9uYW1lPgogICAgICAgIDxmbGFncz42NjQzNDwvZmxhZ3M+CiAgICAgICAgPHZhbHVlIHR5cGU9IjMiPlBhdGgKJS1UPC92YWx1ZT4KICAgICAgIDwvQmFzaWNFbnRyeT4KICAgICAgIDxCYXNpY0VudHJ5PgogICAgICAgIDxuYW1lPlN0YXRpc3RpY0ZlYXR1cmVGdW5jczwvbmFtZT4KICAgICAgICA8ZmxhZ3M+NjY0MzQ8L2ZsYWdzPgogICAgICAgIDx2YWx1ZSB0eXBlPSIzIj48L3ZhbHVlPgogICAgICAgPC9CYXNpY0VudHJ5PgogICAgICAgPEJhc2ljRW50cnk+CiAgICAgICAgPG5hbWU+U3RhdGlzdGljU291cmNlSW5mbzwvbmFtZT4KICAgICAgICA8ZmxhZ3M+NjU5MjI8L2ZsYWdzPgogICAgICAgIDx2YWx1ZSB0eXBlPSIxIj4xPC92YWx1ZT4KICAgICAgIDwvQmFzaWNFbnRyeT4KICAgICAgIDxCYXNpY0VudHJ5PgogICAgICAgIDxuYW1lPlN0YXRpc3RpY1RhYmxlPC9uYW1lPgogICAgICAgIDxmbGFncz42NTkyMjwvZmxhZ3M+CiAgICAgICAgPHZhbHVlIHR5cGU9IjEiPjE8L3ZhbHVlPgogICAgICAgPC9CYXNpY0VudHJ5PgogICAgICAgPEJhc2ljRW50cnk+CiAgICAgICAgPG5hbWU+U3RhdGlzdGljRmVhdHVyZU5hbWU8L25hbWU+CiAgICAgICAgPGZsYWdzPjY2MTc4PC9mbGFncz4KICAgICAgICA8dmFsdWUgdHlwZT0iMiI+MDwvdmFsdWU+CiAgICAgICA8L0Jhc2ljRW50cnk+CiAgICAgICA8QmFzaWNFbnRyeT4KICAgICAgICA8bmFtZT5IZWF0bWFwPC9uYW1lPgogICAgICAgIDxmbGFncz42NTY2NjwvZmxhZ3M+CiAgICAgICAgPEJhc2ljRW50cnk+CiAgICAgICAgIDxuYW1lPkNvbG9yMTwvbmFtZT4KICAgICAgICAgPGZsYWdzPjY2NDM0PC9mbGFncz4KICAgICAgICAgPHZhbHVlIHR5cGU9IjMiPiNmZjAwMDA8L3ZhbHVlPgogICAgICAgIDwvQmFzaWNFbnRyeT4KICAgICAgICA8QmFzaWNFbnRyeT4KICAgICAgICAgPG5hbWU+Q29sb3IyPC9uYW1lPgogICAgICAgICA8ZmxhZ3M+NjY0MzQ8L2ZsYWdzPgogICAgICAgICA8dmFsdWUgdHlwZT0iMyI+IzAwYWEwMDwvdmFsdWU+CiAgICAgICAgPC9CYXNpY0VudHJ5PgogICAgICAgIDxCYXNpY0VudHJ5PgogICAgICAgICA8bmFtZT5Db2xvcjM8L25hbWU+CiAgICAgICAgIDxmbGFncz42NjQzNDwvZmxhZ3M+CiAgICAgICAgIDx2YWx1ZSB0eXBlPSIzIj4jZmZmZjAwPC92YWx1ZT4KICAgICAgICA8L0Jhc2ljRW50cnk+CiAgICAgICAgPEJhc2ljRW50cnk+CiAgICAgICAgIDxuYW1lPkNvbG9yNDwvbmFtZT4KICAgICAgICAgPGZsYWdzPjY2NDM0PC9mbGFncz4KICAgICAgICAgPHZhbHVlIHR5cGU9IjMiPiMzMzMzZmY8L3ZhbHVlPgogICAgICAgIDwvQmFzaWNFbnRyeT4KICAgICAgICA8QmFzaWNFbnRyeT4KICAgICAgICAgPG5hbWU+VGhyZXNob2xkMTwvbmFtZT4KICAgICAgICAgPGZsYWdzPjY3NDU4PC9mbGFncz4KICAgICAgICAgPHZhbHVlIHR5cGU9IjciPjE8L3ZhbHVlPgogICAgICAgIDwvQmFzaWNFbnRyeT4KICAgICAgICA8QmFzaWNFbnRyeT4KICAgICAgICAgPG5hbWU+VGhyZXNob2xkMjwvbmFtZT4KICAgICAgICAgPGZsYWdzPjY3NDU4PC9mbGFncz4KICAgICAgICAgPHZhbHVlIHR5cGU9IjciPjEwMDwvdmFsdWU+CiAgICAgICAgPC9CYXNpY0VudHJ5PgogICAgICAgIDxCYXNpY0VudHJ5PgogICAgICAgICA8bmFtZT5SZWdpb248L25hbWU+CiAgICAgICAgIDxmbGFncz42NjQzNDwvZmxhZ3M+CiAgICAgICAgIDx2YWx1ZSB0eXBlPSIzIj4xOmxpdmVcUDFcUDJcUDM8L3ZhbHVlPgogICAgICAgIDwvQmFzaWNFbnRyeT4KICAgICAgICA8QmFzaWNFbnRyeT4KICAgICAgICAgPG5hbWU+UmVnaW9uRnVuY3Rpb248L25hbWU+CiAgICAgICAgIDxmbGFncz42NjQzNDwvZmxhZ3M+CiAgICAgICAgIDx2YWx1ZSB0eXBlPSIzIj5Db3VudDwvdmFsdWU+CiAgICAgICAgPC9CYXNpY0VudHJ5PgogICAgICAgIDxCYXNpY0VudHJ5PgogICAgICAgICA8bmFtZT5GZWF0dXJlPC9uYW1lPgogICAgICAgICA8ZmxhZ3M+NjY0MzQ8L2ZsYWdzPgogICAgICAgICA8dmFsdWUgdHlwZT0iMyI+RlNDLUE8L3ZhbHVlPgogICAgICAgIDwvQmFzaWNFbnRyeT4KICAgICAgICA8QmFzaWNFbnRyeT4KICAgICAgICAgPG5hbWU+RmVhdHVyZUZ1bmN0aW9uPC9uYW1lPgogICAgICAgICA8ZmxhZ3M+NjY0MzQ8L2ZsYWdzPgogICAgICAgICA8dmFsdWUgdHlwZT0iMyI+TWVhbjwvdmFsdWU+CiAgICAgICAgPC9CYXNpY0VudHJ5PgogICAgICAgIDxCYXNpY0VudHJ5PgogICAgICAgICA8bmFtZT5Nb2RlPC9uYW1lPgogICAgICAgICA8ZmxhZ3M+NjYxNzg8L2ZsYWdzPgogICAgICAgICA8dmFsdWUgdHlwZT0iMiI+MDwvdmFsdWU+CiAgICAgICAgPC9CYXNpY0VudHJ5PgogICAgICAgIDxCYXNpY0VudHJ5PgogICAgICAgICA8bmFtZT5GdW5jdGlvbjwvbmFtZT4KICAgICAgICAgPGZsYWdzPjY2MTc4PC9mbGFncz4KICAgICAgICAgPHZhbHVlIHR5cGU9IjIiPjE8L3ZhbHVlPgogICAgICAgIDwvQmFzaWNFbnRyeT4KICAgICAgICA8QmFzaWNFbnRyeT4KICAgICAgICAgPG5hbWU+RGlzYWJsZWRHcm91cHM8L25hbWU+CiAgICAgICAgIDxmbGFncz42NjQzNDwvZmxhZ3M+CiAgICAgICAgIDx2YWx1ZSB0eXBlPSIzIj48L3ZhbHVlPgogICAgICAgIDwvQmFzaWNFbnRyeT4KICAgICAgIDwvQmFzaWNFbnRyeT4KICAgICAgIDxCYXNpY0VudHJ5PgogICAgICAgIDxuYW1lPlZpZXdIZWlnaHQ8L25hbWU+CiAgICAgICAgPGZsYWdzPjY2MTc4PC9mbGFncz4KICAgICAgICA8dmFsdWUgdHlwZT0iMiI+MTQ4PC92YWx1ZT4KICAgICAgIDwvQmFzaWNFbnRyeT4KICAgICAgIDxCYXNpY0VudHJ5PgogICAgICAgIDxuYW1lPlZpZXdXaWR0aDwvbmFtZT4KICAgICAgICA8ZmxhZ3M+NjYxNzg8L2ZsYWdzPgogICAgICAgIDx2YWx1ZSB0eXBlPSIyIj4xNDg8L3ZhbHVlPgogICAgICAgPC9CYXNpY0VudHJ5PgogICAgICAgPEJhc2ljRW50cnk+CiAgICAgICAgPG5hbWU+V2lkZ2V0UG9zPC9uYW1lPgogICAgICAgIDxmbGFncz42NTY2NjwvZmxhZ3M+CiAgICAgICAgPEJhc2ljRW50cnk+CiAgICAgICAgIDxuYW1lPlg8L25hbWU+CiAgICAgICAgIDxmbGFncz42NjE3ODwvZmxhZ3M+CiAgICAgICAgIDx2YWx1ZSB0eXBlPSIyIj4xMzwvdmFsdWU+CiAgICAgICAgPC9CYXNpY0VudHJ5PgogICAgICAgIDxCYXNpY0VudHJ5PgogICAgICAgICA8bmFtZT5ZPC9uYW1lPgogICAgICAgICA8ZmxhZ3M+NjYxNzg8L2ZsYWdzPgogICAgICAgICA8dmFsdWUgdHlwZT0iMiI+MjI0PC92YWx1ZT4KICAgICAgICA8L0Jhc2ljRW50cnk+CiAgICAgICA8L0Jhc2ljRW50cnk+CiAgICAgICA8QmFzaWNFbnRyeT4KICAgICAgICA8bmFtZT5XaWRnZXRTaXplPC9uYW1lPgogICAgICAgIDxmbGFncz42NTY2NjwvZmxhZ3M+CiAgICAgICAgPEJhc2ljRW50cnk+CiAgICAgICAgIDxuYW1lPldpZHRoPC9uYW1lPgogICAgICAgICA8ZmxhZ3M+NjYxNzg8L2ZsYWdzPgogICAgICAgICA8dmFsdWUgdHlwZT0iMiI+MjM0PC92YWx1ZT4KICAgICAgICA8L0Jhc2ljRW50cnk+CiAgICAgICAgPEJhc2ljRW50cnk+CiAgICAgICAgIDxuYW1lPkhlaWdodDwvbmFtZT4KICAgICAgICAgPGZsYWdzPjY2MTc4PC9mbGFncz4KICAgICAgICAgPHZhbHVlIHR5cGU9IjIiPjIwOTwvdmFsdWU+CiAgICAgICAgPC9CYXNpY0VudHJ5PgogICAgICAgPC9CYXNpY0VudHJ5PgogICAgICA8L0Jhc2ljRW50cnk+CiAgICAgIDxCYXNpY0VudHJ5PgogICAgICAgPG5hbWU+cGxvdDQ8L25hbWU+CiAgICAgICA8ZmxhZ3M+NjY0MzQ8L2ZsYWdzPgogICAgICAgPHZhbHVlIHR5cGU9IjMiPlBsb3Q8L3ZhbHVlPgogICAgICAgPEJhc2ljRW50cnk+CiAgICAgICAgPG5hbWU+Vmlld0ZlYXR1cmVzPC9uYW1lPgogICAgICAgIDxmbGFncz42NjQzNDwvZmxhZ3M+CiAgICAgICAgPHZhbHVlIHR5cGU9IjMiPlkzLUEKWTEtQTwvdmFsdWU+CiAgICAgICA8L0Jhc2ljRW50cnk+CiAgICAgICA8QmFzaWNFbnRyeT4KICAgICAgICA8bmFtZT5WaWV3TXVsdGlMYXllcjwvbmFtZT4KICAgICAgICA8ZmxhZ3M+NjU5MjI8L2ZsYWdzPgogICAgICAgIDx2YWx1ZSB0eXBlPSIxIj4wPC92YWx1ZT4KICAgICAgIDwvQmFzaWNFbnRyeT4KICAgICAgIDxCYXNpY0VudHJ5PgogICAgICAgIDxuYW1lPlZpZXdTb3VyY2U8L25hbWU+CiAgICAgICAgPGZsYWdzPjY2NDM0PC9mbGFncz4KICAgICAgICA8dmFsdWUgdHlwZT0iMyI+MTpsaXZlXFAxXFAyXFAzXFA0PC92YWx1ZT4KICAgICAgIDwvQmFzaWNFbnRyeT4KICAgICAgIDxCYXNpY0VudHJ5PgogICAgICAgIDxuYW1lPlZpZXdQb3B1bGF0aW9uczwvbmFtZT4KICAgICAgICA8ZmxhZ3M+NjY0MzQ8L2ZsYWdzPgogICAgICAgIDx2YWx1ZSB0eXBlPSIzIj4xOmxpdmVcUDFcUDJcUDNcUDQ8L3ZhbHVlPgogICAgICAgPC9CYXNpY0VudHJ5PgogICAgICAgPEJhc2ljRW50cnk+CiAgICAgICAgPG5hbWU+Vmlld01vZGU8L25hbWU+CiAgICAgICAgPGZsYWdzPjY2MTc4PC9mbGFncz4KICAgICAgICA8dmFsdWUgdHlwZT0iMiI+MTwvdmFsdWU+CiAgICAgICA8L0Jhc2ljRW50cnk+CiAgICAgICA8QmFzaWNFbnRyeT4KICAgICAgICA8bmFtZT5WaWV3QXhlczwvbmFtZT4KICAgICAgICA8ZmxhZ3M+NjY0MzQ8L2ZsYWdzPgogICAgICAgIDx2YWx1ZSB0eXBlPSIzIj5BcyBhY3F1aXJlZApBcyBhY3F1aXJlZDwvdmFsdWU+CiAgICAgICA8L0Jhc2ljRW50cnk+CiAgICAgICA8QmFzaWNFbnRyeT4KICAgICAgICA8bmFtZT5WaWV3Wm9vbTwvbmFtZT4KICAgICAgICA8ZmxhZ3M+NjY0MzQ8L2ZsYWdzPgogICAgICAgIDx2YWx1ZSB0eXBlPSIzIj4wLjAsMS4wCjAuMCwxLjA8L3ZhbHVlPgogICAgICAgPC9CYXNpY0VudHJ5PgogICAgICAgPEJhc2ljRW50cnk+CiAgICAgICAgPG5hbWU+Vmlld0hpZGVSZWdpb25zPC9uYW1lPgogICAgICAgIDxmbGFncz42NjE3ODwvZmxhZ3M+CiAgICAgICAgPHZhbHVlIHR5cGU9IjIiPjA8L3ZhbHVlPgogICAgICAgPC9CYXNpY0VudHJ5PgogICAgICAgPEJhc2ljRW50cnk+CiAgICAgICAgPG5hbWU+SGlzdG9ncmFtVXNlT3ZlcmxheTwvbmFtZT4KICAgICAgICA8ZmxhZ3M+NjYxNzg8L2ZsYWdzPgogICAgICAgIDx2YWx1ZSB0eXBlPSIyIj4wPC92YWx1ZT4KICAgICAgIDwvQmFzaWNFbnRyeT4KICAgICAgIDxCYXNpY0VudHJ5PgogICAgICAgIDxuYW1lPkhpc3RvZ3JhbU92ZXJsYXk8L25hbWU+CiAgICAgICAgPGZsYWdzPjY2NDM0PC9mbGFncz4KICAgICAgICA8dmFsdWUgdHlwZT0iMyI+bGl2ZQpsaXZlCmxpdmUKbGl2ZQpsaXZlCmxpdmUKbGl2ZQpsaXZlCmxpdmUKbGl2ZTwvdmFsdWU+CiAgICAgICA8L0Jhc2ljRW50cnk+CiAgICAgICA8QmFzaWNFbnRyeT4KICAgICAgICA8bmFtZT5IaXN0b2dyYW1PdmVybGF5Q29sb3JzPC9uYW1lPgogICAgICAgIDxmbGFncz42NjQzNDwvZmxhZ3M+CiAgICAgICAgPHZhbHVlIHR5cGU9IjMiPiNmZmFhN2YKI2ZmYWFmZgojYWFmZjdmCiM5NmQ4ZTEKI2FhYWE3ZgojZmY4NjRhCiNmYzU3ZmYKIzZiZmY0MgojNDBiY2ZmCiNhMmFhMzQ8L3ZhbHVlPgogICAgICAgPC9CYXNpY0VudHJ5PgogICAgICAgPEJhc2ljRW50cnk+CiAgICAgICAgPG5hbWU+Vmlld0RhdGFFbmQ8L25hbWU+CiAgICAgICAgPGZsYWdzPjY2MTc4PC9mbGFncz4KICAgICAgICA8dmFsdWUgdHlwZT0iMiI+MjE0NzQ4MzY0NzwvdmFsdWU+CiAgICAgICA8L0Jhc2ljRW50cnk+CiAgICAgICA8QmFzaWNFbnRyeT4KICAgICAgICA8bmFtZT5WaWV3RGF0YVNraXA8L25hbWU+CiAgICAgICAgPGZsYWdzPjY2MTc4PC9mbGFncz4KICAgICAgICA8dmFsdWUgdHlwZT0iMiI+MDwvdmFsdWU+CiAgICAgICA8L0Jhc2ljRW50cnk+CiAgICAgICA8QmFzaWNFbnRyeT4KICAgICAgICA8bmFtZT5WaWV3RGF0YVN0YXJ0PC9uYW1lPgogICAgICAgIDxmbGFncz42NjE3ODwvZmxhZ3M+CiAgICAgICAgPHZhbHVlIHR5cGU9IjIiPjA8L3ZhbHVlPgogICAgICAgPC9CYXNpY0VudHJ5PgogICAgICAgPEJhc2ljRW50cnk+CiAgICAgICAgPG5hbWU+U2NyaXB0VGV4dDwvbmFtZT4KICAgICAgICA8ZmxhZ3M+NjY0MzQ8L2ZsYWdzPgogICAgICAgIDx2YWx1ZSB0eXBlPSIzIj5FZGl0IHRleHQgdmlhIFByb3BlcnRpZXM8L3ZhbHVlPgogICAgICAgIDxCYXNpY0VudHJ5PgogICAgICAgICA8bmFtZT5QcmVkZWZpbmVkU2NyaXB0VGV4dDwvbmFtZT4KICAgICAgICAgPGZsYWdzPjY2NDM0PC9mbGFncz4KICAgICAgICAgPHZhbHVlIHR5cGU9IjMiPjwvdmFsdWU+CiAgICAgICAgPC9CYXNpY0VudHJ5PgogICAgICAgPC9CYXNpY0VudHJ5PgogICAgICAgPEJhc2ljRW50cnk+CiAgICAgICAgPG5hbWU+U2NyaXB0VGV4dEFsaWdubWVudDwvbmFtZT4KICAgICAgICA8ZmxhZ3M+NjYxNzg8L2ZsYWdzPgogICAgICAgIDx2YWx1ZSB0eXBlPSIyIj4wPC92YWx1ZT4KICAgICAgIDwvQmFzaWNFbnRyeT4KICAgICAgIDxCYXNpY0VudHJ5PgogICAgICAgIDxuYW1lPkhpc3RvZ3JhbU5vcm1hbGl6YXRpb248L25hbWU+CiAgICAgICAgPGZsYWdzPjY2MTc4PC9mbGFncz4KICAgICAgICA8dmFsdWUgdHlwZT0iMiI+MDwvdmFsdWU+CiAgICAgICA8L0Jhc2ljRW50cnk+CiAgICAgICA8QmFzaWNFbnRyeT4KICAgICAgICA8bmFtZT5IaXN0b2dyYW1QbG90TW9kZTwvbmFtZT4KICAgICAgICA8ZmxhZ3M+NjYxNzg8L2ZsYWdzPgogICAgICAgIDx2YWx1ZSB0eXBlPSIyIj4wPC92YWx1ZT4KICAgICAgIDwvQmFzaWNFbnRyeT4KICAgICAgIDxCYXNpY0VudHJ5PgogICAgICAgIDxuYW1lPkhpc3RvZ3JhbVNtb290aGluZzwvbmFtZT4KICAgICAgICA8ZmxhZ3M+NjYxNzg8L2ZsYWdzPgogICAgICAgIDx2YWx1ZSB0eXBlPSIyIj4wPC92YWx1ZT4KICAgICAgIDwvQmFzaWNFbnRyeT4KICAgICAgIDxCYXNpY0VudHJ5PgogICAgICAgIDxuYW1lPlN0YXRpc3RpY0ZlYXR1cmVzPC9uYW1lPgogICAgICAgIDxmbGFncz42NjQzNDwvZmxhZ3M+CiAgICAgICAgPHZhbHVlIHR5cGU9IjMiPlkzLUEKWTEtQTwvdmFsdWU+CiAgICAgICA8L0Jhc2ljRW50cnk+CiAgICAgICA8QmFzaWNFbnRyeT4KICAgICAgICA8bmFtZT5TdGF0aXN0aWNSZWdpb25GdW5jczwvbmFtZT4KICAgICAgICA8ZmxhZ3M+NjY0MzQ8L2ZsYWdzPgogICAgICAgIDx2YWx1ZSB0eXBlPSIzIj5QYXRoCiUtVDwvdmFsdWU+CiAgICAgICA8L0Jhc2ljRW50cnk+CiAgICAgICA8QmFzaWNFbnRyeT4KICAgICAgICA8bmFtZT5TdGF0aXN0aWNGZWF0dXJlRnVuY3M8L25hbWU+CiAgICAgICAgPGZsYWdzPjY2NDM0PC9mbGFncz4KICAgICAgICA8dmFsdWUgdHlwZT0iMyI+PC92YWx1ZT4KICAgICAgIDwvQmFzaWNFbnRyeT4KICAgICAgIDxCYXNpY0VudHJ5PgogICAgICAgIDxuYW1lPlN0YXRpc3RpY1NvdXJjZUluZm88L25hbWU+CiAgICAgICAgPGZsYWdzPjY1OTIyPC9mbGFncz4KICAgICAgICA8dmFsdWUgdHlwZT0iMSI+MTwvdmFsdWU+CiAgICAgICA8L0Jhc2ljRW50cnk+CiAgICAgICA8QmFzaWNFbnRyeT4KICAgICAgICA8bmFtZT5TdGF0aXN0aWNUYWJsZTwvbmFtZT4KICAgICAgICA8ZmxhZ3M+NjU5MjI8L2ZsYWdzPgogICAgICAgIDx2YWx1ZSB0eXBlPSIxIj4xPC92YWx1ZT4KICAgICAgIDwvQmFzaWNFbnRyeT4KICAgICAgIDxCYXNpY0VudHJ5PgogICAgICAgIDxuYW1lPlN0YXRpc3RpY0ZlYXR1cmVOYW1lPC9uYW1lPgogICAgICAgIDxmbGFncz42NjE3ODwvZmxhZ3M+CiAgICAgICAgPHZhbHVlIHR5cGU9IjIiPjA8L3ZhbHVlPgogICAgICAgPC9CYXNpY0VudHJ5PgogICAgICAgPEJhc2ljRW50cnk+CiAgICAgICAgPG5hbWU+SGVhdG1hcDwvbmFtZT4KICAgICAgICA8ZmxhZ3M+NjU2NjY8L2ZsYWdzPgogICAgICAgIDxCYXNpY0VudHJ5PgogICAgICAgICA8bmFtZT5Db2xvcjE8L25hbWU+CiAgICAgICAgIDxmbGFncz42NjQzNDwvZmxhZ3M+CiAgICAgICAgIDx2YWx1ZSB0eXBlPSIzIj4jZmYwMDAwPC92YWx1ZT4KICAgICAgICA8L0Jhc2ljRW50cnk+CiAgICAgICAgPEJhc2ljRW50cnk+CiAgICAgICAgIDxuYW1lPkNvbG9yMjwvbmFtZT4KICAgICAgICAgPGZsYWdzPjY2NDM0PC9mbGFncz4KICAgICAgICAgPHZhbHVlIHR5cGU9IjMiPiMwMGFhMDA8L3ZhbHVlPgogICAgICAgIDwvQmFzaWNFbnRyeT4KICAgICAgICA8QmFzaWNFbnRyeT4KICAgICAgICAgPG5hbWU+Q29sb3IzPC9uYW1lPgogICAgICAgICA8ZmxhZ3M+NjY0MzQ8L2ZsYWdzPgogICAgICAgICA8dmFsdWUgdHlwZT0iMyI+I2ZmZmYwMDwvdmFsdWU+CiAgICAgICAgPC9CYXNpY0VudHJ5PgogICAgICAgIDxCYXNpY0VudHJ5PgogICAgICAgICA8bmFtZT5Db2xvcjQ8L25hbWU+CiAgICAgICAgIDxmbGFncz42NjQzNDwvZmxhZ3M+CiAgICAgICAgIDx2YWx1ZSB0eXBlPSIzIj4jMzMzM2ZmPC92YWx1ZT4KICAgICAgICA8L0Jhc2ljRW50cnk+CiAgICAgICAgPEJhc2ljRW50cnk+CiAgICAgICAgIDxuYW1lPlRocmVzaG9sZDE8L25hbWU+CiAgICAgICAgIDxmbGFncz42NzQ1ODwvZmxhZ3M+CiAgICAgICAgIDx2YWx1ZSB0eXBlPSI3Ij4xPC92YWx1ZT4KICAgICAgICA8L0Jhc2ljRW50cnk+CiAgICAgICAgPEJhc2ljRW50cnk+CiAgICAgICAgIDxuYW1lPlRocmVzaG9sZDI8L25hbWU+CiAgICAgICAgIDxmbGFncz42NzQ1ODwvZmxhZ3M+CiAgICAgICAgIDx2YWx1ZSB0eXBlPSI3Ij4xMDA8L3ZhbHVlPgogICAgICAgIDwvQmFzaWNFbnRyeT4KICAgICAgICA8QmFzaWNFbnRyeT4KICAgICAgICAgPG5hbWU+UmVnaW9uPC9uYW1lPgogICAgICAgICA8ZmxhZ3M+NjY0MzQ8L2ZsYWdzPgogICAgICAgICA8dmFsdWUgdHlwZT0iMyI+MTpsaXZlXFAxXFAyXFAzXFA0PC92YWx1ZT4KICAgICAgICA8L0Jhc2ljRW50cnk+CiAgICAgICAgPEJhc2ljRW50cnk+CiAgICAgICAgIDxuYW1lPlJlZ2lvbkZ1bmN0aW9uPC9uYW1lPgogICAgICAgICA8ZmxhZ3M+NjY0MzQ8L2ZsYWdzPgogICAgICAgICA8dmFsdWUgdHlwZT0iMyI+Q291bnQ8L3ZhbHVlPgogICAgICAgIDwvQmFzaWNFbnRyeT4KICAgICAgICA8QmFzaWNFbnRyeT4KICAgICAgICAgPG5hbWU+RmVhdHVyZTwvbmFtZT4KICAgICAgICAgPGZsYWdzPjY2NDM0PC9mbGFncz4KICAgICAgICAgPHZhbHVlIHR5cGU9IjMiPkZTQy1BPC92YWx1ZT4KICAgICAgICA8L0Jhc2ljRW50cnk+CiAgICAgICAgPEJhc2ljRW50cnk+CiAgICAgICAgIDxuYW1lPkZlYXR1cmVGdW5jdGlvbjwvbmFtZT4KICAgICAgICAgPGZsYWdzPjY2NDM0PC9mbGFncz4KICAgICAgICAgPHZhbHVlIHR5cGU9IjMiPk1lYW48L3ZhbHVlPgogICAgICAgIDwvQmFzaWNFbnRyeT4KICAgICAgICA8QmFzaWNFbnRyeT4KICAgICAgICAgPG5hbWU+TW9kZTwvbmFtZT4KICAgICAgICAgPGZsYWdzPjY2MTc4PC9mbGFncz4KICAgICAgICAgPHZhbHVlIHR5cGU9IjIiPjA8L3ZhbHVlPgogICAgICAgIDwvQmFzaWNFbnRyeT4KICAgICAgICA8QmFzaWNFbnRyeT4KICAgICAgICAgPG5hbWU+RnVuY3Rpb248L25hbWU+CiAgICAgICAgIDxmbGFncz42NjE3ODwvZmxhZ3M+CiAgICAgICAgIDx2YWx1ZSB0eXBlPSIyIj4xPC92YWx1ZT4KICAgICAgICA8L0Jhc2ljRW50cnk+CiAgICAgICAgPEJhc2ljRW50cnk+CiAgICAgICAgIDxuYW1lPkRpc2FibGVkR3JvdXBzPC9uYW1lPgogICAgICAgICA8ZmxhZ3M+NjY0MzQ8L2ZsYWdzPgogICAgICAgICA8dmFsdWUgdHlwZT0iMyI+PC92YWx1ZT4KICAgICAgICA8L0Jhc2ljRW50cnk+CiAgICAgICA8L0Jhc2ljRW50cnk+CiAgICAgICA8QmFzaWNFbnRyeT4KICAgICAgICA8bmFtZT5WaWV3SGVpZ2h0PC9uYW1lPgogICAgICAgIDxmbGFncz42NjE3ODwvZmxhZ3M+CiAgICAgICAgPHZhbHVlIHR5cGU9IjIiPjE0ODwvdmFsdWU+CiAgICAgICA8L0Jhc2ljRW50cnk+CiAgICAgICA8QmFzaWNFbnRyeT4KICAgICAgICA8bmFtZT5WaWV3V2lkdGg8L25hbWU+CiAgICAgICAgPGZsYWdzPjY2MTc4PC9mbGFncz4KICAgICAgICA8dmFsdWUgdHlwZT0iMiI+MTQ4PC92YWx1ZT4KICAgICAgIDwvQmFzaWNFbnRyeT4KICAgICAgIDxCYXNpY0VudHJ5PgogICAgICAgIDxuYW1lPldpZGdldFBvczwvbmFtZT4KICAgICAgICA8ZmxhZ3M+NjU2NjY8L2ZsYWdzPgogICAgICAgIDxCYXNpY0VudHJ5PgogICAgICAgICA8bmFtZT5YPC9uYW1lPgogICAgICAgICA8ZmxhZ3M+NjYxNzg8L2ZsYWdzPgogICAgICAgICA8dmFsdWUgdHlwZT0iMiI+MjQ3PC92YWx1ZT4KICAgICAgICA8L0Jhc2ljRW50cnk+CiAgICAgICAgPEJhc2ljRW50cnk+CiAgICAgICAgIDxuYW1lPlk8L25hbWU+CiAgICAgICAgIDxmbGFncz42NjE3ODwvZmxhZ3M+CiAgICAgICAgIDx2YWx1ZSB0eXBlPSIyIj4yMjQ8L3ZhbHVlPgogICAgICAgIDwvQmFzaWNFbnRyeT4KICAgICAgIDwvQmFzaWNFbnRyeT4KICAgICAgIDxCYXNpY0VudHJ5PgogICAgICAgIDxuYW1lPldpZGdldFNpemU8L25hbWU+CiAgICAgICAgPGZsYWdzPjY1NjY2PC9mbGFncz4KICAgICAgICA8QmFzaWNFbnRyeT4KICAgICAgICAgPG5hbWU+V2lkdGg8L25hbWU+CiAgICAgICAgIDxmbGFncz42NjE3ODwvZmxhZ3M+CiAgICAgICAgIDx2YWx1ZSB0eXBlPSIyIj4yMzQ8L3ZhbHVlPgogICAgICAgIDwvQmFzaWNFbnRyeT4KICAgICAgICA8QmFzaWNFbnRyeT4KICAgICAgICAgPG5hbWU+SGVpZ2h0PC9uYW1lPgogICAgICAgICA8ZmxhZ3M+NjYxNzg8L2ZsYWdzPgogICAgICAgICA8dmFsdWUgdHlwZT0iMiI+MjA5PC92YWx1ZT4KICAgICAgICA8L0Jhc2ljRW50cnk+CiAgICAgICA8L0Jhc2ljRW50cnk+CiAgICAgIDwvQmFzaWNFbnRyeT4KICAgICAgPEJhc2ljRW50cnk+CiAgICAgICA8bmFtZT5wbG90NTwvbmFtZT4KICAgICAgIDxmbGFncz42NjQzNDwvZmxhZ3M+CiAgICAgICA8dmFsdWUgdHlwZT0iMyI+UGxvdDwvdmFsdWU+CiAgICAgICA8QmFzaWNFbnRyeT4KICAgICAgICA8bmFtZT5WaWV3RmVhdHVyZXM8L25hbWU+CiAgICAgICAgPGZsYWdzPjY2NDM0PC9mbGFncz4KICAgICAgICA8dmFsdWUgdHlwZT0iMyI+WTMtQQpCMS1BPC92YWx1ZT4KICAgICAgIDwvQmFzaWNFbnRyeT4KICAgICAgIDxCYXNpY0VudHJ5PgogICAgICAgIDxuYW1lPlZpZXdNdWx0aUxheWVyPC9uYW1lPgogICAgICAgIDxmbGFncz42NTkyMjwvZmxhZ3M+CiAgICAgICAgPHZhbHVlIHR5cGU9IjEiPjA8L3ZhbHVlPgogICAgICAgPC9CYXNpY0VudHJ5PgogICAgICAgPEJhc2ljRW50cnk+CiAgICAgICAgPG5hbWU+Vmlld1NvdXJjZTwvbmFtZT4KICAgICAgICA8ZmxhZ3M+NjY0MzQ8L2ZsYWdzPgogICAgICAgIDx2YWx1ZSB0eXBlPSIzIj4xOmxpdmVcUDFcUDJcUDM8L3ZhbHVlPgogICAgICAgPC9CYXNpY0VudHJ5PgogICAgICAgPEJhc2ljRW50cnk+CiAgICAgICAgPG5hbWU+Vmlld1BvcHVsYXRpb25zPC9uYW1lPgogICAgICAgIDxmbGFncz42NjQzNDwvZmxhZ3M+CiAgICAgICAgPHZhbHVlIHR5cGU9IjMiPjE6bGl2ZVxQMVxQMlxQMzwvdmFsdWU+CiAgICAgICA8L0Jhc2ljRW50cnk+CiAgICAgICA8QmFzaWNFbnRyeT4KICAgICAgICA8bmFtZT5WaWV3TW9kZTwvbmFtZT4KICAgICAgICA8ZmxhZ3M+NjYxNzg8L2ZsYWdzPgogICAgICAgIDx2YWx1ZSB0eXBlPSIyIj4yPC92YWx1ZT4KICAgICAgIDwvQmFzaWNFbnRyeT4KICAgICAgIDxCYXNpY0VudHJ5PgogICAgICAgIDxuYW1lPlZpZXdBeGVzPC9uYW1lPgogICAgICAgIDxmbGFncz42NjQzNDwvZmxhZ3M+CiAgICAgICAgPHZhbHVlIHR5cGU9IjMiPkFzIGFjcXVpcmVkCkFzIGFjcXVpcmVkPC92YWx1ZT4KICAgICAgIDwvQmFzaWNFbnRyeT4KICAgICAgIDxCYXNpY0VudHJ5PgogICAgICAgIDxuYW1lPlZpZXdab29tPC9uYW1lPgogICAgICAgIDxmbGFncz42NjQzNDwvZmxhZ3M+CiAgICAgICAgPHZhbHVlIHR5cGU9IjMiPjAuMCwxLjAKMC4wLDEuMDwvdmFsdWU+CiAgICAgICA8L0Jhc2ljRW50cnk+CiAgICAgICA8QmFzaWNFbnRyeT4KICAgICAgICA8bmFtZT5WaWV3SGlkZVJlZ2lvbnM8L25hbWU+CiAgICAgICAgPGZsYWdzPjY2MTc4PC9mbGFncz4KICAgICAgICA8dmFsdWUgdHlwZT0iMiI+MDwvdmFsdWU+CiAgICAgICA8L0Jhc2ljRW50cnk+CiAgICAgICA8QmFzaWNFbnRyeT4KICAgICAgICA8bmFtZT5IaXN0b2dyYW1Vc2VPdmVybGF5PC9uYW1lPgogICAgICAgIDxmbGFncz42NjE3ODwvZmxhZ3M+CiAgICAgICAgPHZhbHVlIHR5cGU9IjIiPjA8L3ZhbHVlPgogICAgICAgPC9CYXNpY0VudHJ5PgogICAgICAgPEJhc2ljRW50cnk+CiAgICAgICAgPG5hbWU+SGlzdG9ncmFtT3ZlcmxheTwvbmFtZT4KICAgICAgICA8ZmxhZ3M+NjY0MzQ8L2ZsYWdzPgogICAgICAgIDx2YWx1ZSB0eXBlPSIzIj4yMDE5LTExLTAxLVdULUNEMTktLUExLjAwMDEKMjAxOS0xMS0wMS1XVC1DRDE5LS1BMS4wMDAxCjIwMTktMTEtMDEtV1QtQ0QxOS0tQTEuMDAwMQoyMDE5LTExLTAxLVdULUNEMTktLUExLjAwMDEKMjAxOS0xMS0wMS1XVC1DRDE5LS1BMS4wMDAxCjIwMTktMTEtMDEtV1QtQ0QxOS0tQTEuMDAwMQoyMDE5LTExLTAxLVdULUNEMTktLUExLjAwMDEKMjAxOS0xMS0wMS1XVC1DRDE5LS1BMS4wMDAxCjIwMTktMTEtMDEtV1QtQ0QxOS0tQTEuMDAwMQoyMDE5LTExLTAxLVdULUNEMTktLUExLjAwMDE8L3ZhbHVlPgogICAgICAgPC9CYXNpY0VudHJ5PgogICAgICAgPEJhc2ljRW50cnk+CiAgICAgICAgPG5hbWU+SGlzdG9ncmFtT3ZlcmxheUNvbG9yczwvbmFtZT4KICAgICAgICA8ZmxhZ3M+NjY0MzQ8L2ZsYWdzPgogICAgICAgIDx2YWx1ZSB0eXBlPSIzIj4jZmZhYTdmCiNmZmFhZmYKI2FhZmY3ZgojOTZkOGUxCiNhYWFhN2YKI2ZmODY0YQojZmM1N2ZmCiM2YmZmNDIKIzQwYmNmZgojYTJhYTM0PC92YWx1ZT4KICAgICAgIDwvQmFzaWNFbnRyeT4KICAgICAgIDxCYXNpY0VudHJ5PgogICAgICAgIDxuYW1lPlZpZXdEYXRhRW5kPC9uYW1lPgogICAgICAgIDxmbGFncz42NjE3ODwvZmxhZ3M+CiAgICAgICAgPHZhbHVlIHR5cGU9IjIiPjIxNDc0ODM2NDc8L3ZhbHVlPgogICAgICAgPC9CYXNpY0VudHJ5PgogICAgICAgPEJhc2ljRW50cnk+CiAgICAgICAgPG5hbWU+Vmlld0RhdGFTa2lwPC9uYW1lPgogICAgICAgIDxmbGFncz42NjE3ODwvZmxhZ3M+CiAgICAgICAgPHZhbHVlIHR5cGU9IjIiPjA8L3ZhbHVlPgogICAgICAgPC9CYXNpY0VudHJ5PgogICAgICAgPEJhc2ljRW50cnk+CiAgICAgICAgPG5hbWU+Vmlld0RhdGFTdGFydDwvbmFtZT4KICAgICAgICA8ZmxhZ3M+NjYxNzg8L2ZsYWdzPgogICAgICAgIDx2YWx1ZSB0eXBlPSIyIj4wPC92YWx1ZT4KICAgICAgIDwvQmFzaWNFbnRyeT4KICAgICAgIDxCYXNpY0VudHJ5PgogICAgICAgIDxuYW1lPlNjcmlwdFRleHQ8L25hbWU+CiAgICAgICAgPGZsYWdzPjY2NDM0PC9mbGFncz4KICAgICAgICA8dmFsdWUgdHlwZT0iMyI+RWRpdCB0ZXh0IHZpYSBQcm9wZXJ0aWVzPC92YWx1ZT4KICAgICAgICA8QmFzaWNFbnRyeT4KICAgICAgICAgPG5hbWU+UHJlZGVmaW5lZFNjcmlwdFRleHQ8L25hbWU+CiAgICAgICAgIDxmbGFncz42NjQzNDwvZmxhZ3M+CiAgICAgICAgIDx2YWx1ZSB0eXBlPSIzIj48L3ZhbHVlPgogICAgICAgIDwvQmFzaWNFbnRyeT4KICAgICAgIDwvQmFzaWNFbnRyeT4KICAgICAgIDxCYXNpY0VudHJ5PgogICAgICAgIDxuYW1lPlNjcmlwdFRleHRBbGlnbm1lbnQ8L25hbWU+CiAgICAgICAgPGZsYWdzPjY2MTc4PC9mbGFncz4KICAgICAgICA8dmFsdWUgdHlwZT0iMiI+MDwvdmFsdWU+CiAgICAgICA8L0Jhc2ljRW50cnk+CiAgICAgICA8QmFzaWNFbnRyeT4KICAgICAgICA8bmFtZT5IaXN0b2dyYW1Ob3JtYWxpemF0aW9uPC9uYW1lPgogICAgICAgIDxmbGFncz42NjE3ODwvZmxhZ3M+CiAgICAgICAgPHZhbHVlIHR5cGU9IjIiPjA8L3ZhbHVlPgogICAgICAgPC9CYXNpY0VudHJ5PgogICAgICAgPEJhc2ljRW50cnk+CiAgICAgICAgPG5hbWU+SGlzdG9ncmFtUGxvdE1vZGU8L25hbWU+CiAgICAgICAgPGZsYWdzPjY2MTc4PC9mbGFncz4KICAgICAgICA8dmFsdWUgdHlwZT0iMiI+MDwvdmFsdWU+CiAgICAgICA8L0Jhc2ljRW50cnk+CiAgICAgICA8QmFzaWNFbnRyeT4KICAgICAgICA8bmFtZT5IaXN0b2dyYW1TbW9vdGhpbmc8L25hbWU+CiAgICAgICAgPGZsYWdzPjY2MTc4PC9mbGFncz4KICAgICAgICA8dmFsdWUgdHlwZT0iMiI+MDwvdmFsdWU+CiAgICAgICA8L0Jhc2ljRW50cnk+CiAgICAgICA8QmFzaWNFbnRyeT4KICAgICAgICA8bmFtZT5TdGF0aXN0aWNGZWF0dXJlczwvbmFtZT4KICAgICAgICA8ZmxhZ3M+NjY0MzQ8L2ZsYWdzPgogICAgICAgIDx2YWx1ZSB0eXBlPSIzIj5ZMy1BCkIxLUE8L3ZhbHVlPgogICAgICAgPC9CYXNpY0VudHJ5PgogICAgICAgPEJhc2ljRW50cnk+CiAgICAgICAgPG5hbWU+U3RhdGlzdGljUmVnaW9uRnVuY3M8L25hbWU+CiAgICAgICAgPGZsYWdzPjY2NDM0PC9mbGFncz4KICAgICAgICA8dmFsdWUgdHlwZT0iMyI+UGF0aAolLVQ8L3ZhbHVlPgogICAgICAgPC9CYXNpY0VudHJ5PgogICAgICAgPEJhc2ljRW50cnk+CiAgICAgICAgPG5hbWU+U3RhdGlzdGljRmVhdHVyZUZ1bmNzPC9uYW1lPgogICAgICAgIDxmbGFncz42NjQzNDwvZmxhZ3M+CiAgICAgICAgPHZhbHVlIHR5cGU9IjMiPjwvdmFsdWU+CiAgICAgICA8L0Jhc2ljRW50cnk+CiAgICAgICA8QmFzaWNFbnRyeT4KICAgICAgICA8bmFtZT5TdGF0aXN0aWNTb3VyY2VJbmZvPC9uYW1lPgogICAgICAgIDxmbGFncz42NTkyMjwvZmxhZ3M+CiAgICAgICAgPHZhbHVlIHR5cGU9IjEiPjE8L3ZhbHVlPgogICAgICAgPC9CYXNpY0VudHJ5PgogICAgICAgPEJhc2ljRW50cnk+CiAgICAgICAgPG5hbWU+U3RhdGlzdGljVGFibGU8L25hbWU+CiAgICAgICAgPGZsYWdzPjY1OTIyPC9mbGFncz4KICAgICAgICA8dmFsdWUgdHlwZT0iMSI+MTwvdmFsdWU+CiAgICAgICA8L0Jhc2ljRW50cnk+CiAgICAgICA8QmFzaWNFbnRyeT4KICAgICAgICA8bmFtZT5TdGF0aXN0aWNGZWF0dXJlTmFtZTwvbmFtZT4KICAgICAgICA8ZmxhZ3M+NjYxNzg8L2ZsYWdzPgogICAgICAgIDx2YWx1ZSB0eXBlPSIyIj4wPC92YWx1ZT4KICAgICAgIDwvQmFzaWNFbnRyeT4KICAgICAgIDxCYXNpY0VudHJ5PgogICAgICAgIDxuYW1lPkhlYXRtYXA8L25hbWU+CiAgICAgICAgPGZsYWdzPjY1NjY2PC9mbGFncz4KICAgICAgICA8QmFzaWNFbnRyeT4KICAgICAgICAgPG5hbWU+Q29sb3IxPC9uYW1lPgogICAgICAgICA8ZmxhZ3M+NjY0MzQ8L2ZsYWdzPgogICAgICAgICA8dmFsdWUgdHlwZT0iMyI+I2ZmMDAwMDwvdmFsdWU+CiAgICAgICAgPC9CYXNpY0VudHJ5PgogICAgICAgIDxCYXNpY0VudHJ5PgogICAgICAgICA8bmFtZT5Db2xvcjI8L25hbWU+CiAgICAgICAgIDxmbGFncz42NjQzNDwvZmxhZ3M+CiAgICAgICAgIDx2YWx1ZSB0eXBlPSIzIj4jMDBhYTAwPC92YWx1ZT4KICAgICAgICA8L0Jhc2ljRW50cnk+CiAgICAgICAgPEJhc2ljRW50cnk+CiAgICAgICAgIDxuYW1lPkNvbG9yMzwvbmFtZT4KICAgICAgICAgPGZsYWdzPjY2NDM0PC9mbGFncz4KICAgICAgICAgPHZhbHVlIHR5cGU9IjMiPiNmZmZmMDA8L3ZhbHVlPgogICAgICAgIDwvQmFzaWNFbnRyeT4KICAgICAgICA8QmFzaWNFbnRyeT4KICAgICAgICAgPG5hbWU+Q29sb3I0PC9uYW1lPgogICAgICAgICA8ZmxhZ3M+NjY0MzQ8L2ZsYWdzPgogICAgICAgICA8dmFsdWUgdHlwZT0iMyI+IzMzMzNmZjwvdmFsdWU+CiAgICAgICAgPC9CYXNpY0VudHJ5PgogICAgICAgIDxCYXNpY0VudHJ5PgogICAgICAgICA8bmFtZT5UaHJlc2hvbGQxPC9uYW1lPgogICAgICAgICA8ZmxhZ3M+Njc0NTg8L2ZsYWdzPgogICAgICAgICA8dmFsdWUgdHlwZT0iNyI+MTwvdmFsdWU+CiAgICAgICAgPC9CYXNpY0VudHJ5PgogICAgICAgIDxCYXNpY0VudHJ5PgogICAgICAgICA8bmFtZT5UaHJlc2hvbGQyPC9uYW1lPgogICAgICAgICA8ZmxhZ3M+Njc0NTg8L2ZsYWdzPgogICAgICAgICA8dmFsdWUgdHlwZT0iNyI+MTAwPC92YWx1ZT4KICAgICAgICA8L0Jhc2ljRW50cnk+CiAgICAgICAgPEJhc2ljRW50cnk+CiAgICAgICAgIDxuYW1lPlJlZ2lvbjwvbmFtZT4KICAgICAgICAgPGZsYWdzPjY2NDM0PC9mbGFncz4KICAgICAgICAgPHZhbHVlIHR5cGU9IjMiPjE6bGl2ZVxQMVxQMlxQMzwvdmFsdWU+CiAgICAgICAgPC9CYXNpY0VudHJ5PgogICAgICAgIDxCYXNpY0VudHJ5PgogICAgICAgICA8bmFtZT5SZWdpb25GdW5jdGlvbjwvbmFtZT4KICAgICAgICAgPGZsYWdzPjY2NDM0PC9mbGFncz4KICAgICAgICAgPHZhbHVlIHR5cGU9IjMiPkNvdW50PC92YWx1ZT4KICAgICAgICA8L0Jhc2ljRW50cnk+CiAgICAgICAgPEJhc2ljRW50cnk+CiAgICAgICAgIDxuYW1lPkZlYXR1cmU8L25hbWU+CiAgICAgICAgIDxmbGFncz42NjQzNDwvZmxhZ3M+CiAgICAgICAgIDx2YWx1ZSB0eXBlPSIzIj5GU0MtQTwvdmFsdWU+CiAgICAgICAgPC9CYXNpY0VudHJ5PgogICAgICAgIDxCYXNpY0VudHJ5PgogICAgICAgICA8bmFtZT5GZWF0dXJlRnVuY3Rpb248L25hbWU+CiAgICAgICAgIDxmbGFncz42NjQzNDwvZmxhZ3M+CiAgICAgICAgIDx2YWx1ZSB0eXBlPSIzIj5NZWFuPC92YWx1ZT4KICAgICAgICA8L0Jhc2ljRW50cnk+CiAgICAgICAgPEJhc2ljRW50cnk+CiAgICAgICAgIDxuYW1lPk1vZGU8L25hbWU+CiAgICAgICAgIDxmbGFncz42NjE3ODwvZmxhZ3M+CiAgICAgICAgIDx2YWx1ZSB0eXBlPSIyIj4wPC92YWx1ZT4KICAgICAgICA8L0Jhc2ljRW50cnk+CiAgICAgICAgPEJhc2ljRW50cnk+CiAgICAgICAgIDxuYW1lPkZ1bmN0aW9uPC9uYW1lPgogICAgICAgICA8ZmxhZ3M+NjYxNzg8L2ZsYWdzPgogICAgICAgICA8dmFsdWUgdHlwZT0iMiI+MTwvdmFsdWU+CiAgICAgICAgPC9CYXNpY0VudHJ5PgogICAgICAgIDxCYXNpY0VudHJ5PgogICAgICAgICA8bmFtZT5EaXNhYmxlZEdyb3VwczwvbmFtZT4KICAgICAgICAgPGZsYWdzPjY2NDM0PC9mbGFncz4KICAgICAgICAgPHZhbHVlIHR5cGU9IjMiPjwvdmFsdWU+CiAgICAgICAgPC9CYXNpY0VudHJ5PgogICAgICAgPC9CYXNpY0VudHJ5PgogICAgICAgPEJhc2ljRW50cnk+CiAgICAgICAgPG5hbWU+Vmlld0hlaWdodDwvbmFtZT4KICAgICAgICA8ZmxhZ3M+NjYxNzg8L2ZsYWdzPgogICAgICAgIDx2YWx1ZSB0eXBlPSIyIj4xNDg8L3ZhbHVlPgogICAgICAgPC9CYXNpY0VudHJ5PgogICAgICAgPEJhc2ljRW50cnk+CiAgICAgICAgPG5hbWU+Vmlld1dpZHRoPC9uYW1lPgogICAgICAgIDxmbGFncz42NjE3ODwvZmxhZ3M+CiAgICAgICAgPHZhbHVlIHR5cGU9IjIiPjE0ODwvdmFsdWU+CiAgICAgICA8L0Jhc2ljRW50cnk+CiAgICAgICA8QmFzaWNFbnRyeT4KICAgICAgICA8bmFtZT5XaWRnZXRQb3M8L25hbWU+CiAgICAgICAgPGZsYWdzPjY1NjY2PC9mbGFncz4KICAgICAgICA8QmFzaWNFbnRyeT4KICAgICAgICAgPG5hbWU+WDwvbmFtZT4KICAgICAgICAgPGZsYWdzPjY2MTc4PC9mbGFncz4KICAgICAgICAgPHZhbHVlIHR5cGU9IjIiPjQ4MTwvdmFsdWU+CiAgICAgICAgPC9CYXNpY0VudHJ5PgogICAgICAgIDxCYXNpY0VudHJ5PgogICAgICAgICA8bmFtZT5ZPC9uYW1lPgogICAgICAgICA8ZmxhZ3M+NjYxNzg8L2ZsYWdzPgogICAgICAgICA8dmFsdWUgdHlwZT0iMiI+MjI0PC92YWx1ZT4KICAgICAgICA8L0Jhc2ljRW50cnk+CiAgICAgICA8L0Jhc2ljRW50cnk+CiAgICAgICA8QmFzaWNFbnRyeT4KICAgICAgICA8bmFtZT5XaWRnZXRTaXplPC9uYW1lPgogICAgICAgIDxmbGFncz42NTY2NjwvZmxhZ3M+CiAgICAgICAgPEJhc2ljRW50cnk+CiAgICAgICAgIDxuYW1lPldpZHRoPC9uYW1lPgogICAgICAgICA8ZmxhZ3M+NjYxNzg8L2ZsYWdzPgogICAgICAgICA8dmFsdWUgdHlwZT0iMiI+MjM0PC92YWx1ZT4KICAgICAgICA8L0Jhc2ljRW50cnk+CiAgICAgICAgPEJhc2ljRW50cnk+CiAgICAgICAgIDxuYW1lPkhlaWdodDwvbmFtZT4KICAgICAgICAgPGZsYWdzPjY2MTc4PC9mbGFncz4KICAgICAgICAgPHZhbHVlIHR5cGU9IjIiPjIwOTwvdmFsdWU+CiAgICAgICAgPC9CYXNpY0VudHJ5PgogICAgICAgPC9CYXNpY0VudHJ5PgogICAgICA8L0Jhc2ljRW50cnk+CiAgICAgIDxCYXNpY0VudHJ5PgogICAgICAgPG5hbWU+cGxvdDY8L25hbWU+CiAgICAgICA8ZmxhZ3M+NjY0MzQ8L2ZsYWdzPgogICAgICAgPHZhbHVlIHR5cGU9IjMiPlBsb3Q8L3ZhbHVlPgogICAgICAgPEJhc2ljRW50cnk+CiAgICAgICAgPG5hbWU+Vmlld01vZGU8L25hbWU+CiAgICAgICAgPGZsYWdzPjY2MTc4PC9mbGFncz4KICAgICAgICA8dmFsdWUgdHlwZT0iMiI+MzwvdmFsdWU+CiAgICAgICA8L0Jhc2ljRW50cnk+CiAgICAgICA8QmFzaWNFbnRyeT4KICAgICAgICA8bmFtZT5WaWV3SGVpZ2h0PC9uYW1lPgogICAgICAgIDxmbGFncz42NjE3ODwvZmxhZ3M+CiAgICAgICAgPHZhbHVlIHR5cGU9IjIiPjE0ODwvdmFsdWU+CiAgICAgICA8L0Jhc2ljRW50cnk+CiAgICAgICA8QmFzaWNFbnRyeT4KICAgICAgICA8bmFtZT5WaWV3V2lkdGg8L25hbWU+CiAgICAgICAgPGZsYWdzPjY2MTc4PC9mbGFncz4KICAgICAgICA8dmFsdWUgdHlwZT0iMiI+NjE2PC92YWx1ZT4KICAgICAgIDwvQmFzaWNFbnRyeT4KICAgICAgIDxCYXNpY0VudHJ5PgogICAgICAgIDxuYW1lPlZpZXdGZWF0dXJlczwvbmFtZT4KICAgICAgICA8ZmxhZ3M+NjY0MzQ8L2ZsYWdzPgogICAgICAgIDx2YWx1ZSB0eXBlPSIzIj5GU0MtQQpTU0MtQTwvdmFsdWU+CiAgICAgICA8L0Jhc2ljRW50cnk+CiAgICAgICA8QmFzaWNFbnRyeT4KICAgICAgICA8bmFtZT5WaWV3TXVsdGlMYXllcjwvbmFtZT4KICAgICAgICA8ZmxhZ3M+NjU5MjI8L2ZsYWdzPgogICAgICAgIDx2YWx1ZSB0eXBlPSIxIj4wPC92YWx1ZT4KICAgICAgIDwvQmFzaWNFbnRyeT4KICAgICAgIDxCYXNpY0VudHJ5PgogICAgICAgIDxuYW1lPlZpZXdTb3VyY2U8L25hbWU+CiAgICAgICAgPGZsYWdzPjY2NDM0PC9mbGFncz4KICAgICAgICA8dmFsdWUgdHlwZT0iMyI+MTpsaXZlPC92YWx1ZT4KICAgICAgIDwvQmFzaWNFbnRyeT4KICAgICAgIDxCYXNpY0VudHJ5PgogICAgICAgIDxuYW1lPlZpZXdQb3B1bGF0aW9uczwvbmFtZT4KICAgICAgICA8ZmxhZ3M+NjY0MzQ8L2ZsYWdzPgogICAgICAgIDx2YWx1ZSB0eXBlPSIzIj4xOmxpdmUKMTpsaXZlXFAxXFAyXFAzXFA0XExSNTwvdmFsdWU+CiAgICAgICA8L0Jhc2ljRW50cnk+CiAgICAgICA8QmFzaWNFbnRyeT4KICAgICAgICA8bmFtZT5WaWV3QXhlczwvbmFtZT4KICAgICAgICA8ZmxhZ3M+NjY0MzQ8L2ZsYWdzPgogICAgICAgIDx2YWx1ZSB0eXBlPSIzIj5BcyBhY3F1aXJlZApBcyBhY3F1aXJlZDwvdmFsdWU+CiAgICAgICA8L0Jhc2ljRW50cnk+CiAgICAgICA8QmFzaWNFbnRyeT4KICAgICAgICA8bmFtZT5WaWV3Wm9vbTwvbmFtZT4KICAgICAgICA8ZmxhZ3M+NjY0MzQ8L2ZsYWdzPgogICAgICAgIDx2YWx1ZSB0eXBlPSIzIj4wLjAsMS4wCjAuMCwxLjA8L3ZhbHVlPgogICAgICAgPC9CYXNpY0VudHJ5PgogICAgICAgPEJhc2ljRW50cnk+CiAgICAgICAgPG5hbWU+Vmlld0hpZGVSZWdpb25zPC9uYW1lPgogICAgICAgIDxmbGFncz42NjE3ODwvZmxhZ3M+CiAgICAgICAgPHZhbHVlIHR5cGU9IjIiPjA8L3ZhbHVlPgogICAgICAgPC9CYXNpY0VudHJ5PgogICAgICAgPEJhc2ljRW50cnk+CiAgICAgICAgPG5hbWU+SGlzdG9ncmFtVXNlT3ZlcmxheTwvbmFtZT4KICAgICAgICA8ZmxhZ3M+NjYxNzg8L2ZsYWdzPgogICAgICAgIDx2YWx1ZSB0eXBlPSIyIj4wPC92YWx1ZT4KICAgICAgIDwvQmFzaWNFbnRyeT4KICAgICAgIDxCYXNpY0VudHJ5PgogICAgICAgIDxuYW1lPkhpc3RvZ3JhbU92ZXJsYXk8L25hbWU+CiAgICAgICAgPGZsYWdzPjY2NDM0PC9mbGFncz4KICAgICAgICA8dmFsdWUgdHlwZT0iMyI+bGl2ZQpsaXZlCmxpdmUKbGl2ZQpsaXZlCmxpdmUKbGl2ZQpsaXZlCmxpdmUKbGl2ZTwvdmFsdWU+CiAgICAgICA8L0Jhc2ljRW50cnk+CiAgICAgICA8QmFzaWNFbnRyeT4KICAgICAgICA8bmFtZT5IaXN0b2dyYW1PdmVybGF5Q29sb3JzPC9uYW1lPgogICAgICAgIDxmbGFncz42NjQzNDwvZmxhZ3M+CiAgICAgICAgPHZhbHVlIHR5cGU9IjMiPiNmZmFhN2YKI2ZmYWFmZgojYWFmZjdmCiM5NmQ4ZTEKI2FhYWE3ZgojZmY4NjRhCiNmYzU3ZmYKIzZiZmY0MgojNDBiY2ZmCiNhMmFhMzQ8L3ZhbHVlPgogICAgICAgPC9CYXNpY0VudHJ5PgogICAgICAgPEJhc2ljRW50cnk+CiAgICAgICAgPG5hbWU+Vmlld0RhdGFFbmQ8L25hbWU+CiAgICAgICAgPGZsYWdzPjY2MTc4PC9mbGFncz4KICAgICAgICA8dmFsdWUgdHlwZT0iMiI+MjE0NzQ4MzY0NzwvdmFsdWU+CiAgICAgICA8L0Jhc2ljRW50cnk+CiAgICAgICA8QmFzaWNFbnRyeT4KICAgICAgICA8bmFtZT5WaWV3RGF0YVNraXA8L25hbWU+CiAgICAgICAgPGZsYWdzPjY2MTc4PC9mbGFncz4KICAgICAgICA8dmFsdWUgdHlwZT0iMiI+MDwvdmFsdWU+CiAgICAgICA8L0Jhc2ljRW50cnk+CiAgICAgICA8QmFzaWNFbnRyeT4KICAgICAgICA8bmFtZT5WaWV3RGF0YVN0YXJ0PC9uYW1lPgogICAgICAgIDxmbGFncz42NjE3ODwvZmxhZ3M+CiAgICAgICAgPHZhbHVlIHR5cGU9IjIiPjA8L3ZhbHVlPgogICAgICAgPC9CYXNpY0VudHJ5PgogICAgICAgPEJhc2ljRW50cnk+CiAgICAgICAgPG5hbWU+U2NyaXB0VGV4dDwvbmFtZT4KICAgICAgICA8ZmxhZ3M+NjY0MzQ8L2ZsYWdzPgogICAgICAgIDx2YWx1ZSB0eXBlPSIzIj5FZGl0IHRleHQgdmlhIFByb3BlcnRpZXM8L3ZhbHVlPgogICAgICAgIDxCYXNpY0VudHJ5PgogICAgICAgICA8bmFtZT5QcmVkZWZpbmVkU2NyaXB0VGV4dDwvbmFtZT4KICAgICAgICAgPGZsYWdzPjY2NDM0PC9mbGFncz4KICAgICAgICAgPHZhbHVlIHR5cGU9IjMiPjwvdmFsdWU+CiAgICAgICAgPC9CYXNpY0VudHJ5PgogICAgICAgPC9CYXNpY0VudHJ5PgogICAgICAgPEJhc2ljRW50cnk+CiAgICAgICAgPG5hbWU+U2NyaXB0VGV4dEFsaWdubWVudDwvbmFtZT4KICAgICAgICA8ZmxhZ3M+NjYxNzg8L2ZsYWdzPgogICAgICAgIDx2YWx1ZSB0eXBlPSIyIj4wPC92YWx1ZT4KICAgICAgIDwvQmFzaWNFbnRyeT4KICAgICAgIDxCYXNpY0VudHJ5PgogICAgICAgIDxuYW1lPkhpc3RvZ3JhbU5vcm1hbGl6YXRpb248L25hbWU+CiAgICAgICAgPGZsYWdzPjY2MTc4PC9mbGFncz4KICAgICAgICA8dmFsdWUgdHlwZT0iMiI+MDwvdmFsdWU+CiAgICAgICA8L0Jhc2ljRW50cnk+CiAgICAgICA8QmFzaWNFbnRyeT4KICAgICAgICA8bmFtZT5IaXN0b2dyYW1QbG90TW9kZTwvbmFtZT4KICAgICAgICA8ZmxhZ3M+NjYxNzg8L2ZsYWdzPgogICAgICAgIDx2YWx1ZSB0eXBlPSIyIj4wPC92YWx1ZT4KICAgICAgIDwvQmFzaWNFbnRyeT4KICAgICAgIDxCYXNpY0VudHJ5PgogICAgICAgIDxuYW1lPkhpc3RvZ3JhbVNtb290aGluZzwvbmFtZT4KICAgICAgICA8ZmxhZ3M+NjYxNzg8L2ZsYWdzPgogICAgICAgIDx2YWx1ZSB0eXBlPSIyIj4wPC92YWx1ZT4KICAgICAgIDwvQmFzaWNFbnRyeT4KICAgICAgIDxCYXNpY0VudHJ5PgogICAgICAgIDxuYW1lPlN0YXRpc3RpY0ZlYXR1cmVzPC9uYW1lPgogICAgICAgIDxmbGFncz42NjQzNDwvZmxhZ3M+CiAgICAgICAgPHZhbHVlIHR5cGU9IjMiPkZTQy1BClNTQy1BPC92YWx1ZT4KICAgICAgIDwvQmFzaWNFbnRyeT4KICAgICAgIDxCYXNpY0VudHJ5PgogICAgICAgIDxuYW1lPlN0YXRpc3RpY1JlZ2lvbkZ1bmNzPC9uYW1lPgogICAgICAgIDxmbGFncz42NjQzNDwvZmxhZ3M+CiAgICAgICAgPHZhbHVlIHR5cGU9IjMiPlBhdGgKJS1UCiUtIwpDb3VudC9tbDwvdmFsdWU+CiAgICAgICA8L0Jhc2ljRW50cnk+CiAgICAgICA8QmFzaWNFbnRyeT4KICAgICAgICA8bmFtZT5TdGF0aXN0aWNGZWF0dXJlRnVuY3M8L25hbWU+CiAgICAgICAgPGZsYWdzPjY2NDM0PC9mbGFncz4KICAgICAgICA8dmFsdWUgdHlwZT0iMyI+PC92YWx1ZT4KICAgICAgIDwvQmFzaWNFbnRyeT4KICAgICAgIDxCYXNpY0VudHJ5PgogICAgICAgIDxuYW1lPlN0YXRpc3RpY1NvdXJjZUluZm88L25hbWU+CiAgICAgICAgPGZsYWdzPjY1OTIyPC9mbGFncz4KICAgICAgICA8dmFsdWUgdHlwZT0iMSI+MTwvdmFsdWU+CiAgICAgICA8L0Jhc2ljRW50cnk+CiAgICAgICA8QmFzaWNFbnRyeT4KICAgICAgICA8bmFtZT5TdGF0aXN0aWNUYWJsZTwvbmFtZT4KICAgICAgICA8ZmxhZ3M+NjU5MjI8L2ZsYWdzPgogICAgICAgIDx2YWx1ZSB0eXBlPSIxIj4xPC92YWx1ZT4KICAgICAgIDwvQmFzaWNFbnRyeT4KICAgICAgIDxCYXNpY0VudHJ5PgogICAgICAgIDxuYW1lPlN0YXRpc3RpY0ZlYXR1cmVOYW1lPC9uYW1lPgogICAgICAgIDxmbGFncz42NjE3ODwvZmxhZ3M+CiAgICAgICAgPHZhbHVlIHR5cGU9IjIiPjA8L3ZhbHVlPgogICAgICAgPC9CYXNpY0VudHJ5PgogICAgICAgPEJhc2ljRW50cnk+CiAgICAgICAgPG5hbWU+SGVhdG1hcDwvbmFtZT4KICAgICAgICA8ZmxhZ3M+NjU2NjY8L2ZsYWdzPgogICAgICAgIDxCYXNpY0VudHJ5PgogICAgICAgICA8bmFtZT5Db2xvcjE8L25hbWU+CiAgICAgICAgIDxmbGFncz42NjQzNDwvZmxhZ3M+CiAgICAgICAgIDx2YWx1ZSB0eXBlPSIzIj4jZmYwMDAwPC92YWx1ZT4KICAgICAgICA8L0Jhc2ljRW50cnk+CiAgICAgICAgPEJhc2ljRW50cnk+CiAgICAgICAgIDxuYW1lPkNvbG9yMjwvbmFtZT4KICAgICAgICAgPGZsYWdzPjY2NDM0PC9mbGFncz4KICAgICAgICAgPHZhbHVlIHR5cGU9IjMiPiMwMGFhMDA8L3ZhbHVlPgogICAgICAgIDwvQmFzaWNFbnRyeT4KICAgICAgICA8QmFzaWNFbnRyeT4KICAgICAgICAgPG5hbWU+Q29sb3IzPC9uYW1lPgogICAgICAgICA8ZmxhZ3M+NjY0MzQ8L2ZsYWdzPgogICAgICAgICA8dmFsdWUgdHlwZT0iMyI+I2ZmZmYwMDwvdmFsdWU+CiAgICAgICAgPC9CYXNpY0VudHJ5PgogICAgICAgIDxCYXNpY0VudHJ5PgogICAgICAgICA8bmFtZT5Db2xvcjQ8L25hbWU+CiAgICAgICAgIDxmbGFncz42NjQzNDwvZmxhZ3M+CiAgICAgICAgIDx2YWx1ZSB0eXBlPSIzIj4jMzMzM2ZmPC92YWx1ZT4KICAgICAgICA8L0Jhc2ljRW50cnk+CiAgICAgICAgPEJhc2ljRW50cnk+CiAgICAgICAgIDxuYW1lPlRocmVzaG9sZDE8L25hbWU+CiAgICAgICAgIDxmbGFncz42NzQ1ODwvZmxhZ3M+CiAgICAgICAgIDx2YWx1ZSB0eXBlPSI3Ij4xPC92YWx1ZT4KICAgICAgICA8L0Jhc2ljRW50cnk+CiAgICAgICAgPEJhc2ljRW50cnk+CiAgICAgICAgIDxuYW1lPlRocmVzaG9sZDI8L25hbWU+CiAgICAgICAgIDxmbGFncz42NzQ1ODwvZmxhZ3M+CiAgICAgICAgIDx2YWx1ZSB0eXBlPSI3Ij4xMDA8L3ZhbHVlPgogICAgICAgIDwvQmFzaWNFbnRyeT4KICAgICAgICA8QmFzaWNFbnRyeT4KICAgICAgICAgPG5hbWU+UmVnaW9uPC9uYW1lPgogICAgICAgICA8ZmxhZ3M+NjY0MzQ8L2ZsYWdzPgogICAgICAgICA8dmFsdWUgdHlwZT0iMyI+MTpsaXZlPC92YWx1ZT4KICAgICAgICA8L0Jhc2ljRW50cnk+CiAgICAgICAgPEJhc2ljRW50cnk+CiAgICAgICAgIDxuYW1lPlJlZ2lvbkZ1bmN0aW9uPC9uYW1lPgogICAgICAgICA8ZmxhZ3M+NjY0MzQ8L2ZsYWdzPgogICAgICAgICA8dmFsdWUgdHlwZT0iMyI+Q291bnQ8L3ZhbHVlPgogICAgICAgIDwvQmFzaWNFbnRyeT4KICAgICAgICA8QmFzaWNFbnRyeT4KICAgICAgICAgPG5hbWU+RmVhdHVyZTwvbmFtZT4KICAgICAgICAgPGZsYWdzPjY2NDM0PC9mbGFncz4KICAgICAgICAgPHZhbHVlIHR5cGU9IjMiPkZTQy1BPC92YWx1ZT4KICAgICAgICA8L0Jhc2ljRW50cnk+CiAgICAgICAgPEJhc2ljRW50cnk+CiAgICAgICAgIDxuYW1lPkZlYXR1cmVGdW5jdGlvbjwvbmFtZT4KICAgICAgICAgPGZsYWdzPjY2NDM0PC9mbGFncz4KICAgICAgICAgPHZhbHVlIHR5cGU9IjMiPk1lYW48L3ZhbHVlPgogICAgICAgIDwvQmFzaWNFbnRyeT4KICAgICAgICA8QmFzaWNFbnRyeT4KICAgICAgICAgPG5hbWU+TW9kZTwvbmFtZT4KICAgICAgICAgPGZsYWdzPjY2MTc4PC9mbGFncz4KICAgICAgICAgPHZhbHVlIHR5cGU9IjIiPjA8L3ZhbHVlPgogICAgICAgIDwvQmFzaWNFbnRyeT4KICAgICAgICA8QmFzaWNFbnRyeT4KICAgICAgICAgPG5hbWU+RnVuY3Rpb248L25hbWU+CiAgICAgICAgIDxmbGFncz42NjE3ODwvZmxhZ3M+CiAgICAgICAgIDx2YWx1ZSB0eXBlPSIyIj4xPC92YWx1ZT4KICAgICAgICA8L0Jhc2ljRW50cnk+CiAgICAgICAgPEJhc2ljRW50cnk+CiAgICAgICAgIDxuYW1lPkRpc2FibGVkR3JvdXBzPC9uYW1lPgogICAgICAgICA8ZmxhZ3M+NjY0MzQ8L2ZsYWdzPgogICAgICAgICA8dmFsdWUgdHlwZT0iMyI+PC92YWx1ZT4KICAgICAgICA8L0Jhc2ljRW50cnk+CiAgICAgICA8L0Jhc2ljRW50cnk+CiAgICAgICA8QmFzaWNFbnRyeT4KICAgICAgICA8bmFtZT5XaWRnZXRQb3M8L25hbWU+CiAgICAgICAgPGZsYWdzPjY1NjY2PC9mbGFncz4KICAgICAgICA8QmFzaWNFbnRyeT4KICAgICAgICAgPG5hbWU+WDwvbmFtZT4KICAgICAgICAgPGZsYWdzPjY2MTc4PC9mbGFncz4KICAgICAgICAgPHZhbHVlIHR5cGU9IjIiPjEzPC92YWx1ZT4KICAgICAgICA8L0Jhc2ljRW50cnk+CiAgICAgICAgPEJhc2ljRW50cnk+CiAgICAgICAgIDxuYW1lPlk8L25hbWU+CiAgICAgICAgIDxmbGFncz42NjE3ODwvZmxhZ3M+CiAgICAgICAgIDx2YWx1ZSB0eXBlPSIyIj40MzM8L3ZhbHVlPgogICAgICAgIDwvQmFzaWNFbnRyeT4KICAgICAgIDwvQmFzaWNFbnRyeT4KICAgICAgIDxCYXNpY0VudHJ5PgogICAgICAgIDxuYW1lPldpZGdldFNpemU8L25hbWU+CiAgICAgICAgPGZsYWdzPjY1NjY2PC9mbGFncz4KICAgICAgICA8QmFzaWNFbnRyeT4KICAgICAgICAgPG5hbWU+V2lkdGg8L25hbWU+CiAgICAgICAgIDxmbGFncz42NjE3ODwvZmxhZ3M+CiAgICAgICAgIDx2YWx1ZSB0eXBlPSIyIj43MDI8L3ZhbHVlPgogICAgICAgIDwvQmFzaWNFbnRyeT4KICAgICAgICA8QmFzaWNFbnRyeT4KICAgICAgICAgPG5hbWU+SGVpZ2h0PC9uYW1lPgogICAgICAgICA8ZmxhZ3M+NjYxNzg8L2ZsYWdzPgogICAgICAgICA8dmFsdWUgdHlwZT0iMiI+MjA5PC92YWx1ZT4KICAgICAgICA8L0Jhc2ljRW50cnk+CiAgICAgICA8L0Jhc2ljRW50cnk+CiAgICAgIDwvQmFzaWNFbnRyeT4KICAgICA8L0Jhc2ljRW50cnk+CiAgICA8L0Jhc2ljRW50cnk+CiAgIDwvQmFzaWNFbnRyeT4KICA8L0Jhc2ljRW50cnk+CiA8L0Jhc2ljRW50cnk+CiA8QmFzaWNFbnRyeT4KICA8bmFtZT5SZWdpb25zPC9uYW1lPgogIDxmbGFncz42NTY2NjwvZmxhZ3M+CiAgPEJhc2ljRW50cnk+CiAgIDxuYW1lPjkzPC9uYW1lPgogICA8ZmxhZ3M+NjU2NjY8L2ZsYWdzPgogICA8QmFzaWNFbnRyeT4KICAgIDxuYW1lPlVzZXJkZWZOYW1lPC9uYW1lPgogICAgPGZsYWdzPjY2NDM0PC9mbGFncz4KICAgIDx2YWx1ZSB0eXBlPSIzIj48L3ZhbHVlPgogICA8L0Jhc2ljRW50cnk+CiAgIDxCYXNpY0VudHJ5PgogICAgPG5hbWU+VHlwZTwvbmFtZT4KICAgIDxmbGFncz42NjE3ODwvZmxhZ3M+CiAgICA8dmFsdWUgdHlwZT0iMiI+MjwvdmFsdWU+CiAgIDwvQmFzaWNFbnRyeT4KICAgPEJhc2ljRW50cnk+CiAgICA8bmFtZT5GZWF0dXJlczwvbmFtZT4KICAgIDxmbGFncz42NjQzNDwvZmxhZ3M+CiAgICA8dmFsdWUgdHlwZT0iMyI+RlNDLUEKU1NDLUE8L3ZhbHVlPgogICA8L0Jhc2ljRW50cnk+CiAgIDxCYXNpY0VudHJ5PgogICAgPG5hbWU+R3JvdXA8L25hbWU+CiAgICA8ZmxhZ3M+NjYxNzg8L2ZsYWdzPgogICAgPHZhbHVlIHR5cGU9IjIiPjA8L3ZhbHVlPgogICA8L0Jhc2ljRW50cnk+CiAgIDxCYXNpY0VudHJ5PgogICAgPG5hbWU+Q29sb3I8L25hbWU+CiAgICA8ZmxhZ3M+NjY0MzQ8L2ZsYWdzPgogICAgPHZhbHVlIHR5cGU9IjMiPiMwMDgwMDA8L3ZhbHVlPgogICA8L0Jhc2ljRW50cnk+CiAgIDxCYXNpY0VudHJ5PgogICAgPG5hbWU+SXNOb3Q8L25hbWU+CiAgICA8ZmxhZ3M+NjU5MjI8L2ZsYWdzPgogICAgPHZhbHVlIHR5cGU9IjEiPjA8L3ZhbHVlPgogICA8L0Jhc2ljRW50cnk+CiAgIDxCYXNpY0VudHJ5PgogICAgPG5hbWU+UG9pbnRzPC9uYW1lPgogICAgPGZsYWdzPjY1NjY2PC9mbGFncz4KICAgIDxCYXNpY0VudHJ5PgogICAgIDxuYW1lPlBvaW50MDwvbmFtZT4KICAgICA8ZmxhZ3M+NjU2NjY8L2ZsYWdzPgogICAgIDxCYXNpY0VudHJ5PgogICAgICA8bmFtZT5YPC9uYW1lPgogICAgICA8ZmxhZ3M+NjYxNzg8L2ZsYWdzPgogICAgICA8dmFsdWUgdHlwZT0iMiI+NTU8L3ZhbHVlPgogICAgIDwvQmFzaWNFbnRyeT4KICAgICA8QmFzaWNFbnRyeT4KICAgICAgPG5hbWU+WTwvbmFtZT4KICAgICAgPGZsYWdzPjY2MTc4PC9mbGFncz4KICAgICAgPHZhbHVlIHR5cGU9IjIiPjQ3NzwvdmFsdWU+CiAgICAgPC9CYXNpY0VudHJ5PgogICAgPC9CYXNpY0VudHJ5PgogICAgPEJhc2ljRW50cnk+CiAgICAgPG5hbWU+UG9pbnQxPC9uYW1lPgogICAgIDxmbGFncz42NTY2NjwvZmxhZ3M+CiAgICAgPEJhc2ljRW50cnk+CiAgICAgIDxuYW1lPlg8L25hbWU+CiAgICAgIDxmbGFncz42NjE3ODwvZmxhZ3M+CiAgICAgIDx2YWx1ZSB0eXBlPSIyIj4xNDc8L3ZhbHVlPgogICAgIDwvQmFzaWNFbnRyeT4KICAgICA8QmFzaWNFbnRyeT4KICAgICAgPG5hbWU+WTwvbmFtZT4KICAgICAgPGZsYWdzPjY2MTc4PC9mbGFncz4KICAgICAgPHZhbHVlIHR5cGU9IjIiPjQ5ODwvdmFsdWU+CiAgICAgPC9CYXNpY0VudHJ5PgogICAgPC9CYXNpY0VudHJ5PgogICAgPEJhc2ljRW50cnk+CiAgICAgPG5hbWU+UG9pbnQyPC9uYW1lPgogICAgIDxmbGFncz42NTY2NjwvZmxhZ3M+CiAgICAgPEJhc2ljRW50cnk+CiAgICAgIDxuYW1lPlg8L25hbWU+CiAgICAgIDxmbGFncz42NjE3ODwvZmxhZ3M+CiAgICAgIDx2YWx1ZSB0eXBlPSIyIj4yODA8L3ZhbHVlPgogICAgIDwvQmFzaWNFbnRyeT4KICAgICA8QmFzaWNFbnRyeT4KICAgICAgPG5hbWU+WTwvbmFtZT4KICAgICAgPGZsYWdzPjY2MTc4PC9mbGFncz4KICAgICAgPHZhbHVlIHR5cGU9IjIiPjQxNTwvdmFsdWU+CiAgICAgPC9CYXNpY0VudHJ5PgogICAgPC9CYXNpY0VudHJ5PgogICAgPEJhc2ljRW50cnk+CiAgICAgPG5hbWU+UG9pbnQzPC9uYW1lPgogICAgIDxmbGFncz42NTY2NjwvZmxhZ3M+CiAgICAgPEJhc2ljRW50cnk+CiAgICAgIDxuYW1lPlg8L25hbWU+CiAgICAgIDxmbGFncz42NjE3ODwvZmxhZ3M+CiAgICAgIDx2YWx1ZSB0eXBlPSIyIj4yODk8L3ZhbHVlPgogICAgIDwvQmFzaWNFbnRyeT4KICAgICA8QmFzaWNFbnRyeT4KICAgICAgPG5hbWU+WTwvbmFtZT4KICAgICAgPGZsYWdzPjY2MTc4PC9mbGFncz4KICAgICAgPHZhbHVlIHR5cGU9IjIiPjE0NTwvdmFsdWU+CiAgICAgPC9CYXNpY0VudHJ5PgogICAgPC9CYXNpY0VudHJ5PgogICAgPEJhc2ljRW50cnk+CiAgICAgPG5hbWU+UG9pbnQ0PC9uYW1lPgogICAgIDxmbGFncz42NTY2NjwvZmxhZ3M+CiAgICAgPEJhc2ljRW50cnk+CiAgICAgIDxuYW1lPlg8L25hbWU+CiAgICAgIDxmbGFncz42NjE3ODwvZmxhZ3M+CiAgICAgIDx2YWx1ZSB0eXBlPSIyIj4xNDE8L3ZhbHVlPgogICAgIDwvQmFzaWNFbnRyeT4KICAgICA8QmFzaWNFbnRyeT4KICAgICAgPG5hbWU+WTwvbmFtZT4KICAgICAgPGZsYWdzPjY2MTc4PC9mbGFncz4KICAgICAgPHZhbHVlIHR5cGU9IjIiPjIwMzwvdmFsdWU+CiAgICAgPC9CYXNpY0VudHJ5PgogICAgPC9CYXNpY0VudHJ5PgogICAgPEJhc2ljRW50cnk+CiAgICAgPG5hbWU+UG9pbnQ1PC9uYW1lPgogICAgIDxmbGFncz42NTY2NjwvZmxhZ3M+CiAgICAgPEJhc2ljRW50cnk+CiAgICAgIDxuYW1lPlg8L25hbWU+CiAgICAgIDxmbGFncz42NjE3ODwvZmxhZ3M+CiAgICAgIDx2YWx1ZSB0eXBlPSIyIj43MzwvdmFsdWU+CiAgICAgPC9CYXNpY0VudHJ5PgogICAgIDxCYXNpY0VudHJ5PgogICAgICA8bmFtZT5ZPC9uYW1lPgogICAgICA8ZmxhZ3M+NjYxNzg8L2ZsYWdzPgogICAgICA8dmFsdWUgdHlwZT0iMiI+NDQ2PC92YWx1ZT4KICAgICA8L0Jhc2ljRW50cnk+CiAgICA8L0Jhc2ljRW50cnk+CiAgICA8QmFzaWNFbnRyeT4KICAgICA8bmFtZT5Qb2ludDY8L25hbWU+CiAgICAgPGZsYWdzPjY1NjY2PC9mbGFncz4KICAgICA8QmFzaWNFbnRyeT4KICAgICAgPG5hbWU+WDwvbmFtZT4KICAgICAgPGZsYWdzPjY2MTc4PC9mbGFncz4KICAgICAgPHZhbHVlIHR5cGU9IjIiPjczPC92YWx1ZT4KICAgICA8L0Jhc2ljRW50cnk+CiAgICAgPEJhc2ljRW50cnk+CiAgICAgIDxuYW1lPlk8L25hbWU+CiAgICAgIDxmbGFncz42NjE3ODwvZmxhZ3M+CiAgICAgIDx2YWx1ZSB0eXBlPSIyIj40NDY8L3ZhbHVlPgogICAgIDwvQmFzaWNFbnRyeT4KICAgIDwvQmFzaWNFbnRyeT4KICAgPC9CYXNpY0VudHJ5PgogICA8QmFzaWNFbnRyeT4KICAgIDxuYW1lPlRleHRQb2ludHM8L25hbWU+CiAgICA8ZmxhZ3M+NjU2NjY8L2ZsYWdzPgogICAgPEJhc2ljRW50cnk+CiAgICAgPG5hbWU+UG9pbnQwPC9uYW1lPgogICAgIDxmbGFncz42NTY2NjwvZmxhZ3M+CiAgICAgPEJhc2ljRW50cnk+CiAgICAgIDxuYW1lPlg8L25hbWU+CiAgICAgIDxmbGFncz42NjE3ODwvZmxhZ3M+CiAgICAgIDx2YWx1ZSB0eXBlPSIyIj41NTwvdmFsdWU+CiAgICAgPC9CYXNpY0VudHJ5PgogICAgIDxCYXNpY0VudHJ5PgogICAgICA8bmFtZT5ZPC9uYW1lPgogICAgICA8ZmxhZ3M+NjYxNzg8L2ZsYWdzPgogICAgICA8dmFsdWUgdHlwZT0iMiI+NDc3PC92YWx1ZT4KICAgICA8L0Jhc2ljRW50cnk+CiAgICAgPEJhc2ljRW50cnk+CiAgICAgIDxuYW1lPlRleHQ8L25hbWU+CiAgICAgIDxmbGFncz42NjQzNDwvZmxhZ3M+CiAgICAgIDx2YWx1ZSB0eXBlPSIzIj48L3ZhbHVlPgogICAgIDwvQmFzaWNFbnRyeT4KICAgIDwvQmFzaWNFbnRyeT4KICAgPC9CYXNpY0VudHJ5PgogIDwvQmFzaWNFbnRyeT4KICA8QmFzaWNFbnRyeT4KICAgPG5hbWU+OTQ8L25hbWU+CiAgIDxmbGFncz42NTY2NjwvZmxhZ3M+CiAgIDxCYXNpY0VudHJ5PgogICAgPG5hbWU+VXNlcmRlZk5hbWU8L25hbWU+CiAgICA8ZmxhZ3M+NjY0MzQ8L2ZsYWdzPgogICAgPHZhbHVlIHR5cGU9IjMiPjwvdmFsdWU+CiAgIDwvQmFzaWNFbnRyeT4KICAgPEJhc2ljRW50cnk+CiAgICA8bmFtZT5UeXBlPC9uYW1lPgogICAgPGZsYWdzPjY2MTc4PC9mbGFncz4KICAgIDx2YWx1ZSB0eXBlPSIyIj4zPC92YWx1ZT4KICAgPC9CYXNpY0VudHJ5PgogICA8QmFzaWNFbnRyeT4KICAgIDxuYW1lPkZlYXR1cmVzPC9uYW1lPgogICAgPGZsYWdzPjY2NDM0PC9mbGFncz4KICAgIDx2YWx1ZSB0eXBlPSIzIj5WMS1BClNTQy1IPC92YWx1ZT4KICAgPC9CYXNpY0VudHJ5PgogICA8QmFzaWNFbnRyeT4KICAgIDxuYW1lPkdyb3VwPC9uYW1lPgogICAgPGZsYWdzPjY2MTc4PC9mbGFncz4KICAgIDx2YWx1ZSB0eXBlPSIyIj4wPC92YWx1ZT4KICAgPC9CYXNpY0VudHJ5PgogICA8QmFzaWNFbnRyeT4KICAgIDxuYW1lPkNvbG9yPC9uYW1lPgogICAgPGZsYWdzPjY2NDM0PC9mbGFncz4KICAgIDx2YWx1ZSB0eXBlPSIzIj4jZmYwMDAwPC92YWx1ZT4KICAgPC9CYXNpY0VudHJ5PgogICA8QmFzaWNFbnRyeT4KICAgIDxuYW1lPklzTm90PC9uYW1lPgogICAgPGZsYWdzPjY1OTIyPC9mbGFncz4KICAgIDx2YWx1ZSB0eXBlPSIxIj4wPC92YWx1ZT4KICAgPC9CYXNpY0VudHJ5PgogICA8QmFzaWNFbnRyeT4KICAgIDxuYW1lPlBvaW50czwvbmFtZT4KICAgIDxmbGFncz42NTY2NjwvZmxhZ3M+CiAgICA8QmFzaWNFbnRyeT4KICAgICA8bmFtZT5Qb2ludDA8L25hbWU+CiAgICAgPGZsYWdzPjY1NjY2PC9mbGFncz4KICAgICA8QmFzaWNFbnRyeT4KICAgICAgPG5hbWU+WDwvbmFtZT4KICAgICAgPGZsYWdzPjY2MTc4PC9mbGFncz4KICAgICAgPHZhbHVlIHR5cGU9IjIiPjI3MzwvdmFsdWU+CiAgICAgPC9CYXNpY0VudHJ5PgogICAgIDxCYXNpY0VudHJ5PgogICAgICA8bmFtZT5ZPC9uYW1lPgogICAgICA8ZmxhZ3M+NjYxNzg8L2ZsYWdzPgogICAgICA8dmFsdWUgdHlwZT0iMiI+MjY2PC92YWx1ZT4KICAgICA8L0Jhc2ljRW50cnk+CiAgICA8L0Jhc2ljRW50cnk+CiAgICA8QmFzaWNFbnRyeT4KICAgICA8bmFtZT5Qb2ludDE8L25hbWU+CiAgICAgPGZsYWdzPjY1NjY2PC9mbGFncz4KICAgICA8QmFzaWNFbnRyeT4KICAgICAgPG5hbWU+WDwvbmFtZT4KICAgICAgPGZsYWdzPjY2MTc4PC9mbGFncz4KICAgICAgPHZhbHVlIHR5cGU9IjIiPjYyPC92YWx1ZT4KICAgICA8L0Jhc2ljRW50cnk+CiAgICAgPEJhc2ljRW50cnk+CiAgICAgIDxuYW1lPlk8L25hbWU+CiAgICAgIDxmbGFncz42NjE3ODwvZmxhZ3M+CiAgICAgIDx2YWx1ZSB0eXBlPSIyIj4yNjY8L3ZhbHVlPgogICAgIDwvQmFzaWNFbnRyeT4KICAgIDwvQmFzaWNFbnRyeT4KICAgIDxCYXNpY0VudHJ5PgogICAgIDxuYW1lPlBvaW50MjwvbmFtZT4KICAgICA8ZmxhZ3M+NjU2NjY8L2ZsYWdzPgogICAgIDxCYXNpY0VudHJ5PgogICAgICA8bmFtZT5YPC9uYW1lPgogICAgICA8ZmxhZ3M+NjYxNzg8L2ZsYWdzPgogICAgICA8dmFsdWUgdHlwZT0iMiI+MjczPC92YWx1ZT4KICAgICA8L0Jhc2ljRW50cnk+CiAgICAgPEJhc2ljRW50cnk+CiAgICAgIDxuYW1lPlk8L25hbWU+CiAgICAgIDxmbGFncz42NjE3ODwvZmxhZ3M+CiAgICAgIDx2YWx1ZSB0eXBlPSIyIj40OTU8L3ZhbHVlPgogICAgIDwvQmFzaWNFbnRyeT4KICAgIDwvQmFzaWNFbnRyeT4KICAgIDxCYXNpY0VudHJ5PgogICAgIDxuYW1lPlBvaW50MzwvbmFtZT4KICAgICA8ZmxhZ3M+NjU2NjY8L2ZsYWdzPgogICAgIDxCYXNpY0VudHJ5PgogICAgICA8bmFtZT5YPC9uYW1lPgogICAgICA8ZmxhZ3M+NjYxNzg8L2ZsYWdzPgogICAgICA8dmFsdWUgdHlwZT0iMiI+NjI8L3ZhbHVlPgogICAgIDwvQmFzaWNFbnRyeT4KICAgICA8QmFzaWNFbnRyeT4KICAgICAgPG5hbWU+WTwvbmFtZT4KICAgICAgPGZsYWdzPjY2MTc4PC9mbGFncz4KICAgICAgPHZhbHVlIHR5cGU9IjIiPjQ5NTwvdmFsdWU+CiAgICAgPC9CYXNpY0VudHJ5PgogICAgPC9CYXNpY0VudHJ5PgogICA8L0Jhc2ljRW50cnk+CiAgIDxCYXNpY0VudHJ5PgogICAgPG5hbWU+VGV4dFBvaW50czwvbmFtZT4KICAgIDxmbGFncz42NTY2NjwvZmxhZ3M+CiAgICA8QmFzaWNFbnRyeT4KICAgICA8bmFtZT5Qb2ludDA8L25hbWU+CiAgICAgPGZsYWdzPjY1NjY2PC9mbGFncz4KICAgICA8QmFzaWNFbnRyeT4KICAgICAgPG5hbWU+WDwvbmFtZT4KICAgICAgPGZsYWdzPjY2MTc4PC9mbGFncz4KICAgICAgPHZhbHVlIHR5cGU9IjIiPi04NjwvdmFsdWU+CiAgICAgPC9CYXNpY0VudHJ5PgogICAgIDxCYXNpY0VudHJ5PgogICAgICA8bmFtZT5ZPC9uYW1lPgogICAgICA8ZmxhZ3M+NjYxNzg8L2ZsYWdzPgogICAgICA8dmFsdWUgdHlwZT0iMiI+MTIxPC92YWx1ZT4KICAgICA8L0Jhc2ljRW50cnk+CiAgICAgPEJhc2ljRW50cnk+CiAgICAgIDxuYW1lPlRleHQ8L25hbWU+CiAgICAgIDxmbGFncz42NjQzNDwvZmxhZ3M+CiAgICAgIDx2YWx1ZSB0eXBlPSIzIj48L3ZhbHVlPgogICAgIDwvQmFzaWNFbnRyeT4KICAgIDwvQmFzaWNFbnRyeT4KICAgPC9CYXNpY0VudHJ5PgogIDwvQmFzaWNFbnRyeT4KICA8QmFzaWNFbnRyeT4KICAgPG5hbWU+OTU8L25hbWU+CiAgIDxmbGFncz42NTY2NjwvZmxhZ3M+CiAgIDxCYXNpY0VudHJ5PgogICAgPG5hbWU+VXNlcmRlZk5hbWU8L25hbWU+CiAgICA8ZmxhZ3M+NjY0MzQ8L2ZsYWdzPgogICAgPHZhbHVlIHR5cGU9IjMiPjwvdmFsdWU+CiAgIDwvQmFzaWNFbnRyeT4KICAgPEJhc2ljRW50cnk+CiAgICA8bmFtZT5UeXBlPC9uYW1lPgogICAgPGZsYWdzPjY2MTc4PC9mbGFncz4KICAgIDx2YWx1ZSB0eXBlPSIyIj4zPC92YWx1ZT4KICAgPC9CYXNpY0VudHJ5PgogICA8QmFzaWNFbnRyeT4KICAgIDxuYW1lPkZlYXR1cmVzPC9uYW1lPgogICAgPGZsYWdzPjY2NDM0PC9mbGFncz4KICAgIDx2YWx1ZSB0eXBlPSIzIj5GU0MtSApGU0MtVzwvdmFsdWU+CiAgIDwvQmFzaWNFbnRyeT4KICAgPEJhc2ljRW50cnk+CiAgICA8bmFtZT5Hcm91cDwvbmFtZT4KICAgIDxmbGFncz42NjE3ODwvZmxhZ3M+CiAgICA8dmFsdWUgdHlwZT0iMiI+MDwvdmFsdWU+CiAgIDwvQmFzaWNFbnRyeT4KICAgPEJhc2ljRW50cnk+CiAgICA8bmFtZT5Db2xvcjwvbmFtZT4KICAgIDxmbGFncz42NjQzNDwvZmxhZ3M+CiAgICA8dmFsdWUgdHlwZT0iMyI+IzAwMDBmZjwvdmFsdWU+CiAgIDwvQmFzaWNFbnRyeT4KICAgPEJhc2ljRW50cnk+CiAgICA8bmFtZT5Jc05vdDwvbmFtZT4KICAgIDxmbGFncz42NTkyMjwvZmxhZ3M+CiAgICA8dmFsdWUgdHlwZT0iMSI+MDwvdmFsdWU+CiAgIDwvQmFzaWNFbnRyeT4KICAgPEJhc2ljRW50cnk+CiAgICA8bmFtZT5Qb2ludHM8L25hbWU+CiAgICA8ZmxhZ3M+NjU2NjY8L2ZsYWdzPgogICAgPEJhc2ljRW50cnk+CiAgICAgPG5hbWU+UG9pbnQwPC9uYW1lPgogICAgIDxmbGFncz42NTY2NjwvZmxhZ3M+CiAgICAgPEJhc2ljRW50cnk+CiAgICAgIDxuYW1lPlg8L25hbWU+CiAgICAgIDxmbGFncz42NjE3ODwvZmxhZ3M+CiAgICAgIDx2YWx1ZSB0eXBlPSIyIj4zODwvdmFsdWU+CiAgICAgPC9CYXNpY0VudHJ5PgogICAgIDxCYXNpY0VudHJ5PgogICAgICA8bmFtZT5ZPC9uYW1lPgogICAgICA8ZmxhZ3M+NjYxNzg8L2ZsYWdzPgogICAgICA8dmFsdWUgdHlwZT0iMiI+OTM8L3ZhbHVlPgogICAgIDwvQmFzaWNFbnRyeT4KICAgIDwvQmFzaWNFbnRyeT4KICAgIDxCYXNpY0VudHJ5PgogICAgIDxuYW1lPlBvaW50MTwvbmFtZT4KICAgICA8ZmxhZ3M+NjU2NjY8L2ZsYWdzPgogICAgIDxCYXNpY0VudHJ5PgogICAgICA8bmFtZT5YPC9uYW1lPgogICAgICA8ZmxhZ3M+NjYxNzg8L2ZsYWdzPgogICAgICA8dmFsdWUgdHlwZT0iMiI+Mzg8L3ZhbHVlPgogICAgIDwvQmFzaWNFbnRyeT4KICAgICA8QmFzaWNFbnRyeT4KICAgICAgPG5hbWU+WTwvbmFtZT4KICAgICAgPGZsYWdzPjY2MTc4PC9mbGFncz4KICAgICAgPHZhbHVlIHR5cGU9IjIiPjkzPC92YWx1ZT4KICAgICA8L0Jhc2ljRW50cnk+CiAgICA8L0Jhc2ljRW50cnk+CiAgICA8QmFzaWNFbnRyeT4KICAgICA8bmFtZT5Qb2ludDI8L25hbWU+CiAgICAgPGZsYWdzPjY1NjY2PC9mbGFncz4KICAgICA8QmFzaWNFbnRyeT4KICAgICAgPG5hbWU+WDwvbmFtZT4KICAgICAgPGZsYWdzPjY2MTc4PC9mbGFncz4KICAgICAgPHZhbHVlIHR5cGU9IjIiPjIyODwvdmFsdWU+CiAgICAgPC9CYXNpY0VudHJ5PgogICAgIDxCYXNpY0VudHJ5PgogICAgICA8bmFtZT5ZPC9uYW1lPgogICAgICA8ZmxhZ3M+NjYxNzg8L2ZsYWdzPgogICAgICA8dmFsdWUgdHlwZT0iMiI+MTgzPC92YWx1ZT4KICAgICA8L0Jhc2ljRW50cnk+CiAgICA8L0Jhc2ljRW50cnk+CiAgICA8QmFzaWNFbnRyeT4KICAgICA8bmFtZT5Qb2ludDM8L25hbWU+CiAgICAgPGZsYWdzPjY1NjY2PC9mbGFncz4KICAgICA8QmFzaWNFbnRyeT4KICAgICAgPG5hbWU+WDwvbmFtZT4KICAgICAgPGZsYWdzPjY2MTc4PC9mbGFncz4KICAgICAgPHZhbHVlIHR5cGU9IjIiPjIyODwvdmFsdWU+CiAgICAgPC9CYXNpY0VudHJ5PgogICAgIDxCYXNpY0VudHJ5PgogICAgICA8bmFtZT5ZPC9uYW1lPgogICAgICA8ZmxhZ3M+NjYxNzg8L2ZsYWdzPgogICAgICA8dmFsdWUgdHlwZT0iMiI+MTgzPC92YWx1ZT4KICAgICA8L0Jhc2ljRW50cnk+CiAgICA8L0Jhc2ljRW50cnk+CiAgIDwvQmFzaWNFbnRyeT4KICAgPEJhc2ljRW50cnk+CiAgICA8bmFtZT5UZXh0UG9pbnRzPC9uYW1lPgogICAgPGZsYWdzPjY1NjY2PC9mbGFncz4KICAgIDxCYXNpY0VudHJ5PgogICAgIDxuYW1lPlBvaW50MDwvbmFtZT4KICAgICA8ZmxhZ3M+NjU2NjY8L2ZsYWdzPgogICAgIDxCYXNpY0VudHJ5PgogICAgICA8bmFtZT5YPC9uYW1lPgogICAgICA8ZmxhZ3M+NjYxNzg8L2ZsYWdzPgogICAgICA8dmFsdWUgdHlwZT0iMiI+NDI8L3ZhbHVlPgogICAgIDwvQmFzaWNFbnRyeT4KICAgICA8QmFzaWNFbnRyeT4KICAgICAgPG5hbWU+WTwvbmFtZT4KICAgICAgPGZsYWdzPjY2MTc4PC9mbGFncz4KICAgICAgPHZhbHVlIHR5cGU9IjIiPjIxNDwvdmFsdWU+CiAgICAgPC9CYXNpY0VudHJ5PgogICAgIDxCYXNpY0VudHJ5PgogICAgICA8bmFtZT5UZXh0PC9uYW1lPgogICAgICA8ZmxhZ3M+NjY0MzQ8L2ZsYWdzPgogICAgICA8dmFsdWUgdHlwZT0iMyI+PC92YWx1ZT4KICAgICA8L0Jhc2ljRW50cnk+CiAgICA8L0Jhc2ljRW50cnk+CiAgIDwvQmFzaWNFbnRyeT4KICA8L0Jhc2ljRW50cnk+CiAgPEJhc2ljRW50cnk+CiAgIDxuYW1lPjk2PC9uYW1lPgogICA8ZmxhZ3M+NjU2NjY8L2ZsYWdzPgogICA8QmFzaWNFbnRyeT4KICAgIDxuYW1lPlVzZXJkZWZOYW1lPC9uYW1lPgogICAgPGZsYWdzPjY2NDM0PC9mbGFncz4KICAgIDx2YWx1ZSB0eXBlPSIzIj48L3ZhbHVlPgogICA8L0Jhc2ljRW50cnk+CiAgIDxCYXNpY0VudHJ5PgogICAgPG5hbWU+VHlwZTwvbmFtZT4KICAgIDxmbGFncz42NjE3ODwvZmxhZ3M+CiAgICA8dmFsdWUgdHlwZT0iMiI+MzwvdmFsdWU+CiAgIDwvQmFzaWNFbnRyeT4KICAgPEJhc2ljRW50cnk+CiAgICA8bmFtZT5GZWF0dXJlczwvbmFtZT4KICAgIDxmbGFncz42NjQzNDwvZmxhZ3M+CiAgICA8dmFsdWUgdHlwZT0iMyI+QjEtQQpTU0MtSDwvdmFsdWU+CiAgIDwvQmFzaWNFbnRyeT4KICAgPEJhc2ljRW50cnk+CiAgICA8bmFtZT5Hcm91cDwvbmFtZT4KICAgIDxmbGFncz42NjE3ODwvZmxhZ3M+CiAgICA8dmFsdWUgdHlwZT0iMiI+MDwvdmFsdWU+CiAgIDwvQmFzaWNFbnRyeT4KICAgPEJhc2ljRW50cnk+CiAgICA8bmFtZT5Db2xvcjwvbmFtZT4KICAgIDxmbGFncz42NjQzNDwvZmxhZ3M+CiAgICA8dmFsdWUgdHlwZT0iMyI+IzAwZmZmZjwvdmFsdWU+CiAgIDwvQmFzaWNFbnRyeT4KICAgPEJhc2ljRW50cnk+CiAgICA8bmFtZT5Jc05vdDwvbmFtZT4KICAgIDxmbGFncz42NTkyMjwvZmxhZ3M+CiAgICA8dmFsdWUgdHlwZT0iMSI+MDwvdmFsdWU+CiAgIDwvQmFzaWNFbnRyeT4KICAgPEJhc2ljRW50cnk+CiAgICA8bmFtZT5Qb2ludHM8L25hbWU+CiAgICA8ZmxhZ3M+NjU2NjY8L2ZsYWdzPgogICAgPEJhc2ljRW50cnk+CiAgICAgPG5hbWU+UG9pbnQwPC9uYW1lPgogICAgIDxmbGFncz42NTY2NjwvZmxhZ3M+CiAgICAgPEJhc2ljRW50cnk+CiAgICAgIDxuYW1lPlg8L25hbWU+CiAgICAgIDxmbGFncz42NjE3ODwvZmxhZ3M+CiAgICAgIDx2YWx1ZSB0eXBlPSIyIj4zMDk8L3ZhbHVlPgogICAgIDwvQmFzaWNFbnRyeT4KICAgICA8QmFzaWNFbnRyeT4KICAgICAgPG5hbWU+WTwvbmFtZT4KICAgICAgPGZsYWdzPjY2MTc4PC9mbGFncz4KICAgICAgPHZhbHVlIHR5cGU9IjIiPjM1MjwvdmFsdWU+CiAgICAgPC9CYXNpY0VudHJ5PgogICAgPC9CYXNpY0VudHJ5PgogICAgPEJhc2ljRW50cnk+CiAgICAgPG5hbWU+UG9pbnQxPC9uYW1lPgogICAgIDxmbGFncz42NTY2NjwvZmxhZ3M+CiAgICAgPEJhc2ljRW50cnk+CiAgICAgIDxuYW1lPlg8L25hbWU+CiAgICAgIDxmbGFncz42NjE3ODwvZmxhZ3M+CiAgICAgIDx2YWx1ZSB0eXBlPSIyIj4zMDk8L3ZhbHVlPgogICAgIDwvQmFzaWNFbnRyeT4KICAgICA8QmFzaWNFbnRyeT4KICAgICAgPG5hbWU+WTwvbmFtZT4KICAgICAgPGZsYWdzPjY2MTc4PC9mbGFncz4KICAgICAgPHZhbHVlIHR5cGU9IjIiPjM1MjwvdmFsdWU+CiAgICAgPC9CYXNpY0VudHJ5PgogICAgPC9CYXNpY0VudHJ5PgogICAgPEJhc2ljRW50cnk+CiAgICAgPG5hbWU+UG9pbnQyPC9uYW1lPgogICAgIDxmbGFncz42NTY2NjwvZmxhZ3M+CiAgICAgPEJhc2ljRW50cnk+CiAgICAgIDxuYW1lPlg8L25hbWU+CiAgICAgIDxmbGFncz42NjE3ODwvZmxhZ3M+CiAgICAgIDx2YWx1ZSB0eXBlPSIyIj41MDY8L3ZhbHVlPgogICAgIDwvQmFzaWNFbnRyeT4KICAgICA8QmFzaWNFbnRyeT4KICAgICAgPG5hbWU+WTwvbmFtZT4KICAgICAgPGZsYWdzPjY2MTc4PC9mbGFncz4KICAgICAgPHZhbHVlIHR5cGU9IjIiPjUwNTwvdmFsdWU+CiAgICAgPC9CYXNpY0VudHJ5PgogICAgPC9CYXNpY0VudHJ5PgogICAgPEJhc2ljRW50cnk+CiAgICAgPG5hbWU+UG9pbnQzPC9uYW1lPgogICAgIDxmbGFncz42NTY2NjwvZmxhZ3M+CiAgICAgPEJhc2ljRW50cnk+CiAgICAgIDxuYW1lPlg8L25hbWU+CiAgICAgIDxmbGFncz42NjE3ODwvZmxhZ3M+CiAgICAgIDx2YWx1ZSB0eXBlPSIyIj41MDY8L3ZhbHVlPgogICAgIDwvQmFzaWNFbnRyeT4KICAgICA8QmFzaWNFbnRyeT4KICAgICAgPG5hbWU+WTwvbmFtZT4KICAgICAgPGZsYWdzPjY2MTc4PC9mbGFncz4KICAgICAgPHZhbHVlIHR5cGU9IjIiPjUwNTwvdmFsdWU+CiAgICAgPC9CYXNpY0VudHJ5PgogICAgPC9CYXNpY0VudHJ5PgogICA8L0Jhc2ljRW50cnk+CiAgIDxCYXNpY0VudHJ5PgogICAgPG5hbWU+VGV4dFBvaW50czwvbmFtZT4KICAgIDxmbGFncz42NTY2NjwvZmxhZ3M+CiAgICA8QmFzaWNFbnRyeT4KICAgICA8bmFtZT5Qb2ludDA8L25hbWU+CiAgICAgPGZsYWdzPjY1NjY2PC9mbGFncz4KICAgICA8QmFzaWNFbnRyeT4KICAgICAgPG5hbWU+WDwvbmFtZT4KICAgICAgPGZsYWdzPjY2MTc4PC9mbGFncz4KICAgICAgPHZhbHVlIHR5cGU9IjIiPjMwNTwvdmFsdWU+CiAgICAgPC9CYXNpY0VudHJ5PgogICAgIDxCYXNpY0VudHJ5PgogICAgICA8bmFtZT5ZPC9uYW1lPgogICAgICA8ZmxhZ3M+NjYxNzg8L2ZsYWdzPgogICAgICA8dmFsdWUgdHlwZT0iMiI+OTY8L3ZhbHVlPgogICAgIDwvQmFzaWNFbnRyeT4KICAgICA8QmFzaWNFbnRyeT4KICAgICAgPG5hbWU+VGV4dDwvbmFtZT4KICAgICAgPGZsYWdzPjY2NDM0PC9mbGFncz4KICAgICAgPHZhbHVlIHR5cGU9IjMiPjwvdmFsdWU+CiAgICAgPC9CYXNpY0VudHJ5PgogICAgPC9CYXNpY0VudHJ5PgogICA8L0Jhc2ljRW50cnk+CiAgPC9CYXNpY0VudHJ5PgogIDxCYXNpY0VudHJ5PgogICA8bmFtZT45NzwvbmFtZT4KICAgPGZsYWdzPjY1NjY2PC9mbGFncz4KICAgPEJhc2ljRW50cnk+CiAgICA8bmFtZT5Vc2VyZGVmTmFtZTwvbmFtZT4KICAgIDxmbGFncz42NjQzNDwvZmxhZ3M+CiAgICA8dmFsdWUgdHlwZT0iMyI+PC92YWx1ZT4KICAgPC9CYXNpY0VudHJ5PgogICA8QmFzaWNFbnRyeT4KICAgIDxuYW1lPlR5cGU8L25hbWU+CiAgICA8ZmxhZ3M+NjYxNzg8L2ZsYWdzPgogICAgPHZhbHVlIHR5cGU9IjIiPjQ8L3ZhbHVlPgogICA8L0Jhc2ljRW50cnk+CiAgIDxCYXNpY0VudHJ5PgogICAgPG5hbWU+RmVhdHVyZXM8L25hbWU+CiAgICA8ZmxhZ3M+NjY0MzQ8L2ZsYWdzPgogICAgPHZhbHVlIHR5cGU9IjMiPlkzLUEKWTEtQTwvdmFsdWU+CiAgIDwvQmFzaWNFbnRyeT4KICAgPEJhc2ljRW50cnk+CiAgICA8bmFtZT5Hcm91cDwvbmFtZT4KICAgIDxmbGFncz42NjE3ODwvZmxhZ3M+CiAgICA8dmFsdWUgdHlwZT0iMiI+MDwvdmFsdWU+CiAgIDwvQmFzaWNFbnRyeT4KICAgPEJhc2ljRW50cnk+CiAgICA8bmFtZT5Db2xvcjwvbmFtZT4KICAgIDxmbGFncz42NjQzNDwvZmxhZ3M+CiAgICA8dmFsdWUgdHlwZT0iMyI+I2ZmMDBmZjwvdmFsdWU+CiAgIDwvQmFzaWNFbnRyeT4KICAgPEJhc2ljRW50cnk+CiAgICA8bmFtZT5Jc05vdDwvbmFtZT4KICAgIDxmbGFncz42NTkyMjwvZmxhZ3M+CiAgICA8dmFsdWUgdHlwZT0iMSI+MDwvdmFsdWU+CiAgIDwvQmFzaWNFbnRyeT4KICAgPEJhc2ljRW50cnk+CiAgICA8bmFtZT5Qb2ludHM8L25hbWU+CiAgICA8ZmxhZ3M+NjU2NjY8L2ZsYWdzPgogICAgPEJhc2ljRW50cnk+CiAgICAgPG5hbWU+UG9pbnQwPC9uYW1lPgogICAgIDxmbGFncz42NTY2NjwvZmxhZ3M+CiAgICAgPEJhc2ljRW50cnk+CiAgICAgIDxuYW1lPlg8L25hbWU+CiAgICAgIDxmbGFncz42NjE3ODwvZmxhZ3M+CiAgICAgIDx2YWx1ZSB0eXBlPSIyIj4wPC92YWx1ZT4KICAgICA8L0Jhc2ljRW50cnk+CiAgICAgPEJhc2ljRW50cnk+CiAgICAgIDxuYW1lPlk8L25hbWU+CiAgICAgIDxmbGFncz42NjE3ODwvZmxhZ3M+CiAgICAgIDx2YWx1ZSB0eXBlPSIyIj4xOTY8L3ZhbHVlPgogICAgIDwvQmFzaWNFbnRyeT4KICAgIDwvQmFzaWNFbnRyeT4KICAgIDxCYXNpY0VudHJ5PgogICAgIDxuYW1lPlBvaW50MTwvbmFtZT4KICAgICA8ZmxhZ3M+NjU2NjY8L2ZsYWdzPgogICAgIDxCYXNpY0VudHJ5PgogICAgICA8bmFtZT5YPC9uYW1lPgogICAgICA8ZmxhZ3M+NjYxNzg8L2ZsYWdzPgogICAgICA8dmFsdWUgdHlwZT0iMiI+NTEyPC92YWx1ZT4KICAgICA8L0Jhc2ljRW50cnk+CiAgICAgPEJhc2ljRW50cnk+CiAgICAgIDxuYW1lPlk8L25hbWU+CiAgICAgIDxmbGFncz42NjE3ODwvZmxhZ3M+CiAgICAgIDx2YWx1ZSB0eXBlPSIyIj4xOTY8L3ZhbHVlPgogICAgIDwvQmFzaWNFbnRyeT4KICAgIDwvQmFzaWNFbnRyeT4KICAgIDxCYXNpY0VudHJ5PgogICAgIDxuYW1lPlBvaW50MjwvbmFtZT4KICAgICA8ZmxhZ3M+NjU2NjY8L2ZsYWdzPgogICAgIDxCYXNpY0VudHJ5PgogICAgICA8bmFtZT5YPC9uYW1lPgogICAgICA8ZmxhZ3M+NjYxNzg8L2ZsYWdzPgogICAgICA8dmFsdWUgdHlwZT0iMiI+ODg8L3ZhbHVlPgogICAgIDwvQmFzaWNFbnRyeT4KICAgICA8QmFzaWNFbnRyeT4KICAgICAgPG5hbWU+WTwvbmFtZT4KICAgICAgPGZsYWdzPjY2MTc4PC9mbGFncz4KICAgICAgPHZhbHVlIHR5cGU9IjIiPjA8L3ZhbHVlPgogICAgIDwvQmFzaWNFbnRyeT4KICAgIDwvQmFzaWNFbnRyeT4KICAgIDxCYXNpY0VudHJ5PgogICAgIDxuYW1lPlBvaW50MzwvbmFtZT4KICAgICA8ZmxhZ3M+NjU2NjY8L2ZsYWdzPgogICAgIDxCYXNpY0VudHJ5PgogICAgICA8bmFtZT5YPC9uYW1lPgogICAgICA8ZmxhZ3M+NjYxNzg8L2ZsYWdzPgogICAgICA8dmFsdWUgdHlwZT0iMiI+ODg8L3ZhbHVlPgogICAgIDwvQmFzaWNFbnRyeT4KICAgICA8QmFzaWNFbnRyeT4KICAgICAgPG5hbWU+WTwvbmFtZT4KICAgICAgPGZsYWdzPjY2MTc4PC9mbGFncz4KICAgICAgPHZhbHVlIHR5cGU9IjIiPjUxMjwvdmFsdWU+CiAgICAgPC9CYXNpY0VudHJ5PgogICAgPC9CYXNpY0VudHJ5PgogICA8L0Jhc2ljRW50cnk+CiAgIDxCYXNpY0VudHJ5PgogICAgPG5hbWU+VGV4dFBvaW50czwvbmFtZT4KICAgIDxmbGFncz42NTY2NjwvZmxhZ3M+CiAgICA8QmFzaWNFbnRyeT4KICAgICA8bmFtZT5Qb2ludDA8L25hbWU+CiAgICAgPGZsYWdzPjY1NjY2PC9mbGFncz4KICAgICA8QmFzaWNFbnRyeT4KICAgICAgPG5hbWU+WDwvbmFtZT4KICAgICAgPGZsYWdzPjY2MTc4PC9mbGFncz4KICAgICAgPHZhbHVlIHR5cGU9IjIiPi0xMDA8L3ZhbHVlPgogICAgIDwvQmFzaWNFbnRyeT4KICAgICA8QmFzaWNFbnRyeT4KICAgICAgPG5hbWU+WTwvbmFtZT4KICAgICAgPGZsYWdzPjY2MTc4PC9mbGFncz4KICAgICAgPHZhbHVlIHR5cGU9IjIiPjM1NTwvdmFsdWU+CiAgICAgPC9CYXNpY0VudHJ5PgogICAgIDxCYXNpY0VudHJ5PgogICAgICA8bmFtZT5UZXh0PC9uYW1lPgogICAgICA8ZmxhZ3M+NjY0MzQ8L2ZsYWdzPgogICAgICA8dmFsdWUgdHlwZT0iMyI+PC92YWx1ZT4KICAgICA8L0Jhc2ljRW50cnk+CiAgICA8L0Jhc2ljRW50cnk+CiAgICA8QmFzaWNFbnRyeT4KICAgICA8bmFtZT5Qb2ludDE8L25hbWU+CiAgICAgPGZsYWdzPjY1NjY2PC9mbGFncz4KICAgICA8QmFzaWNFbnRyeT4KICAgICAgPG5hbWU+WDwvbmFtZT4KICAgICAgPGZsYWdzPjY2MTc4PC9mbGFncz4KICAgICAgPHZhbHVlIHR5cGU9IjIiPi00ODwvdmFsdWU+CiAgICAgPC9CYXNpY0VudHJ5PgogICAgIDxCYXNpY0VudHJ5PgogICAgICA8bmFtZT5ZPC9uYW1lPgogICAgICA8ZmxhZ3M+NjYxNzg8L2ZsYWdzPgogICAgICA8dmFsdWUgdHlwZT0iMiI+MDwvdmFsdWU+CiAgICAgPC9CYXNpY0VudHJ5PgogICAgIDxCYXNpY0VudHJ5PgogICAgICA8bmFtZT5UZXh0PC9uYW1lPgogICAgICA8ZmxhZ3M+NjY0MzQ8L2ZsYWdzPgogICAgICA8dmFsdWUgdHlwZT0iMyI+PC92YWx1ZT4KICAgICA8L0Jhc2ljRW50cnk+CiAgICA8L0Jhc2ljRW50cnk+CiAgICA8QmFzaWNFbnRyeT4KICAgICA8bmFtZT5Qb2ludDI8L25hbWU+CiAgICAgPGZsYWdzPjY1NjY2PC9mbGFncz4KICAgICA8QmFzaWNFbnRyeT4KICAgICAgPG5hbWU+WDwvbmFtZT4KICAgICAgPGZsYWdzPjY2MTc4PC9mbGFncz4KICAgICAgPHZhbHVlIHR5cGU9IjIiPjE3ODwvdmFsdWU+CiAgICAgPC9CYXNpY0VudHJ5PgogICAgIDxCYXNpY0VudHJ5PgogICAgICA8bmFtZT5ZPC9uYW1lPgogICAgICA8ZmxhZ3M+NjYxNzg8L2ZsYWdzPgogICAgICA8dmFsdWUgdHlwZT0iMiI+MTc8L3ZhbHVlPgogICAgIDwvQmFzaWNFbnRyeT4KICAgICA8QmFzaWNFbnRyeT4KICAgICAgPG5hbWU+VGV4dDwvbmFtZT4KICAgICAgPGZsYWdzPjY2NDM0PC9mbGFncz4KICAgICAgPHZhbHVlIHR5cGU9IjMiPjwvdmFsdWU+CiAgICAgPC9CYXNpY0VudHJ5PgogICAgPC9CYXNpY0VudHJ5PgogICAgPEJhc2ljRW50cnk+CiAgICAgPG5hbWU+UG9pbnQzPC9uYW1lPgogICAgIDxmbGFncz42NTY2NjwvZmxhZ3M+CiAgICAgPEJhc2ljRW50cnk+CiAgICAgIDxuYW1lPlg8L25hbWU+CiAgICAgIDxmbGFncz42NjE3ODwvZmxhZ3M+CiAgICAgIDx2YWx1ZSB0eXBlPSIyIj4yNDc8L3ZhbHVlPgogICAgIDwvQmFzaWNFbnRyeT4KICAgICA8QmFzaWNFbnRyeT4KICAgICAgPG5hbWU+WTwvbmFtZT4KICAgICAgPGZsYWdzPjY2MTc4PC9mbGFncz4KICAgICAgPHZhbHVlIHR5cGU9IjIiPjM5NzwvdmFsdWU+CiAgICAgPC9CYXNpY0VudHJ5PgogICAgIDxCYXNpY0VudHJ5PgogICAgICA8bmFtZT5UZXh0PC9uYW1lPgogICAgICA8ZmxhZ3M+NjY0MzQ8L2ZsYWdzPgogICAgICA8dmFsdWUgdHlwZT0iMyI+PC92YWx1ZT4KICAgICA8L0Jhc2ljRW50cnk+CiAgICA8L0Jhc2ljRW50cnk+CiAgIDwvQmFzaWNFbnRyeT4KICA8L0Jhc2ljRW50cnk+CiA8L0Jhc2ljRW50cnk+CiA8QmFzaWNFbnRyeT4KICA8bmFtZT5GaWxlVHlwZTwvbmFtZT4KICA8ZmxhZ3M+NjY0MzQ8L2ZsYWdzPgogIDx2YWx1ZSB0eXBlPSIzIj5BbmFseXNpczwvdmFsdWU+CiA8L0Jhc2ljRW50cnk+CiA8QmFzaWNFbnRyeT4KICA8bmFtZT5DaGVja3N1bTwvbmFtZT4KICA8ZmxhZ3M+NjY0MzQ8L2ZsYWdzPgogIDx2YWx1ZSB0eXBlPSIzIj5iOTFkZWM5NmRmM2E3ODE4NTQzYTk0ZDM2YjQxMzFkYzwvdmFsdWU+CiA8L0Jhc2ljRW50cnk+CjwvQmFzaWNFbnRyeT4K/@MB_EXPERIMENT/0
PEJhc2ljRW50cnk+CiA8bmFtZT5Tb2Z0d2FyZTwvbmFtZT4KIDxmbGFncz4yNjIxNDY8L2ZsYWdzPgogPEJhc2ljRW50cnk+CiAgPG5hbWU+Q29uZmlnVmVyc2lvbjwvbmFtZT4KICA8ZmxhZ3M+MjYzMDQyPC9mbGFncz4KICA8dmFsdWUgdHlwZT0iMyI+MC40LjI1PC92YWx1ZT4KIDwvQmFzaWNFbnRyeT4KIDxCYXNpY0VudHJ5PgogIDxuYW1lPlZhbGlkaXR5S2V5PC9uYW1lPgogIDxmbGFncz4yNjM4MTA8L2ZsYWdzPgogIDx2YWx1ZSB0eXBlPSI2IiBzaXplPSIxMTYiPgpaQUExQURVQU5BQmxBR1VBWlFBNEFEWUFZZ0E1QURBQU9RQmpBR0VBT1FCZkFEQUFNQUF3QURBQVh3QXlBQzRBCk1RQXhBQzRBTVFBM0FERUFNUUF1QURFQU9BQXdBRFVBT0FCeUFHTUFYd0JOQUdFQVl3QnpBRkVBZFFCaEFHNEEKZEFCZkFESUFNQUF4QURjQU1BQXpBRElBT0FBPTwvdmFsdWU+CiA8L0Jhc2ljRW50cnk+CiA8QmFzaWNFbnRyeT4KICA8bmFtZT5FeHBlcmltZW50PC9uYW1lPgogIDxmbGFncz4yNjIyNzQ8L2ZsYWdzPgogIDxCYXNpY0VudHJ5PgogICA8bmFtZT5SYWNrPC9uYW1lPgogICA8ZmxhZ3M+MjYzMDQyPC9mbGFncz4KICAgPHZhbHVlIHR5cGU9IjMiPlNpbmdsZSB0dWJlIHJhY2s8L3ZhbHVlPgogIDwvQmFzaWNFbnRyeT4KICA8QmFzaWNFbnRyeT4KICAgPG5hbWU+UmFja0lzU2VsZWN0YWJsZTwvbmFtZT4KICAgPGZsYWdzPjI2MjUzMDwvZmxhZ3M+CiAgIDx2YWx1ZSB0eXBlPSIxIj4xPC92YWx1ZT4KICA8L0Jhc2ljRW50cnk+CiAgPEJhc2ljRW50cnk+CiAgIDxuYW1lPkN1cnJlbnQ8L25hbWU+CiAgIDxmbGFncz4yNjI3ODY8L2ZsYWdzPgogICA8dmFsdWUgdHlwZT0iMiI+MDwvdmFsdWU+CiAgPC9CYXNpY0VudHJ5PgogIDxCYXNpY0VudHJ5PgogICA8bmFtZT5GaWxlSWQ8L25hbWU+CiAgIDxmbGFncz4yNjI3ODY8L2ZsYWdzPgogICA8dmFsdWUgdHlwZT0iMiI+MTwvdmFsdWU+CiAgPC9CYXNpY0VudHJ5PgogIDxCYXNpY0VudHJ5PgogICA8bmFtZT5GaWxlQmFzZTwvbmFtZT4KICAgPGZsYWdzPjI2MzA0MjwvZmxhZ3M+CiAgIDx2YWx1ZSB0eXBlPSIzIj4yMDE5LTExLTE0LSVTYW1wbGVJRCUtJURlc2NyaXB0aTwvdmFsdWU+CiAgPC9CYXNpY0VudHJ5PgogIDxCYXNpY0VudHJ5PgogICA8bmFtZT5GaWxlSXNDdXN0b208L25hbWU+CiAgIDxmbGFncz4yNjI1MzA8L2ZsYWdzPgogICA8dmFsdWUgdHlwZT0iMSI+MDwvdmFsdWU+CiAgPC9CYXNpY0VudHJ5PgogIDxCYXNpY0VudHJ5PgogICA8bmFtZT5Qcm9qZWN0PC9uYW1lPgogICA8ZmxhZ3M+MjYzMDQyPC9mbGFncz4KICAgPHZhbHVlIHR5cGU9IjMiPjwvdmFsdWU+CiAgPC9CYXNpY0VudHJ5PgogIDxCYXNpY0VudHJ5PgogICA8bmFtZT5SYWNrUHJvY2Vzc2luZ09yZGVyPC9uYW1lPgogICA8ZmxhZ3M+MjYyNzg2PC9mbGFncz4KICAgPHZhbHVlIHR5cGU9IjIiPjA8L3ZhbHVlPgogIDwvQmFzaWNFbnRyeT4KICA8QmFzaWNFbnRyeT4KICAgPG5hbWU+UmVhZ2VudHM8L25hbWU+CiAgIDxmbGFncz4yNjIyNzQ8L2ZsYWdzPgogICA8QmFzaWNFbnRyeT4KICAgIDxuYW1lPlIxPC9uYW1lPgogICAgPGZsYWdzPjI2MjI3NDwvZmxhZ3M+CiAgICA8QmFzaWNFbnRyeT4KICAgICA8bmFtZT5FeHBpcmF0aW9uRGF0ZTwvbmFtZT4KICAgICA8ZmxhZ3M+MjYzMDQyPC9mbGFncz4KICAgICA8dmFsdWUgdHlwZT0iMyI+PC92YWx1ZT4KICAgIDwvQmFzaWNFbnRyeT4KICAgIDxCYXNpY0VudHJ5PgogICAgIDxuYW1lPkxvdE51bWJlcjwvbmFtZT4KICAgICA8ZmxhZ3M+MjYzMDQyPC9mbGFncz4KICAgICA8dmFsdWUgdHlwZT0iMyI+PC92YWx1ZT4KICAgIDwvQmFzaWNFbnRyeT4KICAgIDxCYXNpY0VudHJ5PgogICAgIDxuYW1lPlJlYWdlbnQ8L25hbWU+CiAgICAgPGZsYWdzPjI2MzA0MjwvZmxhZ3M+CiAgICAgPHZhbHVlIHR5cGU9IjMiPjwvdmFsdWU+CiAgICA8L0Jhc2ljRW50cnk+CiAgICA8QmFzaWNFbnRyeT4KICAgICA8bmFtZT5DYXRlZ29yeTwvbmFtZT4KICAgICA8ZmxhZ3M+MjYzMDQyPC9mbGFncz4KICAgICA8dmFsdWUgdHlwZT0iMyI+PC92YWx1ZT4KICAgIDwvQmFzaWNFbnRyeT4KICAgIDxCYXNpY0VudHJ5PgogICAgIDxuYW1lPkFjdGl2ZTwvbmFtZT4KICAgICA8ZmxhZ3M+MjYyNTMwPC9mbGFncz4KICAgICA8dmFsdWUgdHlwZT0iMSI+MDwvdmFsdWU+CiAgICA8L0Jhc2ljRW50cnk+CiAgICA8QmFzaWNFbnRyeT4KICAgICA8bmFtZT5UaW1lPC9uYW1lPgogICAgIDxmbGFncz4yNjI3ODY8L2ZsYWdzPgogICAgIDx2YWx1ZSB0eXBlPSIyIj4wPC92YWx1ZT4KICAgIDwvQmFzaWNFbnRyeT4KICAgIDxCYXNpY0VudHJ5PgogICAgIDxuYW1lPlRpdGVyPC9uYW1lPgogICAgIDxmbGFncz4yNjI3ODY8L2ZsYWdzPgogICAgIDx2YWx1ZSB0eXBlPSIyIj4wPC92YWx1ZT4KICAgIDwvQmFzaWNFbnRyeT4KICAgIDxCYXNpY0VudHJ5PgogICAgIDxuYW1lPlBhcmFsbGVsPC9uYW1lPgogICAgIDxmbGFncz4yNjI3ODY8L2ZsYWdzPgogICAgIDx2YWx1ZSB0eXBlPSIyIj4wPC92YWx1ZT4KICAgIDwvQmFzaWNFbnRyeT4KICAgIDxCYXNpY0VudHJ5PgogICAgIDxuYW1lPlByaW9yaXR5PC9uYW1lPgogICAgIDxmbGFncz4yNjI3ODY8L2ZsYWdzPgogICAgIDx2YWx1ZSB0eXBlPSIyIj4wPC92YWx1ZT4KICAgIDwvQmFzaWNFbnRyeT4KICAgIDxCYXNpY0VudHJ5PgogICAgIDxuYW1lPk1pblZvbHVtZTwvbmFtZT4KICAgICA8ZmxhZ3M+MjYyNzg2PC9mbGFncz4KICAgICA8dmFsdWUgdHlwZT0iMiI+MDwvdmFsdWU+CiAgICA8L0Jhc2ljRW50cnk+CiAgICA8QmFzaWNFbnRyeT4KICAgICA8bmFtZT5WaXNpYmxlPC9uYW1lPgogICAgIDxmbGFncz4yNjI3ODY8L2ZsYWdzPgogICAgIDx2YWx1ZSB0eXBlPSIyIj4zPC92YWx1ZT4KICAgIDwvQmFzaWNFbnRyeT4KICAgPC9CYXNpY0VudHJ5PgogICA8QmFzaWNFbnRyeT4KICAgIDxuYW1lPlIyPC9uYW1lPgogICAgPGZsYWdzPjI2MjI3NDwvZmxhZ3M+CiAgICA8QmFzaWNFbnRyeT4KICAgICA8bmFtZT5FeHBpcmF0aW9uRGF0ZTwvbmFtZT4KICAgICA8ZmxhZ3M+MjYzMDQyPC9mbGFncz4KICAgICA8dmFsdWUgdHlwZT0iMyI+PC92YWx1ZT4KICAgIDwvQmFzaWNFbnRyeT4KICAgIDxCYXNpY0VudHJ5PgogICAgIDxuYW1lPkxvdE51bWJlcjwvbmFtZT4KICAgICA8ZmxhZ3M+MjYzMDQyPC9mbGFncz4KICAgICA8dmFsdWUgdHlwZT0iMyI+PC92YWx1ZT4KICAgIDwvQmFzaWNFbnRyeT4KICAgIDxCYXNpY0VudHJ5PgogICAgIDxuYW1lPlJlYWdlbnQ8L25hbWU+CiAgICAgPGZsYWdzPjI2MzA0MjwvZmxhZ3M+CiAgICAgPHZhbHVlIHR5cGU9IjMiPjwvdmFsdWU+CiAgICA8L0Jhc2ljRW50cnk+CiAgICA8QmFzaWNFbnRyeT4KICAgICA8bmFtZT5DYXRlZ29yeTwvbmFtZT4KICAgICA8ZmxhZ3M+MjYzMDQyPC9mbGFncz4KICAgICA8dmFsdWUgdHlwZT0iMyI+PC92YWx1ZT4KICAgIDwvQmFzaWNFbnRyeT4KICAgIDxCYXNpY0VudHJ5PgogICAgIDxuYW1lPkFjdGl2ZTwvbmFtZT4KICAgICA8ZmxhZ3M+MjYyNTMwPC9mbGFncz4KICAgICA8dmFsdWUgdHlwZT0iMSI+MDwvdmFsdWU+CiAgICA8L0Jhc2ljRW50cnk+CiAgICA8QmFzaWNFbnRyeT4KICAgICA8bmFtZT5UaW1lPC9uYW1lPgogICAgIDxmbGFncz4yNjI3ODY8L2ZsYWdzPgogICAgIDx2YWx1ZSB0eXBlPSIyIj4wPC92YWx1ZT4KICAgIDwvQmFzaWNFbnRyeT4KICAgIDxCYXNpY0VudHJ5PgogICAgIDxuYW1lPlRpdGVyPC9uYW1lPgogICAgIDxmbGFncz4yNjI3ODY8L2ZsYWdzPgogICAgIDx2YWx1ZSB0eXBlPSIyIj4wPC92YWx1ZT4KICAgIDwvQmFzaWNFbnRyeT4KICAgIDxCYXNpY0VudHJ5PgogICAgIDxuYW1lPlBhcmFsbGVsPC9uYW1lPgogICAgIDxmbGFncz4yNjI3ODY8L2ZsYWdzPgogICAgIDx2YWx1ZSB0eXBlPSIyIj4wPC92YWx1ZT4KICAgIDwvQmFzaWNFbnRyeT4KICAgIDxCYXNpY0VudHJ5PgogICAgIDxuYW1lPlByaW9yaXR5PC9uYW1lPgogICAgIDxmbGFncz4yNjI3ODY8L2ZsYWdzPgogICAgIDx2YWx1ZSB0eXBlPSIyIj4wPC92YWx1ZT4KICAgIDwvQmFzaWNFbnRyeT4KICAgIDxCYXNpY0VudHJ5PgogICAgIDxuYW1lPk1pblZvbHVtZTwvbmFtZT4KICAgICA8ZmxhZ3M+MjYyNzg2PC9mbGFncz4KICAgICA8dmFsdWUgdHlwZT0iMiI+MDwvdmFsdWU+CiAgICA8L0Jhc2ljRW50cnk+CiAgICA8QmFzaWNFbnRyeT4KICAgICA8bmFtZT5WaXNpYmxlPC9uYW1lPgogICAgIDxmbGFncz4yNjI3ODY8L2ZsYWdzPgogICAgIDx2YWx1ZSB0eXBlPSIyIj4zPC92YWx1ZT4KICAgIDwvQmFzaWNFbnRyeT4KICAgPC9CYXNpY0VudHJ5PgogICA8QmFzaWNFbnRyeT4KICAgIDxuYW1lPlIzPC9uYW1lPgogICAgPGZsYWdzPjI2MjI3NDwvZmxhZ3M+CiAgICA8QmFzaWNFbnRyeT4KICAgICA8bmFtZT5FeHBpcmF0aW9uRGF0ZTwvbmFtZT4KICAgICA8ZmxhZ3M+MjYzMDQyPC9mbGFncz4KICAgICA8dmFsdWUgdHlwZT0iMyI+PC92YWx1ZT4KICAgIDwvQmFzaWNFbnRyeT4KICAgIDxCYXNpY0VudHJ5PgogICAgIDxuYW1lPkxvdE51bWJlcjwvbmFtZT4KICAgICA8ZmxhZ3M+MjYzMDQyPC9mbGFncz4KICAgICA8dmFsdWUgdHlwZT0iMyI+PC92YWx1ZT4KICAgIDwvQmFzaWNFbnRyeT4KICAgIDxCYXNpY0VudHJ5PgogICAgIDxuYW1lPlJlYWdlbnQ8L25hbWU+CiAgICAgPGZsYWdzPjI2MzA0MjwvZmxhZ3M+CiAgICAgPHZhbHVlIHR5cGU9IjMiPjwvdmFsdWU+CiAgICA8L0Jhc2ljRW50cnk+CiAgICA8QmFzaWNFbnRyeT4KICAgICA8bmFtZT5DYXRlZ29yeTwvbmFtZT4KICAgICA8ZmxhZ3M+MjYzMDQyPC9mbGFncz4KICAgICA8dmFsdWUgdHlwZT0iMyI+PC92YWx1ZT4KICAgIDwvQmFzaWNFbnRyeT4KICAgIDxCYXNpY0VudHJ5PgogICAgIDxuYW1lPkFjdGl2ZTwvbmFtZT4KICAgICA8ZmxhZ3M+MjYyNTMwPC9mbGFncz4KICAgICA8dmFsdWUgdHlwZT0iMSI+MDwvdmFsdWU+CiAgICA8L0Jhc2ljRW50cnk+CiAgICA8QmFzaWNFbnRyeT4KICAgICA8bmFtZT5UaW1lPC9uYW1lPgogICAgIDxmbGFncz4yNjI3ODY8L2ZsYWdzPgogICAgIDx2YWx1ZSB0eXBlPSIyIj4wPC92YWx1ZT4KICAgIDwvQmFzaWNFbnRyeT4KICAgIDxCYXNpY0VudHJ5PgogICAgIDxuYW1lPlRpdGVyPC9uYW1lPgogICAgIDxmbGFncz4yNjI3ODY8L2ZsYWdzPgogICAgIDx2YWx1ZSB0eXBlPSIyIj4wPC92YWx1ZT4KICAgIDwvQmFzaWNFbnRyeT4KICAgIDxCYXNpY0VudHJ5PgogICAgIDxuYW1lPlBhcmFsbGVsPC9uYW1lPgogICAgIDxmbGFncz4yNjI3ODY8L2ZsYWdzPgogICAgIDx2YWx1ZSB0eXBlPSIyIj4wPC92YWx1ZT4KICAgIDwvQmFzaWNFbnRyeT4KICAgIDxCYXNpY0VudHJ5PgogICAgIDxuYW1lPlByaW9yaXR5PC9uYW1lPgogICAgIDxmbGFncz4yNjI3ODY8L2ZsYWdzPgogICAgIDx2YWx1ZSB0eXBlPSIyIj4wPC92YWx1ZT4KICAgIDwvQmFzaWNFbnRyeT4KICAgIDxCYXNpY0VudHJ5PgogICAgIDxuYW1lPk1pblZvbHVtZTwvbmFtZT4KICAgICA8ZmxhZ3M+MjYyNzg2PC9mbGFncz4KICAgICA8dmFsdWUgdHlwZT0iMiI+MDwvdmFsdWU+CiAgICA8L0Jhc2ljRW50cnk+CiAgICA8QmFzaWNFbnRyeT4KICAgICA8bmFtZT5WaXNpYmxlPC9uYW1lPgogICAgIDxmbGFncz4yNjI3ODY8L2ZsYWdzPgogICAgIDx2YWx1ZSB0eXBlPSIyIj4zPC92YWx1ZT4KICAgIDwvQmFzaWNFbnRyeT4KICAgPC9CYXNpY0VudHJ5PgogICA8QmFzaWNFbnRyeT4KICAgIDxuYW1lPlI0PC9uYW1lPgogICAgPGZsYWdzPjI2MjI3NDwvZmxhZ3M+CiAgICA8QmFzaWNFbnRyeT4KICAgICA8bmFtZT5FeHBpcmF0aW9uRGF0ZTwvbmFtZT4KICAgICA8ZmxhZ3M+MjYzMDQyPC9mbGFncz4KICAgICA8dmFsdWUgdHlwZT0iMyI+PC92YWx1ZT4KICAgIDwvQmFzaWNFbnRyeT4KICAgIDxCYXNpY0VudHJ5PgogICAgIDxuYW1lPkxvdE51bWJlcjwvbmFtZT4KICAgICA8ZmxhZ3M+MjYzMDQyPC9mbGFncz4KICAgICA8dmFsdWUgdHlwZT0iMyI+PC92YWx1ZT4KICAgIDwvQmFzaWNFbnRyeT4KICAgIDxCYXNpY0VudHJ5PgogICAgIDxuYW1lPlJlYWdlbnQ8L25hbWU+CiAgICAgPGZsYWdzPjI2MzA0MjwvZmxhZ3M+CiAgICAgPHZhbHVlIHR5cGU9IjMiPjwvdmFsdWU+CiAgICA8L0Jhc2ljRW50cnk+CiAgICA8QmFzaWNFbnRyeT4KICAgICA8bmFtZT5DYXRlZ29yeTwvbmFtZT4KICAgICA8ZmxhZ3M+MjYzMDQyPC9mbGFncz4KICAgICA8dmFsdWUgdHlwZT0iMyI+PC92YWx1ZT4KICAgIDwvQmFzaWNFbnRyeT4KICAgIDxCYXNpY0VudHJ5PgogICAgIDxuYW1lPkFjdGl2ZTwvbmFtZT4KICAgICA8ZmxhZ3M+MjYyNTMwPC9mbGFncz4KICAgICA8dmFsdWUgdHlwZT0iMSI+MDwvdmFsdWU+CiAgICA8L0Jhc2ljRW50cnk+CiAgICA8QmFzaWNFbnRyeT4KICAgICA8bmFtZT5UaW1lPC9uYW1lPgogICAgIDxmbGFncz4yNjI3ODY8L2ZsYWdzPgogICAgIDx2YWx1ZSB0eXBlPSIyIj4wPC92YWx1ZT4KICAgIDwvQmFzaWNFbnRyeT4KICAgIDxCYXNpY0VudHJ5PgogICAgIDxuYW1lPlRpdGVyPC9uYW1lPgogICAgIDxmbGFncz4yNjI3ODY8L2ZsYWdzPgogICAgIDx2YWx1ZSB0eXBlPSIyIj4wPC92YWx1ZT4KICAgIDwvQmFzaWNFbnRyeT4KICAgIDxCYXNpY0VudHJ5PgogICAgIDxuYW1lPlBhcmFsbGVsPC9uYW1lPgogICAgIDxmbGFncz4yNjI3ODY8L2ZsYWdzPgogICAgIDx2YWx1ZSB0eXBlPSIyIj4wPC92YWx1ZT4KICAgIDwvQmFzaWNFbnRyeT4KICAgIDxCYXNpY0VudHJ5PgogICAgIDxuYW1lPlByaW9yaXR5PC9uYW1lPgogICAgIDxmbGFncz4yNjI3ODY8L2ZsYWdzPgogICAgIDx2YWx1ZSB0eXBlPSIyIj4wPC92YWx1ZT4KICAgIDwvQmFzaWNFbnRyeT4KICAgIDxCYXNpY0VudHJ5PgogICAgIDxuYW1lPk1pblZvbHVtZTwvbmFtZT4KICAgICA8ZmxhZ3M+MjYyNzg2PC9mbGFncz4KICAgICA8dmFsdWUgdHlwZT0iMiI+MDwvdmFsdWU+CiAgICA8L0Jhc2ljRW50cnk+CiAgICA8QmFzaWNFbnRyeT4KICAgICA8bmFtZT5WaXNpYmxlPC9uYW1lPgogICAgIDxmbGFncz4yNjI3ODY8L2ZsYWdzPgogICAgIDx2YWx1ZSB0eXBlPSIyIj4zPC92YWx1ZT4KICAgIDwvQmFzaWNFbnRyeT4KICAgPC9CYXNpY0VudHJ5PgogICA8QmFzaWNFbnRyeT4KICAgIDxuYW1lPlI1PC9uYW1lPgogICAgPGZsYWdzPjI2MjI3NDwvZmxhZ3M+CiAgICA8QmFzaWNFbnRyeT4KICAgICA8bmFtZT5FeHBpcmF0aW9uRGF0ZTwvbmFtZT4KICAgICA8ZmxhZ3M+MjYzMDQyPC9mbGFncz4KICAgICA8dmFsdWUgdHlwZT0iMyI+PC92YWx1ZT4KICAgIDwvQmFzaWNFbnRyeT4KICAgIDxCYXNpY0VudHJ5PgogICAgIDxuYW1lPkxvdE51bWJlcjwvbmFtZT4KICAgICA8ZmxhZ3M+MjYzMDQyPC9mbGFncz4KICAgICA8dmFsdWUgdHlwZT0iMyI+PC92YWx1ZT4KICAgIDwvQmFzaWNFbnRyeT4KICAgIDxCYXNpY0VudHJ5PgogICAgIDxuYW1lPlJlYWdlbnQ8L25hbWU+CiAgICAgPGZsYWdzPjI2MzA0MjwvZmxhZ3M+CiAgICAgPHZhbHVlIHR5cGU9IjMiPjwvdmFsdWU+CiAgICA8L0Jhc2ljRW50cnk+CiAgICA8QmFzaWNFbnRyeT4KICAgICA8bmFtZT5DYXRlZ29yeTwvbmFtZT4KICAgICA8ZmxhZ3M+MjYzMDQyPC9mbGFncz4KICAgICA8dmFsdWUgdHlwZT0iMyI+PC92YWx1ZT4KICAgIDwvQmFzaWNFbnRyeT4KICAgIDxCYXNpY0VudHJ5PgogICAgIDxuYW1lPkFjdGl2ZTwvbmFtZT4KICAgICA8ZmxhZ3M+MjYyNTMwPC9mbGFncz4KICAgICA8dmFsdWUgdHlwZT0iMSI+MDwvdmFsdWU+CiAgICA8L0Jhc2ljRW50cnk+CiAgICA8QmFzaWNFbnRyeT4KICAgICA8bmFtZT5UaW1lPC9uYW1lPgogICAgIDxmbGFncz4yNjI3ODY8L2ZsYWdzPgogICAgIDx2YWx1ZSB0eXBlPSIyIj4wPC92YWx1ZT4KICAgIDwvQmFzaWNFbnRyeT4KICAgIDxCYXNpY0VudHJ5PgogICAgIDxuYW1lPlRpdGVyPC9uYW1lPgogICAgIDxmbGFncz4yNjI3ODY8L2ZsYWdzPgogICAgIDx2YWx1ZSB0eXBlPSIyIj4wPC92YWx1ZT4KICAgIDwvQmFzaWNFbnRyeT4KICAgIDxCYXNpY0VudHJ5PgogICAgIDxuYW1lPlBhcmFsbGVsPC9uYW1lPgogICAgIDxmbGFncz4yNjI3ODY8L2ZsYWdzPgogICAgIDx2YWx1ZSB0eXBlPSIyIj4wPC92YWx1ZT4KICAgIDwvQmFzaWNFbnRyeT4KICAgIDxCYXNpY0VudHJ5PgogICAgIDxuYW1lPlByaW9yaXR5PC9uYW1lPgogICAgIDxmbGFncz4yNjI3ODY8L2ZsYWdzPgogICAgIDx2YWx1ZSB0eXBlPSIyIj4wPC92YWx1ZT4KICAgIDwvQmFzaWNFbnRyeT4KICAgIDxCYXNpY0VudHJ5PgogICAgIDxuYW1lPk1pblZvbHVtZTwvbmFtZT4KICAgICA8ZmxhZ3M+MjYyNzg2PC9mbGFncz4KICAgICA8dmFsdWUgdHlwZT0iMiI+MDwvdmFsdWU+CiAgICA8L0Jhc2ljRW50cnk+CiAgICA8QmFzaWNFbnRyeT4KICAgICA8bmFtZT5WaXNpYmxlPC9uYW1lPgogICAgIDxmbGFncz4yNjI3ODY8L2ZsYWdzPgogICAgIDx2YWx1ZSB0eXBlPSIyIj4yPC92YWx1ZT4KICAgIDwvQmFzaWNFbnRyeT4KICAgPC9CYXNpY0VudHJ5PgogICA8QmFzaWNFbnRyeT4KICAgIDxuYW1lPlI2PC9uYW1lPgogICAgPGZsYWdzPjI2MjI3NDwvZmxhZ3M+CiAgICA8QmFzaWNFbnRyeT4KICAgICA8bmFtZT5FeHBpcmF0aW9uRGF0ZTwvbmFtZT4KICAgICA8ZmxhZ3M+MjYzMDQyPC9mbGFncz4KICAgICA8dmFsdWUgdHlwZT0iMyI+PC92YWx1ZT4KICAgIDwvQmFzaWNFbnRyeT4KICAgIDxCYXNpY0VudHJ5PgogICAgIDxuYW1lPkxvdE51bWJlcjwvbmFtZT4KICAgICA8ZmxhZ3M+MjYzMDQyPC9mbGFncz4KICAgICA8dmFsdWUgdHlwZT0iMyI+PC92YWx1ZT4KICAgIDwvQmFzaWNFbnRyeT4KICAgIDxCYXNpY0VudHJ5PgogICAgIDxuYW1lPlJlYWdlbnQ8L25hbWU+CiAgICAgPGZsYWdzPjI2MzA0MjwvZmxhZ3M+CiAgICAgPHZhbHVlIHR5cGU9IjMiPjwvdmFsdWU+CiAgICA8L0Jhc2ljRW50cnk+CiAgICA8QmFzaWNFbnRyeT4KICAgICA8bmFtZT5DYXRlZ29yeTwvbmFtZT4KICAgICA8ZmxhZ3M+MjYzMDQyPC9mbGFncz4KICAgICA8dmFsdWUgdHlwZT0iMyI+PC92YWx1ZT4KICAgIDwvQmFzaWNFbnRyeT4KICAgIDxCYXNpY0VudHJ5PgogICAgIDxuYW1lPkFjdGl2ZTwvbmFtZT4KICAgICA8ZmxhZ3M+MjYyNTMwPC9mbGFncz4KICAgICA8dmFsdWUgdHlwZT0iMSI+MDwvdmFsdWU+CiAgICA8L0Jhc2ljRW50cnk+CiAgICA8QmFzaWNFbnRyeT4KICAgICA8bmFtZT5UaW1lPC9uYW1lPgogICAgIDxmbGFncz4yNjI3ODY8L2ZsYWdzPgogICAgIDx2YWx1ZSB0eXBlPSIyIj4wPC92YWx1ZT4KICAgIDwvQmFzaWNFbnRyeT4KICAgIDxCYXNpY0VudHJ5PgogICAgIDxuYW1lPlRpdGVyPC9uYW1lPgogICAgIDxmbGFncz4yNjI3ODY8L2ZsYWdzPgogICAgIDx2YWx1ZSB0eXBlPSIyIj4wPC92YWx1ZT4KICAgIDwvQmFzaWNFbnRyeT4KICAgIDxCYXNpY0VudHJ5PgogICAgIDxuYW1lPlBhcmFsbGVsPC9uYW1lPgogICAgIDxmbGFncz4yNjI3ODY8L2ZsYWdzPgogICAgIDx2YWx1ZSB0eXBlPSIyIj4wPC92YWx1ZT4KICAgIDwvQmFzaWNFbnRyeT4KICAgIDxCYXNpY0VudHJ5PgogICAgIDxuYW1lPlByaW9yaXR5PC9uYW1lPgogICAgIDxmbGFncz4yNjI3ODY8L2ZsYWdzPgogICAgIDx2YWx1ZSB0eXBlPSIyIj4wPC92YWx1ZT4KICAgIDwvQmFzaWNFbnRyeT4KICAgIDxCYXNpY0VudHJ5PgogICAgIDxuYW1lPk1pblZvbHVtZTwvbmFtZT4KICAgICA8ZmxhZ3M+MjYyNzg2PC9mbGFncz4KICAgICA8dmFsdWUgdHlwZT0iMiI+MDwvdmFsdWU+CiAgICA8L0Jhc2ljRW50cnk+CiAgICA8QmFzaWNFbnRyeT4KICAgICA8bmFtZT5WaXNpYmxlPC9uYW1lPgogICAgIDxmbGFncz4yNjI3ODY8L2ZsYWdzPgogICAgIDx2YWx1ZSB0eXBlPSIyIj4yPC92YWx1ZT4KICAgIDwvQmFzaWNFbnRyeT4KICAgPC9CYXNpY0VudHJ5PgogICA8QmFzaWNFbnRyeT4KICAgIDxuYW1lPlI3PC9uYW1lPgogICAgPGZsYWdzPjI2MjI3NDwvZmxhZ3M+CiAgICA8QmFzaWNFbnRyeT4KICAgICA8bmFtZT5FeHBpcmF0aW9uRGF0ZTwvbmFtZT4KICAgICA8ZmxhZ3M+MjYzMDQyPC9mbGFncz4KICAgICA8dmFsdWUgdHlwZT0iMyI+PC92YWx1ZT4KICAgIDwvQmFzaWNFbnRyeT4KICAgIDxCYXNpY0VudHJ5PgogICAgIDxuYW1lPkxvdE51bWJlcjwvbmFtZT4KICAgICA8ZmxhZ3M+MjYzMDQyPC9mbGFncz4KICAgICA8dmFsdWUgdHlwZT0iMyI+PC92YWx1ZT4KICAgIDwvQmFzaWNFbnRyeT4KICAgIDxCYXNpY0VudHJ5PgogICAgIDxuYW1lPlJlYWdlbnQ8L25hbWU+CiAgICAgPGZsYWdzPjI2MzA0MjwvZmxhZ3M+CiAgICAgPHZhbHVlIHR5cGU9IjMiPjwvdmFsdWU+CiAgICA8L0Jhc2ljRW50cnk+CiAgICA8QmFzaWNFbnRyeT4KICAgICA8bmFtZT5DYXRlZ29yeTwvbmFtZT4KICAgICA8ZmxhZ3M+MjYzMDQyPC9mbGFncz4KICAgICA8dmFsdWUgdHlwZT0iMyI+PC92YWx1ZT4KICAgIDwvQmFzaWNFbnRyeT4KICAgIDxCYXNpY0VudHJ5PgogICAgIDxuYW1lPkFjdGl2ZTwvbmFtZT4KICAgICA8ZmxhZ3M+MjYyNTMwPC9mbGFncz4KICAgICA8dmFsdWUgdHlwZT0iMSI+MDwvdmFsdWU+CiAgICA8L0Jhc2ljRW50cnk+CiAgICA8QmFzaWNFbnRyeT4KICAgICA8bmFtZT5UaW1lPC9uYW1lPgogICAgIDxmbGFncz4yNjI3ODY8L2ZsYWdzPgogICAgIDx2YWx1ZSB0eXBlPSIyIj4wPC92YWx1ZT4KICAgIDwvQmFzaWNFbnRyeT4KICAgIDxCYXNpY0VudHJ5PgogICAgIDxuYW1lPlRpdGVyPC9uYW1lPgogICAgIDxmbGFncz4yNjI3ODY8L2ZsYWdzPgogICAgIDx2YWx1ZSB0eXBlPSIyIj4wPC92YWx1ZT4KICAgIDwvQmFzaWNFbnRyeT4KICAgIDxCYXNpY0VudHJ5PgogICAgIDxuYW1lPlBhcmFsbGVsPC9uYW1lPgogICAgIDxmbGFncz4yNjI3ODY8L2ZsYWdzPgogICAgIDx2YWx1ZSB0eXBlPSIyIj4wPC92YWx1ZT4KICAgIDwvQmFzaWNFbnRyeT4KICAgIDxCYXNpY0VudHJ5PgogICAgIDxuYW1lPlByaW9yaXR5PC9uYW1lPgogICAgIDxmbGFncz4yNjI3ODY8L2ZsYWdzPgogICAgIDx2YWx1ZSB0eXBlPSIyIj4wPC92YWx1ZT4KICAgIDwvQmFzaWNFbnRyeT4KICAgIDxCYXNpY0VudHJ5PgogICAgIDxuYW1lPk1pblZvbHVtZTwvbmFtZT4KICAgICA8ZmxhZ3M+MjYyNzg2PC9mbGFncz4KICAgICA8dmFsdWUgdHlwZT0iMiI+MDwvdmFsdWU+CiAgICA8L0Jhc2ljRW50cnk+CiAgICA8QmFzaWNFbnRyeT4KICAgICA8bmFtZT5WaXNpYmxlPC9uYW1lPgogICAgIDxmbGFncz4yNjI3ODY8L2ZsYWdzPgogICAgIDx2YWx1ZSB0eXBlPSIyIj4yPC92YWx1ZT4KICAgIDwvQmFzaWNFbnRyeT4KICAgPC9CYXNpY0VudHJ5PgogICA8QmFzaWNFbnRyeT4KICAgIDxuYW1lPlI4PC9uYW1lPgogICAgPGZsYWdzPjI2MjI3NDwvZmxhZ3M+CiAgICA8QmFzaWNFbnRyeT4KICAgICA8bmFtZT5FeHBpcmF0aW9uRGF0ZTwvbmFtZT4KICAgICA8ZmxhZ3M+MjYzMDQyPC9mbGFncz4KICAgICA8dmFsdWUgdHlwZT0iMyI+PC92YWx1ZT4KICAgIDwvQmFzaWNFbnRyeT4KICAgIDxCYXNpY0VudHJ5PgogICAgIDxuYW1lPkxvdE51bWJlcjwvbmFtZT4KICAgICA8ZmxhZ3M+MjYzMDQyPC9mbGFncz4KICAgICA8dmFsdWUgdHlwZT0iMyI+PC92YWx1ZT4KICAgIDwvQmFzaWNFbnRyeT4KICAgIDxCYXNpY0VudHJ5PgogICAgIDxuYW1lPlJlYWdlbnQ8L25hbWU+CiAgICAgPGZsYWdzPjI2MzA0MjwvZmxhZ3M+CiAgICAgPHZhbHVlIHR5cGU9IjMiPjwvdmFsdWU+CiAgICA8L0Jhc2ljRW50cnk+CiAgICA8QmFzaWNFbnRyeT4KICAgICA8bmFtZT5DYXRlZ29yeTwvbmFtZT4KICAgICA8ZmxhZ3M+MjYzMDQyPC9mbGFncz4KICAgICA8dmFsdWUgdHlwZT0iMyI+PC92YWx1ZT4KICAgIDwvQmFzaWNFbnRyeT4KICAgIDxCYXNpY0VudHJ5PgogICAgIDxuYW1lPkFjdGl2ZTwvbmFtZT4KICAgICA8ZmxhZ3M+MjYyNTMwPC9mbGFncz4KICAgICA8dmFsdWUgdHlwZT0iMSI+MDwvdmFsdWU+CiAgICA8L0Jhc2ljRW50cnk+CiAgICA8QmFzaWNFbnRyeT4KICAgICA8bmFtZT5UaW1lPC9uYW1lPgogICAgIDxmbGFncz4yNjI3ODY8L2ZsYWdzPgogICAgIDx2YWx1ZSB0eXBlPSIyIj4wPC92YWx1ZT4KICAgIDwvQmFzaWNFbnRyeT4KICAgIDxCYXNpY0VudHJ5PgogICAgIDxuYW1lPlRpdGVyPC9uYW1lPgogICAgIDxmbGFncz4yNjI3ODY8L2ZsYWdzPgogICAgIDx2YWx1ZSB0eXBlPSIyIj4wPC92YWx1ZT4KICAgIDwvQmFzaWNFbnRyeT4KICAgIDxCYXNpY0VudHJ5PgogICAgIDxuYW1lPlBhcmFsbGVsPC9uYW1lPgogICAgIDxmbGFncz4yNjI3ODY8L2ZsYWdzPgogICAgIDx2YWx1ZSB0eXBlPSIyIj4wPC92YWx1ZT4KICAgIDwvQmFzaWNFbnRyeT4KICAgIDxCYXNpY0VudHJ5PgogICAgIDxuYW1lPlByaW9yaXR5PC9uYW1lPgogICAgIDxmbGFncz4yNjI3ODY8L2ZsYWdzPgogICAgIDx2YWx1ZSB0eXBlPSIyIj4wPC92YWx1ZT4KICAgIDwvQmFzaWNFbnRyeT4KICAgIDxCYXNpY0VudHJ5PgogICAgIDxuYW1lPk1pblZvbHVtZTwvbmFtZT4KICAgICA8ZmxhZ3M+MjYyNzg2PC9mbGFncz4KICAgICA8dmFsdWUgdHlwZT0iMiI+MDwvdmFsdWU+CiAgICA8L0Jhc2ljRW50cnk+CiAgICA8QmFzaWNFbnRyeT4KICAgICA8bmFtZT5WaXNpYmxlPC9uYW1lPgogICAgIDxmbGFncz4yNjI3ODY8L2ZsYWdzPgogICAgIDx2YWx1ZSB0eXBlPSIyIj4yPC92YWx1ZT4KICAgIDwvQmFzaWNFbnRyeT4KICAgPC9CYXNpY0VudHJ5PgogICA8QmFzaWNFbnRyeT4KICAgIDxuYW1lPlMxPC9uYW1lPgogICAgPGZsYWdzPjI2MjI3NDwvZmxhZ3M+CiAgICA8QmFzaWNFbnRyeT4KICAgICA8bmFtZT5FeHBpcmF0aW9uRGF0ZTwvbmFtZT4KICAgICA8ZmxhZ3M+MjYzMDQyPC9mbGFncz4KICAgICA8dmFsdWUgdHlwZT0iMyI+PC92YWx1ZT4KICAgIDwvQmFzaWNFbnRyeT4KICAgIDxCYXNpY0VudHJ5PgogICAgIDxuYW1lPkxvdE51bWJlcjwvbmFtZT4KICAgICA8ZmxhZ3M+MjYzMDQyPC9mbGFncz4KICAgICA8dmFsdWUgdHlwZT0iMyI+PC92YWx1ZT4KICAgIDwvQmFzaWNFbnRyeT4KICAgIDxCYXNpY0VudHJ5PgogICAgIDxuYW1lPlJlYWdlbnQ8L25hbWU+CiAgICAgPGZsYWdzPjI2MzA0MjwvZmxhZ3M+CiAgICAgPHZhbHVlIHR5cGU9IjMiPjwvdmFsdWU+CiAgICA8L0Jhc2ljRW50cnk+CiAgICA8QmFzaWNFbnRyeT4KICAgICA8bmFtZT5DYXRlZ29yeTwvbmFtZT4KICAgICA8ZmxhZ3M+MjYzMDQyPC9mbGFncz4KICAgICA8dmFsdWUgdHlwZT0iMyI+PC92YWx1ZT4KICAgIDwvQmFzaWNFbnRyeT4KICAgIDxCYXNpY0VudHJ5PgogICAgIDxuYW1lPkFjdGl2ZTwvbmFtZT4KICAgICA8ZmxhZ3M+MjYyNTMwPC9mbGFncz4KICAgICA8dmFsdWUgdHlwZT0iMSI+MDwvdmFsdWU+CiAgICA8L0Jhc2ljRW50cnk+CiAgICA8QmFzaWNFbnRyeT4KICAgICA8bmFtZT5UaW1lPC9uYW1lPgogICAgIDxmbGFncz4yNjI3ODY8L2ZsYWdzPgogICAgIDx2YWx1ZSB0eXBlPSIyIj4wPC92YWx1ZT4KICAgIDwvQmFzaWNFbnRyeT4KICAgIDxCYXNpY0VudHJ5PgogICAgIDxuYW1lPlRpdGVyPC9uYW1lPgogICAgIDxmbGFncz4yNjI3ODY8L2ZsYWdzPgogICAgIDx2YWx1ZSB0eXBlPSIyIj4wPC92YWx1ZT4KICAgIDwvQmFzaWNFbnRyeT4KICAgIDxCYXNpY0VudHJ5PgogICAgIDxuYW1lPlBhcmFsbGVsPC9uYW1lPgogICAgIDxmbGFncz4yNjI3ODY8L2ZsYWdzPgogICAgIDx2YWx1ZSB0eXBlPSIyIj4wPC92YWx1ZT4KICAgIDwvQmFzaWNFbnRyeT4KICAgIDxCYXNpY0VudHJ5PgogICAgIDxuYW1lPlByaW9yaXR5PC9uYW1lPgogICAgIDxmbGFncz4yNjI3ODY8L2ZsYWdzPgogICAgIDx2YWx1ZSB0eXBlPSIyIj4wPC92YWx1ZT4KICAgIDwvQmFzaWNFbnRyeT4KICAgIDxCYXNpY0VudHJ5PgogICAgIDxuYW1lPk1pblZvbHVtZTwvbmFtZT4KICAgICA8ZmxhZ3M+MjYyNzg2PC9mbGFncz4KICAgICA8dmFsdWUgdHlwZT0iMiI+MDwvdmFsdWU+CiAgICA8L0Jhc2ljRW50cnk+CiAgICA8QmFzaWNFbnRyeT4KICAgICA8bmFtZT5WaXNpYmxlPC9uYW1lPgogICAgIDxmbGFncz4yNjI3ODY8L2ZsYWdzPgogICAgIDx2YWx1ZSB0eXBlPSIyIj43PC92YWx1ZT4KICAgIDwvQmFzaWNFbnRyeT4KICAgPC9CYXNpY0VudHJ5PgogICA8QmFzaWNFbnRyeT4KICAgIDxuYW1lPlMyPC9uYW1lPgogICAgPGZsYWdzPjI2MjI3NDwvZmxhZ3M+CiAgICA8QmFzaWNFbnRyeT4KICAgICA8bmFtZT5FeHBpcmF0aW9uRGF0ZTwvbmFtZT4KICAgICA8ZmxhZ3M+MjYzMDQyPC9mbGFncz4KICAgICA8dmFsdWUgdHlwZT0iMyI+PC92YWx1ZT4KICAgIDwvQmFzaWNFbnRyeT4KICAgIDxCYXNpY0VudHJ5PgogICAgIDxuYW1lPkxvdE51bWJlcjwvbmFtZT4KICAgICA8ZmxhZ3M+MjYzMDQyPC9mbGFncz4KICAgICA8dmFsdWUgdHlwZT0iMyI+PC92YWx1ZT4KICAgIDwvQmFzaWNFbnRyeT4KICAgIDxCYXNpY0VudHJ5PgogICAgIDxuYW1lPlJlYWdlbnQ8L25hbWU+CiAgICAgPGZsYWdzPjI2MzA0MjwvZmxhZ3M+CiAgICAgPHZhbHVlIHR5cGU9IjMiPjwvdmFsdWU+CiAgICA8L0Jhc2ljRW50cnk+CiAgICA8QmFzaWNFbnRyeT4KICAgICA8bmFtZT5DYXRlZ29yeTwvbmFtZT4KICAgICA8ZmxhZ3M+MjYzMDQyPC9mbGFncz4KICAgICA8dmFsdWUgdHlwZT0iMyI+PC92YWx1ZT4KICAgIDwvQmFzaWNFbnRyeT4KICAgIDxCYXNpY0VudHJ5PgogICAgIDxuYW1lPkFjdGl2ZTwvbmFtZT4KICAgICA8ZmxhZ3M+MjYyNTMwPC9mbGFncz4KICAgICA8dmFsdWUgdHlwZT0iMSI+MDwvdmFsdWU+CiAgICA8L0Jhc2ljRW50cnk+CiAgICA8QmFzaWNFbnRyeT4KICAgICA8bmFtZT5UaW1lPC9uYW1lPgogICAgIDxmbGFncz4yNjI3ODY8L2ZsYWdzPgogICAgIDx2YWx1ZSB0eXBlPSIyIj4wPC92YWx1ZT4KICAgIDwvQmFzaWNFbnRyeT4KICAgIDxCYXNpY0VudHJ5PgogICAgIDxuYW1lPlRpdGVyPC9uYW1lPgogICAgIDxmbGFncz4yNjI3ODY8L2ZsYWdzPgogICAgIDx2YWx1ZSB0eXBlPSIyIj4wPC92YWx1ZT4KICAgIDwvQmFzaWNFbnRyeT4KICAgIDxCYXNpY0VudHJ5PgogICAgIDxuYW1lPlBhcmFsbGVsPC9uYW1lPgogICAgIDxmbGFncz4yNjI3ODY8L2ZsYWdzPgogICAgIDx2YWx1ZSB0eXBlPSIyIj4wPC92YWx1ZT4KICAgIDwvQmFzaWNFbnRyeT4KICAgIDxCYXNpY0VudHJ5PgogICAgIDxuYW1lPlByaW9yaXR5PC9uYW1lPgogICAgIDxmbGFncz4yNjI3ODY8L2ZsYWdzPgogICAgIDx2YWx1ZSB0eXBlPSIyIj4wPC92YWx1ZT4KICAgIDwvQmFzaWNFbnRyeT4KICAgIDxCYXNpY0VudHJ5PgogICAgIDxuYW1lPk1pblZvbHVtZTwvbmFtZT4KICAgICA8ZmxhZ3M+MjYyNzg2PC9mbGFncz4KICAgICA8dmFsdWUgdHlwZT0iMiI+MDwvdmFsdWU+CiAgICA8L0Jhc2ljRW50cnk+CiAgICA8QmFzaWNFbnRyeT4KICAgICA8bmFtZT5WaXNpYmxlPC9uYW1lPgogICAgIDxmbGFncz4yNjI3ODY8L2ZsYWdzPgogICAgIDx2YWx1ZSB0eXBlPSIyIj43PC92YWx1ZT4KICAgIDwvQmFzaWNFbnRyeT4KICAgPC9CYXNpY0VudHJ5PgogIDwvQmFzaWNFbnRyeT4KICA8QmFzaWNFbnRyeT4KICAgPG5hbWU+U2FtcGxlczwvbmFtZT4KICAgPGZsYWdzPjI2MjI3NDwvZmxhZ3M+CiAgIDxCYXNpY0VudHJ5PgogICAgPG5hbWU+MDwvbmFtZT4KICAgIDxmbGFncz4yNjIyNzQ8L2ZsYWdzPgogICAgPEJhc2ljRW50cnk+CiAgICAgPG5hbWU+QW5ub3RhdGlvbjwvbmFtZT4KICAgICA8ZmxhZ3M+MjYzMDQyPC9mbGFncz4KICAgICA8dmFsdWUgdHlwZT0iMyI+Q0ZQL1Zpb0JsdWUKVmlvR3JlZW4KUEUKZHNSZWQvdHhSZWQKbUthdGUvQVBDClBFLVZpbzc3MApHRlAvRklUQwpQSS9MU1MtbUthdGU8L3ZhbHVlPgogICAgPC9CYXNpY0VudHJ5PgogICAgPEJhc2ljRW50cnk+CiAgICAgPG5hbWU+UmVhZ2VudHM8L25hbWU+CiAgICAgPGZsYWdzPjI2MzU1NDwvZmxhZ3M+CiAgICAgPHZhbHVlIHR5cGU9IjUiPjB4MDwvdmFsdWU+CiAgICA8L0Jhc2ljRW50cnk+CiAgICA8QmFzaWNFbnRyeT4KICAgICA8bmFtZT5GbG93UmF0ZTwvbmFtZT4KICAgICA8ZmxhZ3M+MjYzMDQyPC9mbGFncz4KICAgICA8dmFsdWUgdHlwZT0iMyI+SGlnaDwvdmFsdWU+CiAgICA8L0Jhc2ljRW50cnk+CiAgICA8QmFzaWNFbnRyeT4KICAgICA8bmFtZT5BdXRvRmxvd1JhdGU8L25hbWU+CiAgICAgPGZsYWdzPjI2MjUzMDwvZmxhZ3M+CiAgICAgPHZhbHVlIHR5cGU9IjEiPjA8L3ZhbHVlPgogICAgPC9CYXNpY0VudHJ5PgogICAgPEJhc2ljRW50cnk+CiAgICAgPG5hbWU+RXZlbnRMaW1pdDwvbmFtZT4KICAgICA8ZmxhZ3M+MjYyNzg2PC9mbGFncz4KICAgICA8dmFsdWUgdHlwZT0iMiI+MTAwMDA8L3ZhbHVlPgogICAgPC9CYXNpY0VudHJ5PgogICAgPEJhc2ljRW50cnk+CiAgICAgPG5hbWU+RXZlbnRMaW1pdGVkPC9uYW1lPgogICAgIDxmbGFncz4yNjI1MzA8L2ZsYWdzPgogICAgIDx2YWx1ZSB0eXBlPSIxIj4wPC92YWx1ZT4KICAgIDwvQmFzaWNFbnRyeT4KICAgIDxCYXNpY0VudHJ5PgogICAgIDxuYW1lPkdhdGU8L25hbWU+CiAgICAgPGZsYWdzPjI2MzA0MjwvZmxhZ3M+CiAgICAgPHZhbHVlIHR5cGU9IjMiPjwvdmFsdWU+CiAgICA8L0Jhc2ljRW50cnk+CiAgICA8QmFzaWNFbnRyeT4KICAgICA8bmFtZT5HYXRlRmxhZ3M8L25hbWU+CiAgICAgPGZsYWdzPjI2Mjc4NjwvZmxhZ3M+CiAgICAgPHZhbHVlIHR5cGU9IjIiPjA8L3ZhbHVlPgogICAgPC9CYXNpY0VudHJ5PgogICAgPEJhc2ljRW50cnk+CiAgICAgPG5hbWU+TW9kZTwvbmFtZT4KICAgICA8ZmxhZ3M+MjYzMDQyPC9mbGFncz4KICAgICA8dmFsdWUgdHlwZT0iMyI+U3RhbmRhcmQ8L3ZhbHVlPgogICAgPC9CYXNpY0VudHJ5PgogICAgPEJhc2ljRW50cnk+CiAgICAgPG5hbWU+U2VwYXJhdGlvblZvbHVtZTwvbmFtZT4KICAgICA8ZmxhZ3M+MjYyNzg2PC9mbGFncz4KICAgICA8dmFsdWUgdHlwZT0iMiI+MjAwPC92YWx1ZT4KICAgIDwvQmFzaWNFbnRyeT4KICAgIDxCYXNpY0VudHJ5PgogICAgIDxuYW1lPlNhbXBsZVZvbHVtZTwvbmFtZT4KICAgICA8ZmxhZ3M+MjYyNzg2PC9mbGFncz4KICAgICA8dmFsdWUgdHlwZT0iMiI+MTAwPC92YWx1ZT4KICAgIDwvQmFzaWNFbnRyeT4KICAgIDxCYXNpY0VudHJ5PgogICAgIDxuYW1lPlBlcmZvcm1BdXRvTGFiZWxpbmc8L25hbWU+CiAgICAgPGZsYWdzPjI2MjUzMDwvZmxhZ3M+CiAgICAgPHZhbHVlIHR5cGU9IjEiPjA8L3ZhbHVlPgogICAgPC9CYXNpY0VudHJ5PgogICAgPEJhc2ljRW50cnk+CiAgICAgPG5hbWU+TWl4aW5nUGFyYW1ldGVyczwvbmFtZT4KICAgICA8ZmxhZ3M+MjYyMjc0PC9mbGFncz4KICAgIDwvQmFzaWNFbnRyeT4KICAgIDxCYXNpY0VudHJ5PgogICAgIDxuYW1lPk1peGluZ0ZyZXF1ZW5jeTwvbmFtZT4KICAgICA8ZmxhZ3M+MjYyNzg2PC9mbGFncz4KICAgICA8dmFsdWUgdHlwZT0iMiI+MDwvdmFsdWU+CiAgICA8L0Jhc2ljRW50cnk+CiAgICA8QmFzaWNFbnRyeT4KICAgICA8bmFtZT5NaXhpbmdEdXJhdGlvbjwvbmFtZT4KICAgICA8ZmxhZ3M+MjYyNzg2PC9mbGFncz4KICAgICA8dmFsdWUgdHlwZT0iMiI+MDwvdmFsdWU+CiAgICA8L0Jhc2ljRW50cnk+CiAgICA8QmFzaWNFbnRyeT4KICAgICA8bmFtZT5NaXhpbmdBbGdvcml0aG08L25hbWU+CiAgICAgPGZsYWdzPjI2Mjc4NjwvZmxhZ3M+CiAgICAgPHZhbHVlIHR5cGU9IjIiPjA8L3ZhbHVlPgogICAgPC9CYXNpY0VudHJ5PgogICAgPEJhc2ljRW50cnk+CiAgICAgPG5hbWU+TWl4aW5nRGV2aWNlPC9uYW1lPgogICAgIDxmbGFncz4yNjMwNDI8L2ZsYWdzPgogICAgIDx2YWx1ZSB0eXBlPSIzIj5Ob25lTWl4ZXI8L3ZhbHVlPgogICAgPC9CYXNpY0VudHJ5PgogICAgPEJhc2ljRW50cnk+CiAgICAgPG5hbWU+TWl4aW5nS2V5PC9uYW1lPgogICAgIDxmbGFncz4yNjMwNDI8L2ZsYWdzPgogICAgIDx2YWx1ZSB0eXBlPSIzIj5PZmY8L3ZhbHVlPgogICAgPC9CYXNpY0VudHJ5PgogICAgPEJhc2ljRW50cnk+CiAgICAgPG5hbWU+TWl4aW5nTmFtZTwvbmFtZT4KICAgICA8ZmxhZ3M+MjYzMDQyPC9mbGFncz4KICAgICA8dmFsdWUgdHlwZT0iMyI+T2ZmPC92YWx1ZT4KICAgIDwvQmFzaWNFbnRyeT4KICAgIDxCYXNpY0VudHJ5PgogICAgIDxuYW1lPlVzZUxpcXVpZERldGVjdGlvbjwvbmFtZT4KICAgICA8ZmxhZ3M+MjYyNTMwPC9mbGFncz4KICAgICA8dmFsdWUgdHlwZT0iMSI+MDwvdmFsdWU+CiAgICA8L0Jhc2ljRW50cnk+CiAgICA8QmFzaWNFbnRyeT4KICAgICA8bmFtZT5TYW1wbGVJZDwvbmFtZT4KICAgICA8ZmxhZ3M+MjYzMDQyPC9mbGFncz4KICAgICA8dmFsdWUgdHlwZT0iMyI+V1Q8L3ZhbHVlPgogICAgPC9CYXNpY0VudHJ5PgogICAgPEJhc2ljRW50cnk+CiAgICAgPG5hbWU+UGF0aWVudElkPC9uYW1lPgogICAgIDxmbGFncz4yNjMwNDI8L2ZsYWdzPgogICAgIDx2YWx1ZSB0eXBlPSIzIj48L3ZhbHVlPgogICAgPC9CYXNpY0VudHJ5PgogICAgPEJhc2ljRW50cnk+CiAgICAgPG5hbWU+R3JvdXA8L25hbWU+CiAgICAgPGZsYWdzPjI2Mjc4NjwvZmxhZ3M+CiAgICAgPHZhbHVlIHR5cGU9IjIiPjA8L3ZhbHVlPgogICAgPC9CYXNpY0VudHJ5PgogICAgPEJhc2ljRW50cnk+CiAgICAgPG5hbWU+U3RhdGU8L25hbWU+CiAgICAgPGZsYWdzPjI2Mjc4NjwvZmxhZ3M+CiAgICAgPHZhbHVlIHR5cGU9IjIiPjI8L3ZhbHVlPgogICAgPC9CYXNpY0VudHJ5PgogICAgPEJhc2ljRW50cnk+CiAgICAgPG5hbWU+QWR2YW5jZWQ8L25hbWU+CiAgICAgPGZsYWdzPjI2Mjc4NjwvZmxhZ3M+CiAgICAgPHZhbHVlIHR5cGU9IjIiPjE5NjYwOTwvdmFsdWU+CiAgICA8L0Jhc2ljRW50cnk+CiAgICA8QmFzaWNFbnRyeT4KICAgICA8bmFtZT5BbmFseXNpc1RlbXBsYXRlPC9uYW1lPgogICAgIDxmbGFncz4yNjMwNDI8L2ZsYWdzPgogICAgIDx2YWx1ZSB0eXBlPSIzIj4qQmxhRVIgZGlmZjwvdmFsdWU+CiAgICA8L0Jhc2ljRW50cnk+CiAgICA8QmFzaWNFbnRyeT4KICAgICA8bmFtZT5JbnN0cnVtZW50U2V0dGluZzwvbmFtZT4KICAgICA8ZmxhZ3M+MjYzMDQyPC9mbGFncz4KICAgICA8dmFsdWUgdHlwZT0iMyI+KkJsYUVSIGRpZmYgd2l0aCBDT01QPC92YWx1ZT4KICAgIDwvQmFzaWNFbnRyeT4KICAgIDxCYXNpY0VudHJ5PgogICAgIDxuYW1lPkFkdmFuY2VkTW9kZTwvbmFtZT4KICAgICA8ZmxhZ3M+MjYzMDQyPC9mbGFncz4KICAgICA8dmFsdWUgdHlwZT0iMyI+PC92YWx1ZT4KICAgIDwvQmFzaWNFbnRyeT4KICAgIDxCYXNpY0VudHJ5PgogICAgIDxuYW1lPkFkdmFuY2VkU3ViTW9kZTwvbmFtZT4KICAgICA8ZmxhZ3M+MjYzMDQyPC9mbGFncz4KICAgICA8dmFsdWUgdHlwZT0iMyI+PC92YWx1ZT4KICAgIDwvQmFzaWNFbnRyeT4KICAgPC9CYXNpY0VudHJ5PgogIDwvQmFzaWNFbnRyeT4KIDwvQmFzaWNFbnRyeT4KIDxCYXNpY0VudHJ5PgogIDxuYW1lPkNvbmZpZ3VyYXRpb248L25hbWU+CiAgPGZsYWdzPjI2MzA0MjwvZmxhZ3M+CiAgPHZhbHVlIHR5cGU9IjMiPlZ5YjwvdmFsdWU+CiA8L0Jhc2ljRW50cnk+CiA8QmFzaWNFbnRyeT4KICA8bmFtZT5GaWxlVHlwZTwvbmFtZT4KICA8ZmxhZ3M+MjYzMDQyPC9mbGFncz4KICA8dmFsdWUgdHlwZT0iMyI+RXhwZXJpbWVudDwvdmFsdWU+CiA8L0Jhc2ljRW50cnk+CiA8QmFzaWNFbnRyeT4KICA8bmFtZT5DaGVja3N1bTwvbmFtZT4KICA8ZmxhZ3M+MjYyOTE0PC9mbGFncz4KICA8dmFsdWUgdHlwZT0iMyI+N2I0M2MwMDc5YTA5NGU0Y2Y5NDI3NDUwNDU5OWFkN2I8L3ZhbHVlPgogPC9CYXNpY0VudHJ5Pgo8L0Jhc2ljRW50cnk+Cg==/@MB_WELLINFOS/d2lzIDEgMSAxNiBTaW5nbGUgdHViZSByYWNrIDAgMCAyIFdUIDAgMTEgMjAxOS1Ob3YtMTQgOCAxNjoyMTozMSA=/@MB_SESSIONID/a4f17384-2526-4495-8528-2657c34d061b/    5902                                                                                                                                                                                                                                                                                                                                                                                                                                                                                                                                                                                                                                                                                                                                                                                                                                                                                                                                                                                                                                                                                                                                                                                                                                                                                                                                                                                                                                                                                                                                                                                                                                                                                                                                                                                                                                                                                                                                                                                                                                                                                                                                                                                                                                                                                                                                                                                                                                                                                                                                                                                                                              ü±4wÌ+2wÌ+2Wg;Qº=d=A9:?(ù=¨Ð¿=,&?ÔÅÉ:­Ôã:]¸â>pÝ9[!;ËÆ=ÜÒ8¨à8s!>å±X;¥2';ä%?Æ_ý5wÌ«2wÌ«2Wg;µR=J=GÐA?7q>m:>2%?¬üÏ;¹;+å?´<ë;-?bá<:Úi:|&?*L`<­8<Ýu?'V6YÙ3YÙ3Wg;Yö­<buo<¸ú9?àON=0c =¡¦$?È7l;Èº;é"Ý>'A;1äÇ:'n@?Ì¸¢²Â8£Q>>C&2;Ä¬3;Óý>¢â6wÌ+3wÌ+3Wg;àéÆ=º=Åú<?³=t>7¥@>(H"?`J=ðäM= û>o¬;kÚì:W-'?Í77lk 9}wo>«¢;â#y;Þs?Öï6¿V3¿V3Wg;h"Ã=^=»¶;?U>ôÒ=q?§;©Á;^8Þ>·Ò©<;R<LF*?H¸K9 ºô>µ<ê¹
<¬?Û[7YÙ3YÙ3Wg;På×>ëà>IäI?Lýs>«9>í4(?öTr=c§=õ¨ò>7=z=Y(=*C>?À9aÐ8'þH?qUÊ>	¯®>¹B?^f7èR3èR3Wg;P>½>?¥=?ÓÉ=
Nu=ùª$?Ø';À#;¹{
?=9óÜ:|¸=dË%:kà
:?¦ë¥>sI>1?Ì¦7wÌ«3wÌ«3Wg;ª °>$àf>AÙC?G>øÛL>"M%?G¤;ã;*?¦º:üO;¬ðµ>9å;Ë;Ãg6?id1?xõ?w{?U9Ô7FÁ3FÁ3Wg;è°w<é%<??±===î?@p3:7ù³:-=>Ç§:Ø©:ü>£ï¸ð98NA¨¾pü9X«:GY<>rÈß7¿Ö3¿Ö3Wg;Nð<¬ü¦<338?@.¬='U=W$?Î^;ÔML;Õr?2¬d;L»;ä¤K?Æ¿8)W¡883? i;øyq;¨~?ïnó7$9ì3$9ì3Wg;XB>@õ6>\¨>?`bø=iÄ=x"?#¬3;¤8;Eù>Î¯;ÕZ;ÙwM?¤U;â;òN0?;Ð>Bº¯>/ê?8YÙ4YÙ4Wg;|´ª>êäZ>]¤G?¤Ý><íc> *?sù;(3ì;^.?.#±; ¹;ÒÈ.? ü3¹)90¡=*±?áî>M4?ß8!4!4Wg;<¿k>pz>!B?~í=]¸=oµ$?J*;Qå;µ9?.;	
;ee?k0:ËQ :l?÷­«>³¡>æ?\
8èR4èR4Wg;m=!Ë?=C?|Ì>0fá=Ð/?==P
?ð<¿:ìÇ:àô>Nãµ¸0g88Õ½ÿD;>½é:²
?v£8°!4°!4Wg;
F>T>E?E#>À÷=ùt(?¯mm;9
~;Ó?ï>ú=¦ä«<¨@?V*m:mÓP:gV)?cÄ>é¬>4n?/ñ!8wÌ+4wÌ+4Wg; Y=ü§<µ6K?^ÿ=jÀ=Ñà)?\>1¾û=¥â?Ó^;)¨
;¥WI?e
;9Ô®_9¦<?ðL^:(°:¸¡>Z%8>64>64Wg;qA>NX>>dG?§Ý>b`>w³(?P<ï2í;>?C:°c;Jg>T§C<ç<ç*?{$?ÄÛÙ>À?É$'8FA4FA4Wg;Ö¸n=úl =x>?óì=>£I>ûð#?æ´=
QÂ=Öí>Ý</;ô;'ñ-?û9¦Ê»9Hß>i°;G¦;{>%?Z28ÍL4ÍL4Wg;?­§>IE?ï]>D>
+?ÐÖØ;Q~¿;ñ?Å;ü;ÀÝã>YHÑ;Ò;?+?ÄT?âò4?á?n:68¿V4¿V4Wg;+t=r(=G·9?Ä0>¢ý	>P#?Ý;ÞðÍ;R¿	?/qb9BÂ\:K>·Ð¯9Le°9%éí>8;Û;ùËþ>-98\|a4\|a4Wg;Äyä=^=	ÊC?3U0>w>ä&?í=³=Nmõ>cI;j	A;?TC¤¹Ì¨J8¿
;·ä;×è>hûM8$9l4$9l4Wg;e>U;>ÌvA?âÍ=~;=8ã$?©\;M3`;Üõû>ïS<<Di<qp7?ì:ðÊû9E|?wÀÀ>"8 >ý?P8ëõv4ëõv4Wg;ìî?Þ"Ã>1O?TK¿>h>éÿ1?Üà;äN±;AT"?N<V\%<¼ìO?;
<7£½;Ú;?ðê?Sæ>zö)?¸eT8YÙ4YÙ4Wg;©é<V5¡<ò9?9n´==Ýö!?µ<à;¢Í;?o-:çñ¢:OM>©þ²9ëv9¶%?_;È«;÷>Í([8½74½74Wg;íT,=uç<³>?r,¨=ù=- ?^;ûU	;³ó>ÚÜ7ººz[:ñtÖ¾¥â·×Å29Ì2
¾Ö :oø;­f>|©\8!4!4Wg;ê®Ü=§=zO??+^>S)>Ñ°'?ì==Ã@ñ>Ç;cÒÁ:áÉI?%ê¹¿ô9Xå¾]>;!	;Ì,
?Rs8ô4ô4Wg;÷ý¸>î	q>vyD?ÐåE>Î>:*?®mw;_;v¯
?©Ð;Ê-£;#?ÓÏÑ:¤:4#?d?¤ý>?~6y8èR4èR4Wg;Î¢>1;W>eÕ@?ã¸>.cÒ=,î#?Æ8;y@A;
Öó>ÁS6;ÇA/;í)?ãbß:¯:!!?x>»>è?ö\8L±4L±4Wg;É@=T=h;;?å½¸=þ=8#?;aõ;,ûè>n";×";ôÆÿ>-¬¹Ï¸8§©¿)/ :6´:ã>K8°¡4°¡4Wg;¯)Â===¦Ò>?6b+>¯>E$? ¯= >=ºÛó>ªÇ9ÞË:´êú=n9û·Ú8BÛ>ÿÔ;Îvv;Mð#?Ç]8n¦4n¦4Wg;d=¨à=&G?öÐM>»°>¨i+?ðIò;äú;7÷>r<Ê:Ímî:Õ#Ù>°9j<T9¡¾?GÖÙ:!_Q;å,>EÈ8wÌ«4wÌ«4Wg;Û(Ô>Ñ>iE?O
>oxH>üu,?7;ª;Mú?86;ÕV>;K¸L?ôú:;¼:I÷,?RÖ?Å}í>b?¡î8Û*±4Û*±4Wg;¶Ûb>µY>}mB?µn¢>Pu>K)?5á;s;Ñ?d;F°T;/?´s+¸Àñð7;Ü>=¬¥;æÉ;kv?Ì8>¶4>¶4Wg;bg>¬>Ä-??Ó«Ò="=)?Ä»;#ô:8?amØ<g8<ÁE?â¹:«×:±	 ?l«>X>ù¥?®å8¢ç»4¢ç»4Wg;pûe>ñ²>Ü;?]p¾=^u=qØ?Õ;7;êlß>ú;XJ²;3?ÐÏ;HCÑ:Ò6?¡v>i>'"?ò¤8FÁ4FÁ4Wg;¯>²³²=Í6;?%®M>v#>S!?ö´;|¯°;N?Ãv::!¼Ä:¢r>;e¹|9È¾À¸;Ô;IM(?y¥¨8j¤Æ4j¤Æ4Wg;6;=ú=ø5?bn=®3x=ªh#?`î:Ar(;_#µ>:@:Æp:½Ì>N©Ö¹þ®8RË¿È©-;ïÖ#;»¬?ùê©8ÍÌ4ÍÌ4Wg;á¡À=h=©à<?´é>£å=Úr&?n÷Ç<ÆdÏ<Õö>6Ã:¢;`%¯>O9¢	x9ë¨
?=ÐQ;{<;k?mt®81aÑ41aÑ4Wg;#Èñ=Ô£=Cç<?#>ì§_>È±"?+5=	ª=0î>uo:]Ú:SÈ>&$8óÓb9¿O>d|;Ô|;Pº?5Ã8¿Ö4¿Ö4Wg;(1=AvQ=d:;?õ«H>§>~%?éc<P^õ;;
?,Î<ØDÇ;öND?¾Á9ÃEc9¯£N?ù×;é»¿;Õ.?ÃÄ8øÜ4øÜ4Wg;Iãÿ>_£>W|H?ã¥><Òx>½¬*?¿Ø	<8Ùô;ô?Nh´;Ç{;Zð7?=<v<qg4?8?Ðó??jÆ8\|á4\|á4Wg;ëJ>
¡O>gD?é>àÒW>ò)?4Û¨;²;´ò>ú_¡8]Ú:ø/½<\*<~<Ã(?¶N?i?æ?aË8ÀÚæ4ÀÚæ4Wg;ufá=ÂV=rc=?qà(>
®>ë"?lû:Ñé:Íx	?kq<;òÀ=;V;þ>PS¹bÓU¸R+¿¡î6>¸%>Ü ?ôÍ8$9ì4$9ì4Wg;`ý=.­=b;?(¤J>ió>0C%?åË;ñJÄ;¥l?åc;¦$;Ót8?þ¤¸(Û8X>If;&<;¶P?ÈÓ8ñ4ñ4Wg;f#
>ì]À=EÕ7?:y>Gj>p="?E$n=°Æq=Ø&ü>è¶:»³µ:C¤?è\,7õVO8¡>$;¥8 ;rÝò>2öâ8ëõö4ëõö4Wg;ßz=Ü,=0Ä9?N¦o=¬A=~y?!ï:ãla:]±?ÏC:¬§: +Ì>Ü+|·Bý8¾=Ã>S>ã?VÅã8OTü4OTü4Wg;X=©4)=åE?N´Q>R·>_1*?e:;ì¶;wm?ì§:ð:N²>IÖ8àzç8ªc¯>Ö°};.[;R:?Ñê8YÙ5YÙ5Wg;ÿy«=¡N=¯rT?±o>Ò´S>®??©û5<@)<¼T	?n¬Ä<r<­&+?Ré94ý>9¬ý1?3µ<T<l/?(Pë855Wg;Gà=:= ñ??H>5 >u ?£?=ÊT=&ü>5ø.;¢ëe;íÐÂ>;À>9{9¼
?$6<²ø<Ç±?½í8½75½75Wg;ß7Æ>§4n>U?V>1>s?UAà;Fa;ÑD?k;;T4;}à4?Q;I;Ôò:?ìäÂ>ÆÄ>¢-?ð8ïæ5ïæ5Wg;GëÉ>ay>8GO?ÅôC>Ìí=ÅôR?ðÕ¦;9x;FÌ?8ú<¦¨;¸D?0<yVÅ;
+?Ur?ÑHé>»?Tëð8!5!5Wg;ï.>üÃ]=QðÉ?c>Z>K>?5Z;Ñ
;ßaY?Õ;/8;ÒÕO?9Èì:>O:Â?Ï!>jb«=©p?ßü8SE5SE5Wg;ßl>¯u>bD?5s>$7>Ú)?òõ·=?¾=·÷>þ3<©ý;ËG5?Ð9ð´9ºÝ>ëM<E/6<®?È:ý8ô5ô5Wg; ¨>*Á=P:?T3>óéi>»I#?4æ;ÂÃÔ;Â}
?é</Ú;q5?u9ÀðK9Æ0?VÇ;ÍC;§É'?Rþ8¶£5¶£5Wg;XDê<ªÎ<¨Ì\?²Á>±{=À¯i?
;i¥ú:Ý?[
=ò
È<#»>?¨Í9ý:90?OKõ<ÖQª<oX8?¯ÿ8èR5èR5Wg;u
¦>ålV>?F?Á¯>MJh>lE(?º;só£;B?»«;;ãì ?B<k³ä;Ë¦#?7}ø>PÊ>¬6?A	955Wg;v>VØ&>"=?CQÈ=c =; ?X;·º;ïY?É½¾;-;ñØ2?²<.Ú;F,?dÝ?.H?
f?9L±5L±5Wg;WÆ>K­=wÿ=? ¦>z>ï5*?½<=ÌK=¹,ì>èª9$º¡:ÛC>B.¹309!¾Ç8ò;HÉ;Ò?Y9~`5~`5Wg;6!=BFØ<1Ó>?ó>¨âð=Zl ?&H¤;ù¾¸;¢¤ã>×¢¤:<]:9>?s÷P9©¥©9ß½²>hõ;{¬;5±ó>&9°!5°!5Wg;Fá>¥_Ç="P;?5I>h >ÏÙ!?¬à:Ó	ñ:´î>°å;°mG;.á+?Ê9xSo9¼H?®·;Z,;D?Rf9á¾#5á¾#5Wg;­¶=%ÿo=ÜB?>Ou>®C$?Q«A<Ð?<=?þÙ<<ÚQ<-?°Î9Þ9Ç	?+ä;ÕN<ô à>	9n&5n&5Wg;Ì_>ÆÕ>éE?ä=ï¤®=-y'?NÛp;ýE];
T?¯WÈ;Ñö;Q!?À;É;ìC-?mìµ>r>=:?r9E)5E)5Wg;ü>­@>ã0A?\<>v>®/&?ö5=;KL;í>cqB;©º1;	?%9¯9Ë:?Ö,>waú=°]?J9wÌ+5wÌ+5Wg;³ø×=õ=Êf9?Þ\V>N#>(?¿û:»è:é<
?}Í;>;·¢6?tfP9M×9ÂR?w]0<¼ó;=9?%|9©{.5©{.5Wg;­8>=³=o8?Z> z>¤}!?4<<<@
õ>°H.;#¢;l?Ú©j9Fø9v´ß>öP½;«hª;¶3?9Ñ9Û*15Û*15Wg;ÕèÕ=î=F-<?üå!>]Õ>ÝÙ ?Í´>=pB={ãú>9\ì:ïp¯:(r,?Ö³u9Ì®9|Ë>Ü@±;<­¡;U?'¯9
Ú35
Ú35Wg;IÛÃ>¤>²!D?ö´>8`M>Vé'?9´®;b´;ñÂ÷>J<-F<´Ã8?sÀ:ôg:nàJ?Åá>í©·>£X?Ú
9>65>65Wg;+'¤=6åa=:?Ø=3[=¿Í$?)ù=ð/$=æî>>)À¹$Ã¥:b¾¸ò©7<ª83®<ügì:ìâÒ:R}?¡9p895p895Wg;	È=fÇ=;é@?=Îf>Òn/>¹f(?Í.<Ô%<vK?ÈEÎ;XCn;É ]?|?:cÏ:Â-?ÄÖ<jù<Ö?Øº9¢ç;5¢ç;5Wg;OZÈ="Õ=??]Áå=a´=Ï	#?;¯IB;.
Í>c;·p;<?%,8-9#æÊ>Ð;2®;³ÏÙ>dl9Ô>5Ô>5Wg;Ã=^3={ÿ9?õ¨?>µ>Ó ?n%=<A,=fÛõ>EIº:Ú:¦g?BÛ
9à9×û>-;["l;¸?«
9FA5FA5Wg;÷Ò>ÜÇG>SB?¿/Æ=éÊ=Öò$?Ñß;É³;Aà>¾HÏ;ZÉ ;!%?@ý6êe9ª8Î>Qe¾>ðÌ­>Õ8?|E#98õC58õC5Wg;&>-Û=æA?Äi«>°>V%?û=o;4Ú;ÄÆÀ>]Ê;¯;KP"?µ«´9®«ô9Ø÷ä><â;<¢&<«j?ü$9j¤F5j¤F5Wg;>aÃ>_>;NA?pî >Bäø=%?ïäY;äïj;ãmí>C;
Ü];ÛÄ>uU¼;Û	;£u4?Ñç?qý>UQ
?má'9SI5SI5Wg;pß=ü·=Àê:?ýU;>ZÑ>*S#?"Ýª;Ë±;³ö>f¥[:Æ!ý:"^>½é9Ïï¡9Ôæ?ÚJ;x~8;§?ª,9ÍL5ÍL5Wg;­N>²>gD?µ°\>q&>¥·)?KµZ;<×S;D&?ùR;d%<;?Aä-;Þ
;m¶?o>>?Fl>
É?Â.9ÿ±N5ÿ±N5Wg;F1=ÄN<=­ò??
Á>ë5ñ=´"?Å;Þï¤;p#ï>*ò:³Î:hX?
®G8þ'ü8öÒ©>'7<¬g/<®§? 191aQ51aQ5Wg;y>¨B>ôB?º².>]>Ú+?wøo;þzs;EOü>P;Çí.;?2;0;¸?w`>Ò¹5>ý#?B59cT5cT5Wg;#íD>|>oªB?¼ º=v=Ä'?É§;÷ñ¹:yÃ:?"Pf;ÂþB;/?x­D:Ý @:Ø?×B>ÔF_>ãA$?s>9¿V5¿V5Wg;æ=8²N<ÍD@xÄ,>qÝ=
H?êS<ªó;t>_?ëV:ü3:?	í9ö¦9¼C?úa;uÞ;]7=?c>9ÇnY5ÇnY5Wg;!Ð¹=GÅY=©nZ? ]?>fî=ßÈM?'Ï­<·<è#ó>ÕÎ:â
;`º>`Û8"ªx9V}>Ü;=Æ;µä_?c?9ø\5ø\5Wg;ê>O1>ÐÉB?>pïß=c'?ÿR;uüF;Å¹?ßk;SÞF;ÃI?x;mÙ:ñÉ'?nª>ñ_s>Û ?]6@9*Í^5*Í^5Wg;ËÀ=$(=ò7?Ù²>VQ>t#?=&=I|ì>Î£c;
h;uð=?Ðóe98Ú	?sÂ4;*°5;±þ>"çA9\|a5\|a5Wg;	°=ßÜf=l4C?c-->Wï>3*?¬_=~<m=ü\ñ>ªM;w8õ:n¥V?ò¹æ¦¸Á	?v­Ý;F·;F?E¶B9+d5+d5Wg;åÀ>wG=¬s?-¼>Êä>£lo?TE<ß°È;dF+?ó~;Ý%;t-E?!½9üøR9[?`z<Y9<µýO?ÒJG9ÀÚf5ÀÚf5Wg;ù74>tæ=G2H?ÈÆÊ>Ñà>¶¶0?Ü6=b=2÷>å;P½j;À? :ä9g¢?TÚ;¹_;}y?ÈiJ9òi5òi5Wg;<Z=õL=
X?Ü$¾=º=ÿ=?°2=»WD=&è>(º±åÈ:.V¾®É7¬)9
Âv»Ö¾;²±;:	?xJ9$9l5$9l5Wg;8D	=¦ß
<Ï¯÷?c=UÝ×<ö?ß;í<×¥§<!5?í1t9x»:5»¦=,÷©9zvH9,Ü+?-¤;	;Ó)¢?fÈL9Uèn5Uèn5Wg;åP>J¡
>{à@?hÙú=,ëÄ=A#?íë:ø:p¢ò>3·9íG°:N>ÂÈÎ·Î­i9­¼%«¡>6ì>YÊ?»­M9q5q5Wg;®×<a7<=<?&=eU=rT)?±;:¡w:°@ö>þ=mÊ<?-?P]8ÐÃ9iÀ!?Ìô<å	Ë<ià?IN9¹Ft5¹Ft5Wg;þÿç=n="=?g> ÛM>mé$?êÄN;5A4;þÓ?¢á;[^;ÍÛ?t:MD99>{?{°;ß®;:o??ÎN9ëõv5ëõv5Wg;
Ë=
=D??¯b>>d/>Z%?!W=q
_= èö>b}X:HÝ¿:µm>)m969#-ì>P;í=;ý[Ð>¶P9¥y5¥y5Wg;,ÁÍ=¼=Õ=?}>âÍÑ=q$?>ñ>a>_î>Òð:Qó:±Î>R94é×8°Ú`?&`9ßP:ª#>2X9OT|5OT|5Wg;¬Í·>Ür>>bB?è>¾ZK>U(?ý ;n!;ÜC?ÑÛ0º¹­:O¾¦|Ð;Ñ;E 5?Kõ>È>}é?ÂY955Wg;qPÚ>©4>	OG?9®=>´ùÌ=Öål?6nß;H¹;zzW?+ê<Ó¹]< +5?oõ9:zQç9	;@?üù>aÞ>£ã?på[9YÙ5YÙ5Wg;	k><)>>
G?r®>þ>Å+?7Ü;L¾;²?ù¥;±y;**?b<²Ô&<è¼-?ú»?BìÔ>þ.?(O^9ò05ò05Wg;MÛÙ=t=¡A?Úo> y4>¬)?<9=ð7=?×Â;Å­g;v¿?b9¨d9Y¶?P=;ì});bø?à`_955Wg;\¾û>ÉÖd>ÃÏ?­T>êCÌ=U5??àO;Y;@ô><n·;^àM?L<c;¥;xX?X=Å>îS>±@n?_9$à5$à5Wg;{Gò>ë_>L´?
j>-
>JCY?Ð¯Î;÷l;§LI?~<»a!<Üs`?Ë!Z;~Å:ü?6Pö>'Í>cPU?¶ne9½75½75Wg;ÅÂ>K8Î=®à>?PáN>w>+(?Ý7p=±y=	Iö>ï±;m1;|á>w¹J?Ù8úÿ½æ;G;8´%;æ?nf9V5V5Wg;gÑ>þ\£=id?X/>¬?>i*e?(f=é]=>°?;Àj¥:(s?	Í¸¢8sa>äf;|Ø;É(R?ZÛh9ïæ5ïæ5Wg;.®>¹d>C?vä=nò°=D%?8¨;8v;]d?ZcT='8=H4;?x÷:(À9mþ<?Ñ½? 3?rh?¹j9>5>5Wg;Xú<p£<1çC?Þ=Ûm=Ã9%?ä:h;â%Å>vÚ&;egÜ:ÍA?O7,<>9B#k>µÌq;];À³?Ð?m9!5!5Wg;Ba>ü,>Dÿ??Qeµ="i==ç!?H£;Í*;Æ?rR:úÅ:j>Q1:tÇ9ÌðM?¡]>Ñµ5>ò?ûm9ºí5ºí5Wg;M<öx3<w	B?²7´=ä~=d0$?.Ð£¹Äi:ßd3¾?¹Üº³:äÑ¿Ðc£9s}9¯î>)«ð:F(¢:2ù=?Cæm9SE5SE5Wg;ýÀ>Cx>G?
Aª>åR}>
,?Ý{Ù;ôÑ;yÓ?±;ç!p;^?Áa;ÏØ-;óz%?ÀÇ!?É-? Ü?ÁPo9ë5ë5Wg;;O=n
=ÐÀ??7Áá=Ó"³=O!?[@;&Ýe;KôÕ>Ä,¹¸3è:¨(½Ö¹¨9Å6Ì¾®K;¹Ðq;T?¤Âp9ô5ô5Wg;»=!<=IÇ<?Eö=Nþ½=ìé%?ªð¾<@Ç<¯Rõ>fM;·;8M?¤8àöù6&?h:	¶:[Û>æRq9L5L5Wg;Ñ"O>
>pö??~«±>Öá>]'?¡Ë=rÄ=ç?nÇ:m©:j?t'ü8½x9¤)>¡Ú<øA<ñ?TCr9¶£5¶£5Wg;&j>¡R>;
A?}B>Ø>Û3&?b2; F;nå>ô»;\ì5;j6?6;]þc;øÒ-?rÑ>2ç¸>±ý?3x9Oû5Oû5Wg;ÔÎ<æ2<w7?¡|=üH=jÛ ?*J<;A¾L;mmë>m.:r©:ü>Ôã·87¬#z»_ép:ïð;PH>B´y9èR5èR5Wg;!S>³R¼=±d=?ß>1óc>À&?¿U;d;NµÍ>N:ó·À:wÁ>M9Ýý[9a«ä>i[{<ìM<û=?¾z9ª5ª5Wg;ýßï=ç2=Ý@?vL>eEi>)n*?¨ÅL=»U=eDõ>ßJ\;ë:éXo?Ds¾9¬k9MVD?L±;{};e3?v}955Wg;%èâ=u=R@?OÿA>(>£F$?ßÜ<{Û<~¾ú>)¿;öþ:óë?Â9îùH9°dà>I=;Ú*D;Æ÷>·69³Y5³Y5Wg;t>8î#><ê>?w=¶N=J%?öô:2C;Á¹å>­&#=Yú<±&?àÿx8@?ä¸´É=? ¯>Ç.¨>¦£?Yl9L±5L±5Wg;7¶=aÊv=T=?&×>ºìÐ=bÿ#?m«È<ýÌ<ú>Ñ6;;¡?êh9)[9îí>½;Ó	4;Ü>x9å5å5Wg;V.>N@>Þ³C?öþ=1µÆ=£#?öb&;Î9;F>å>só;¸HC;´Ã'?-ýÕ:·¹:?ü>?>*(?­©9~`5~`5Wg;þu>O#>&@?¬=Å=C ?Ö;J@;

Á>µy7ß:6¸ë;³yÇ¹GYh8ª@û¿'|>¡ih>>"?Ö9¸5¸5Wg;5= ýû<]l8?é=t½=Z?ÞV;¸	6;?t¹:"ÑÚ:*ð>X!º8Z`59Ï]>´ú:Fÿ:0Eû>xd9°¡5°¡5Wg; R=SZ=c¤9?Ícó=Ü¾=W:#?tÌN;
`;9´ë>Íj:qÇ:ÿ6>Ì&«¸ F9%ê½yÄ
;ªt;bëõ>A9Hg¢5Hg¢5Wg;újS>(>A?Òb½=Û=¥X'?	$@;i;4?$V<|<Ôò,?ßÔ#;<	;$¤?QËß>ñÇ>ò?¯9á¾£5á¾£5Wg;yØa=»"=wW:?Á
>úÞØ=Ê#?±
A;O
m;v{Ð>W/:Æéñ:è9>		£¹¸~¨ÜB°0;;iÿ>T9z¥5z¥5Wg;&¾>$xu>r¯F?Xw>nå<>è`'?o£;¹;é?	=Â;Â} ;Dê?´:Au:Ã6?j»³>>;×?RI9n¦5n¦5Wg;Î
>å.¼=-ï??§Ç>\e>ëç"?õÒ$;>4;8ê> :_Ñ:OC>T"¸D¶8òºA½æ×>h á= 0?B{9¬Å§5¬Å§5Wg;zÌ>¦	>pÒA?EÔY>((>Ï%?cé;xº;uû>Q\ý:xM.;º>h;t];ã0?¦Õ>rM´>¤¬?#º9E©5E©5Wg;<Ò=Åû=¯<@?8>ûE^> #?>=ÞàD=·¼÷>dµ¥:]Â:BÚ>< 96í{8³Z?p.
;>;ãñ>Ó9Þtª5Þtª5Wg;;>: =>¾D?
ý@>1>Õ%?uG;u;®¾À>ËàD;NKË:§ëw?Iú:¢!:`?÷É¸>ª>?â9wÌ«5wÌ«5Wg;Ä*Á>¾V>ÐªA?È >&üà=%ÿ#?³;=;è¹?°;£qt;2^8?åWß9{1¦9"ø/?zWA?\ò-?E?\e9$­5$­5Wg;!o>ÕFÏ=k¼>?Ö8Ü=û¦=ï½)?Á ,;0(;¼`?,O;ù=;ý?, ¹ BË¸Ï½·>vZ>2ê?fÕ9©{®5©{®5Wg;.|>ê3'>Ú^A?`ÿØ=E½ª=Í­"??Q;ÄP-;?Å?¦YÄ;Ø;ñ/?à¨7:Ü8L:´yü>ø{Ù>ä¹>Á?H9BÓ¯5BÓ¯5Wg;ò½{=¥)=ªñ=?§Æ=¡|=R?ÛôÅ;vçµ;¦K?ÙÈ9În;Ì°=	ÈÝ8-8`À>¦]\;×ö6;r*?z9Û*±5Û*±5Wg;»µ=×ât=vú=?c>ÀEî=ÎA"?ºC\=g#l=Êî>Kº~Å:fÔ¾ÈË8Dhï8³¼A>k;f«9;¼¶>à9t²5t²5Wg;n¨=¤<=8?)@ú=U$Ç=»Ù ?r=Ðu=îü>ôÏ9Sµ:Ò=q©d¹â¹¸µ£F@LW:ù:´õ>ùs9
Ú³5
Ú³5Wg;)â
>²y·=ÈA?)Ì>§§`>%?Pïò;Bï;÷?µÄ<ÓÜ;G"?zW9°!9ºä3?ê&<\<ªæ?[L9¦1µ5¦1µ5Wg;3Ã> ª:>N>?íË=hq=ýù"?`Ü;Uô;'Õ?£^>Ðx>Ã{8? :xö^:VW6?Oì> «Ñ>»?0'9>¶5>¶5Wg;U->>G>6¬??4ä>aä=Åå&?Þ8;ÊA;6ô>IM=`4Í<hB:?Xu9|t9!'?BÐº>
£>2ª?£9×à·5×à·5Wg;ïÔ2=6øí<§a@?¥ÄÎ=+6¥=O2 ?ý~õ:)Y2;1°>u»:·K;T²>ÎkE9ÊÉW9ØJÚ>øÅ(;R19;Mé>æè9p8¹5p8¹5Wg;zHÞ=M=ÄÚ??ÒäD>¨>hÅ&?5=@6=õð>'`:á$;Ð¯c>Nåó·Þß¸´T>Bv;Ì;
cÓ>õº9	º5	º5Wg;æ}Ì>Î__>\j?ù^Û>AëO>Ö?¸8ì;;ëXY?Nþ¶;®;+Ò4?ké¶;!s{;
:?®Ù"?y?Ï?Ð9¢ç»5¢ç»5Wg;^>>í->8Â<?ÊÈ==Q!?u-;?}";Â?nD¤:M.­:ãÒò>ìC;Ø
Ä:Ûô*?²>lÀ>¬?Î££9;?½5;?½5Wg;©¾=ÌÍ~=7??>Qt_>¤¤)?¶°¥=i[­=¤­ô>ä;E
%;°á>w;É9>W&9²>i?a <2<gÌ?}$¥9Ô¾5Ô¾5Wg;Éj=¶ãD=8Æ;?¾>Sê=$?;;ì>¬[R;??;gé?Êúy9µ9Þýí>7Ó;£å;ÎXë>%¼¥9mî¿5mî¿5Wg;ÿßÏ>Ñ>fK?W^Î>í->+r,?FS<Í4<üTþ>a­N<¹aø;2U?:ø;ë]«;Æ:?´v?4íP?8%?è9¦9FÁ5FÁ5Wg;è^>#nE>ñb@?J¿=¬ä=¯&?²ì/;ü?.;ì:?U~;`#I;D§!?x:W:¶?c31>%C>Ëû?Ña§9Â5Â5Wg;Ö=Ón¼<Ò(6?j ==ª&?8}è:u=þ¯W6-)«:nL¡:Ù¾¸	99¾EK=õA=ß?!å§98õÃ58õÃ5Wg;¶Ï=n+-=ªKi?,>Ùøå=L!?fÎ<;¯<i¼é>z
;Ù.Ö:ù%?ðRÏ7ñ¢]9J>è;Û[;T?ß¨9ÑLÅ5ÑLÅ5Wg;ª!>øØJ>ÒB?ó =Éro=²©*?æCb;j;!ú@?æ;=¢YL={°4?:¥9:?ÿÊ>
%º>'é
? ¨9j¤Æ5j¤Æ5Wg;»AÐ>|»>»ÙE?3(>ñÑð=3Í2?ì];÷;`	?ÓM;×3;~?ìõÊ;XÇ;GÚ3?ÇBë>RÃ>EV?eü¨9üÇ5üÇ5Wg;¡ò=ÝH=i??W¹>x×_>cò(?£I=Ú>=<?Ó¢9:Q|·:	>b©9n/9ãXú>É~À;eM;§?©9SÉ5SÉ5Wg;g>SE>¬®=?ÕD>Zå=B´%?}Yu;â;~gó>Ø²;÷u;n:?Å88oÝ8×?±¬>[Â>§?©ª94«Ê54«Ê5Wg;®Á<Zb<k3?p f=;A4=j#?ÃH;Ôij;_sÚ>Ax:Ê: 4?ÛÝµ9;9°a?ª,;U¸;7ø>&~«9ÍÌ5ÍÌ5Wg;wÆ=½>V=L<?>=K>'?sæ;¹-Ô;©?ö³:3-$;Ël>îÕ9üpC9Ö?ô ñ;[há;6	?\¬9fZÍ5fZÍ5Wg;cà>4G>SDC?ùÆE>¶
>Ü[7?Ø©;
;s¹)?vÍN;uM;*Î?s¹O7ÛÎ¿ö¹>Þï>X?ûX°9ÿ±Î5ÿ±Î5Wg; T=Í=NE<? þ=kÃ=ÿ&?R;`ß;çì>`;A±:ÜU?^¤j¸Hi9ÄÕU=ü§;²ã;ÿ%?Æ°9	Ð5	Ð5Wg;*dÔ>{Q>çH?)F>ü>vô'?ì-U;Y.>;z?Wû;t®;® 8?3õN;üÉ;G2?Ñ:?èÜä>ë«?¶±91aÑ51aÑ5Wg;ö=0SJ=êC?ès>Iyn>E)?>¿Ü;&ÖÈ;°?T#¤;¸µ|;fF&?/ì7@ìw·ô»Q?¹ìa;4ÜN;òË?Îü±9Ê¸Ò5Ê¸Ò5Wg;ð£@=rGÿ<5/A?ÏÑð=ñ¿=è ?¨l;?G;ÂÅ>ª,¾¸XÚ:M2½ìLX·,@9ó!Ó¼îÕX;b&;ê­&?GY²9cÔ5cÔ5Wg;ëî>íF>ÏC?ÉP>H#!>¾Ù%?äö²;ù¤;"Û
?<«;}a¦;ù?µî;ÍB®;¾S-?õZÜ>·±>M?Øl³9ügÕ5ügÕ5Wg;`f>©.>Ò»??ôvì=á¬¯=ÊJ,?Õ·$;I ;Ì?@°;Ò2g;õB?ö/:¾¸2:O	?©q>pæz>\?f´9¿Ö5¿Ö5Wg;ÃÅÀ>Õ{>öC?éÆ>óuH>8,?|v¼;¸º;¨ ?É©;èd;m>?³;¹t(;5F?eÓ>e«>íÂ?¥¶9.Ø5.Ø5Wg;³>äql>ðA?_ÒN>AÎ>¨%?¶×;Z¡;
-?ÄÁ;V;Ó	?I0<"Yõ; e7?/??;(?Êv?±ý·9ÇnÙ5ÇnÙ5Wg;µ¯>tÕe>¶C?¦<>¥>o'?N?;öP;^ê>tM<®4î;D;?m©;Ìu;g·/?öXÎ>Åt¿>®ô	?#¸9`ÆÚ5`ÆÚ5Wg;íR²=Üo=1ö>?ìW;>5^
>À )?E=×B=»Zì>¦j*;È;£G$?;9ö÷´8jX?ªò
<B;åà¶?¶·¹9øÜ5øÜ5Wg;í=»3=»û=?e5>
>t'!?Çç;Uëò;.úó>ªí;;soù:Ñß@?p0ý¸k&í8}¼e;íæU;ù\	?êTº9uÝ5uÝ5Wg;Î>4NA>ê[I?ä>YmB>éJ0?¿;õË¼;®Ü?b_<Y¹;º5?®r<±á'<Y8?ß?@ à>ö&?µ»»9*ÍÞ5*ÍÞ5Wg;£z<»¸7<Ó.?¡[&=6P=Mï ?º2:Î
;r©>Á®mº²ø}:Áï¾h¤9¢K9qwê>Ñê:;*;½|p>Am¼9Ã$à5Ã$à5Wg;±>2ý9>ýæB?5¡Þ=Ë=#é6?É;G; ;?tP§;ß;¦Q?FqX;|0;Ý?FÌ>²>í²?"¾9\|á5\|á5Wg;%ú
>qÃ=(ø9?Â¡N>=J!>¿û#?­;õÿ;*	?¢õ:bÜ:kj¡>Õb9`áã8×A<?a0>>²H?B¤¿9õÓâ5õÓâ5Wg;Ée¦>qÀW>\pE?Vú=ª´={1?¦HÌ:¼®Õ:j½ô>ÂS=òJ«<PED?`«b8È>i92!?~s<Ñe<­À'?ÄÂ9+ä5+ä5Wg; Å=Ñn==?½]>/>Ê"?L-=àa1=ìú>ï <Mêa<]6?H¯¸@¼^·Î'?®<)ê¢<Ç?ñ|Â9'å5'å5Wg;fß<ñ<
36?çü=i4]=R$?ÑÐ2;åD;ïè>«
;¬&þ:Z­?fÖ9È29c,?«?;
Sf;gôÔ>ð(Ã9ÀÚæ5ÀÚæ5Wg;yö=×²¤=??]ß~>E:?>ï*?Ú0;¶µ;U?´Ê;ó;J_&?%Ê9¦?96Y?ëÿ;tÇ;Q¶#?EbÃ9Y2è5Y2è5Wg;¤">¥=eaL?È£p>õë>¿J?¨<)Í<£Å?ÆÂ¿ºÈý:7¥£¿Ô9±9ù>3×Å;ú@½;¿Î?5Ä9òé5òé5Wg;
x­>IKf>öÔ@?µpO>é>ÿ(?w|;êW;Bæ>
R^;çä5;Âr?tD<,ÖÌ;õ¾-?|,å>Åº>·¢?&ùÄ9áê5áê5Wg;r¥=Oa=*[<??¸Í=Ö\£=+0!?&;Ø<YÎÛ<Öû>W
:=¸è:[.>hà¸è\V9ñ¿¾½¦e;&ïm;ö>¿IÆ9$9ì5$9ì5Wg;Ó>ÂzS>yA?Cw@>ñ>yÑ%?U×;ö°;ÝäÖ>·ï:àÉ;§ß>±6º;º;^.?3"	?©dï>¥?C¾Æ9½í5½í5Wg;%>ýY:>mEC?M°8>­»>¯86?µ;`;ëH?f>Ë.¶=Û<?À¡£9¡8<ØC?$>)Ñ>J[?¦BÈ9Uèî5Uèî5Wg;S>c'>mýC?1¯>7÷Ù=ÁG,? k;Ü4v;õÿô>ë0Ù;ÎK;8O?ØË;µ;;gX6?c<È>r >#¬?d^È9î?ð5î?ð5Wg;+>?gÒ=§ÌP?â>|_>0*?Æà¬;nG;©??wT;{|;|>?lT9A¼8°J?¤=+<¸<
O?sØÈ9ñ5ñ5Wg;ÿ =i´D=Ùz??U²¶=>=|A#?ÛE;\;4©å>YI:>çÒ:#£>nÀY9z9|àÑ>Ä;ÚÎ;q1?ïÉ9 ïò5 ïò5Wg;=>¨(=f3C?½(}>öoE>ô$?PÉÃ;Ó/Ü;¡ã>Uy;;9ãý>±¦Ì9¹ð|9P:/?t¦C<ÐÉH<órù>`/É9¹Fô5¹Fô5Wg;ÝÇ>È#­=oi>?çY>å)>Ø$?êÞ;C%;T>å>ls:Òø:Z
?8·\|9æ=2;ÇFS;Ã- ?IWÊ9Rõ5Rõ5Wg;±Ú§>ùü]>nA?>é0Ø=-Ë%?h$];N;]	?îQ®<Éf<]A?øw;P¼6;@Å0?ÓvÑ> ,µ>	ý?2Ì9ëõö5ëõö5Wg;D%Þ=Ö·=9©<?Úw>ã"@>]%?PkA;C>;J?z}U;;x2?sÕ¹
¶8ÝD¿#ÿ;èèî;³¢?;Í9Mø5Mø5Wg;£z>3&>Æ&A?¼+Ñ=£=·#?I  ;TA;TØÓ>yU<¬¨<â¯6?fÊ9¨9$9Yd^?³Á>ÿVx>ïw?åÍ9¥ù5¥ù5Wg;(X=/w=??Ä'>>Hê=¥ã!?3óD;2C;å?^:ñ¥«:-Ð>°×·9¤§^9
#>?V2þ;/_î;_?¥Î9¶üú5¶üú5Wg;>/$4>ÿÒN?¤ü >C8ß=Ë 8?J;å;Pe
?ù´<o*i<)²F?¨=19:x9An"?Gá¡>{>Ð ?aõÐ9OTü5OTü5Wg;o=Í&=2w7?dÃª==¦v"?À;þ£;0¢÷>7<2<w? «:w¿9%?( ;{øV;k¿?ó\Ñ9è«ý5è«ý5Wg;ÛÄ><´>jEB?L=ä:^=:&?MX¸:eÚÏ:áã>Õû=O¿:=ÊÐ0?xÙ°9¸09_7?Qh>ÖÆE>®Z?XÒ9ÿ5ÿ5Wg;Çk>yÁ>¡A?ã$>ü=È&?
`;({_;×Q?`J:;£:[;hÙ>ó'~;^þ?;óÊ&?%in>IPH>X?×ÎÒ9-6-6Wg;Á¤=¶[=NP@?Ài> õÊ="<#?n$º;D/¯;?ØC;Îq.;¿³?èHH·d}
93d>Åõ5;ëA;W2,?²WÓ9YÙ6YÙ6Wg;=Ò>Ùd0>á6B?¤÷=mê¹=*?«_S;3=;?nÓÝ;Ü ®;Þ#?È9µ9?Þ>íÁ>wh>ï·?ÄXÔ9&6&6Wg;ÛR=RÔ-=¿t>?>?Ç=Rc&?îÜ«;×É;¨úÙ>âÎt<y+<_G?ÌM9P"¢9Ô?cú><ò=7<fg?>Õ9ò06ò06Wg;W=ûc¬<{>??b"=n=¹[?éñ.;µ/R;ÀÕ>$(<Û$< "?Ðë:îg:·Ã?;Q@¨;ï>ÍÙ9¿Ü6¿Ü6Wg;Ìñ>	ÚB>A?E =~Bu=ÉI'?aK
;å:5?jA=·×<}:?H¼9ÄW¼9?|;«>Xé>O|
?(Ü966Wg;[=tF=ôA?ÑÏ>fÛX>~:&?Kn]=o6^=nÿ>Àeº6g:"W¿ê¢ê·Of:9|)¾2";cA;{Û6?ÕÝ9X46X46Wg;~µ=q=Å@?ÂOs> @>"?À:_£·:dª·>AH:¡Qü:EîJ>ð"9»9»ù2?-bµ;%7²;F?_ÇÞ9$à6$à6Wg;.ü>Ác¯=&º=?A7¬>T>h\!?OÚ;¶Ã;3ò>§;j;í ?CÂ9|a9z&?±ã;~XÞ;È±?=×ß9ñ6ñ6Wg;</>
Tí=y=?ÂÊ=WÁ]=¡9 ?ûv7;úM;³ä>[¦<òÂV<°F?n·@ò¢8/n)?ÏÄ>¨³³>Ê/?l¾à9½76½76Wg;á@>Ü=t	®?í·>ê>¦#?^a=j¢M=ËH?óK<q8<ÊC?tW:_Ø9×a;?´¶<ÇB<µHO?ªÇà9ã6ã6Wg;9ø@>Rw=Ó±?'·>>¤?ºa=BM=²Ã?¦L[<E<Ñ R?èË: äÙ9ò¢6?8ù¯<J¯D<õ
e?æùâ9V6V6Wg;G=Y9Ë<¶È:?]:ä=Î°­=Ý0(?§V¨:j:¨:|?ÂÄ=ðW5=L4?¨:PjØ9Ug3?À*=¯N=Ð?Õ×ã9";6";6Wg;!¿=Éò=i¦=?#I>1Z>d#?#÷P=ì6[=îô> Þ9Ò§:>ÞÜ¶¸Ädº8×z¾m%;e6;8?ªVå9ïæ6ïæ6Wg;
>P¿O>w¶B?³åM>4¿">
ð!?wÐ;»¹;X«?Ër;ö;Ðq?¹;ØÍ;±ø5?b?3ÕÝ>ý?{Çå9»	6»	6Wg;n¹>e>yRN?OD.>Gô=nv6?O!l;ÝzV;°ë?&<¬¹Ù;ÎC?xô/:dÏ9<P?h·>÷=>)$??Eæ9>
6>
6Wg;iP>PÓ=s^=?oð8>ì£>õ"?ïI´:YÝÌ:7Já>Þ-;£ò";E?N»9ÓÏ9Ä»>Á¤Å;Îì£;6T?gç9Tê
6Tê
6Wg;V÷â=ø=Ø·A?n>SU>Êë%?²ê= M=£ò>s<®ÃÇ;+­;?ó9Rr(9;m>?Ø<?ý;Á?bÀç9!6!6Wg;WC=²$Q=@?#é=µ®­=Ñ+?tÕ:¢Å:`«
?¿m9ä
;vÇW=v8¤ýô7Có;>N¾=Ø
=¬?uÁè9íA6íA6Wg;8}>[­'>DMA?ý2>ÁXë=C%?¯u;x(;Gå>âÚ,;$ôè:ªô=?~ß5<Ëú;CÝ9?#Ü>1ø±>£?÷è9ºí6ºí6Wg;é °>Dd>vDE?¯^>ö©)>(?üUA</<C/!?nA×;:¹b;
s?¹·é;p¬;¹D/?¾7?(-ã>:??¹ê9
6
6Wg;ó=;C=§A?«^>¹;+>où%?Òr=­ç~=Ýó>%,7Ù{¾:íg;9z
9.qH9ú>D½Õ;íÀ;Kë7?èê9SE6SE6Wg;a?<|9<ýG?­J)=A¦=¢[#?
!:ì;Q>!ÌÂ9oÍª:\û>;S¸¾C"9È¸¯½z:¶~¶:Km¯>2ë9ñ6ñ6Wg;¨Z=.)=q°=?zUû=Æ=þ!?74;Û©s;Á½>Ã`M;Ì±E;ù?4È98Éô9ãÜ>Ë´;¤&;ÓôÑ>èì9ë6ë6Wg;Cª>±í+>êU?£¡º=X¥=Ú6?õ;c­*;¼Ò>ÐJ;&Ï ; u?ä
;p¾:,>?¢`©>êM>Z?ó¶ì9¸H6¸H6Wg;Z´>Ì+>r	e?>^Ø¼=ô9?Yí; ;ÒÚ?zD=ü=ü??&T!:`Ý_8Æs?¹-Ï>±ë>­9?3lí9ô6ô6Wg;Ò¶>Æ¢h>.I?çg>r/>g)?ùÌ;îU·;G?ÈFù;²ü²;5D2?éÉ
<Ç;2?¹,$?kª??,î9Q 6Q 6Wg;'©>+X>]RH?mJ">¿ê=»y1?å«U;±lx;è/Ü>òé;ò7;Dí>?J¶;a ;_*?æ=£>^§>Ò?oFî9L6L6Wg;a#û=²$s=t5?G©F>«>_-?V=)f=î>Ó;=
;¿³t?Kº:EÅ09I¯?ê5=)èÆ<;i?kï9ê÷6ê÷6Wg;8W=iû=ìïS?>`ìß=<)?¢õ;GBõ;D2?P:	d;%Ò>¶F¹Ø[8/a
¿&wY;X;×?P1ï9¶£6¶£6Wg;¡²=ªñc=H?z>Þ=ì0?E
ã;¡G¾;¼?H:BÍ:4z><> 9WD»9ñ	Í>_w»;1;hÐ2?Phò9O6O6Wg;îÁ=Ø|=ØwC?Æzï=0Ü¨=5?>_F;I;zü>¨>;5;Oó>Ìó]9£.93?
^M<i¯ú;®¸Q?é¼õ9Oû6Oû6Wg;èÊ>g\ã=wä?VÊÖ>°È>ÄúK?³X<è:<î?½O=Ë=\8?<=¶;ë'S?Å}?Mi
?Ówe?µËõ9§6§6Wg;ÐÒØ>?>£I?þNË>$É>¸A?Atg<ð;<4k?g=À=F
N?G
<°;ºI?]?Gh
?®ch?o¸ö9èR6èR6Wg;c¾T>Øµ>ÐA?÷»>f[>Ï"?íCv;su;¢l?2Ò;Îq;Ñîi?­¬9âÇ9L?$Ú;È¹Ë;	?)¥÷9µþ6µþ6Wg;rÅ=Ú=
Ð<??x<>&£>LM"?¾¼=Ê[=Ñð>B×N¸j¥:ö
 ¼èç9rq¿9Ve?'Ð:-ú:$·Ô>Ìø9ª6ª6Wg;«f<m<c;?Y}3=¼=rõ ?kÏ:i;¨ª>° :Ü:uº>È¡98ó9þ=?¼ü;y@;¯>|¯ø9NV6NV6Wg;#0£=æV=ÉeB?Êaw>Åe=>þ/'?cé>;Éå";:?äò¯; ¢;é
?Wý¸N{Â¸Zå>+&g;xcl;lSú>ßþ966Wg;Q[ò=&§=ÅD?`$>v7p>c(?¯â;)Ó;
	?0+Ê;åÉ;êò!?Ä&8p§'9æ1â>üy<£Ïq<n{"?p~þ9æ­6æ­6Wg;8Â=>pLù=ÜB?.1·>ân>½+(?Ï=åp=ÿY?íu~;dI;ÿ!?V 8*¾8
?ú!;>;[<Ò>¡þ9³Y6³Y6Wg;qz=C&=A?îÄ¥=F=
à!?è=§a=Ýêå>ÉP:X$~:°D?úÈ}9ï9»qÛ>ôÊO:*s°:¼>Þþ966Wg;e]>ÚX2>¬n??Ä=~O=ÞX%?Ò*;
;ã?ïñ<
uN<Ð0?  /;¶í:pÜ9?K]>p}>e?HØÿ9L±6L±6Wg;Ðé=81Ô<Ø>?,U¾="W=ZY%?Ó½;}gT;úK¹>GÜW;Ù;;q=?¿Ê9@q9½P?à;º!;:R×>[:]6]6Wg;ÏâÄ>TÏ->}þ?¦0?wÀ>@Ëj?JM<,U<bÓF?U0$<q÷;¾Ý)?<ôÝ7<I9?Á	?1¶ó>6³?Á:å6å6Wg;l¯¸>½Ã=*ñ?Q®'?~À>ÿ^?]p<Mb<8kf?&Tg<¥ûù;ål?%¶\<27<eh?¿ô?xÈó>Í	?Î`:±´6±´6Wg;ý;ú=qª=êh<?Â>ª>g¸"?«=Ùç=<Ìð>a
;1-;%ì>Vg9°P9kl?Ç^©;¶P;D+?{:~`6~`6Wg;æF>YD>ð B?ø¼æ=
g²=»%?a±Q;Þ,;ô?êJÄ;+À;\Ú;?`û:Èq:d²+?§Âý>ÊÝ>­?ì#:J6J6Wg;ê>²l<>ßQJ?Ý_Ð>)ú>1,?ýÉ<²ô;Ì
?óØ<6¢;:y?</×;Kã1?J+:?{¡??ã<:¸6¸6Wg;Äê¡>ÍÑX>%-??7×$>=Äÿ=»ý$?äX;®Ég;¦î>Î8;Ø_;n?´);7ï:*b8?4(Ì>6v°>Ý?Cä:ãc 6ãc 6Wg;ÙÞ=~Î<Ä=A?Ò?=Üg=gæ*?;wb:;åÈ>Ö»À<¸<+!3?Pi¸ÀáÚ·ÀZ/?ó|<%`<ér?Ç:°!6°!6Wg;­{¢>,µU>_£B?í>6 â=¶(&?a;ZåT;W?È;Û<M;ÀÞ&?<îx;#åB; #?£
×>»È>;	?
=:|»!6|»!6Wg;M>N­=
Z>?j>T>u
'?ºb<#Þ<6ÿ>q<Ì;hÇ"?¬Í%97Í9_ï>?ÞÎ;©Ä;¤?0ç:Hg"6Hg"6Wg;KKÍ>_>véF?Çà{>º5=>e*?
Ç<±¿Ð;¢¤,?ôÂ´;8!\;z7R?Ò0R<$w
<}>?þº*?¹??z^:#6#6Wg;ÙñE>ï%>-»??Y=H=$$?:Ó:BÃ:}ª
?QÔÖ:¸ø;Õ¹>Z<9­Ç29¾Øð>
í>@ÿ=ò%?®û:á¾#6á¾#6Wg;|Ö¶=ªg|=)q9?>èX>¬#?^\c:rÏ:vI>_òm;±Ê&;&6?í©09^8¶¦?¨¥;'¦;ª#?_:®j$6®j$6Wg;á¦¶>¨o>C?ßH>k>pÍ)?X×;s÷;á¸?4<üµ;ÌùY?{´;N-J;»^8?(ýù>|sÒ>-?®§:z%6z%6Wg;×=<"S=¬9=?úS?>Òq>ºÈ"?ì=Äñ=Héú>ä8ºNh:5ô=cJo9¢O9¼
ý>$ÔÓ:©×õ:µÜ>òh:GÂ%6GÂ%6Wg;å§§>lY>ÙfE?)_>üè=¦ $?';Ð²c;Ë~?ÁùÚ;4;v+1?Æy;BÌ:&`(?Rz?Ó>¦!?+h:n&6n&6Wg;D³>Â¦=<E?7>>õè	>ðY0?@í;øÎÏ;Í"?,I<mN<'D?z-:0·9ªKK?p
=:<ÉÑ?öÎ:à'6à'6Wg;)^>.o5>¸ÒA?û>a«H>à_(?;1;õ>¥·;*Ç:µü(?Ôz;[;É ?>Çc>[§?1­:¬Å'6¬Å'6Wg;¿:>&dú=rî>?Ú}>ÑG>ö;#?ã¬V=0?n=¬æ>O¦¦:tYñ:Ä°>©¸Ðª9>G½$a<dÐg<t¡ø>ô*:yq(6yq(6Wg;ª"^>7£>¸@?%2>W>Êb#?ïÞ;àW;È¼´>F%<Ð;ÅWK?½¸@LÆ6;7?4Gs>P>F?:E)6E)6Wg;Md	=¯{·<9±??+ò>>¢>yp$?0ï:gc;yÒÕ>à´:`É;1Å³>%hf9Æ¸<8\?9U;ªK; ¼À>Êÿ
:É)6É)6Wg;±>¶Òi>ÀUB?}û>G|ø=
Ò$?Ó&;=	;µ?"¯;t;á?Ú§Ñ:e\:3?µ­¦>Û>O?Ì0:Þt*6Þt*6Wg;¦
«>ö\>-F?ÂÕ]>á#>î.?};;?¨ÛC;UÑ;Q.?¬j;k&:;XÞ1?èAÉ>¨)£>â?¥Þ:« +6« +6Wg;*Ë§=ÅÝe=ÇÞ:?)ÿ;>@>OÛ?GÄ*;%å];eÅ>@dF;º"9;;*	?^Xù8ß*9¡Þ>ã´;ÎU ;eÌ?:wÌ+6wÌ+6Wg;M=ÊRÐ<(;?2"¾=¡= ?Ì<OÌ*<="é>x;Ì-	;,K÷>·
8¨øâ7¢|?ËËG;?_;(På>A¶:Cx,6Cx,6Wg;Ìà=]Þ»<>?4¦Ò=Ï¤=ãN$?×;Õ
ù;|Ý>¸«;=(V;ø·1?hTm8éZ9ï³>>(;³%;­ð?e/:$-6$-6Wg;rN>&	>Æ¬@?¦º=,4=ìf*?êT;ÍB); õí>Ý]H;_[;òÑé>¨åæ:)':æ??&ª>U)>t??:ÜÏ-6ÜÏ-6Wg;Ç=>Ç²µ=í"=?Ò(i>ol6>{#?©=¬ø=÷~ë>@µº:Ú¡Ú:Ú>`8¬9ÝW9ø5?cgd<`;ö¸?bT:©{.6©{.6Wg;mãu<1(%<>?nÑ4=¨5=A!?ôÍ;k.Ú:çM?m:Ì»Ì:.>¾I7O8àÐ6>SþA;ÝW;î!?>:u'/6u'/6Wg;;ê<>ÅÕý=¶>?×_²>>P>â%?ïJ;2W;Åiñ>F&;,;²Ä÷>z9<8P.?";!Li;6T+?T·:BÓ/6BÓ/6Wg;LÕ¥>Í[>rÎA??§>bÑè=u§%?[;Ý¹m;Dxì>ÈæÕ;ð<Ì;h?ÍÚ:;ùâ:æI?j½)?´?æ	?_Ï:0606Wg;9¦>þ½[>|tA?S³9>ª
>y(?Ö²;$;?Öôx;¦~;GQú>cË><«U<q¾4?Ó¹Þ>Ø{·>,`?6:Û*16Û*16Wg;Çè¨=´Zf=×¶;?âl>â\=>q ?
·Ð<#wá<.ûì>NÛ:Vq~:+°? 1¶âN´8N<>,i;28c;Ó?Ç]:§Ö16§Ö16Wg;2>¬þÔ=5;?PfÐ=68£=]n#?H¿ó:B®;úpÐ>©4º\â:ÃK¾¥U¹*]´ÚÖ¿ÿé¡>s»>ÃQ?^Ñ:t26t26Wg;Í0>ÿ<>©D?výA>pñ>èµ-?Ó=;C[;|#?É;s%R;+=?Bª;¶ª?;%8?e½>ed>%?\ö:@.36@.36Wg;÷°>µ¼i>§ÒA?2\
>E×=*(?5XP;ËÝY;ÂÏô>,¬=¡q=×Í6?`­@9 È8H9?²O?Êë>í
?Er:
Ú36
Ú36Wg;þÆ=íA=¨9?¦%÷=®jÃ=Iâ!?
;ÅL;Ó·>§;¯Â:P|*?~¸j°,8@°=E´;°]¬;µë>ö:Ù46Ù46Wg;*>°=C=?¿>Ü'R>$$?T°W;*;[ÇÍ>4õX:L};5}N>A6Ø9Ì]¤9ò%?è;4ö;Äñ>ß:¦156¦156Wg;SÊ>¿l>åC?ûv>}h@>$?}ÑÎ;ÆJº;z?þÎ¯;÷Í^;J?\ 
<áæÇ;Ò5?è2?°#?æ?h:rÝ56rÝ56Wg;)þÀ=ò=§Ï9?bF>Ò­>åä"?,ï4=rD=ªë>>ó;<;ÎÐ;?n\¸?¨Ý8!>ê¬;q«;¤?:²:>66>66Wg;k
==[[=°58?e8ê=Ç/¾=»¢?XR;ß[;S!ö>E%¸,Z:àìÁ¼p3¹B_y¸"ÍR@Ö&;p&E;À£Ø>cá:576576Wg;lk<x`<LÈJ?µ5 =i=Û0?(:Tº^:ìÙ2?i4´:`Ö:Þu×>´9rr~9ri	?,|:j:þÌ>Â:×à76×à76Wg;ê=></=æî:?f<á=êÊ®=ð$?~«r;L;tÐ>Ø3;§\1;Ê?P8Ðyý8I£>LØ;Ið;µ?mQ:¤86¤86Wg;iþæ=Ó=?¿=?[3z>^@>Ã&?ãj;q;¡ß>fá:zÁ;4þ¶><8Üî9±ôe>¶Õ;ty­;v3?g:p896p896Wg; >G¤G>
2M?p>»`M> Þ*?k'x=Cj=Oì>Í¿É<ñ<B{.?Ä+9ð³8sÂ9?d÷¬>}À >Ò¹	?Ä:=ä96=ä96Wg;q»>×s>ì'E?ÍT>²Ü$>L8%?¹{º;Xû§;?~æÄ;¯÷;ZI0?R$3<Êø;8'8?¦A?-.?
O?"2:	:6	:6Wg;9º=ß=Èö8?.">nþ=/K#?7Ê=¦=K÷ò>û£l:&Pü:4p>"9
·Êµ ?± F;ty9;x»?ß:Ö;;6Ö;;6Wg;ây<ûÔ<±HQ?!>@ÄÃ=ø.?j?¿:uè:lt5?á9;¢t×:,?$å³´_9Wáp>9T,: ìÄ=á:¢ç;6¢ç;6Wg;Î¶=I
x=%ª<?¦«>aC>±Ú&?Mõ=¼=zõü>*è;éýa;(?±U:Ëû:­&?è;ü8å;$Ú?[3:o<6o<6Wg;£=êWX=üà@?ï=åÀº=dÓ#?Ïkç<ìlð<iö> 7ð¹eÉ:W¬¾UÃ9¦ë9»h?	";l;S?Ö:;?=6;?=6Wg;Í?>`Ë=Bq?2ø>#>©R?o4</*Ù;ÀPT?÷;2;f6`?//é9Îù¼9L-?Ù¡S<*/<ïéF?Å:ë=6ë=6Wg;Ô
µ>Ð·m>/÷B?¸P>cé>ô.)?	%\;ñQ;lu?Ñö¸;;òN?Gd<©FÒ;­*?ôï?©·î>Û´?%ð:Ô>6Ô>6Wg;í-¿>Uí}>v½@?ÒþÞ=c,®=á#?Ñ¢M;p[t;o×>´ oºåV:7À¾>4';6Ûò:àH)?É?5å>¹?.: B?6 B?6Wg;6(>xêÞ=¾-A?®7>´öM>!(?%Ò;v3·;&Á?ß:;¼;¿	?¢Éj9Ö¤T9:?ç;æW;=?ù:mî?6mî?6Wg;.ÝÃ>ñO>'cC?¯<>Ð¼>Ö%?fê;â.n;<¢?ãO&<Jü;¿Á(?=Ë;)ñ;Î2-?æl4?IE!?û3?¬ë:9@69@6Wg;Î >34>H?õO>Âb>M6*?lr;¯;íÜ>åb;»h;¼Df?^5Å:ãú¤:`?
ª>=d>RB"?tu:FA6FA6Wg;bl=P=à>?u>@%<>S®&?`ª;Ç,;î,×>£X;üW;ð÷@?Äµ¸9Ù=Û;û2²;rY?y:ÒñA6ÒñA6Wg;W<,L<UA?BFx=)9=+¯+?èèò¸à:úÍ½ <×p<<·*?8^¼¸øê8RÛý>¯3<n<²?:B6B6Wg;Ú£>qN>z K?y>£Úd>¼ê-?À=È=·ñ>|=0F=Ò)+?,% :ÀG 9qD?GÏ>+¾>y?R:kIC6kIC6Wg;w>(RT>ÊE@?vô=¹¡¹=UB(?»Æ;v;Ø°?ñÓ¥<¿¾V<m¯E?;g_è:êý*?[®>¦>]?sy:8õC68õC6Wg;8Øé==&=iR?×¶>cdD>²:?1ãà;ìË;(
?rÞ;U;;	?Ý:Áºk9=÷q?ÚW<Àpó;{¦b?OX:¡D6¡D6Wg;yH°>Ô@d>Y¶E?ªç=G±=ÐD'?9óG;x3;?äY;ð';®%&?>^;x6;Áb<?¿y> >Ö?:ÑLE6ÑLE6Wg;«­¡>];>Bª\?©Ý\>a;Õ= ?ûÆ;ÒÄq;ÛMR?{Jò;G²;JP?Å¼:ª;:F;?i>|>?| :øE6øE6Wg;´{~=£3=RT5?l>â{ñ=9ù&?Á´=Û½='Qú>n):Ó¶:uÈ¹>2ë84ÌÏ8ëdü>àï:þ{
;1PØ>dà :j¤F6j¤F6Wg;e>ë>äºB?@>ÙÔê=»d'?>çc;¬_`;w?/Ä:
;»r±>Í{;Õ5;ºÐ.?I>Q§o>¿Ò?N!:6PG66PG6Wg;ià>Þ>5AH?ç?>A
>Ìä-?&;@Ø;u?ìÄW<¨<U@?ÉôÀ;ã¿;s9,?Ô?OYû>®¿?Éé!:üG6üG6Wg; Í<|<Z;?º¼=Jêc=¹'?©|:¿\:V3,?,»¸¨R:²d½v0+8¨{L9Èõ§=Î*;¡O;6±?&¶":Ï§H6Ï§H6Wg;®"?¥¯>í!m?k'?>"'?S?è¹<29<0/?\8>Ç_=>»õB?Ë;,<×¡;46j?¥?¼b?'r$?ek#:SI6SI6Wg;0{c>0&>ÛD?,	¶=J%=B&?©+;a-;4Mý>aÔ­;bÛ;ö?]¨Î;W;¢¼2?j>c\>5"?îë#:hÿI6hÿI6Wg;Í>ceÓ=
9?È6>¯ï>=:?)J;±;#;¥2É>¸½;àL;*?²¸419{k>£È;?Ê;öý>0&$:4«J64«J6Wg;tòÂ=Ö\=«;?wæ6>·
>2%?Àø:ºó;WMñ>Ç¯é:ÆÛ;c»>îFæ¸h·Åõ]¾|;xr;&?Ê%:WK6WK6Wg;Lh¶>Â:o>Í1C?8¢£=TÇy=µ'?Þ¼®:eÕ: lÑ>GI=S 
=¬:?ó88U_9;ï&?¢<N;lF;5
?&:ÍL6ÍL6Wg;°!>BÈ%>ÎòH?Ñ,>Æ)ý=ÐÀ.?¦1`;ÐõO;íý	?÷ÇY;½M;¹}?J Ì;;n£;?fO¡>PÔz>¬¢$?(:®L6®L6Wg;| Ý>Þó>ÎH?_úí>²]®>c².?B§ñ;ýXÿ;PEò>#î;0q;Î '?^½9t?@9q´V?t§'?m	??+©(:fZM6fZM6Wg;üBí=å>=[µ>?JPJ>>ë*?Pñq:6?¨:¸>¬:­;c²q>Ú9¨M9?{=ë3u={?O):3N63N6Wg;ÿ¶>ÈÑP>$B?Öë!>Wbñ=Á¹+?2»;ÝÓ±;Wù?Ôý¿9{Wè:Ó=Áë;\²¤;gï4?çÁ>gô>Àä?'&*:ÿ±N6ÿ±N6Wg;ºÇ>h>ÃÕ@?dÄ>¥Ý=!Z%?ZÖ9;ÅX;ZF?np:±?ë:&©>áÂ:«:é°
?Ëá>Hk>/
?8ö*:Ì]O6Ì]O6Wg;ÎÁÇ==Ö>?·¡>ÒY>Ü¡'?×YÓ;ÀÈ;SÂ?¥tÛ:ö:fáã>^è9lµ&9Úé>;üa;s÷>+:	P6	P6Wg;-É¨>ÀZ>Ö§E?z>UÐ=>®ÿ(?®¬Î;<«à;
ë>ºk;íô+;ix/?°Ø+;£Xí:Ï8?¶³>vÚ>C¡?°+:eµP6eµP6Wg;Êïæ=D=é??=vb>yî.>´%?µjn=úFz=NÞó>ÿÂ9¦:Ö>=j29ä9ôê>lJ;ðJ; ,?,à+:1aQ61aQ6Wg;1ÇË=´Ý=g}:?¬Uf>@æ3>â#?(ÇÅ;gWÕ;Sí>k¡.;²;Ð°?
<¹G8½\¾ÉP<cAó;Ë	?np,:ýR6ýR6Wg;k>´=%õ8?ÎðT>Z#><¯&?ï	=-=Zü>Kã9þp:N6q>Ñ8âÝ8¥>ýÑ¬;§¢º;çí>,:Ê¸R6Ê¸R6Wg;GªB=ø
=ß9?;J><}ñ=@"?;8~;úò?¢'ý:ë`;»oà>In9Û¥9ê>D¬L;>;1Ò	?
F-:dS6dS6Wg;VÝe>Ý×>@?MG®>¹Ì>Æ|%?ùI=ÍP=ß ÷>­XÍ:Á; u±>xìu9d9a÷>;<k<¨?d-:cT6cT6Wg;hy´=Ü¥z=óS8?~YÝ=Ìª=!â%?*KK:dø:nQ>§EÓ9¤ß;mVÁ=R¿8óÏ8Úuy>Ú:ÃÍê:Fî>¿Ð-:/¼T6/¼T6Wg;%>_ªß=x=?f>>µI>0#?}Ö;¥ª;eåé>ú<;§&;­q?_ö99#£=?<cì<8¤
?8.:ügU6ügU6Wg;Ô>+ßB>ã@?â].>=>à&?3®{;{\;?#Ma;É1t;1ì>¦(;kS;ÍR5?Ì§Æ>W¨¥>*?@À.:ÈV6ÈV6Wg;£¨=a-=$Ã=?6>äô=¡à#?UP¹;åî¬;ì)	?¡\:þßæ:H÷s>x*:ª9­V]?ó7h;­«{;6ì>¼÷.:¿V6¿V6Wg;Ìá>4ì>	9G?­>
Y>1?EÂ=Uã=îÕû>á¹=ûw=@?`Ëö8È¸9¸3?0ß??¯}#?K8?H©/:akW6akW6Wg;¦OÂ=§U=ZN@?>a8G>Z2$?T:Ô&;à>¸Ù;:,UË:ïl>¤*Ç8.p9Ô|>nF<ZÕ@<û¶?ÊB0:.X6.X6Wg;{Ç>Ê÷>A?=Sÿx=($?n:g:SÞ?¨Æ<=¬¦=
ò8?-:0s9N?³n;o;tjð>³h0:úÂX6úÂX6Wg;WÁü=3
X=Á¾?û9~>´1>Ã77?8Û:üÊ@;VÍ>;Â:]Ü:$¤á>õÆ:§Òù9V¹?þã=¼4Ã<xæ°?¸t0:ÇnY6ÇnY6Wg;·¹>£)>_K?¶WL>ïn>D?å.;¸@;5s?¡Pg;ýï-;S9*?5<
í;sÇ)?­?Gô>?ðì0:Z6Z6Wg;1sµ<Ôx<­:?,ÿ\=$#=--?2A;1ä:~??¬ý9Ñ;É:3[!>RA¸;mÓ8Ñ,¾¯ç`;`i;Ìd?? 1:`ÆZ6`ÆZ6Wg;8÷>ÀJ>î#A?D>%Cê=îM%?ÅÚO;>Pn;ÕGß>XY¨;êm$;
?¹óÜ;#Ñ;oÈ3?3Ô>áy>C¼?¥w1:,r[6,r[6Wg;y­=³bm=J;?s0>b
>dÖ"?ò=®¹=!þ>Z;;ág
;v¼)?SY9F6A9Z1?¯r!;6$;û>Á1:ø\6ø\6Wg;Rè=ðÆ<YzC?¡/Ñ=À=0&.?ñå;;½Y?@Ü§;ß¥;qe?Ì8M®9äPÀ>ÅmO;]X;õÞÎ>°å1:ÅÉ\6ÅÉ\6Wg;nh)=Û ì<'ª7?'ä=¼µ=Ô ?4^;`p;Íì>bÇ:.6³::bá>V)O:Ð7:õ??þcÙ;ÒÖß;üø>ÈF2:u]6u]6Wg;=>|*Q>r@?àl¢=!A=4?`R
;å;Qä>þX=K=Î`6?HßÑ9<u9,5?hV¯>¿­>#p
?2:^!^6^!^6Wg;Å.ã>Î{>=÷f?ò>×>x$|>øZ?í]ý;Ðç;»WX?9Ñ;<ô Î;Bi?\;Çÿ(;Â,?*~Ä>I³>ªH?x3:*Í^6*Í^6Wg;Á~¿=]T=É=?X>ÙH'>F±%?Ä!;³$;n¢ú>2@;ò;úÍ4?é8ùb9_ª>A]<L<Ç§Q?ò3:÷x_6÷x_6Wg;}¬É>s>>eÊ?ú¹¯>ãW>­`P?ÛÝ==ÈXô>ÐóG<Uê<H 5?%<;Ð³:[×{?¿ö>S¤>mÎ??-ü3:Ã$`6Ã$`6Wg;ìtþ>]>B>­­§?ÿ>u~q>¬|?c=¸
"=$`?8><­ý;®1 ?|ê	<å;PÒj?mÞ?ù¥>Îv?24:Ð`6Ð`6Wg;¾Çæ>bFp>Iâu?÷«>ø=\?<ä6<É>??÷1)<Ã@;ÄD¦?æõ;f­;dgh??ù>iè¥>y}@?SR5:\|a6\|a6Wg;ÁÈ=û¨=È@@?ùF>[p> À'?Fª-; 3;0h
?±P:;¤P7;K?¤³9(9´?Ü©;'³;P7?é5:)(b6)(b6Wg;Ý>¤É=O<?¯->R>²· ?ëQ;z^;ð>ç¼:7Þ:Q·Ù>/D99-T¬>n·õ;6Ý;ø-?96:õÓb6õÓb6Wg;ÓCÌ> D>4­E?þ>¹+J>Ç0?^AS<÷ /<
÷?ãé;B¥;#5?^¢;ÃIc;È6?Øbh>{oM>ÃÊ?òX6:Âc6Âc6Wg;JÈ=Ñ=ônH?¯Ô[>i&>)?ÜN=ô=i7	?L½:Aaö:Ò!>¯
89)«>Qa;ð/P;q
?b$7:+d6+d6Wg;|ê´=Ct=%=?²Nu=%q?=Õ$?@ ;;÷:Pô?'2ºúM:¨ï¾9®Û¸p8Â¿ÑU:;	
W;ÔÝ>ür7:[×d6[×d6Wg;¯=Hl=¸=?Á¸\>±?(>ë'?è=q?"=[&ù>µU:#å:Z>%9("F8}W?ÛRQ;½üb;%ì>á7:'e6'e6Wg;Hî|>Hï$>iJD?ë³©>)Q>}¯&?3ï;zÅú;Þ/ô>ÏPt:Ò°Þ:n>ðñ<«>Ó;Èò6?W4=?¬@"?C?°7:ó.f6ó.f6Wg;ÒÁ>YG}>T®C?`îj>8¦.>0.,?³%è;±¢Ö;|q
?lï;,ÿ:Íx	?;W07;
)B?é"H?Ñ±.?1¤?¡Ù7:ÀÚf6ÀÚf6Wg;Úzy>¨
#>´ØC?i°?æÑË>Ø®+?â<Üß<¾Ð?¿üX<½û<¿6?x9v9`9Õ<'?wu(<ð4<?V8:g6g6Wg;¼¡>_PV>ðX@?¨V>ÉL >pg+?µ
 ;=3;	
?¤
;«
%;ìÌE?e¦3;T	;;(?þÑ>¾r±>-Õ?o9:Y2h6Y2h6Wg;`·=æ=_7?¦~d>V³/>v&?¯¦¡;E¾¡;«Úÿ>õ;ß+;O¦?+}9@P9,?Ç­;®;÷Ø?hg::%Þh6%Þh6Wg;Æ²t><¸ >ÒáB?âî=r¿º=¼#?Sg;£m;Á¹?`´Ð;ô;æF0?Ê#:æ6#:Ch?Òyý>.«Ñ>d¾?Gu::òi6òi6Wg;¿^=½|î<ço?ohÒ=k&£=%?¡{R;\:j;=æ>s·½;n;ÃL?9r9^;'?¾Ï=v¼Ì<ì??:Ø::¾5j6¾5j6Wg;\z§>)7I>­U?3F\>2Ï>«I?²n;p;8ï>Nq<]êã;ô3?aÒH;;,8?0$?z?^
??ä::áj6áj6Wg;yõ8>¨[Ç=~m?k¢>»]Y>Üß-?ee<R³U<Îf	?ë;E·(;Ûì^?²ÍÅ9¨E9HL?K¤=Â¸9=nvb?]Q;:Wk6Wk6Wg;"u<.<±E4?4 =²Õ=QM?öÏ:¢ ;Dó¤>bÄj<¥!<¹ÿ9?@uF8à2#9îa?¤<Î<'?o<:$9l6$9l6Wg;`â>áø3>å!D?w¼û=Ý]¿=+a(?-#;2*;÷õ>¦%<³Ø;'D?²:g{:ç)?x^>Xá2>¢æ?¤<:ðäl6ðäl6Wg;*«=ïa==.C?°>M>n>7&?R¼Ó:jÆè:Üè>j;0ã;	ù> Lz·fÇ8Á£>>R;-ÎR;®?3|=:½m6½m6Wg;&>éOF>ghD?o¹!>ª¡õ=(?P;pW+;­°Å>aÑ9Dë:Êä=vz; -0;·	2?ë5(>>?`e?:<n6<n6Wg;{>`\->>e??mò=´»=¨P%?9Én;];ðí	?CP;¾;M
?& M; ê;#?-Ó>
«>[ê?¥z?:Uèn6Uèn6Wg;åø×=æ=ÓF;?QÏ=¥=ò" ?#+_;¯«e;¡Àø>(dÚ7qóY:2B<à¸7û49éE=<ÂÞ>ÂSÌ>ß?7â?:"o6"o6Wg;ød·=Ù^u=ÏV??m
>­ÝG>,&?U=~=Òó>ë¶Y;ÓU;ô{?n¼Æ87~M9X²>þQ;±{;ÃÕ> ^@:î?p6î?p6Wg;K â=-=©?? Z>óf>+á(?¾=¹Â=¦åø>,º£:JRé¾çæD¹R7·`nÀ	z;^6l;Ðè?
B:»ëp6»ëp6Wg;ÒîC=sÛ=\;?¬ßê=`·=ò#?g=ëìp=nö>8\ºÜ:;¼Ú¾h¸6£Å8
ð¾Òó:.;?zÙ>E`B:q6q6Wg;Òk>,©>ù~B?_	>©NÖ=ªÀ#?§u;bß|;Ú°ø>­:Sí:0»>	v;%;<	<?Ü"z>m-O>?ð*D:TCr6TCr6Wg;#º>ð/r>6µD?6Í=>nÔ>|W$?p?w;;Õ÷>A^=¡º<b5?v;jW#;Ê=?ËY?¹;?Ú?]oD: ïr6 ïr6Wg;ZPâ>8>zG?N]>Þ#>¯°-?_;DÌn;
?C:
ùÐ:¡µ>*k99â´8,óe?
2Ð>8a´>½?»D:ís6ís6Wg;hÊ>[C>XâC?Á[I>¥>Ú;,?N¥;®Õ;où>j¤;d;øe?ày;µáF;ö9/?íDæ>À>¤?ôâD:¹Ft6¹Ft6Wg;¦î=ê£=\:?ä>9I>Hz'?çÚ;¢ö;«?ö;Æ´4;ÊðB?9Î9?Q=§`=Ú%?]E:òt6òt6Wg;ÀdÁ=~#=ÒÃ<?+H>Õ=>ä2"?2=;è
;ä?ÝZÀ:wRÒ:t!ê>>õ²7tw192/>v	<ÿ¶<«ñ>kdE:Ru6Ru6Wg;"Ö=8ù=Ùa8?9>>YÆ>O!?ï¥=XÖ­=Øó>¸çÊ:´ò:Ö>0
¶=×8OO&>À¢^:·û:Çb>ØE:Jv6Jv6Wg;ËÍ=§Ò=\o8?gÆD>+~>#?bH:à:ZØ>2;ÇÎ@;
EÏ>k9ÿ8è÷??ª<Óx<ç¢
?õE:ëõv6ëõv6Wg;ìu°=1÷p=nx;?ªË=q¢=åò?ÛÆ`;µ};jÎâ><$;×a;J#?³:fwÝ988?Z+s;¥È_;?õÃG:¸¡w6¸¡w6Wg;ñ®Ø=+å=ÿ>?nB>è#>,Â%?Q;Áh;7gø>ô+;?ð;ae?¹üäµ8sÚ¾.;;t;h?H:Mx6Mx6Wg; BÄ>{j>ìB?í4>gé
>%S&?!=v;Ù	i;@?E1;l/D;KJ?væ:GfQ:
6A?BË±>>&?tH:Pùx6Pùx6Wg;Hk<>PP<©7?vòn=ïì:=_#?::í;©:»¨Ø>RX:ýhâ:t>`¸XV¸ç¿÷éC:P+:O¡>¸H:¥y6¥y6Wg;m«=Çl=V9?H>»Ø=·?àÙï:`.à:oò?w.Ù9¤:rK>b¬¹àÓ/9ï¾íÊ<ÅÖl<Éð?ÖI:éPz6éPz6Wg;r?ÿÉÁ>[ýO?
ï£>qe>Çè6?ítã;ø¸Ã;öÀ?Ï%=Ý6à<µ5?'×:%:1d:?,Èg?Ü6?@|"?Ñ¤I:¶üz6¶üz6Wg;Hé>3aI>û2F?i>x¥Ï=cñ&?0½;*!Â;µ{ù>³9;áÉ6;6
?è¹²<8¸W«¿x%?
¼?¹:?ËîI:¨{6¨{6Wg;ós>&>iqE?Á0>Ú5>T'?ôª;ÝÍ;Ô>È9;{¼V;Ø{Ý>9*;â:]:?Ògï>ØxÇ> ?ëâJ:OT|6OT|6Wg;4×Å=xP=»SB?QB>½^E>	ô(?Á8A;Ë?W;bÍå>ßhP;â-;j?¸Pº9~(P9ËÁJ?¯^W;Rá3;A?Ï¨K:}6}6Wg;½=¬¦=T=?öæ8>ÔÐ>n#?ø
X=0h=ÜÒí>W·:û¸´:È>Ñ>`®¸>!é7;ôi¾ËôÄ; j·;ër	?:L:è«}6è«}6Wg;
0^=
B=ðÓ??Þ=×±=o ?^MV;Àdb;ÒSò>)Yp;Õ	;èØ>	9@T6%J?¯Ïu;ã;Kfæ>¶L:´W~6´W~6Wg;úÑ===@:?Ñ`>->[@&?0xN;Øi;&â>9^É;9M;ì0{?ì:-V9¢3~?Öð<ëB<¬?¸ÐL:66Wg;2«=Åµi=~;?Û®b>¬{+>î3)?SO©;©¼;y½å>Ñ÷:d¬:ÙO>®7ÂÚ9&×G=cc;ª;;Oå?MiM:M¯6M¯6Wg;¶X=<ø=¿¸>?.ñß=}®=F$?ÕD;~;
²>ìW;o?;,?¦ÎÈ9¬Ø9õzø>®Û<ÉJ<ÈM?4
N:-6-6Wg;o
w>Ò!>hC?H/Ý=b¬=ä$?;ë/*;3ß>2ß!;S6J;ãíÌ>¾](;°Æí:@0?}Q|>yÊN>A.?1N:s6s6Wg;ø>°J>	­>?S:Î=¬û¢=lö!?_V>;ôR;Iûæ>;aß;5­;Ë%?<ïlÌ;W3?ì°ë>4Ä>Éz?{üN:YÙ6YÙ6Wg;9âß=d=£zA?pÚB>èÁ>æ©'?®Û¶:_Ó	;sÒ©>¢F;#;Ó;?ò:94G#8Ñù?lr<G¦±;Ü>??O:?/6?/6Wg;fñ=úc=ÛA?)(>ôö>ç&?ù¦:4¸¬:y÷ö>û:
;/çò=Z¹R Ð8®ö¿«;¡5;sy?pO:&6&6Wg;aR>yÕ=³Ü=? ëI=²4"=ïV?úêÅ:»ñ:\Ñ>£±ºÇ«:M¿Ôh9 1Z9v¸>;©>Â>:?2P:Û6Û6Wg;U§=¢d=\;?
>Ï¤ñ=Yq'?òÖ:Ú¥;2XÉ>ÙAº;8;(?hÀÙ¸Ä¢9v%>ßO;Ë;YF?µP:ò06ò06Wg;ª>Õ­`>*XB?z+<>õ&>°@(?È§;ØS;Á?¢·´9q3¯:¼>m¾9ê©A9p
?ì´>Õ>Å?öáP:Ø6Ø6Wg;þÉ<Í<b@?Ñª=£«|=	Ã,?§`: ò·:né>ÆJ=Q=Î??¯9p9øOL?ûÂ/=ÍF=|?Ú§Q:¿Ü6¿Ü6Wg;2´>¤Vm>Ç]B?6F>ß>cÃ,?`;e;bï>yk©;·k;P#8?¶¥ï;Í§;]×6?ð>Ä0Ò>0|?%R:¥26¥26Wg;Ì=m=èß=?Z>¾.>ñE ?¹r#;µÔ!;wG?õ;
s;Þû>è±9Ø8ª{?#üV;{r+;0 ?.7R:66Wg;dÕ¦>Í^>c±?? ¸><Lê=ÁÅ%?õ÷?;O;Ií>m;,g;=o?²nÛ:i:D3-?­WÐ>5¼¾>èÐ?ªnR:qÞ6qÞ6Wg;¯
>4RÆ=Ú??á=> î>â!?=ý'=µë>ß:ÎÏÇ:L0?¹ð0î8¦Ôi¾v7;]éz;u.»>w}R:X46X46Wg;Xb{=
t =H?¨*Q>&°>y·(?á?&;dú);obú>äª9hf¤:³Q=dÕ9pG
8$4Ô?ú5<@çò;I
?ùT:>6>6Wg;âCï<PÉ<à@?5Dß=yè¦=y8+?å¶;§I;É¯À>Â¸Ù:ºï:Ýè>vò­8üË8+ à>AG;(6;À?&U:$à6$à6Wg;-¿>d{>Ì®B?ÝjD>Ò>ÏÎ'?¨Ó;­;F
?²6<lV¿;9?6?×7<'¾¼;úÈA?é?°à>[Y?XU:
66
66Wg;¸K>§³=<?tªò=&$Á=CÒ ?ó=
­=Sã>á&7¸¦ZI:Ûè¼l?Ã82UÞ8¿«>÷~D;E»;ßÁ>,?V:ñ6ñ6Wg;­1o>sT>¬_A?iF=\ËZ=ú)?¹ñ;+¯;Å¿?U<<Ê/?)Á: bÿ9âÇ ?æ
«>%ì>¶
?$XV:×á6×á6Wg; ÓÆ>t>ÞÀ@?]²E>w@>ó!?wÞf;2âZ;H?H4;(S;:Ô.?ýÄr;¬÷);r6?Ãf¾>±>	?õÈV:½76½76Wg;à×c>>QÐ??Ä>QAÑ=¹ú ?G);#<;,eæ>_;aHk;Ùà&?Ü·:{P:++3?#>Z[w>N?J®W:£6£6Wg;Ã>ì=PÕ =X<?¾µK>>¾á#?Þ¢<pZ<dñ?C|:gGÅ:b¿>êL¹v>×79`¿rUÔ;OÄ;ßr
?úW:ã6ã6Wg;,mÁ>hSy>²F?òa>ÒV)>É*?zb;¹U;âÀ?%;1;($?Ø]±:¢u:»67?S>7>¸$?Ã
X:p96p96Wg;to>aÌ;>´Ì@?ù=ò1R=Ö°(?õc&;lü0;¬ð>üÇr=ð&=Q;?8Õ¡¹Ùæ¸´.?´¥è>8×>Ñ
?|X:V6V6Wg;xí>Àu>Mw?mè>bÁ_>ö?ü>=à[q=«D?ïÂ;îT;}9j?OÃ;ä;ÿ<?Ô:?M­?`¢?ü³X:<å6<å6Wg;iòÏ>à5>iC?ñº>±Ë=¹*?o+};ìÅn;µ·?;~<º(<Ý@?\§í:5Ë:?lºê>ÄÈ>	1?b½Y:";6";6Wg;ïðì=2=Ì>?¯és>©?>å"?x]=Z¤= 6ì>³Í
==~Ö<>)?6f,:Ð9tê4?£D¤>NT>|?[:	6	6Wg;GâÚ==ì<?øI>ÃÀË=q"?!FÉ<áæ×<Ã§î>*3H:þ:µI>ÉÝ>86±)8]¥>»Rç:¢6;µoÆ>×@[:ïæ6ïæ6Wg;ýÍÇ>´[>¬0D?´.>Ãÿ>À%?Í7;þn;üµ?ÕbÆ;uÛ ;ñÜ?ï};oI;ë.?°¼>Åâ¥>?!¸[:Õ<6Õ<6Wg;ñÝÙ=dm=s>?\>$)>w&?FÇ<ú<±ì>¨¯Å;`;Û:>?öX·9 »Á8¿z?N(<Z;* ?ý@\:»6»6Wg;:
>©Ê½=}Ú:?$X>a+>Dz!?lZª<åÃ<¯ß>E ;z;Þm?äq¸(ÒC88<>j·±<Øx§<sÔ?¾\:¢è6¢è6Wg;Ê>¥G>W9E?'$>Jîÿ=j2$?2w;´q;ßÅ?+½:N;]¦>|¤<|æ¬;Ï±<?¢ç×>E@µ>ûx?(£]:>6>6Wg;Æí>s[8>÷#>?×>Ãß=#)?y;xt;¦?¿X:vÖ:íh¿>0è;¡¼³:_ÿ8?I>7¤>H~?o?^:n6n6Wg;l|>Úïµ=;=?MQ>_V!>â
&?ÑÊ¼:¯;²>n&9:øqò:kC>ÖÈ;8®K8}>ÜäÔ:aïß:Á`ó>D^:Tê6Tê6Wg;J1y>WÜ>G?g«p>Ö7>Ë'?óë;æ<î;vý>/ÜÆ<%<bC?¼ì+;¯Õ:"K?´Ti?o÷8?
x!?ð^::@6:@6Wg;¨H>ÏM	>Eî:?âÿK> Ú>a$?lÂ=áÈ=Ëø>&3;¿;á?xP9ü*9Ò«?ã!¡;};Û?aN_:!6!6Wg;`¶>V"t>r??þ?>É×>ÄØ!?ò;r];èø)?ô
:Oë:'>píÛ;´s;7V;?Ð¸Ë>Úf°>ïÒ?â`:ì6ì6Wg;ï>¨ÂJ>ªA?â>hê=!?9Ñ*;EY;ûÈ>3¨:ÿÕ÷:ü½­>ÎO:© g:oó#?0Ë¿>µ©³>|¤?Bça:íA6íA6Wg;(ë >L7>Ü¾`?sü¦>{E>îoX?Á=ú=äu?)Ó<;+­;*V?9;åË.;&C?­¹>s³>.?-êb:Ó6Ó6Wg;Bâ>ý<>³AD?!h>6/>sº)?Y¢;»;ðæ>ó:ß;Þ;¹Ò=?;KËT;#,?>àÏ^>¢?GKc:ºí6ºí6Wg;¥>FEÐ=]K:?6[>tË+>,T#?céæ;b Ø;Ùp?^Y<;}U;;±?¶8'+9I>Ôy0<²x-<7?ºc: C6 C6Wg;_ä×=T¢=d@?áUî=@X·="d&?g;EÊ:îÎ??tS;qð:~va?à$6Ê¡9µ2>Y¼;äÕ´;FQ?Ý¾c:66Wg;n,>ªç=ý'>?	¹=­=?ª&?Î;4];Q|??/¡<WãS<¥½B?4<:i^):Ü%?à>§g>6K?"Ôc:lï6lï6Wg;vk>­î>{
@?³0=K+q=Ù»$?S$;1;í>ÔyË=2=ø:?è:(Áö9£|F?9°§>Úø>UÛ?ûd:SE6SE6Wg; þ= !I=~¢?>li&>»L?87<;~»?¸};Á;;?9Æ949Ô?#<­;ÚJY?Ke:9696Wg;p¿>x§='Vi?KûD>·?º=H`?g®R=~ôR=òªÿ>³#;þ:CM?$À·ê]B9C>#<~Ï­;Ùûp?ç.e:ñ6ñ6Wg;¨Ó?¥ö½>ÿQ?SK?9qÚ>±®:?Ô{y<`<<¦O)?|k<öÄ;5?ÚC<à³<rç;?
­¥?$?D?¡e:G6G6Wg;ë>¸C>ÇìB?ÅY>?&>Ca'?=;Ü;¨õ?×[;Ï);;C?ý|:Çü`:©Ð-?gFï>ÕÊ>
-?Óe:ë6ë6Wg;S=y<=Y;?Å~S>¸Ç">rN&?sZ<ÐíT<Q?éÚT;÷U';­Ñ"?è-?8º9ÃB>3¤q;üRb;¯©?Èf:Òò6Òò6Wg;dgÝ=¶â=Ò;?»fR>û">$´%?!è=U=,úì>1y:çï:ä>l1m7Pï9¬P¦=Í,;c~n;C|¹>s6f:¸H6¸H6Wg;xMã==
>A?&Y>À,&>Ü'?6s;0ëv;q(ü>}»i;{À);u>0?¸@P9ÊE3>ë;2º»;M ?æÜf:66Wg;#àÏ=Ù=k??øî0>"å
>þ
#?îð;¼ý;!Aþ>yE:Éê:ß->4&»9H.¶9"æè>êÀ¡;;Ì@?£Ng:ô6ô6Wg;Ö`Q='=Q@?ö>úWÊ=ÿl$?îk;pü;z®?ùb3:é³·:5üy>VZó9=Ï¥9ü(?ÊV;ÕÇP;-!?Y1i:kJ6kJ6Wg;I>Ü=J~j?mx>A±'>Wm?OÐ;ÿ;J?Ãßõ;TÈ;?5è:e+¡9K:?CÑ>#»>#2?fi:Q 6Q 6Wg;Ù«À>jO>4@?OaA>ö>ü)'?Þ]É;!«;¶?a;È8Ö:[J?´­;%4w;Rs3?ôrö>ëÑÈ>V?*j:7ö67ö6Wg;Å½\=H=÷;?lQ¿=:=Ø!?Ô[;r{;!à>å:­:>
?X²·ä¾È8Øv¼=¥«;;¨?â]j:L6L6Wg;»þ>|8>¼lF?É>/_>ê^(?zÁ;´Â¹;|Q?¼9ò:óÊE;Á>¾©;Ãwg;»û7?Ë?:$ô>}à?Çªk:¢6¢6Wg;¼ù=õ:ª=$«;?H>ä>)a&?ãÌÂ:Xaï:2SÐ>u6Û:Ö«à:ÄÇù>Ér19¥+9á!?£	=^â<°§? Xl:ê÷6ê÷6Wg;rü=5m¬=&g;?OP*>«>±%?¦¯#;nÑ*;ÁOõ>O;Îùë: £?WïÐ99D?.x;Îw`;Î
?ùl:ÐM6ÐM6Wg;Áà>r>Âæl?G¸?¥Ö¬>Â]?_¦Û;ÎÒµ;¡?'&É;?k;äZ?Þ:4ß91?IN?MÜ>N;?{m:¶£6¶£6Wg;ASÇ=!=èg?á3>
ô=+Õ;?ë,¬;³;îg)?oç;øç;ß?Ñs9~k9AÕ-?1½g=û=äæS?¾m:ù6ù6Wg;Ð=éM=@_C?
>fbß=5"?La;þð:¢o'?ð ºwN_:G5¿	¨9®4v9Øé>üy;/d;$ù>ÙYn:O6O6Wg;N>ah@>«>?(«>3Ñ=»}$?'ÁJ;í f;9á>à:\);N^©>ZÄ;Ö M;\,?ê/Í>¡¿¹>-e
?on:i¥6i¥6Wg;ù=f£=C?5+|>é=>èõ)?Çð§;6$;ÉJ
?2¼;?%;Rã>JÞ8 ì8Ê!Á>a7Á;1;©­1?z´n:Oû6Oû6Wg;ê8¶>~
q>óA?³¡t>>>Z$?3»·;4î©;:e
?.äÖ;M;ºS?jX<Çs<1? i@?q+?Pô?»o:5Q65Q6Wg;Ì¥>Æ¶[>H.A?°÷$>Iîþ=Ï¨%?Pp;ÞGx;ý÷>K=<*¥
<ù.?,t39 !81W?Md°>K>A?p:§6§6Wg;©¤=t`=2Î;?Áþ=Æ=à=$?@;Þ!;Õ>²N:ª*à:o¥³>ÛÔ9Þ_¨9),?Æð;Á«l;ã?p:ý6ý6Wg;N²>T°=$NC?r¨>}>²È'?<<<lä>\8º9
Zè:X,Í=VY¹|^¸`óMÀð&;x¨;ÍE?L®p:èR6èR6Wg;µW>¢þ
>¶uF?XÓÈ>A>¿F+?óI;_t;»5?×É:;!;Ïõ?zØ¾9½Ã9Ú+?^zh<Hå8<Áð ?r:Î¨6Î¨6Wg;¯j>Ò[7>I¦B?á¹>´Åî=Èã%?tüH;Õ®e;àà>¯Å·=~t=±¹@?Àyf:¨ôM:mu4?{À>û>¬º!?ís:µþ6µþ6Wg;>O)3>³A?,Ç=1=k&?JPB;ÂIP;
Óî>S< å°;Ua? ;kjÆ:3?[>ÑsV>k"?ÆAt:T6T6Wg;}>Ýo(>N@?á=g¤«=â'?9²:/Çç:ÙÄ>ñ$6<±Cñ;ßDA?$¼92@k9!(,?À|;C×¸:	öU?u:ª6ª6Wg;ª¿=(=d??P`>®Î->Ö1%?³:Ii;Q>³ø9YÞ¢:cC>(Jl¹>>V¸KûB´K;éX;Cjð>öYu:g6g6Wg;»=é/S=Ò3??	æä=T®=Z(?:$;=iú:òD?\;:;z¯?Âü:9Ê9	Ç$?c/<ä¹;q?Ôu:NV6NV6Wg;2ù1>ÍÚ=	íP?Ú$Â>Â>Å)?1ø;»Xå;Ò»
?Õ4<1<>?ñæ;Û£ ;y8?¢úv?·°Q?Ã?öv:4¬64¬6Wg;:>äÃI>,9F?o¥>®?w>J+?úñÕ;VÐ;ðq?H;·Ò;Ó%?aì	<Ô;O&?ÇÞO?_Û7?É·?g{v:66Wg;£5<è%O<Òe8?Ðv=ÿ==ÖF&?&Ö9n:vRf>Ý¼÷<Ã¯<Þ-5?@½8z$9`}$?aõÊ<µ6®<£?	w:X6X6Wg;u$<®û2<t¶8?ý&/=~ú=à$?×:Î¿:«P½>'¾:ì:í¹Í>ðKÙ969s:?D?;ÿ;KÓ?³#w:æ­6æ­6Wg;ÈA
?éJI>Ø¥³?Ý>FÍà=Ü?t«;ÕlJ;ÍÔX?=<4Sç;Î?ð¤y;ÎÏÿ:T2n?°'?p>/ãr?+w:Í6Í6Wg;ðL?mQ>sÌ«?ÿ#>4á=W±?R»Ú;ÕY`;y?áR<· <ÃP?FvY;Bí:8Íf?' ?>iy?ÊSw:³Y6³Y6Wg;²+>D±=9x?ï'>é«5>Ý^?÷·=V=>4ù>t g;³=;ç¶ß>#X9¬®G80k%?Õ<<6~ý;üí=?êw:¯6¯6Wg;ë=t¸P=.=??1m=þL=V?#?¾.;Yâ:8Q,?:ý:r7?g1
8¸($9ú,F>öU;P;?Sx:66Wg;JY°=TMj=®@?m>B9>VÕ#?¦;j;bð?$a;&­ð:5zo?gÙ(9ÅÈ8Ëa?¨~;+5:;­.?­Åx:f[6f[6Wg;¹¯>vY´=mÃ=?y¸>ñ¥é=m(?âlñ;èÝ;¬y?j°:8Î:R%Û>~öG9-©9]¢>£³È:V³:?Ay:L±6L±6Wg;¿·>­òq>Û6B?Q>¯å=2$?1H;+P_;å>obE;¤¡);ñ?÷Ä;àÈ6;ú9?£´>afm>j?¢¯y:2626Wg;ËQ=a2=;?¥¢=aK=A!?¬);Yª
;N?Q;ò»:P?{9î³9-ÚÕ>´ÞÁ;1¹;Úº?Þz:]6]6Wg;Ú>ÁÚ->É&B?ÆS!>²ñ=	L+?7`?;B;Ûû>Ô>K:ýÓ
;ám7>·ñ:°p¨:uÜ.?tt®>ù1>¾?¬{:ÿ²6ÿ²6Wg;Ø\x=½¾%=Í??-û÷=l´¼=)5(?%ÿ<KÄ=&%ô>}:&Ì:xS9>59DN	9?m<;ì-m;àH?C={:å6å6Wg;ÖÆ>,'Ö=|<?,/r>¦¼:>º&?cM%<pZ<d	?`ø;j²;^?Ýñé9):&Ðü>ë$
<)rö;ì?JÐ{:Ë^6Ë^6Wg;C´>Q§P>yñC?ìÊ>±>þ¨'?ªh¶;ÐÊ;ø?äóé;1¸;Ý8"?ÜX
<üÒÉ;É¯2?&6?ü?µw?K&|:±´6±´6Wg;P<´=¾hm=oYB?8->'Ã>Ì&?ÜÐh=o=êAù>p%:ò6/;Ýg>«`9j!9Yy?Ýu;vöx;;	?&¯|:
6
6Wg;$j>ä
8>jF?£>úé={*?KÓw;­§x;X%ÿ>ô÷W<e9<42?@:o·Àªå6O3*?ä?Á> ÷>µ!?P}:~`6~`6Wg;¾â>(Á=å@?5>Qñ=^)?÷Vo=À"|=ó>kí¹'¸:n%¾v\9Á9ªd>?,;HÊ;¨ä>3~:d¶6d¶6Wg;Û>ùÇ >Fbs?;>AEô=!r?Q	<À¿;ï7?.<ç#6<äU?5GT;:;sfF?^¡
?ÍKò>¤?ÀU~:J6J6Wg;Äq>ÂX>4B?}>º?>W)?Ã»=Èß¶=Ík?õÆ¹8è:cÚ½iÈî·ê9>8¸ô?¾MÏ<*éû; R?¸p:0b60b6Wg;x{>;\(>ND??#õ=(¿=!$?Wn1;Ð);¶½?bC9i:>j9@±q9kï>>äÌ>Kë?;:¸6¸6Wg;1Òê=Ã³= d=?>2®P>_O#?-È<Pm<ÒQ?=iË;©¶;?y7ñ9
9:²åì>Ë²;.K;0?Õ:ý
 6ý
 6Wg;½è=²=ÞD:?ZSC>½°>Y%(?ãm=r=>¨ú>½:Ü:h-z>¦8 9{°c>XÊ_;¹4J;Ñ©
?:ãc 6ãc 6Wg;þ.>¹¶=ÿB?Kv>É:>(?ªD!;´çA;féÔ>+ª:Fâ¤:QÉ>ÎÊm·â%	9Å=¨=äÙ=T ?S':É¹ 6É¹ 6Wg;¶=wr=É@?Âj>ÜyD>f&?÷=¯©=ZHè>ì¡Þ9-ßÓ:@>J¥¹Gu°8*Ð¾Â?p;ß;eKÚ>ýn:°¡6°¡6Wg;äa>pµ6>&??´=b=~Á%?ÌH³:;áÍ:îÞ>!±;¡; J?ÿ
*:c:û?íé>H`>´ö
?É¨:e¡6e¡6Wg;ª7¤>õ^Q>UÊH?Õ¢>ó#U>uQ+?ÿÚâ;ÐÐ;?D²Ö<¥#<'¨>?Q@;òq;ºÖ3?ì?:?÷h?Eµ:|»¡6|»¡6Wg;>º>G¦v>NA?B>¢RÏ=cÈ%?tÚ~;E;ìö>é¼;t|W;?¬;b26;Ph:?À>+£>Ö
?q:b¢6b¢6Wg;Ø==°]Q=ð
??4>\b>\_"?Âu;_;ãé>h7Í:IÂ:U?Ç¸`.Áµ (¾:ö;×`;»ü>ò:Hg¢6Hg¢6Wg;1
>YÎ¾=Åé??k­b>ìu->E'?¢ob=&g=[gú>âV;Õ1;aH?ðÙO7Þë£8¬5ú>èws;2X;á?¿:/½¢6/½¢6Wg;.ØÇ>Éö>ò>?d1>gV>áì!?®µy;&ª;­Úä>'x;k¼Q;é]?fù;t|¸;ýI,?gõ?tç>=?L :£6£6Wg;oàì==}C?Ò)w>¥3?>¨v%?Ìk="²j=år?ªë,;g± ;i½	?H=¹~ù94¾¿AD;s@];]ã>F¿:ûh£6ûh£6Wg;Æ=8÷=û@=?ÁH:>øE>2#?Îg2<må6<à¶ù>¡¾:fy:úW$?@ª9Ií¶98mø>Úµ;"Ù;ÏÕ>%#:á¾£6á¾£6Wg;KÄ>pA3>×v@?Ú¯ü=½Ä=z$?Ú%2;(³(;,+?þ¨¦:mO;NÀ>Ä	¹¡.Õ8ÊíO¾û±§>\ö>@
?:È¤6È¤6Wg;È@&>Ó=(I?Jã>Ñï9>´5?â<I<tÐó>ÔbT;Ïa;½Çð>DFÕ9ÿl9¶<?
÷;[ó;Íà?:®j¤6®j¤6Wg;ÿû=Pï·<rÔÂ?TAB>pgê=õ&T?OÌD<mB;5¡?ü½:ÐD;ç~w>&Ì9
9ª?]ï;^B;ÑØE?«:À¤6À¤6Wg;µ}=n?=Û9?ì¦>Üç=|æ&?
ºþ:s`è:O?]S<ìO<u2F?ØF¸Dã·´ñC?J|²<óÛ<ru?$%:z¥6z¥6Wg;I>êÐ­=)>?>ÿÆ_>F¼$?mêr;Ö9;¶P'?Cê:!¿°:§)?Rë½·6B93+Ñ=I!<Ñ+<º?ó9:al¥6al¥6Wg;hq=²&=¯]9?ép>ô>>D!?¢2;]C;Ø^ê>ø@Ã:çê:ïÕ>)ô9"Þ!9üä?)N!=É=?ð:GÂ¥6GÂ¥6Wg;ì`==Ä@?R?>Qß>$?È4c;Dvy;1)é>]ít;¬éR;¤?³@939¬_?Ç/¢;Ç;§?$ü:-¦6-¦6Wg;»w>;¾K>B?	C>åv>q0$?yÅ;ãj;~?^Ó; ;6 .? ò1;^Ññ:;?&èÈ>4Öª>¶?¹:n¦6n¦6Wg;/ÿs>/#>c??Ë>ë^×=9g?WÞ];¨;ªHÌ>è:!:TÔ>ØÒø8cw[9¾>*î>û
Ê>?õÂ:úÃ¦6úÃ¦6Wg;K¬>$la>rC?*LD>a6>0d(?l;¢·v;~
?Ò¨;ÿ,;ê'?pÌ;.:;@ýD?Ý>;V­>Z5#?:à§6à§6Wg;ç=
=ê¿>?ô÷?>Ò:>R?Ñ:r*å:ê>:<:Bo?2_¹ÄH;9ÛzÀ¾©D<§5<#?1:Æo§6Æo§6Wg;lÞÏ=ß,=&x<?r·[>Þ$>l*?ú­Ý;qÓ;F2?ë	<2°ø;ù
?¡_':6¯:o?Å;Ù°¥;!B?J':¬Å§6¬Å§6Wg;ÜÒu>ËÊ>iG?¦>ª´[>¹S.?{~;V;ZÙ?·ô<k,T<ËÁ9?pk:Ø?9±0J?¥>>mx#?O^:¨6¨6Wg;¢@
>*¾»=v@?9nª>ø«{>\-?J,<êÚ)<Ò?£®;mZ;dçK?ÊÂ
¹«a96ã=;<<d?«:yq¨6yq¨6Wg;ã+¶>¢i>|«G? ºZ>Ì#>Jí*?ÍX;Ú5;¥ó>	¾<¸®;#[H?DÅù;¥k«;ù;?itª>u>Áf#?¢¼:_Ç¨6_Ç¨6Wg;.·=;¿v=j>?ÿï=¡¼=~±"? ¦:3Ù:ûÄ>¤þ:RÃ;áç>Å Ý8ìS8íJ,?.è:ZC½:î=?½Í:E©6E©6Wg;ïN>ûNÑ=Èý{?bÖZ>T§>M6?}·;ô<;2µ>KÂÊ;I;ù¥#?«9Ì9Ql?é?54×>k'?JÓ:+s©6+s©6Wg;	CW>Û)í=Ý[h?ºÈ>ÇY=5h?bU;Í;,H0?~;â
;6?£½¸p08%>>ja?´>E?
õ:É©6É©6Wg;b>£@:>5tF?Ä9{>µ>>(?¦î;'{ë;Lµ?!Ù;XCi;Mh
?9x<ç¬*<Ýt9?§ï?Y×>ÐY&?µ:øª6øª6Wg;Z%>ùh>>Ä=?5t¤=Á-=	x ?º;ò§$;>5í>RKû<¯Å¢<E?Wâ8Lx9ô?r¡>^¿>ï\?¡=:Þtª6Þtª6Wg;?Á=¨J7=Ð:?ñíß=/l±=N!?<³Y<g;Y<F?×¸=¦x:¢¼ÒµÙ¸"9­¾N6;`ë:;Iôù>½¤:ÄÊª6ÄÊª6Wg;èà>°P>=D?;g>áAP>7%?ßÜÒ;ÿé³;¼?hE+;õ;±!?Ã-<ï¨û;eY0?]Q?KÐ7?Ë?%Ý:« «6« «6Wg;£¸=Ì~=¾9?K
>¸Ú=5Ý!?rÍo;¬ëS;7×?fsÑ;/ë;?5?Ö:
pÐ9Ú3?¥;Q!³;¹ðë>ê:v«6v«6Wg;	¤>÷mZ>	@@?i´1>$
>Úµ$?"G;N;Z["?Ó;g¥;wäç>ÕÄ1;ò²ø:-0?Æ>\ï³>B
?¼{:wÌ«6wÌ«6Wg;søs=R$=õK>?!Ã0>!ª	>UZ$?f¢Å;ÓÃÌ;Ô÷>ª.®;å
w;w4? ö749S¯>zÖ:	1è:¼ì>r°:]"¬6]"¬6Wg;.%>[II>LA?9gÔ=§A¤=ð%?¢Å;<d;?!ñ>}Xà;ÿÙ®;n;$?
Ì3;+
;ÀY&?Üþ¨>/I >ô?VÊ:Cx¬6Cx¬6Wg;f²>UÉ(>oJ?}±[>w¿=
ß?ër=4=öXå>å¯¸;gõ;´É?a0`;j ;ý=7?3>^UX>v§?û[:*Î¬6*Î¬6Wg;Ù<¦"3<z¥6?8©<zÑ<ë)?ÿÿ9_z:	j>Ä«-;É:]?öÊS¹êµ·8£ñ¤¾So<É<¾?«:$­6$­6Wg;*³>ÖÁj>z`C?ëZ>½êX>'/)?ÅÎ;½;Øû>Éc;.l;£?A;bA_;Ê#?Fõ>ÓØ>4?¼¨:öy­6öy­6Wg;z-<=õC<ôE@?qðÅ=d@=­@$?Ä'ò:0;Å¯>jÈ:'ö:mâ>ÐM7à8b.>7½;îda;èV?Ä:ÜÏ­6ÜÏ­6Wg;ét=é5*=ê7?üÏ=ÿßs=°u!?k§<`«<Xù>nÍ¹¶È:g¾0×¹Ü|7QÛ¿M9;»';0h
?Éñ:Ã%®6Ã%®6Wg;Ð=¿V²<2è8?B°=éÍ=U$?c9);";ÚI?õ18:A:è+>P*¸añL9r½9X;@ñu;ë
?vj:©{®6©{®6Wg;»¥ç=Ô=|d@?1>ÓJ>#]%?=xb=8÷>S Ê;=,;f??PÞ8ÎxÆ8YÖ-?ùt{<Í¿M<~o?¾Û:Ñ®6Ñ®6Wg;~=^ßê<Kª?ÎáH>»ÉÄ=·©?Ì[9<G< ")?{;°*o;%´)?A1§9îg9<nf?ësþ;A£;(G?úÞ:u'¯6u'¯6Wg;	==hÖ<¿º?pG>ò­Ä=Ú?hï@< <óå0?îs«;IÁz;
/?àîW9H9E2?ß<;fa?:\}¯6\}¯6Wg;>S>">äJ?á¸=üi=	nI?
¹K:_WÎ:XÀ|>²Ó&=d¥ó<+I/?ð®:ü_9Ñ=?Ú®Í;n¯;|?:BÓ¯6BÓ¯6Wg;ã`Ó=þôÎ<¼@îÏ·=YÛZ=W?Ïk; ¢3;­(?´Íc<L<ÁEc?àW×7|ô¸^,½?øß;ÿ;­ýS?n/:()°6()°6Wg;·Ä>øá>ÇD?Ö´>=ÿW>Æ")?òÄ;¥;"9ï>Eì<\È<{cC?Ç:4ÚÀ9¯F?L6ä>Ë>{~?ZÜ:°6°6Wg;½q¡>ßW>îÂ??ÒE>	ãH>Ùv#?~;Tc;Î"û>4ÄÐ;¾ïE;ß?uí<A¤Î;$N*?¤¸?Ù«?ê?ë:ôÔ°6ôÔ°6Wg;6Fá=µs=d>?áÍK>£Ù!>ù-!?;&å
;¡ó?`7 :ê"Ï:îÆ>èü£¹(2+·>MÀÏÕ:Iå;:}°>m:Û*±6Û*±6Wg;IY>ª^G>*èD?ØH>^v>o&?Þ;m³};¿?+£,;[r;b×&?+<´P<iÆ0?óÿ>'Ú>k-?á+:Á±6Á±6Wg;ÅÃ=ó½=wÌ9?.Á`>q0>î"?õ¡~=ò¹=0#ð>Í;dàþ:¹e?À¹`·Þ%£9´ùF>ìiû;kÖ;u?H:§Ö±6§Ö±6Wg;Ê¹Û>Ä\>OÒB?óäf>.>¹Q)?Òz;¿;mÞ>¼)(<f0ì;£D6?8êî;95¶;;(?|«?×°â>IN?T:,²6,²6Wg;ÏEõ=Í¤=ì>?3Æ>ò¡f>Ëw(?Å=G=ê?1#2;kn=;Â¼ð>39âUD8(4?(Uö;VsÅ;A°?á:t²6t²6Wg;c>ÛÞ?>PC?<>ÌÆÞ=To$?ï
\;í1o;ë>.Ù;ÿ£´;+ä?Îß<Ô;æQ(?Ö))?Çâ?Å 
?aF:ZØ²6ZØ²6Wg;0L>¨Ä=Z:?!Þ
>âÜ=ò ?¼s7;
8;F.ÿ>é×7v¡:¶+<Áèº¹09õ?¿z°>n>?wÌ:@.³6@.³6Wg;40µ>¼$j>F?Þg>Z2>-¬&?â©;èn£;UÇ?(º½;!¢¾~M;8Í	;{Ô6?%æ>¡&¹>?"é:&³6&³6Wg;¯¤{>y¤'>#@?Î=ÆÛb= ì'?ÂÓÅ:sý:È>ü¨<ÇîÕ; à7?p
Y¸DW98±>¸B>©vt>Ã5?nf:
Ú³6
Ú³6Wg;¥¶Õ=O&=??]<>B>C$?¾}:¯êõ:½>ð
:ää:d>*´19ÏQ9´Ò´>,\K;³7(;½?þq:ó/´6ó/´6Wg;½>ZÐ=±??e?>ÞQ>&,$?bß:é¡:	0?oõR9¢íÕ:Lr|=­-¹´T¿`ë=Á=6Ã?S:Ù´6Ù´6Wg;b.¾>;Zu>9oF?"&>ãnû=')?6	R;ùK;ÖÑ>é<#Ü<v
?
|;Ô[O;%ã?:.?¸ø?¿?Ï:¿Û´6¿Û´6Wg;=[>~k>{NA?´z¸>±>'¼+?$V=Êja=¦1ó>Ï¢<ú_×;6?Pï¡8D29¾Ïà>Ù½¬<<%ê?Áï:¦1µ6¦1µ6Wg;>g<>??ÇÀ#>ü=*X&?õ÷;«q;Ò>?[;SZ;¹?Ûñ;Òû­;º0?p¨Ü>ÊD¶>õ?ç:µ6µ6Wg;xÎ=¯
=1·<?7>Æö=N#?X1;4;Ûqû>ìÔ;(©;;¢c=?ÆX¸MÇi9Å2>7a;¾§g;¢âø>#:rÝµ6rÝµ6Wg;:©Ë=­ç=®B?
6>\×
>.I$?¡È;*#	;?oÓ;d÷:æ?v*Æ¸Ðëø7õ¹Õ¼(»¯;OY;|O?À:X3¶6X3¶6Wg;3Í¶=Zz=÷È:?cõ=ä^Â=d!?M­=ªª³=½îö>¿Ý:ý®:Ó3_>4Ú'¹Po7ð5¿ÊcÜ9JÚR:"Ê>©:>¶6>¶6Wg;·ä=
<=¸<?k>ó8>û#?ë8<N1<þV?î~<D-<!??xªj9Ó¡98?I&<u þ;'?â:%ß¶6%ß¶6Wg;5©>¤ì±=Øß>?6ÿ³>ùÑ>½Ç$?IÆZ;á3Z;âU?ú;:";Uö>â¢J9Z9Ûô%?Ç<D£<±H?¯ø:5·65·6Wg;¤SÓ>¬n>X«b?ýG«>ú>a?.io<|'5<¹))?½0<P;ò5À?ª±ü:O9¡:gÑY?¸­>zp>aå?çp:ñ·6ñ·6Wg;dG<mfD<Þ<?YU^=Ã*=²d'?è:Já:@å>%«<@¡l<'9?~0·<99k?¸ß<`sÈ<«À?4:×à·6×à·6Wg;Å,ñ=7¨=k7?»K>y-m> ?V©a=Úf="û>AÛº¡ò¾:`KR¾°²8»O9´·ô=iå<×ð;Ô?+Ü:¾6¸6¾6¸6Wg;?¢>þ_R>	A?6câ=PN®=å>&?Ñ¥;8r;ç]?p®;«k;¸å)?Q#<þÊó;Ôu+?j&?Í?d]?r":¤¸6¤¸6Wg;/¡>éJ>=¶K?,£½>J>Èç-?A£=]¬=Û
ü>k>4Ä=g 1?HE:0eP9;?AÚâ>à½É>¥î?T6:â¸6â¸6Wg;éD´>úm>Ñ B?Úw>¿ö=ó%?WXq;`õ;*æ>ZÓ7;;Ç[6?e;Uÿ.;B^(?Á}Â>ê§¯>©¹
?0i:p8¹6p8¹6Wg;DÍ<Ñ<V|=?¼+=v=	 ?ì¤c:»:ya>Ð´9ÒN¨:ïô>xé89£T8en?YÑ:}PÍ:ó©?´²:W¹6W¹6Wg;>²=>?^"f>Ôh.>å(?ïpV=Ë©d=àð>ôá9­½·:Ñ>G9·k9¬Gõ>µÄ;¾ÏÕ;Eë> :=ä¹6=ä¹6Wg;Ët>=>³ÕF?ðß>¿¨>r*?¿;<&Ü3<|?P/Ì; {¸;Ú«
?3<tcÿ;
{2?káB??Þ!?Z:#:º6#:º6Wg;âô=3?/=×=?p>uì=mÊ!?íw¦=G7¬=Ôt÷>ëõ;ûª:îX?Ù5¸ù>8>­{Ò;j¯;{?É:	º6	º6Wg;ü	=½à¼<W;?¥ý=u¨Ç=g"?¢;Þo;sí>Ái:¤X;Î½>Q×¸*â8«+¾ÐÑ;º;à[?:Ù:ïåº6ïåº6Wg;fÛ=r«=Ä@?g7W>ð'>	$?Áz;Mß;<Áï>.<éÈÏ;óE8?
¿¿9tûd92F?)àö;¥Ôã;+³
?ê,:Ö;»6Ö;»6Wg;9ë=Q¡=ÿä:?_¹x>X69>ä+?1k=wË=KÑù>viê:>É#;Ò1·> Ø·µ ]¸(±÷>¿¡;^ô;;ZN\?Á~:¼»6¼»6Wg;Àé>«;>¿A?èW>ºA%> ;'?\;¾BA;êSÓ>)=u;Ûû3;eh.?
k$;(êâ:ØÔ8?8ó>]ª>Kü?t­:¢ç»6¢ç»6Wg;i5¦>.ÂW>_5E?a>=½ð=;%?.;cj;ÛË?ÑÐÀ:¥;Ï¦>g®<`³;O>?Zä>Ì¹> Ê?X:=¼6=¼6Wg;Þd=:Æ<C?¿ê½=ÿÊ=g%?NüH;é^;.%ç>=a97ë§:â±«=~Ò½9^Í69KQR?Ùð³;x#;]»?Ô:o¼6o¼6Wg;`À(>¶Xå=æ\<?V>x#H>#($?sL]=ßj=^4ñ>wÞQ:þ]:dÀÀ>rI¸ý(D9\Â½NCß;Ç¼Ü;èv?Ø7:Ué¼6Ué¼6Wg;{å>í!=>ÍjA?Ä¨ß=ò°="?¢»;2ss;æº?DP§;Æ§;wB?èE¶9æo9°d0?
Ò>GÔ­>?WJ:;?½6;?½6Wg;º«<Þàh<¼<?Q«î<½<>!?ÅÔt:ùik:Î?»:ÃÅ®:vU>DÊ»¸ppd72®¿ÿ²:î­[:@y?:!½6!½6Wg;Ybä="@=äæ9?Dz>`í='"?Øú£=Ô©=¸Cø>sX[¹å:
Ã½¬àô8ÉÍ9[>Hñ:-LÖ:ò?:ë½6ë½6Wg;´ã=û=s£??ëjm>r@6>¾&?sy';äµ!;ö?¼\Ù;CóÅ;e?êÐy9n°x9??DÍ;Ä7Õ;¹Åö>:î@¾6î@¾6Wg;Y§=Üa=\\=?Õ1>7Â>q3&?-­;½;öê>VÙÙ¹ho;§Ò½B`Î9ï%9Mý>*{;ª;*ï>^¶:Ô¾6Ô¾6Wg;µç>ÛÈL>BÔ?¥>\%©=[p?Cp;»%;9?ª<¾n<¡h6?FA:(L{9¬ës?Ûøá>>B~T?Õá:ºì¾6ºì¾6Wg;|õ>R>mB?p>¡í=t'?*d;T;I¼>Ù<²]Á;[J?Ï0;§	;lV(?8åÌ>¦Ê¨>ï`?a: B¿6 B¿6Wg;ýá6>$¢·= ô~?ÎÁR>ö
ê=f?¤ë<xÏ<¢2?<¯;;ÁÌv?_l:\­½9ú»?ÀB<¢×;55g?):¿6¿6Wg;ì=¢'@=f=?)º>¡½í=´M"?	b·;äNÏ;tâ>=ó><!&ý;ÈA?É9¢H9ÑR?·Ç³;Ø;Àû*?áÖ:mî¿6mî¿6Wg;¸>³Ác>ôN?AV->	¾¾=É£h?Ä;Ìm:;t?rÖè<Ö<jM?v©:iì9²Ìj?¬µÞ>>Æ>AÌ?Jä:SDÀ6SDÀ6Wg;Q0=£ S=÷@?¢l>:38>Üo$?ëJ<{1<éJ?¡/í;íä±;©*?ºø9¡9ñ?kb<
ò_;ÖV¯?Ìü:9À69À6Wg;®Á=#=Å§A?4k[>­\%>××)?¢Lé;úpÚ;Ô´?Q/:<¨<ÚN+?¦tÚ9ýÐ9?O¿^<d|8<é?D: ðÀ6 ðÀ6Wg;·ÞÝ=î-=Ø^>?ë_O>mm"> k#?2)»;5®É;Þí>ãL_<9<>6?@ÃI9pQ97"?];
Z¯;æß>a:FÁ6FÁ6Wg;Õè¢=ea=`ì8?µ	>4VI>ëW%?L;%ç;b?*¦;À]];qx7?L|8Èn±·J?WO<Ôü<éâ%?:ìÁ6ìÁ6Wg;®%>æ³9>,Ò??ñ=Tÿ¼=;#?AA;ÐU7;ýÀ?~n<hñP<O8?Ü0¹à3ú·?h?ç¯?§N?Q:ÒñÁ6ÒñÁ6Wg;«\û=¬ô§=y??ù?>Õc>Ì|$?'=ò+¤=?ö>øÒ¹²ú¤:þ_#¾¾Â8ìà8-ªx>bA;ÊõZ;ì:â>1\:¹GÂ6¹GÂ6Wg;>KyÏ={v=?e:>7þ>/Ü%?0N4;A+;9¼?îT;EQ;¦1?`³9"lV9j0H?
<øê<læì>àÚ:Â6Â6Wg;ñ+>d°=^Ò??s>}ÂÒ=î"?Èa=PT=Êê>ñ;@á:¯2?¢¿È¹í=Ï8[¿À<«<£¬ï>å:óÂ6óÂ6Wg;AôX>Úã>ßE?A`>Sf>é9?@ñ;ø;Uø>DÉã;ºz¿;5E?øØ:u:×?
9T<`1<ò?ãa:kIÃ6kIÃ6Wg;Aï>¯ÇO>ÑZA?ºï>0Uø=Üß$?Ó±§;ä;±	?¼;¾o;HX?²;ï>J;jæ.?/(?õ?Ü}?æè:RÃ6RÃ6Wg;Ô->'á?>v??lF>«ÁÒ=¤#?ÿØ:èÊ:	?]÷<Ðf`<´54? K²¸0Ì8|Ø?/¨X>.?> ?Âð:8õÃ68õÃ6Wg;¯²=îk=VA?zY>M>8y+?=x=uñ?Îp;VD;þ?"9S9,þ?O¡K<NY§;À?ùh:KÄ6KÄ6Wg;,g>ª~>y??þB>-é=4Ö%?iùS;¤X;Þú>ÞFY;ðÿq;ÇØå>=:¾¬À9T?M1f>tPH>?Ê:¡Ä6¡Ä6Wg;Ñì>~¾=ø??^u>NQ@>ÜN#?­¥g;Àm;¹mù>a*;l;#?)*¹r9²8ö	3¾×$v;³n{;ú>Ü:êöÄ6êöÄ6Wg;ª`>ªé>¥Ó??
	ö=Çi½=}C&?¡Ð!;ø½';Oôö>âc==ÅA?lb:*-:EéF?ê× >[P>LH?6K:ÑLÅ6ÑLÅ6Wg;\â>¬l>ëºu?"Í>\1?>)U?9õj=¹.k=iÁÿ>Oßð;¥k;îÞ?i<{é<£`>?û @?©! ?þù?¸c:·¢Å6·¢Å6Wg;É
>n»=6r<?b'>éO>f¥'?2O=,]=¬ï>b¬:Ü§
;UÄ>00S9ôÑ9¦=?Dsf;Q´E;b3?<:øÅ6øÅ6Wg;¾
1><Ôñ=Êm;?A§>Ã¯>Z"?-=íµ=@©ö>¯±:ZÃ:Y°>±>:á>Ë97-?Y2<¬#<;?À :NÆ6NÆ6Wg;ÿ/§>[>Ê[C?¡ûW>G*>*"?g&¬;0(¶;·ïñ>ÿo¿;"Øm;
N?AÈ;òÔ;p¹0?úÈ?Åë>§Y?Öû:j¤Æ6j¤Æ6Wg;l«º>mr>:öD?,P>x>¯+?ÛH;Þ5;û9Æ>%Ð£; x;
À(?íQ<;(Sþ:7
<? ,±>;/>Æ?B:PúÆ6PúÆ6Wg;Èß-=ïçì<Qã;?È¹A>O>ôá#?¢;Fq;­¢>JIÇ:lÂ:s3?Kc99WQ9÷Ô+?¥K;ºªo;óÙ>U:6PÇ66PÇ6Wg;$±ä=À=ÉD?Y>üXa>½A&?64=Fq=f&
?W;*Ü8;Å>t®9¿h9¢ ?Æ,;{v;B
?]v:¦Ç6¦Ç6Wg;ZöÌ>?©>MCG?$²>R>á(?Z¤=r<=¢&ý>Î};ùæk;	?`Ë;z2;A¡B?ÑÅ>U ¤>?·:üÇ6üÇ6Wg;Ç>É>Â>OB?¡#>:ü=¸&?[Õn;X·=;#!?ö<f÷×;*!?4»;og;Ul-?	mè>ééÏ>8?¬£:éQÈ6éQÈ6Wg;®Í¬>Md>oÄA?7×!>0üñ=Â6+?|b;´MA;±ø? õ;½¼;¦&?Ãåí9^Ê½9pÒ"?êù>£Ø>ý?Û³:Ï§È6Ï§È6Wg;p
®>Za>Y¹E?®	>ÄÑ=S1(?N ;;g½?@ø;àÚ¯;Â±4? t;é6D;[Ü5?ÿ	?\ºÿ>Û2?A»:µýÈ6µýÈ6Wg;±«>©F^>ÙôD?ÈK>V<>?0?q;d;á§?<vK©;ª¼f?=ká;#£;¿3??¹<Û>:?· :SÉ6SÉ6Wg;9,>Îè=7h=?)b>K,>l(?ðìÍ=³Ð=ÞQý>»g;,ì;ë>Æ\·¸Ý9ÉÈ#¼rLW;Ýl;ì°è>î :©É6©É6Wg;)ç=µ/=Ù~¨?=e>F®¿=Hý?Æc<È!;@Ít?I¾<6WE<ãv?g,9ÔÓ¢8ÿz?×_<çMW<±&"?´ :hÿÉ6hÿÉ6Wg;@gæ=´=¡¾?Üd>Ìÿ¿=g?Ó.<ÂL;ÃLy?ZÁ<¸F<cz?26õ9\%¬8èÐ?ø<cCZ<}¦ ?§ :NUÊ6NUÊ6Wg;f>?6>ÆgB?$è=Ò±=z'?ò%;
V;ÙÆ>YÎ;]ÉQ;ãì1?¾Gd:Zn%:ïØ0?QöU>-6>Bø?¹ :4«Ê64«Ê6Wg;*±>A6>:7D?Ù(>ÿ>'?p»;Ì/¥;p\?t¯;6A;»?×;K~;ÎÜ0?|?ßÚ>+?2Ê :Ë6Ë6Wg;´Jÿ<ä¹¢<ÜÏH?«uM<,<Õm?5ñ9A8:¥~§>é>;Aç:y§R?¶ÓM8æ9É>5©p=a=Ø?jì :WË6WË6Wg;Ç>âë2>ÛÖ@?@$>vÿ={¾$?E;@î;§?<;ª~;âé>sÛ,:fú#:v?  Ú>µÀ>â?¨ ¡:ç¬Ë6ç¬Ë6Wg;ãg±>î>g>eD?Ò9>ÌW>=)?Ø²;F';ü}?!;2[;¢¨?Pðü9°5æ9í6?´C?Ußÿ>ÈW?Ú6¡:ÍÌ6ÍÌ6Wg;wÊ>Ø>MF?Oq<>O»>5þ(?ú;°;¾Â?Yµ;Kª;d>3?f°;½w;÷5?c¦Ö>ùD©>üP"?Í¡:´XÌ6´XÌ6Wg;HÖ=,=¯¢:?Ð¢>îØ=¨>!?¤Î¹;¤;?%ÅË:6
Þ:lìê>òh48ìÈF9&MQ>]^";Ã7;¹	ã>8£:®Ì6®Ì6Wg;Ýà>x!D>vG?Z>]d>¡»*?Ø~¬;ÿx;6?÷ã9;Ð;r&?WHÞ;¾;xz5?*µ$???]Y£:Í6Í6Wg;'Æ=+ÉN=6"=?·»">0
>l!?ð¡<Â¢<}_ý>´¯:îÔ:,Ô>2¸
÷±8Ð>O½ßa7;Ï-g;SË>Ùe£:fZÍ6fZÍ6Wg; Î¤=ÔfW=ÞC?P2r>4Á7>µ(?üL=]lO=¤ìû>z%:;zæ:&²N?åÞ¹xIc9[á5½É·i;¸q{;Ùóí>/t£:L°Í6L°Í6Wg;35?4p>Éb?fà>Ò>úøD?ÎÌ[=¿5=óÌ?,r=åuæ<_¯?øJ:jï3:Îä]?`	m?zÑ.?;-?Wx£:3Î63Î6Wg;tÁ1?tÈ>Æ¬°?XYû>²>DQ?lñ¥=ð¢=L®?ö¨='ò<
ý?¦´:UÆ:Ã]?Ó¯u?àR?¡M?D¤£:\Î6\Î6Wg;Ýß>þ:>ìA?È¡e>ó33>($?äù;©Ø;E»ò>9ùQ<éè$<Gú"?ÇÖ<1Ð;¹6?÷Kk?O?ð?ð£:ÿ±Î6ÿ±Î6Wg;Bþ=®	«=H>?«óv>íç@>Ü#?«ÕÜ:kM;î0·>`¼;7;¾]5?øÞ·p9¸&>µÕ;Ez¾;?÷(¤:åÏ6åÏ6Wg;IQß=Ý=ÅPA?\{>U1H>Û ?Åb=··q=Ê+ð> 3:E­:çQ>Iî¸ /8W5é¾¦;+»;RZ?§Q¤:Ì]Ï6Ì]Ï6Wg;Gm:>_.Á=£w? Â>'>cni?;=yT=÷-þ>¹:häë:qÉ>	áï8ÿä8È§ñ>?Æ>!ê
>:±
?ÐU¤:²³Ï6²³Ï6Wg;å>= Vþ?)>ry
>·îl?n=;$=
Éú>\"3;%Cð:/Þ>?;Òå¸ê«t9BÍ×¹,mc>cÝ@>ð?Îz¤:	Ð6	Ð6Wg;|g>¸> BH?#Ä>?Ê?0o-?×sÌ=2$Æ=¶?äü¶:¡¸;£>-5:gØ9ÞX>?qBµ<Í¦<i?+¤:~_Ð6~_Ð6Wg;nº=#{x=a,@?RäL>9>ë-1?lÇ;¾Â;þÎ?±(=Æ^ø<¦ß-?hVy:(¨:²:?Vë<|È´<ÇÅ&?È¤:eµÐ6eµÐ6Wg;ÆKQ=O¡
=e'=?8jP>4ÿ$>¸®!?v4:äXà:ìM>.ïÌ:¥;H¸>4®9¬Á9·,?u`;Òåb;?ý>
Ô¤:KÑ6KÑ6Wg;®=±ÌO=©Ï=?ªÝk> f3>ðI(?ÐX
<Í<v7?<H$<ZQ?Æ<ï96©9"ÓD?n8<61<õ &?Ã¥:1aÑ61aÑ6Wg;-Á>ðI=>¿?E>Ú> o?-;[uy;°?v;Ãx; ?#¨9HÝ8¡Û?~~§;@F;ãHX? È¥:·Ñ6·Ñ6Wg;ë>Ä?>zM?ÏZâ>KË>?ÀP?ng=óE{=Ö?¿p<[<ðwU?p¡¯9æ9¡~j?tN<(½<ã+?=H¦:ýÒ6ýÒ6Wg;¢>VG>l¼A?øLy>ßò@>b%?¶
;ò­;9à>ëÛ$;éþ;À 
?tu
</È;Öd4?rÇù>ÕÞ>`ù?Ì©¦:äbÒ6äbÒ6Wg;\³=v=íò9?êU>@:(>rÃ"?úÛ<ßÜ<|µö>A®;®8e;7UB?êª 8!Z 9«ü>¨ :@ú:¤>^»¦:Ê¸Ò6Ê¸Ò6Wg;%'2>"?ë=ÞA?xð>
²>§Ü,?Ã®&<8< 
?<OP<y9?´ï;<\<%d3?¦âl?òøN?Ô?]æ¦:°Ó6°Ó6Wg;Ã\¢>Z>>?²ê=R·=Æ$$?£;wÎ7;ÈrÉ>ÍÅ¾;Ä;; ?ÉÇZ; ;(9?þ¹>µ>?ð¦:dÓ6dÓ6Wg;æ¤Ü>±{>î B?Í>¼pg> ³%?U£µ;F¤;:
?âI<¿áµ;(Ê8?Ux<v3<F1?ó
6?ðê?ui?@§:}ºÓ6}ºÓ6Wg;¼>#"o>ÐI?ÄÀ>ÈiX>j,?þº°;TÜ;Úü?KÏ;íG®;H??âñ/<Lð;:?Ü?7Ó>õt#?cH§:cÔ6cÔ6Wg;NG>ß '>ÆçC?*gØ=Ì¤=8(?å¾;v#Y;É?0Û=Yr³<Õõ>? t¸9°ü 9¼8N?&s´>°>§ø?UU§:IfÔ6IfÔ6Wg;ËK¢>C0Y>]L??{2ÿ=ÝÆ=pB$?¡;&;ÛPê>&c*;UÜ:8>F?¾oý:ÕªÚ:qH?oK2?Óð??¥¨:/¼Ô6/¼Ô6Wg;ø<@S<K8?ß`=á\=çÿ ?ø@;!"-;R¿>K´;¼´:µM?¦À8*±<9Í\Ä>
[;J\¯;0·å>/¨:Õ6Õ6Wg;Ü*>¡â=JA?5K="#=­¯?÷4;ä
;>¹ì>*Y×9Òü°:7¾>o§y9æÛ_9aó>d>oRA>6ý?bu¨:ügÕ6ügÕ6Wg;IÑ=#Á=»>?×ÍÔ>Åj¥>«$?Xµ®;;¦;%?nÉ;Ø;ß±9?çlÛ9Ý«9N0+?iFÑ;*&É;Á+?m¸¨:â½Õ6â½Õ6Wg;¯=ð@=V8?Ûå=5{±=$Æ%?G); ;XÁ÷>;;b-;
?L?h¸¾$9/på=|©ç:ÿþ;VÇ>IÀ¨:ÈÖ6ÈÖ6Wg;máÉ='[=Å:?D»1>É>-¿"?îÍ=QS=Gqó>¯M\;LÈô:5ff?¬ò	9ãÎ69º?¼~+;ë;ïI&?j^©:¯iÖ6¯iÖ6Wg;H
>©Â=Ü¥F?/û>¸½^>>¸6?Î
=Ñ4=t°ÿ>`[	<È¬;kK?@ëÑ¸¶¡9àµ¦>+5<yÃ;7?ôÞ©:¿Ö6¿Ö6Wg;Ü6¦<Ó0d<yx:?©!=ua=H!?ó;Þ¾¢;ôl×>ö­;ÀÌö:øy?¾¦©99í?Úh;:¸;\Æý>V6ª:{×6{×6Wg;@ë¹=4Ý{=Óø<?Ø÷a>Þ0>V#?84;ÖOa;ßÃÌ>©;	o;ÜÚ?/69(8A?¯<aï;
?S[ª:ak×6ak×6Wg;X¼¥>ªq[>AXA?~²!>Úù=Ï¬%?Ýc;Þa3;,5Ë>ýjØ;MÝ¢;Ù*?¸/:YÊx:Ö?=q>Â«>l¬?¬oª:GÁ×6GÁ×6Wg;¿=¯Û<Ç.7?uÓ=á¶§=|b!?Mþ;pÛ:®Ä?8í9i:a|h>Âò¸l98Úñ¾ \®:Æ:²Åà>ðª:.Ø6.Ø6Wg;Â>êB2>+B?6¶Ç=àã=Gû#?FT#;g	;û
?ä<3;ºI;ã>Î»ç:¸¢:èT@?ÍÛ>ñ«X>v??ª:mØ6mØ6Wg;ø`<ê@<;?ÑoB=±ý= ?9z;·ùý:¦?ÖÕÒ9æ1:»J>/Ù9*9Æ+?7;9R;wêÞ>ñª:úÂØ6úÂØ6Wg;D7>àÝ:>ÎuA?&rÙ=Ég¤=K)?I6D;dk4;C4?=xzÅ<%6?°[9	·5»S?#³>`$>Æ!?«:àÙ6àÙ6Wg;íäº=p6=:?8V>å°(>"?úZ=HÂ=Ëô>Ã¸Û:c¾;5°>Rai9ë8±nV?Ú
Q;;ZÑ>C9«:ÇnÙ6ÇnÙ6Wg;B>7ð±=EH>?¯:>úÓ>Ä¾"?·Òo:A)Ã:ØJ>ù;Ó¯:c?pý8ú¯9¶X>¿ê:­òë:N²þ>³«:­ÄÙ6­ÄÙ6Wg;{¡:=P²þ<þ;?Êh¡=õA|=ÍÍ#?R¢ü;(5<àòð>ùN:ù;DE>@9È9Ûî>¸W:RÚ:{³>ó«:Ú6Ú6Wg;=v30= y>?Þ¤ý=Ä=x %?t\;0$I;(J?Û|:C:²Ï>VQ¿¸ìh9ÖÊÇ½<À;n9æ:ó?««:ypÚ6ypÚ6Wg;Â³> G>YD?_>",ì=úõ%?ö 2;àôv;Ú¦¸>S5K;Ï
;b;?~ù:,ß¾:j(?d¥|>æU>Ò?X¬:`ÆÚ6`ÆÚ6Wg;m³>eKm>ªÀA?0j%>ÖÊ> â!?æ;Ðl;(ø>AIª:¸5Ô:ÜlÍ>¹-;:¤
;°?÷;?÷y)?Ó
?«¬:FÛ6FÛ6Wg;ó|¼=«%=YÐ:?-_>×2>÷®?rW=Ïa=ÃYï>íÍ:Û¼:×-?%¸gys9pr»E)h<å;Â?]L¬:,rÛ6,rÛ6Wg;T[.=*lð<X§9? P=Ìs=ó	"?@A;o8;µ?´¡;
;é?åµ¸¢Ô¯8¦<a|;ÆéJ;o4?cX¬:ÈÛ6ÈÛ6Wg;qØ>¹=tE?U·>Ìa>,?a<çÖW<X½?­h(<ºþ<'?Ã:´ÒJ:¶¨??Ö<dò<?k¬:øÜ6øÜ6Wg;âR®<ïµo<v+:?iîb=Ò^2=Ù"?*yP:°Q:ê=ÿ>üx=©¼<è@=? 8ç8TA9?/^Ú<s×<aú?òä¬:ßsÜ6ßsÜ6Wg;z?½=¦´v=­`D?õc|> !:>Ä-?bÕä:ì®ì:t÷>ö¥*<À©;U­?8-¸ ¼ì·Y,?@=Úç<7Ú$?#&­:ÅÉÜ6ÅÉÜ6Wg;íDÑ>é&>NC?5&[>_g$>*?m°;%Æ²;©2ü>4YÈ;Àâ;¤¥&?ª

<³Á;¶a:?^;?áh?Ð?Ah­:«Ý6«Ý6Wg;²å=å=K??ÙÇQ>Û%$>p#?X:a:â:ÆÝ§> ýx;¯Ð
;¬»`?JaF¹d¸9¿»¢ý;
|;¢S?ÂW®:uÝ6uÝ6Wg;Õ=é²=öÇ7?GF>>rQ?Ù]Ý;]ê;ù ñ>ýFÁ; ©;vG?
¿9Ad9¡!?@D¦;ßv;ªc?I|®:xËÝ6xËÝ6Wg;Pa¦>2úY>
gC?ã >ú=Ú¸$?ä²9;ð¯J;ê>Ñûù:ëÛ';©¾>û5S;-;0?â}¸>÷¢>è?¦¯:^!Þ6^!Þ6Wg;ç>w@>ÌµL?å.>ÞzÚ=dQ2?)£2;¢);µE?4µá9ü®;¶Åº=;ÚúÂ:Üò.?h««>ëå>$?@Â¯:DwÞ6DwÞ6Wg;4Ä={[Ï<gÖ=?Òþ«=ÿp=4Á#?rÿ;:«<Q×>7%;}ð:¿50?½Á¹ìs8ÃÁ¿b^É;[Û;ë>nÒ¯:*ÍÞ6*ÍÞ6Wg;[Î>T[>G?#Ø9>£¨>\%?ÇsÃ;Y¾;K?H©M;ðmy;0Ó>Ý;;w;?24?©-ü>õ ?¢î¯:#ß6#ß6Wg;z)¿<OI}<Ç5A?¦(}=øD=m$?@W;B©7;Ý?£yÍ;C]r;	Y?øP8à|º¶
K?´s¤;@ÕZ;þa@?¹I°:÷xß6÷xß6Wg;9c>T>/¬B?eÌ=>á>]Ù(?*e;¬â;égÖ>3L;=6;§£?m8£;Uë;¡ù?x?øÜ>c?þ^°:ÝÎß6ÝÎß6Wg;pJË=ÌÑ=»/>?Q ->.°>Ù}'?@à;;Bè;:,÷>Ïº1v:ï7¾÷ÐB9*'9¢Ö>o³;´;n;?Ñ°:Ã$à6Ã$à6Wg;]+û=áK®=>t8?¥!Y>ô%>øm(?åû<°å;,ý?iÑº;}æ;ñ_?¨YJ9\V69ùÂH?Ñ¡;~Üd;?»*?±:©zà6©zà6Wg;·»>oõg>TvN?ø>ÿcµ>úa/?Å<66ß;ÁE?3;<ô6ã;]?¤;2²V;[A@?Ã²¡?¥+?Tã?Ãc±:Ðà6Ðà6Wg;±¯n>½Y>*B?@Ò=Àá£=si$?üõ:ßZ
;¾Þ>üñV;ÓÏ;2SÒ>xÂ:H7«:
?èS'>8Ø>f?x±:v&á6v&á6Wg;;3a>Ý'>³>?lÙ>zÙª>Sä"?Å¡
>°É>÷>aU:;ªÅ>-p³9v{¦9Tíù>³³Ô;[ù¬;f?ïî±:\|á6\|á6Wg;{>$.F>âE?Ç'>bÐ='?ð§ä:ÑÕØ:Yú? Mi=÷Ô=[Ö:?w·t·9ïq?§Ãk;÷®X;E?
1²:BÒá6BÒá6Wg;×ßØ=R¹=&>?&:>/XË=°°"?c§Í:L.;69>MÌñ:X¬:ÓZ3?à<9ÞÄ8^?Ç";¶;ö>&<²:)(â6)(â6Wg;T,>i½0>
XB?4>»&å=è7"?ò»;J§;?W`<	ÛÕ;$7?)ô9êî9k.?b«>Õ~>!,
?3Z²:~â6~â6Wg;"ò=ÒÀ£=³4=?úò=ÑË¼=¼$?jl=2øu=ö>5q;gt;Á e?Ìç@8¶F9ñ;¶>i9Ø;]Õ;·?
²:õÓâ6õÓâ6Wg;­=5<l=ä;?Âÿ=!gÈ=|[#?í/L=èS= ¬ö>$?;K:;?äÜ±¹ÀØ8¿û¨K:´Î»:êÍ>î²:Û)ã6Û)ã6Wg;=F>ø>F@?PÒ>½Å >q'?tiQ<Ì
R<µ7ÿ>2<ßáÞ;L?d.:ª<:Ä/?7P<
#<!À#?G³:Âã6Âã6Wg;ìº=ø"=5;?ÀÔ=Fµ¨=?j!?Y.<
ö<¥,?pK:´:Ã\[>Ku/9µ]9®÷>ió,;ÊS{;*°>Ø³:¨Õã6¨Õã6Wg;F}
>©¿=£ü<?÷>uñ=Îk"?Oº¡;[g;Ãe?Ö;ë-;°+?xU&8·¸'ýW? ßK<k7<]?ÚI´:+ä6+ä6Wg;:#=ñç+=Ò>?ÃÄ!>=÷=J'?Ì:S~ý:ñ¤>äz;i÷:°¿?ØÅ9ì-ç7r¯?"£©;$u;&1?Ç´:tä6tä6Wg;T§Ë=½ù=ù A?¯Ð|>£E>x¼#?'ä;	ï;úHô>ÄO<e#<¡"?¶þ:ên9¸j]?(Ò<éëv<óÙ
?þí´:[×ä6[×ä6Wg;6>lsù=ãÛ:?=>¯¹Ú=I?f;Vb;{?A4%:^Æ«:5v>¶)9ê9Nï?M5ã>òÉ>¥?µ:A-å6A-å6Wg;x>¾¸F>ñ@?Á×A>¹E>8&?tvm;ê¦;2Ø>v×ã;:çÓ;ª 	?v$;®õ:H`'?ëü>Ù>Ë?Iµ:'å6'å6Wg;bÝ=Ä=2©9?#@>Ï>Z«%?Ýö=7=²)ì>`!Ô97S«:|>pñÈ9]Çt9ùò2?îÀ;o»;É±?!½µ:
Ùå6
Ùå6Wg;c¨ý=Êr¨=¥¿@?NÀ>òçô=Ú#?cA:0ïº:T?Ó>º\9g_Ñ:"/?=bÉï8ä±¯8ºÐ>É%;B;Sf?¥Ûµ:ó.æ6ó.æ6Wg;#zþ>!¹Y>?%ý^>,Qô=â¦i?´æ·;t;Êî@?^¡<Ðâe<²à3?Yú<
 µ;u9?á+?\»>=Ùj?c"¶:Úæ6Úæ6Wg;Íd=Æ=BX??Øn>Ð°Ó=F"?®Ù;ûÛ;dý>U!:W¤³:ée>AX¹2g9Û°ó¾o^;D×A;ÕÏ>UZ¶:ÀÚæ6ÀÚæ6Wg;PÆ>	F>¹¯J?Ä>SM>Ã±*?ÅåË;¦EÆ;¶¡?@JU<}%<9@?ú!!<4òØ;0<>?a?\.þ>Â¾ ?
º¶:¦0ç6¦0ç6Wg;CB
>´Ãº=I=?°I>ÖÑH>Ð$?¢Ý;h9ä;¢ø>:ø:ù:zÿ>ÿñL¹.Þ8bÔ¾6å;í´è;¡'ü>(·:ç6ç6Wg;úÉ=Ö§V=Ì>?õÁÓ=Ý§=@¶!?8Ê<CøÛ<Ã-ë>Wq79áÂ:ëq=M·9nÔf8`á?h:[Ö:Ðû>L ·:sÜç6sÜç6Wg;bB<·È<ûþ1?ÒÉY=2=7?´'c:é¨a:!Ù?vM£ºZá>:[¿fò8ÉR8ÄÔ>*z^:[*4:?;S¸:Y2è6Y2è6Wg;/6=+îË<YO;?°©=r=p(#?6Á	;N;
«>Øô_¹9:¼Ù¾´9£Z9> 5?þß;©h;+yÖ>z¸:?è6?è6Wg;óU>æ>4×@?Z|¦==sØ#?Ì§®:Ý:¸;Ê>³	::ÚÊy>&ð¹59Ë#¾íÊ°>è¹¦>rº?©¸:%Þè6%Þè6Wg;Â>üxº=??¥dv>e8<>'?ð):â;­y>Ó9Æ±:/(â=?ã·Nñ·Û¾$>_>s?Ý	¹:4é64é6Wg;e=ù=.¶??H>7>G#?Às=vÜ==Gî>så:l;[âÐ>èkY98J9zþ>S`;K;Íæ?Ý4¹:òé6òé6Wg; 2>É&C>vA?}>¬ë=x#?^;;ÛN;Q¸	?ó::ÇS:|þ¬>²Ãy:':d8?«?~à>eI??¹:Øßé6Øßé6Wg;¬:>m@.>u»C?ïsw>Å·B>}ª"?Ð>;ù
;þ>èîæ;\;#®C?n[È:àp¢:ýÅ"?4`>3kQ> ?^¹:¾5ê6¾5ê6Wg;Qß_>þ¸=dæ?íNþ>°HQ>?Ü©=S=&?§Ñ;îY;8Fv?0¾þ8"99KÞ?^><"Â<^tb?.º:¤ê6¤ê6Wg;ÍÝ³>¶e>gsH?»É>>ì6
>;ï,?ov£;å;½ï?÷5¹;;gÖ)??;é;óu²;\'?íA?bs&?ÞÝ?R¸º:áê6áê6Wg;{>)[P>Y%B?3>øc>Lè$?uQ;*D;g+Ä>³|:}:qs?ÔC°:W:b6?¿»>5Q©>CÃ
?ï7»:q7ë6q7ë6Wg;¿,Æ=!¯=¿-??CÀR>>Á+?ö²)=u^5=0ï>¢0º§:sè¾ÍÊ¸üÇÎ8@ÌÒ¾Ç:º¹·:¹>²¼:Wë6Wë6Wg;+sÓ=

=EA?Áâ=>Êx>a'?1&9Î5:õu=¼H:&Çÿ:2éH>¤î¸ mF7º¸ì¾çµ;âÿ	;îZ?Å¼:=ãë6=ãë6Wg;§í>ÒD>Äg@?Ñ;j>ÉÈ7>ê"#?¦Â;Á#x;?Zv::Ø:¯u>{Å¿;K;ý+?2æ>A»Æ>ø?5Ö¼:$9ì6$9ì6Wg;BÙ=º=äÓ>?É.1>¸E>Nm&?·.];¥«I;]b?Y;_Z4;Ú>áÆ9ÔX9Åq?\;~;@
?«,½:
ì6
ì6Wg;É=Ou=,¯;?9X>ÄM->?Ñm.=úX3=®úø>Î-8ºò°:ß¾èK8<¯f8;¿=¸Ó ;a±d;Ö4?gm½:ðäì6ðäì6Wg;f>_Æ=lB?>;sE>åm.?Ê¹;;t-?É;À;?Ðûì9ßÊ9«ý?î´8;mQ;;­á>½:Ö:í6Ö:í6Wg;\$·>n>D?ÊÑC>½¶>}¯)?R[;;î=N;ýè>³e§<^e<{;?TÓ;ö±Ú:í&?=?-Aì>Á_?
¾:½í6½í6Wg;	½>iy>ÛB?7+>þ>Vk&?àL;9q;òW?÷V;'ÜS;tV?½Å;};|5)?ùãÍ>^ò¸>¸~?ót¾:£æí6£æí6Wg;&=6×<Ì©9?

ß=¥÷­=>$?H¸:£÷,;b_>5
É:U, ;Ùª >µ·­¹DAd¸UGÀÐ:\;lôt;ü(æ>¾:<î6<î6Wg;Ûø<â0ª<
:?)ªv=ï==¸&?É);WQ2;Äò> F9åzs:-×Ð=[¸\19k¨1¾-¯9;ÔJz;-ë½>ýâ¾:oî6oî6Wg;G
>Û¬E>ASB?÷ã>ÙÈ=w(?©G;og;¯Ü>ho÷;ÞÂ;ø:#?ª?¨:yý:÷;&?±>>í"?<¿:Uèî6Uèî6Wg;Òûf= #=ÇÐ??Ñø=TÃ=ú£"?@k;f¦s;8-÷>¶©:Y:?ñn¹Ú8¾yk;4Yo;4_û>õ&¿:<>ï6<>ï6Wg;¡n>o@>Æ??ÃÛ=|î=·6?;LÊ1;Ý>?'I:Hz¾:,>§#å:?Ä:+?³á>/YÅ>?¿:"ï6"ï6Wg;¡-ß<8Z<Jâ7?Ê¯=3=§M%?´q;¼Â3;ôGÌ>µ:­:X±;,>k59'n9U>NÝ:x;ãÐ>`À:êï6êï6Wg;ú§>ÉT>«KJ?Z=ä>ô÷¨>jæ,?½	< *ò;d?«x§;àæ;^9?óv><Ò<9¯4?p+G?ü^ ?÷?ÉÀ:î?ð6î?ð6Wg;=Ä±>oj>'hB?Q)>ð>Ê&?XS;¼âi;ç>S\;9;¾]I?@ÌX;@M;
8?L^?VÑú>%	?OÁ:Õð6Õð6Wg;¥ÆC=j=èì??'«×=My¥=ÓÓ&?Ýr;+';¯ñ>r¥1;V`;G|*?Ì/9Dº9¯Ø+?®,;$;üNþ>§.Á:»ëð6»ëð6Wg;²=0p=~Ñ=? =>é>¹0!?«2Ô;|DÚ;áø>x& ;ÐK;[¤?"lÔ9¸Á9+?7<â
<ê?sÁ:¡Añ6¡Añ6Wg;)¢>|X>Â??Jð¾===*?ù	;p;¯?fÁ9øï:j
Ï=­i¬;Åçn;¿¡5?¡·&?.?±Ü?+Â:ñ6ñ6Wg;®¸>åo¹=6¿<?u>¥ÊD>(¯?`á=uvò=°í>Ë{_:öy:áä>M)C9fÍ9ÆpÁ>9â<þ¿<Öoê>o9Â:níñ6níñ6Wg;Ô¬>e>æG@?1°.>U>s&?¸;;\;ï	?Øè<Vn;·5?úëi;<1;@ÒE?ã¶K?â2?<Ä?Â:TCò6TCò6Wg;1j>}>ö	B?ü5/>@>'(?
õª;ý¡;´9?âìv;æ¿4;öÜ.?N<=Î;1?>N?¢,Ü>¿(?¾Â::ò6:ò6Wg;zSn<"<^æB?ÝxR=Çû#=I$?· h:+Kù:Æân>ÔØç¹Põ91ò¾¤C9,8¡;i?yûº:¾í:êÝÉ>ÁíÂ: ïò6 ïò6Wg;Üló<ò¥<ÔÎ<?Fý=~,N=) ?);5´*;_AÝ>Qú*:ÛÜá:¬ÊA>Èµë9©Ù9\r.?90;eô/;Æ&æ>XÃ:Eó6Eó6Wg;¨×±>tm>¯»??âÅ>¥â=&#?Ø;$AD;¸·>É9<Ò0ä;kù?à=:`æ:â??_?¦?íÎÃ:íó6íó6Wg;çÑº=_çs=ÊD?Xb>ç.>Ë%?Ø¯;.y´;ûnù>bÇ\;äÏ;YáE?+­9Ì
e94?=
<
<+?á7Ä:Óðó6Óðó6Wg;0¹¢>»H>p¥O?¦à§>ªx>ç,?½ñ;eå;Ð»? <ØsÄ;*?ù<ù¶;ü8?ZWD?aÒ?ls$?B^Ä:¹Fô6¹Fô6Wg;¨=Üñ¹<ÎÛ5?\=j)r=S ?ª©â:F,;Ui¨>ÊÍT;fr_;tÎó>ºY¹²>8èíZ¾Nï;ß¼;
?:wÄ:ô6ô6Wg;q=íTR=¥9?`V
>}ß=,"?xÅ~;Ü;{Ò>Øà7¸Uð:ÊD¼O8 b9s>waß:Å4;>k¹>¢¯Ä:òô6òô6Wg;>®aG>ó??~°4>
>SR#?ÞD];²);l'?%À¨:zç:r º>±s9à¨<9í'? >é>$$?UÞÄ:lHõ6lHõ6Wg;ö%m=z=¸B?Soý=éÀ=Ð((?îta;Y~;Ðëâ>°ì*;bÏ:ÎR?aÏ9â­9v¤ï>Íÿ:}=;­ß>§<Å:Rõ6Rõ6Wg;íX©=³`=ï@?
^>9->±$?8®<î×°<4ü>N
ã:·Õ:¨[?ÅW¹Ìg'9g¾d>»;ä»¶;²(?b}Å:8ôõ68ôõ6Wg;ßI>+õI>¯Å??>Xbí=}ä"?cËo;À;dì>¡°"<2q"<ü1?Tâ£8^@89I Ô>ëê¹>Z>¢.?üÅ:Jö6Jö6Wg;©RM=Ro=u:7?mt>ÁÓ=¯)%?(«;æê´;Éò>!ò&<ç<xÞ?¼9¿e9×»?mãM;eW;Íô>¹Æ: ö6 ö6Wg;C>¨®=â"V?¾>ëE>A¯A?æyb<:V<¢n?¦P;©14;Î6?I¦7nª9$->=:=<«Òù;èA? ÞÆ:ëõö6ëõö6Wg;e­>ÓÅg>a0??ú²
>IÖ==Þ%?ù{\;cFT;=ó?#g;ñ;#Æ?²´:­Q:¿?P³>2">F9?HõÆ:ÑK÷6ÑK÷6Wg;W²>
¯±=M<?Ä£>t;w>È)?J|õ;ß;?­m<¿è;oæ?÷9]«9³m6?VU<þD<er?Ê8Ç:¸¡÷6¸¡÷6Wg;QQ>ÕFV>%=?wÞ*>+!>I$?
4;éXo;!C?ðî¹;;0h&?nÛ+<Î%<A´'?Ä?5?[î?`Ç:÷÷6÷÷6Wg;rù½>ìs>aG?¬«¸>Ë>Ù.?tzð;»¼Ù;b^
?@ô;­/;zÝ^?wzó;!b¡;¶B?z(?{ÇÙ>;¢*?Ç:Mø6Mø6Wg;LÕ>¡j>øE?¶I>K>Wm(?;ëý;PãÖ>ÚÐ!<Hú;Q%?üÉL;2B;Û0?·ô?Â¿	?p!?Ç:j£ø6j£ø6Wg;Ò{= T=pC??>Ìvh>©$?âRW=GÙa=æô>öÉ°;ÇB¹;
Kô>0-Õ9^ãb9æ4?ùÃÁ;¢
¤;~1?Ý9È:Pùø6Pùø6Wg;Ï=íþÑ<9?Ï?>>Ë=VË#?';l3®;ºzå>H.9:Þb;VË->´%9@A8ñ¨?;´z;´,m;8M?âEÈ:7Où67Où6Wg;=øG=j4>?¹²=~ê=í#?	ºÎ<E²Û<ãð>£Ø9/*»:æ'>:É¸0!¸·Î¤¾ôY;¨T;þB?ç§È:¥ù6¥ù6Wg;ð>6¼;>´A?oL*>é>çE*?¿²¡;û;Z¡?^<ró<iO?uÝú;S²;§5?s9;?M%?yù?±È:ûù6ûù6Wg;ÜÑ=s=ï;?4£>¾|>O%?Ë<µ;?¼;$ö>C*À=õ¬g=TWT?èÁ:ºÕ9¬O?
¼Ê<
}<àM?ðÈ:éPú6éPú6Wg;Îoò=A)£=1>?É2s>ÝÕ9>´'?ß:·+;4=¦>#=i;	°;%J?N'w¹¼ð­7K×¾c9;æøt;
?ûÈ:Ð¦ú6Ð¦ú6Wg;E=¹	1=`<?j«>È{Ñ=Ê$?ªÚ½;¨;Ê?XÞ9ÑrØ:>U©¹ØM38°±¿Lq4;ßE;ÿÖé>91É:¶üú6¶üú6Wg;1%>ñÙÙ=õB?I>
^c>v+?¶ù?<](<Ç?/ö<Pg"<°QV?s@:¼å9ÆxV?:<;<È_1?[NÉ:Rû6Rû6Wg;&C>½Ú=R3m?øá'>ÂðÙ=T3E?Ak§:¨ç:3¹>5³:
 :^?aj9Jþ8³;?
û	;Ö
;ýTú>çSÉ:¨û6¨û6Wg;D>Dp¯=+b?1H>pa>/°>?>@8;
>;A3ø>;;Þ;êÑ2?Éwm9¹O¤8}2?§Ì·;g;Ìª?IÉ:iþû6iþû6Wg;S?>YL>GB?kù=eÃ=Wc#?Ð;°±Ñ:õ8>?ÐB<aN
<4?*«W:;
:&=?âX>¼A>	¾?ÀÉ:OTü6OTü6Wg;^Ã¡>éV>}°@?TU>©ÐÊ=ü!?ã¶V;Ê»M;j?ì"=\	û<¹$&?ù6:pNÌ9_5?´?5å?Ç'?ªÑÉ:5ªü65ªü6Wg;)Aê==È=0H?% 2>Ò">sÞ#?ô=£B=OBñ>ÝMY:Õ©Ú:h~>p:6Ï]9ß=Ê|¥;p/;{q?ÙÉ:ý6ý6Wg;5Ü»>ì9v>0QC?||9>eë>\¯)?v£;
j;?/¬;§:C;íÇa?~þ<TÿÚ;®2?ìQö>
É>zÛ?¢êÉ:Vý6Vý6Wg;ísã==Ð¬@?Ìñ>PW>'?=G²<ûº«<há? Ñ­:]Ñ/;'}>¦8Ï¸ñ¿?ÆMä;µí;ö>F©Ë:è«ý6è«ý6Wg;ÜÞ>3>N§D?Hëx>Y=>N(?Ï;wÅ¼;³?=X<©S"<¸*?DÂì:»o·:­l&?Ø¯?ä>?QÁË:Îþ6Îþ6Wg;÷>UÈK>Û²G?zÏ'>a>P'?§A¥;4Y¬;@wõ>Oð%:ÇµÝ:]?>­ã:Ý £:ùK+?©½	?rÙ>M"?ø®Ì:´Wþ6´Wþ6Wg;@TÛ=Të=å<?+h
>iåÖ=dá$?¨W;
-#;ð>ê¢;[,h;È¨2?¼ÈZ¸¦w9²Ù>{+°;Qï±;îuý>¶ÊÌ:­þ6­þ6Wg;à>ê>QG?åõ:>F
>Hd)?¿;í;¾E
?²Pj;=á?;×N?Ðù^¸ü¸¤£?¥"?kÜ??º?Í:ÿ6ÿ6Wg;WÉ<£< ïC?k=Ïwr=7$?Í¦º:éï:^+Ç>"];Ö:Kñ? Õ6vh¯8Rò>:_;#e; Íù>E,Í:gYÿ6gYÿ6Wg;sÃ=Ç©=@?w>'m>uX!?)lV<i\M<â¥?ÚI¦;ÂEc;»N;?L_9à5¥9íü>i; w;©Uø>õTÍ:M¯ÿ6M¯ÿ6Wg;<÷ì>à>LYA??¼>è>é§,?Kë<<òv?RR&<±Zç;
8?6<#'<^¼/?UJ?æm4?à³?H]Í:77Wg;2">ñßÚ=T=?¥T>½,`>rö%?u:¦;7;s?Ú»;k'O;%h?&w9Î.9D§V?fmV<2 £;½§?µÍ:-7-7Wg;%°µ=Òy=@.:?<Ò.>Ë>
 ?ìÎ;É!;Mè>ä;D7?;æ¤À>3«9~9»ÖH?Ö:­Àç:pòì>Î:X7X7Wg;S)¥>®é[>C@?Æq%>ãòý=áÇ&?8D;¥';Ë'í>á):¢ï:n55>Ln¹:¨^:ðãG?ø>·b>³
?sÎ:s7s7Wg;AÖS>5é>hm@?_Ë¤>¶~~>ÜÄ%?/â
<W<°-ÿ>º{í:÷:;àX£>9	Ô9Ìðl9_Ç3?·y;Ý&p;þ?¦Î:f®7f®7Wg;õ<|>ò%>¨C?«S>ª¬Ú=ö!*?uõE;*>;¿>?¢z	;þ_6;ÁúÀ>oÂç:FÎ©:8(?Áx>n>SZ?·Î:YÙ7YÙ7Wg;×k=#=D8?DÇ³=#=?R¨;Ìr;TÖ>wKÂ¹ú`:]¾»Gß7G9Ï<¡>¡/>q?bÆÎ:L7L7Wg;(Í^<hæ<Ï"B?^A8=a9=q?7#î9Ê¶U:Æ >¬É¸:Åê:X¹É>
¸¼8Úp½bE;Û9;3^?sêÎ:?/7?/7Wg;Få¨>QEZ>F?f÷=;Øº=½{)?s;Íw;U?ïéT<:]<ÓäM?bu9ý:R_è>Î>j¦>:.?öÎ:3Z73Z7Wg;yßÞ>7
>;¥N?ÇÌ >j>àÛ/?qç;6û×;1<	?×ì;òk;r?Q?\·B¸LÂ8ò÷?¨LI?aÞ$?²H?bGÏ:&7&7Wg;E¥={û`=<?ò~%>¸>òL#?D@;q.;þ?U#:7§/;waî=/¸~9X8ÅX?6a;	N+;(?´Ï:°7°7Wg;áÎ=±;=:?ùÈã=xk­=k (?½.;NU,;ë©?V1¹P:`v½ÍP9ø,9O§$?9S;WW;
?ØÈÏ:Û7Û7Wg;Á²=óÒv=Rf9?¼ä=à³=,¡"?ÌÌ¤;
Í©;Ôuø>`ó;Í_¬;{¹4?N9=Y½9;æø>ëÉ;sZË;2þ>ØóÏ:ÿ7ÿ7Wg;ü8é<­¢<P¢7?æ4§=y=H¨"?Q1O;Jæo;Ý>ôP®¹	¨ª:»¾¾øä·~7£«¾Ð)g;$:T;Äk?ö`Ð:ò07ò07Wg;ìýi>º>~¿>?r=ø$J=cD*?L;¸F&;(Aõ>D=|ßû<³SG?tÿü9<Ù:º*?´T>ue>5?Ç{Ð:å[7å[7Wg;¯=P=©QW?g"U>Ü÷ê=<6h?ìX¼;­R;8?r³;c3E;úóh?0ßC7öÿ&9;Ó>OÏ
<î¶;ÔsF?ÂÐ:Ø7Ø7Wg;hH>Îð7>X??ßä=É¤\=Â+?<2;Ð5;ðK?5h_<oÿ<ý4?óÐ¹fê9p¨>Å>n>å?±ÌÐ:Ì±7Ì±7Wg;ó}	>RÍ¸=v>?s>Q>½9-?Oð:%f*;µ´>ù;Ðà;?;29Ñ830?Yö<E³¥;wd?0Ñ:¿Ü7¿Ü7Wg;¾Î=}>=7v7?Æ>>Z¬>(&#?mTã:åü7;$'>E;(;eç>4Ôm¹~Ïá¸P¢¾ì(C;RL;$ô>çðÑ:²7²7Wg;ÕÜØ>%p>*BD?¨g(>(ê>Hì%?W;;Ð:B;$8÷>1OH<¦Õö;I¿O?f`¨:X:î,?2dñ>ôtÑ>í?üÑ:¥27¥27Wg;@>¥Ã=Oó;?Yk|>ÂA>R'?^
¹:*!;kø>©\0<!î;=?µ,9Â[©9Æ?Àq;`;1Â	? VÒ:]7]7Wg;ï¶>r>%@?EdO>!Â>i+?6Åº;±;ù ?áx;jzF;éÿ?(Ø°7JìÛ8JfÃ>dÿ>MÓ>Çä?kæÒ:77Wg;ý»=Ê"= <?°>múç=BK&?Dº:U4Î:äÅ>[]:Ô¥:°X> 8f9á=©6;(@-;©ä?RÔ:~³7~³7Wg;µ>,I>©A@?ê±Á=éê=`%?<&>;7Z/;Í
?dØ=ý%Â< A?p%Y9L¿Æ9J?ÃÓ>î®>4°?Ô:qÞ7qÞ7Wg;Oy¤<Gc<cB9?A_p=¯==ü3"?¤Ï:èï;×4±>Âëºà¥):çf±¿,oÌ·zQ{·7ÀÍçu;0X;ø·?0Ô:d	7d	7Wg;·>Õl>½"F?
ý=Iæ¾=Äú)?®7);¨	/;Ù|÷>ióM;+÷;%X<?l#Ù::Ó02?]u>*¨Q>ä?#ÏÔ:X47X47Wg;Züú=!·©=bK=?ãÆ>pb>sð%?$-;N;Iÿ>=¥3;ÿÊ
;ú¬%?àÆ¶:e9Ã­t>ïÞÉ; ½;·H?HøÔ:K_7K_7^F±;Ð|ä<P"< ¿=?6¢®=åX=|¡'?Øæ&;Kj;ü\¶>Ó±º5:¿ù9/´9s?¥>û@:å:¤¯¦>Õ:>7>7^F±;©/À=ª$=¬ø??Ø>aX>é)?z4­:YÄ:èÒá>×ºú:
7ë:aq?èÆ9³m9 :
?;ÔÆ_;Ê8(?ø"Ö:1µ71µ7^F±;`Ü=|=ÎãA?Wr>¤ä6>4n)?¤Ú);p;°K?uö:^¯ò:+Æ?)Ï9Jz9qA@?+;ü²
;?&3Ö:$à7$à7^F±;Ï=ìý=Ú1??º6±>â¼>ùS"?ïÖS=øKh=té>*9::t?ýµ9¾\9Ð)?BYX;@
>;¶?`Ö:77^F±;ä¿¥>Ñ¤[>\/A?äæ&>&¥>¡&?Êó;F;Þf? :½Oú:c¬>î¦;Rm;~1?öÖ>Vôµ>??G¦Ö:
67
67^F±;/¯È><Â>sG?ÊÁ>ôÂ=6ô0?×¾-;~;NH?FÏ;á®E;h>?ér$;[uè:a­5?ÓH¶>[>tY(?ÿàÖ:ý`7ý`7^F±;N`ê=û=;?d>>/>®%?|Ã=)þ=¾»ø>´T;9«1;Û.?ÄÏo¹Ø:9Õµ0¾{e;[;Z5í>þÖ:ñ7ñ7^F±;L©>BÂ=ý<?°¼¤>á}|>ª'?Ïñu==y=eü>Ïp¢;K; !?HÛn8¢â9²>ØÉÛ;½¼¹;[w?Ë×:ä¶7ä¶7^F±;Ìè>@Q>xM?U±>åc>ô,?{Îî;¨ä;0¿?óm<B»ª;F?Þ<IEá;{-?Xk'?#?è?u7×:×á7×á7^F±;è=:==Ýë;?°M=>å!>ö¯$?!^;Aq;;Ûë>	E7<jË¥;Ð}?ÞC¹jÙ¶K*?<®ð;i#?÷O×:Ê7Ê7^F±;ªõ<'¥<ö>?Ì>øâ=ÂO$?Ñô?;ö`;ópÚ>':Ý^:3ð¿>Cä£9@y9·E?ò:HÕ¾:m¬"?ý×:½77½77^F±;°H»>i>¿KM?$¨>Zi>ku8?.Ûî;Kj°;N-?5W<E;p.h?­Ñ:f©:ßÇ'?Al«>&1>:P?×:°b7°b7^F±;é=nK=¿2;?:>ì[÷=[!?êï[=¼Ef=ô>þf:¡Ü:?|>ýù9Eûî8©ÞK?³zé:á¯Ô:f? Ø:£7£7^F±;à¡>À×=>[ÒY?d¯>!>78q?ZÚ;L;O^S?	ä<s%<­´C?b/M:Æ'å9ËFP?¹>ì)>Î?Ø:¸7¸7^F±;)Q>xsÌ= ó?äÊÑ>ò\>Ðs?sL<{µõ;¬?'Þû¹Ô¯:¯ãI¾´Á9"XU9äÃ1?ýÊ'<0Ó;ÜwK?%Ø:ã7ã7^F±;.>Èo=\}º?B±><î>®)?Db<{¢;¡\k?´¥ý:~Ú:1?zû/8\®9Ìì>&Ñ1<¡;à¨?ðØ:}7}7^F±;V°>d>ªèE?RÍÛ=ï¦=`x)?ð+;´;»À?3$÷:×â;+£É>Þ÷±:¾7:ý¸"?d>B>¶ñ?©WÙ:p97p97^F±;åË>:>±#H?&>>ÎO>UÄ,?²¥Þ;ì6Ñ;â7?l,µ;	7x;Û:?ë«c;eÊ;å¥I?v(?Êä?m­?°cÙ:cd7cd7^F±;Cýµ>E¸o>MYB?T&>h¡>>¹"?æ4[;z~;OÜ>¯®:Eâ:ûÄ>Ì<àñÒ;uY3?õ°?îL?\Ç?£vÙ:V7V7^F±;	¸=dw=®p>?ÆH,>ß>(?¦QA==J=SÝô>v ºÎe:6Ç¾Q¸²¨ä8Ôþv¾¯î;r;pÖ?Ù:Iº7Iº7^F±;¡\>°
=ÊOõ?wqÖ>P>Y¯?/@<Sr;Åæ§?ôE7;µç;Þ|&?P9;'83Á?6<ò;¡?%Ù:<å7<å7^F±;îd>,ð>ÍM?æ>è>UFa>ûõ?ë¯=B±=ý>/;¼¹';(Ãh? ¹ö6y8â$¾¾sÿ?<ª/ï;~M?Ï,Ú:/7/7^F±;Áþ>î:>©	B?:P>H >÷I&?¿,;¸Z;"|ö>Ú
×;&ÿ¥;³Ñ%?wÄ;°; -?=×þ>âÑ>k?M?Ú:";7";7^F±;ä
Å>½>[>?cÉ(>Qk>à§%?Uôq;K;9Êñ>Í;z)@;BG?ltÏ8br98ø³>6Ù>¸·o>á¯?ÝJÚ:f7f7^F±;¢©>³òY>6G?½ýg>º->[+?^¯È;bÇ®;öø?þþ;ßx©;@?<m;v·!;T%<?Âîä>i²>õ$?UÚ:	7	7^F±;¡-¹>,«s>±B?^U>Þ$>Xv%? ;â+;y/?°|:ÀÖ®:ò¸>v"V;¸¦;H+?´0?È??m?Ú:ü»7ü»7^F±;SòÅ=ÇÈ=ªû;?ªãC>Ó->ðÃ$?å()<{è/<Ö-ö>	Gß;e§Â;~Ò?R9ÒÇñ8é´+?à4;È;ÙU??yÛ:ïæ7ïæ7^F±;æ=2:='@?&ñ5>¾É>ðö!?S<W<ô?.;|+];0?P6j9¬9ôá>?¬°;¢a;}H(?èÛ:â	7â	7^F±;Q{Õ=P=nÂ:?~Ü§>vä>v®!?8â<!ü<Vàå>GÀ:§ ê:F5©>c86 n8lØ>]c;s-L; °?»°Û:Õ<	7Õ<	7^F±;> Ï==)u@?-à^>(>CN)?5î=Sð=*¹?Ùô);ÕL;V?P·e9½£·80úq?)V;Òa;©ò>&EÜ:Èg	7Èg	7^F±;µ3v<É='<òn<?F=»÷=¾%?Ð:<;¢>8O:õtà:F2>&µ9¶r9:?#;!ØÞ:­?ùeÜ:»	7»	7^F±;N?">÷;Ú=
S>?®Æ>î!h>-%?SÎ:<<t6<
?;û©:º^?àì9ã\â9P$Í>¹Â;Ñï;R?¢Ü:®½	7®½	7^F±;4R¬=ÉÁf=õ+??L
L>Ó >.e"?¿;fzm;ê°?Û@a;9Q;	?0Ãc9Ør£9bÎ>¢ËJ;©;J; [?»Ü:¢è	7¢è	7^F±;¸M¾>29u>«ªF?5¼>>Àà'?­é=gqü=gì>H(O=È	=äA?g&::7?î÷Î>î°>>»?ÚôÜ:
7
7^F±;¤Ê=°ø=	¸>?É=>Lð=¨(?¡¢<z;<7C?bv;r:;ùz³>ÈE;·èÆí7ÿv>Ð.Î;r)¼;PB?xÝ:>
7>
7^F±;U=ÆN=;?_>Åø=1$?»o`<p\<?K_E;» ;ßZ<?éí8Í29Cí>ºÅR;éÒ;; £?Ý:{i
7{i
7^F±;<²©>ÑO]>UKD?qÉ>ÇÞ=þ(?# C;ëðW;nêç>ØÚ<CÊ;'Ï4?¥;ðÌå:Ç?¬ÓÉ>-#·>
?h¬Ý:n
7n
7^F±;iì²=r°q==?Çâr>ò8>A(?ÔÖ<Ô<"T?}ë;9c; ??84Ê8¥tß>Ñp­;Ü;¨«%?¼Ý:a¿
7a¿
7^F±;.:4=èü<n6?BtÅ=¡ö=?k'?Þ_";.X1;ücê>Ú;¾Dè:È/0?=Ãz9¨á09ç3?ÑU;ÎSW;pÝ9?péÝ:Tê
7Tê
7^F±;¦¡d>ì/>%
??d·®=L{=ý}!?J5Å:¾¸;â¢¿>«:Ü<ó<+=?°÷Ú8$9}L?×>é¦X>Â³?N÷Ý:G7G7^F±;>¦.>çdB?ß_ê=OY³={E'?þÙ7;­û>;Ëpö>
J<P¶;)$4?´§M;SÓ;Ôä*?ðÄ>³\ >x?Þ::@7:@7^F±;Äp¸=Õq=qpC?'p>7>,(?6e=c4{=ké>@½'9ÿï:¨ì2=Ié=8ïã¼8">V¡¾;1;áP?oÀÞ:.k7.k7^F±;{Þ®>±>á?àò=©I=L?i³Ö:ïë:2Ðé>Å=;ú(={S?,É*:,
9÷×`?Í»õ>äÓ>$9V?ÅÞ:!7!7^F±;Å³³>¡i'>xe?Z>ºª=.àR?Êè;óðG;Mú6?ý£4=Ùå§<ô¶?àA8Üª°9G?·?x^>;Ôw?´¬ß:Á7Á7^F±;>Ë °=ÒOD?³¨>q}>ÇS*?%á=B=	?Â::©Å½:hîz>ú½,9ä[9ï¼¸>j$O;.w;
7Ö>Òß:ì7ì7^F±;%e³>ØPk>ô)C?»Ü2>KJ>û'?´þw;#f;mî	?¿<ôý<úÂ9?Îê«;4/;Å©-?-µ>ÿô>ý?«ðß:ú7ú7^F±;i=KT=r:?lÀ²=¬%==%?<øV=
X=»þ>Ëºe§Â:æÁ¾lZ¸²Ñ69;0T¾õ*;Aô;?hà:íA7íA7^F±;RT­<ÐMn<U3:?ùýM=»t=Bf&?ëê:-$S;ä>¯w:jGâ:@Ö¦>\Æ©8Î¾19Í)> ø:Bÿ:öù>X>à:àl7àl7^F±;#>Â5³=Æ??'Y>ÖJ>	'?ýCê=?'ø=S¬ñ>?òß:8;ZWÆ>0U·¼²¥7 ì>Òá<]Î¤;ÖZ?×{à:Ó7Ó7^F±;V©>%×]>½iC?À°>ÊÑ=[$?Ae;¬ä;²6â>È;å:à¶:À ?²M;÷Ý:Ø¶*?)?}wø>_R?á:ÇÂ7ÇÂ7^F±;Vt¿><X}>
vA?ó3>â
>
%?ÿ@k;;qÔ>w«:<¬më;ûJ?gÇ;î½;4O(?Mö>VÓÍ>,?Ýá:ºí7ºí7^F±;â'Î>?ª>kE?)I>C>.â)?àUv;vm;?éï>¼j>»;Ì=£M@?õ ¹À¸¸¯:?pÖ+?:?ò"?Nâ:­
7­
7^F±;V­>Ó¡.>B?ºj2>dm>çâ)?£¯;ë°;F­?[»:/	;;®>ÁÉ®;j;¶¡$?DÖ>ße²>4¼?òâ: C
7 C
7^F±;I7=(¡´<Æ÷9?Ö=²´[=îg!?íï:R;ìî>¥àÃ:Èß:~?à>v|½·A¡8è>;õp;;Èí>>¸â:n
7n
7^F±;\=Êì5=¤kW?G>âbß=`d?%v;ðõ&;'µ<?·;×;^?vÚ¸9ª§¬9þ÷?2Æß; éy;
:e?xàâ:
7
7^F±;äu>©v®=ÕC?û¨>jd>~'?}|p=ËâW=ñ?^:wÔ:³>­=¹­ì8ºÃ¾ ï×;^3È;
?ã:yÄ
7yÄ
7^F±;àPØ=Y=j?@?æ¨!>Ö»÷=Ð
'?D¹<^<fÝü>%ù:ß¼:Î)?9ñä¤9ø>þ£Ö;%¦;-\%?ÿã:lï
7lï
7^F±;Ã!F>ãðý=½G?baÚ>>(É/?,ø¨< <Å*?£B·;Â¥;ÈË?	9Ò8ò<?¸	9<\%<%Ó?fã:_7_7^F±; ¦=dê[=È÷A?3Ö=|Ø«=?Êï<Uiö<Äðø>:Îº:8KÙ>ja¹\BW9pì¾µÑ;;3Ë?ºã:SE7SE7^F±;áë¬=1j={±<?Á|S>sh&>»¬"?uuç;Ç³ë;!dû>©:T9ë: >§9&ÇM9ë-?
;ïïY;º?Ò¦ã:Fp7Fp7^F±;'Æ>'}>_»H?¢ÑY>V">y
,?ji;ªz;75?±rò;Íµ;Tk?@ß;15;lB?.ô>q7¿>xt#?ü+ä:9797^F±;	Óæ=©=-»9?kh>ë6>>#?À¤;U;/¸>£úÔ;ä;
àQ?Úí9èF9
?)É=ð=¡?bä:,Æ7,Æ7^F±;¢?>î\Õ=¬<?%s]>¿->>$#?Äûè;W<8Yå> 9­;¥;Lô?ê¸û´o9ó/>ú*ª;áå°;®Bö>rä:ñ7ñ7^F±;2=PÊ8=¶ù??x½>òhó=có&?30:¯ø¿:ñ®>îßÀ:mbÛ:Ôá>ÌhP¹£8o¿wj;ýn5;1Î>O»ä:77^F±;3Ä=lI=8©B?°R>
Á>$¶(?aÿ¢=2z¢=ìh?'aä:fþ:53D?sø¸Ñp9µ½!Ãn;6@_;¶ä?å:G7G7^F±;)d¢>ºÙU>óeB?N>Í>´U'?q;­
;íRí>&;ïó2;XD7?wÝÿ;KÁ»;:.?eõ>îÑ>[Ú?ç.å:øq7øq7^F±;aÕ=rd=­'=?ìE>ÑR>G'?ãN;ê.;f?ÝÙs;³1;oV0?ÐÕÄ9ÄXe9±^M?ÊÎ´;Ad;Íû? ¿å:ë7ë7^F±;Óê=Y^C=áõ9?½æe>\á+>`5+?)ò=Q=
yö>¾>;">	;åÀ1?çn¸p{ì¶£6>I{;×¦;Që>ècç:ßÇ7ßÇ7^F±;k><),>kA?y7>£ª
>ûÅ%?K;Y¦n;aÚ>ÃÇ;÷ó;c)?ïU×;z;ÓÙ0?ØÚÉ>Ë©>ÕÌ?ð¢è:Òò7Òò7^F±;>ÈÔ>¼T>m?,ú©>-;>yh?rÇ®;
Wm;:<?]L3;D
;qü%?¯Àß;»Õ;$9<?]ã>&0Ë>;?H·è:Å7Å7^F±;kk°>mÑh>cüA?cxø=3¿=n&?×Ã=;n-;Nf?G+I;$;øã3?él;O­#; 9?¶í©>v:>'ª?ÆÉè:¸H7¸H7^F±;#Â>8­{>ÙE?a;>|
>b1-?Ê¼;Øë¤;¦?æ<ºu¶;E=?. '<7Øä;(;?¸öC?æ?¢î!?ù5é:«s7«s7^F±;é{Â>{X~>Á¿C?¦Ag>E²->Åj*?ä²;Bû­;¢?K
,;¦6;¥N¥>W<5»;<_[5?õÒ>ò¤>Ù#?*Lé:77^F±;ô à=bJ=ã>?0-*>P>â%?ï;²;@¶ß>£:½¡:êDX>ÛÆ7®°i9ªs§=Çø:ÔÆö:¬	?ýé:É7É7^F±;êV?'Di>}«?ò½>	3<>s ?õ;;G?2p§<ó5<Dk?5J<hÚ½;hó?®?})K?7?9é:ô7ô7^F±;>?ïM>MÕÀ?U¹>Z<>W7|?÷<ø£;ùp?oa¾<}}4<?X²@<V¼;.@?P?-K?a9?Üûé:x7x7^F±;Îg>±Ý>ím??s 
>ÌkÞ=Ãn"?û$:ðE;Rw>¹<ß-<oÿ>?:\%:ÑS?h>î¡Q>ÿ
?mê:kJ7kJ7^F±;pö<4t¤<2ç??S=ï
y=$?ë;±8;F»Ö>6ëºgl:]Sy¾ÀÑ68ù4>9hY=%;wn>;%Þ>6Âê:^u7^u7^F±;µM>%ÓÆ=;?f=¹(7=çÌ ?×M:\Z;~²h>ÕNºÔ9:¿dÁ¸ÂÜ8ì¾âË>bÜ>Úº	?ßØê:Q 7Q 7^F±;9GÔ<³ÿ<ªUF?5yÈ=üh=|#?ÝI;Æ ;à ?¿FÉ:XË¯:Ø?hdá8b+l9w>
«;Móf;0=?Âòê:DË7DË7^F±;¤JM=qe=~§@?×ùÞ=E·°=ã!?âq;]¦;÷=ä>ÃÄü:½qæ:gf?ûf)¹ 	p6V5¿dó;z±Ì;Ú2?A[ë:7ö77ö7^F±;#(÷=3\©=/Ì:?ÁÖ>¾kb>3¡"?lA;I;õ>þ.;½R;Q?Ô¹à8½­½´4<Ê
"<Å:?ìwë:*!7*!7^F±;Ä>2,>!?G?ýD>æ>¬¥+?1£:þµ;BJ¢>2s®9~©Ö:OÐ=éKÓ¸Ì;|8*²¾-Á>¨æ¤>ó?ì:L7L7^F±;âö<\À­<(E5?>g²=Zh=ç|!?þt;ã;euí>T:9÷²:Ç¶>ð9a9%s9È½â>×%;µ½;9+?Q¬ì:w7w7^F±;º´=o.p=È¡@?®ET>·Y$>R%?èÎ=µ=£Z?W~ÿ:Ä¸û:þê?F9ÊÚG9¶+?:;¥;®?.´ì:¢7¢7^F±;&&>Ä4>C>?e#	>M}Ö=Ë­#?ÀB;é¶#;å¯?Éª:ÇÛÀ:ü³â>
x¸(à8]É½Ð7À>
Ý¬>ÙT?¬Æì:÷Ì7÷Ì7^F±;åP>æ74>óåE?äq->¢º>ò(?À+y;§;Æ²ç>²K:=bø<Û@?±Ýø:_²Î:c*?\Kÿ>wÜä>ªÈ?ùí:ê÷7ê÷7^F±;G>ã°=èâ>?	x>·Ï=>M'?GV½;:«¹;b?"¶;Ý£;Ùó&?Ø9Z½µ9?¹v;ü;ÚÝ>:Sí:Ý"7Ý"7^F±;©=A=9D?üà1>UÞ>cZ&?h±:{ý :î.Ö>ÛÉ©9JW:®I>öåã8y©9ÔÚ.>ZÓ
;Ò;±?[Gî:ÐM7ÐM7^F±;Q>GN>IÂC?Ñ`>8f>»ý&?ûUæ;pàÐ;t&
?S<v¦;¨Aj?ë<^é;,0?MQa?ÌA?>Ñ?Ífî:Ãx7Ãx7^F±;6­>ÒK`>Ç±E?æ§>ZØ>ß¯'?*û;°´Ù;D¬?æ_n;M­D;,#?oÉ<£²È;ûÙ'?Z!?ü>9#?Nªî:¶£7¶£7^F±;Û`¯>;@g>×%B?F×=:Èª=õX!?åÝ;Ö!;5ê>°ç¢=E¤i=~2?0«9¸9-&0?ñ6?)?d
?4ï:©Î7©Î7^F±;âúÉ=Ja=)ø>?ÂY[>Ãå->Üt!?/ö£:$§Ò:ðAÇ>R|°;¦¹;äd?!;9¡C9Lú>OL:=6ã!=ýL?7Qï:ù7ù7^F±;çL>}ä>°Ø>?/q>ôÕ=:ª?;¯1;$ä>È3<ÕÏ<n2?xä&:³:¡&?í¦>ü>>?Èbï:$7$7^F±;^h<¨ý&<U?2?>j\=»1=(X?{@:Í(Ü:×_>øÖv:8:kÍ>Ñ¤8¹ùj8[>?æM½:³:%ø?Xï:O7O7^F±;à&>þz§=ÒiE?­C>Ï1I>C,?}5<Á <}*?DÔº;$ñX;:w\?ÿB:­:û¤@?z<gâ;.ü ?tªï:vz7vz7^F±;ûØV<	Ô<#Æ2?1c<@=<¥?;{8Ð:TI=!:;W;äÛý>¸q8x ·$ò?Kd=óI=ße
?Ó&ð:i¥7i¥7^F±; b>b3P>VÔ=?¾^>5ç=v-%?æw;N;Õè>µî:w;²AÃ>¯&;O¶ú:HÂ&?ZA°>ÈÐ> ? yð:\Ð7\Ð7^F±;b&ó<×|¢<¹??Wµ=Êçd=ô"?Ærï:U\;jÄ>>Ì);Jþ;3l#?Qýw9´Â8µ1z?B÷;Õ¡;Lâù>
Ðð:Oû7Oû7^F±;xõ<*U<e;?¼m>8>:h$?§¾";yêY;Ô/¿>5ç<2Êª<3H-? $8:;9¢Y?½w>7ÅV>S¦?æüð:B&7B&7^F±;[>'·=¥?n>6I>R0?z8;;"}
?nx:ÞË:¥¾ª>>9 h9Å>uÿ®<àlâ;ùÚÅ?éñ:5Q75Q7^F±;£«>ooX>ÆüJ?¸Ï><>l5?&7;7;ÞÀ	?uË;©ö:K5?É	;øÂ:s³9?}¢¸>r>¢?Øò:)|7)|7^F±;Íè=³ =y?? ä¤>G>7$?Ü=¦= <ù>;)¤*;ÊC?Ê÷8p	K·Ý(?òJq;K-;½ê1?r/ò:§7§7^F±;ÆÛÔ=¹9=¥E?·?>{ÊJ>¼¯%?x2µ=SC­=Ü?zW;6;?J-|92B9¥ ?ú¨¬;Â¶;×Úñ>ûYò:Ò7Ò7^F±;¹Kµ>Ôk>lE?u'~>¶Ä.>V$:?UÖ;CÔº;½ô?Ð9;¾Y';?[$<a§î;ÆÔ/?e@+?þ¾?~?kò:ý7ý7^F±;t²>¦^>XÌL?pí>*ûÐ= ü3?¼D;£\;;h0:?i{0=4cé<ÃA?DÅ90Ê9©I?¦¸>>GÕ?£ò:õ'7õ'7^F±;Ëþ=kì=ÁyÜ?é=Fâ=t:R?£ÿ<;µãg;I¦Ð>µXÏ;ï´»;d
?ô§:ÞÔ9Â?Ò*=O<§?©ò:èR7èR7^F±;Y·>7f>±K?¸i1>{>M
.?¹¡;;ÆÛ
?T²;<;K;wM`?,B;];Jo9? æ>¤Ë>8?Hó:Û}7Û}7^F±;³Öç>¿æ>B÷E?jv>ùK>&?/¤;D±;Gí>ÿo;	8;f@?vÁû;$«³;33?bæ"?GA??·ó:Î¨7Î¨7^F±;+if=®y=>*@?ä	>>Ð=j§)?dò!<Ç4"<:ÿ>ù%¶:Þùæ:ÞáÉ>#90\69b9¾>3;W·R;2$?µÇó:ÁÓ7ÁÓ7^F±;nÌ>ÛIh>*ha?Y§>é>EÎ?ëò;æ;]³L?ïÃm<< áZ?UÍ;¡;Vr0?+­ñ>ê<Ï>VE?BÍó:µþ7µþ7^F±;Vº`>E¦¬=7¦?òe¬>|Ai>W5=?	Ì±=YX¬=?T<y®; h?´Ã:Ü:?uv>ã=<y?úÜó:¨)7¨)7^F±;¤=ä^=f_<?Äe7>Ðm>a*'?¹Öj=*Ww=ó>»¯63½C:Õe;EÛ8¨`9ý©>Bä;Lå;×þ>½/ô:T7T7^F±;>¶<4>5¼B?¿)>j>'¢'?ú|;òP;ál?r¶¼=ýPy=ÅA?Î%:¸à9×+L?F?èù?/ê?OAô:77^F±;â=%2=)ü8?2ý=cüÉ=] ?(;®;û>Øß;OÙ2;½w8?°è·±=9a>4;é8G;ÿoç>¬ô:ª7ª7^F±;ö"9=lºÿ<UU9?7>ípÓ=©!?¾W;¬WE;ï?H¸:M:´Þ?Hz¹(þ8
¿zÕ,;ß);Û?X©ô:tÕ7tÕ7^F±;$Æ=:Ñ<U??ïg=%g=+%?ö*;:«L;T¹>µû7;4;;6?xÚ®¸äì8×v=LÔ6;Ü.$;u?0õ:g7g7^F±;>6/>²ÂA?E>>o+?·Õj;¨\U;Ëá?g=;m,;õ?>/R;Þ;)?=>:y>P ?mõ:Z+7Z+7^F±;Éñ=9T/=ýE<?ÎÈ*> R>î!?Eqe;o{;êpé>#B´9h³µ:¼÷ý=þ:íÓ9ûë?q±;#f;`?­õ:NV7NV7^F±;¾OÀ=}"=&(=?Òwî=Ï5º=ûë#?öÀ< úÎ<$ªî>5x:±:wÞe>¸?9áõ*¼Åd;Ý×;U?m1ö:A7A7^F±;L'â=ï;=õ&>?Äb>º¯Ï=Ë¥%?µâ:W²:V®Ù>
©+;Éê2;âõ>Ï|¹«*8LÁ½¾NyE>/#>a|?üö:4¬74¬7^F±;QÒê<jé<üõ;?½éc=3=ï"?£Xõ:x-;ûµ>þ;;ãÒ;
?¨k9ß1	9ª©E?d@;/ÄX;ý^ã>H÷:'×7'×7^F±;Ù>=5Ä=×K??´Ös>.O<>Â¾%?
:EÞ;ÇG_>%ò:Q9Â:¦ä?ÚÊ9W §9BÒâ>aÉ¾;/TÎ;Y·ì>à®÷:77^F±;U±7>0ð°=äâ?Æz>üð->®8?¿ãó:Üè;MíØ>Ì"<yÊ;úÕM? :æ 91ÍÜ?%óu=ä¢
=c?â´÷:
-7
-7^F±;¹>Ä²_>jjT?[7>wÅè=ÓI?/;o!T;?j;è';hm3?õy;!;&D?,ìÚ>ËÍ³>Ù?Ìø:X7X7^F±;$Í>­À:>ZE?Ãµ>5¦ñ=Õ1)?Sq;¥o;Ý4?>;+;WÑ?Ô¤;3X;¤??hÙ¯>î/>Í ?[ø:ó7ó7^F±;µÎÇ=é¨=i%;?Ní=ä½=Úõ?ì+a<²Mm<éò>ú;OÎ­:ùI?Òòg¹ä©8ô¿â¡;ÂÊ8;Å3?eø:æ­7æ­7^F±;<`t>*V > C?ÚþJ>ïâ>Â'?²¡u;Ò]f;\{?uË;Ö;Çb=?[¼â;ÂÅ¤;(0?">c
s>ÚÝ?!ø:ÚØ7ÚØ7^F±;	>ñ#º=Kn<?´Õj>%5>Iù%?S;§öF;uÒ«>1µ:!;¦>²-÷¸½ 8¤F¾fÊ«;ÉÝt;3?ÔÃø:Í7Í7^F±;EvV>gM>/¬R?K{¥>sX>¦·C?<0~<ñ	?7ê:fö,;YT­>À8î¤8á>¹(<ü¡¸;Æði?¨eù:À.7À.7^F±;æÓ>;)=Bm?^î$>Ýcî=W1?L¡=°¥ª=tò>À,:P^J:Î?Ú>5å:ÂÛ)9!ßÑ?³×Ù<M<¼?!lù:³Y7³Y7^F±;ùê>xÙ5>4ÉG?ðÞ>¢k>a)?NG6<CÒ;áí]?I'<{ã;!B<?yYG<ó
<yÉ7?úÁ+?Þ8	?ï6 ?ìûù:¦7¦7^F±;:Ó=6
G=ÅüA?ïFê=%¶=#°$?3;üz;¾ÇÒ>	á¤:Ew0;Þ0o>è?´¸6D8§ýÐ½¨;^N;6?mú:¯7¯7^F±;DD¦=dO^=¦v??.Q/>Q>÷$?\=c
=MUï>¢
;;l
?gú8²ð9JxÏ>óú¡:IE;ëÈ>ú:Ú7Ú7^F±;ì¢>ó;V>Û¯B?¹
>ìÙ=@º%?hr;lÏ¢;bì>B::;H ;9x!?çáT;=ÿ ;Øù(?ÍÚØ>¨µ>ÉÌ?ÿ%ú:77^F±;°Ô>ÛïÊ=w\H?5àV>\Þ$>Ó&?L"=/¯=£Þ?¦â:³XÒ:ë	?è5ç7 d9{/>3£Ã<ñG<A}z?Ë_ú:r07r07^F±;+Ê>Ê>£ËB?R2>6>K(?cC;8ô;§p?(ì;zxÉ;u	?¬!n;.%;í5?ÝO??g?8¤ú:f[7f[7^F±;½â>êÝ8>=?äz->Æ>»#?õ;ùes;f?Ç
:yÂ;r»	>¾Ô¸;d;®.?ÁD?S#á>OC?¸¶ú:Y7Y7^F±;¡>»2>º²C?T>W¨>+`*?î;<¯{;ÚO
?Kk; ";?¤9;x´;Ùú-?Må¼>Và>#?Xû:L±7L±7^F±;%>¥ß6>Gü??2>ÔÖ=sß%?G¦8;ª<@;Xåõ>Î«;\;ßÎG?-;¦;&?XÖÃ>Ä©µ>³ü	?Çû:?Ü7?Ü7^F±;ðÛr>^	">jØ??·Ø=ª§=%ò$?Yä-;À
-;º?Âäm;×2;Æ¯ë>Dní;î?¨;Â2?:>ïww>eM? 4ü:2727^F±;îº<go<g
7?íå«=Ä=RC"?a:ði:üD?h=:¬Á<!©1?XÓ9Ï9¿11?¾<Dw­<´G?ªwü:%27%27^F±;ñÑ=I=R½>?ß{>ÁÝ÷=?¯#?í,é;	<óøØ>pÜ:Õ:Ly?¯Rì8Þø9õ>Æ¨;`ä­;wø>H¡ü:]7]7^F±;£Õv<·ê(<*;?%¬n=`6=¤'?b(}9k:ì	>â¿G:¶:¹m>Þ¹}ß¶EÀS¹¹;A.Â;ØÙô>8ý:77^F±;TÎ=â=Xv;?,<>á>á¨"?GQ=h=K^æ>*5³:6C¸:'úø>ÞÀö¸-°8üe¾Â;»
#;¸*Ì>í]ý:ÿ²7ÿ²7^F±;´Æ>E+Ð=¡??²¼>*>]b&?Rüb=z
f=ü>nº;ÅÀ	;¸Íô>%6390OO9 Pä>Z ;âÒY;=u¼>ý:òÝ7òÝ7^F±;æS=¢^=¬ß;?Gæ=;ð³=~Ï#?¶­;àÕ;2Ð>ßÊÌ;8<;ØÜ(?÷s9¢u9ðÊ?¡¼;G_¬;Ñ?$«ý:å7å7^F±;Y8¥=Á`=z0<?a9,>D>@à#?fÑo=a=òúì>dD;Æ¤ö:i½?LFe¸KÚ8¡¾=t
;ø);ÇÐ>Ñý:Ø37Ø37^F±;V>QÔ0>Ä??»£->qé=×j>?Æ¼;«;%@.?½È,<,mÎ;HGV?Q½h;x ;Ý»<?w(>Íd>H¿?éý:Ë^7Ë^7^F±;ö>;7>??çå=ÔN­=çÌ)?üw;Me;öm
?M$I<ô<Æ>?RYÅ:Øø: 4(?¢kÝ><ä¿>s²?ËBþ:¾7¾7^F±;#¨>ñ9`>÷??½â=fÆ¯=%?D*;Æ;Iîè>Ùg;~A;W±?t»9ún·9o4ô>§>ÎÔ>
?]þ:±´7±´7^F±;.ØÝ>t>õG?U]>ìw'>±+)?@2;Ì;};Å?9s	<?2Æ;1?ø*<À@ï;ëÃ6?D(?±þ>cñ? ýþ:¤ß7¤ß7^F±;ª>[^>Ü¨D?d >¥ñ=s )?~O~;CY;õþ>áG;;ÐP?O998µ?K6ò>¯È>×|?ÌËÿ:
7
7^F±;Yq>ä³>äC?H¨F>>xþ$?
;ð«;ÏÝ?w(<nÈÖ;9ËH?³¬Å;'%;D*?uÊ>ä©¥>n?Ôÿ:5757^F±;l³>»Sm> -A?-V>vD&>"Í$?Bù;$3;ð;?ð:4.÷:b	 >Ø><¢H<`T6?| é>Æ>Æõ?îèÿ:~`7~`7^F±;Åî<ïC£<j2;?+»=åâ=©
#?f¿;^_);¤È>ùÕ9Å0ê:çæé=æG¹£§9A6Þ¾b	c;i4;M!?c¡;q7q7^F±;-À=ñD=X&5?8÷=µ"Å=ða ?MÒ;³(¶;½Æ?:d0; £;@0?£9FÂ9@{L?R'£;R;`z
?Í±;d¶7d¶7^F±;¶u=«µ&=²!<?.×+>gÜ>°%?"Ûh;¦	;<¼á>Òv9h;ð=·î9Tyy9tÆÐ>îsp;ßU;[è?{Ô;Wá7Wá7^F±;§>\>ÂwB?Õ,>2î=$?¶Â;\­;®_&?|^²;J;la?5.E¸8_?ñö??jÔ?Ù;J7J7^F±;Mkí=Hu=¬>?©>7¢O>Äº)?Á";ÄR,;|ñ>B^<[ <ðh1?Ò#(:*ñí9¬H3?N`<ÊK<´1?Àé;=77=77^F±;	\¿='¢=Çò<?ë<¥>~>Áì#?äZ=0Èc=Qõ>HÍ:ãú:g#Ò>Ë(¸Þü+9ª{R=l¯;5àÎ;ÏÙ>yü;0b70b7^F±;PcI<â<°G8?3½Z=?÷/=&?\µ ::L¾?a'~<è{2<FD6?på´9F¥9Ò$?
#_<Øð3<1º?#;$7$7^F±;Íß!>Ð6×=/@?°Á>ÒS>ùG$?Ø@<îs#<Ç1è>ÍñL<+<iB?¾x«9ÂG9ÁK?¹À-<{¨ <Ïn
?S);¸7¸7^F±;V×>¾/>Y`?Ì3>!Ù=üS?HMq=¶u=èÏñ>ôq'<<7¢&?M8:Âè©9©_?KJ`>W<8>Ô?X5;
ã7
ã7^F±;éV?>Ü$>¥=?PÞê>×:¹>JM"?JÏÙ=(Ú=>ÿ>0½;Ñï3;9ì5?LG8­¶84T?}tn<ÞfP<hu?7C;ý
 7ý
 7^F±;u=¶¤<¾øY?Ð>Ò&§=þL?]¾;ú´;¤?_<±
<ôÙf?&9àÆ8¦_c?O¾6<kÑ;Id_?T;ð8 7ð8 7^F±;>%#M>>@?È>#á=\%?;m;N²;Å×ý>ù :ºä;ç>e<;»×;(ú0?WâÅ>ö0°>pÂ?v;ãc 7ãc 7^F±;P/>ïÚî=å;?Ûí?>¢f>¯o$?=Õ=z°ö>,t;;Óô>ø«Æ9.¼F9fäU?¤;Ï	;4<?´¨;Ö 7Ö 7^F±;íéÊ>ÿñ>YF?¼>ÝöG>Ik*?8íù;ÍÑÓ;?TÚ:Y;\úÆ>«È<Ñ;Ú²2?¡û?Dó?I#?W¶;É¹ 7É¹ 7^F±;Ø¼ª=·k=îm9?Ï #>dª>ÈH"?[Ñ;Àø¾;ÉR?	¨¤:*!¡:<Í?÷8¹üùà7ßS¿_k;=c;7?Ø;¼ä 7¼ä 7^F±;z³>H^n>¬À@?ã3>)Í
>·%?Oq;<Ëj;cc?*]7;­Mü:ê:?÷¤²;;
;^1'?½:?í·?RÖ?ß;°!7°!7^F±;1ó>U³*>øbA?Ã>&>3>%?ô|J;u*;ü?æ6U;z:;>?«è:ý0:å;?	¥·>ê>æê?Pú;£:!7£:!7^F±;Ñµl>½Â>­B?&Ï===¡(?¬¯';l!;÷?¿S<ÀÓ;!5o?üø9½Ú9±í-?¡½W>s:/>å?@;e!7e!7^F±;Óò¢>7[>-ò=?ß¹>@?Z>>&?²I=¬ñ=øwû>¿¦ÿ;Iª;+@?HÇ:Wz:3J?S@>Ù`>{~?¹
;!7!7^F±;Ó<	=øµ<¸B?3ÝÌ=ìù=V'?H
?;`l;Ý'Ï>)^D;Aþ7;Ø?-*Z9&é19üÚ?U]R;«´3;iÖ?4;|»!7|»!7^F±;¡=û¦^=ü´9?úC>z>UÎ$?Ô]Å;ÑpÑ;à=ñ>dJì::;é»ä>/u9¬e9T?U¦;×;ÚÙ
?üG;oæ!7oæ!7^F±;ÄFu> >#~C?.*º>
>])?ÐT<ÈÓw<nº	?ÛB	<¬.´;²C?0(:<£v<^e0?|Þ?ç
?¢?nj;b"7b"7^F±;ÔÛÁ=hÔ=j ??ú>
¿Û=O'?Æ¸=ûà¾=ÔÏ÷>AÖ:ÚýÊ:^?¢h¨¹}ö8éq¿>¬;%¼5;òz¹>x;U<"7U<"7^F±;éE>Ï3>¿B?Mm>ïñÏ=ÝB$?ÞÝx;£>;'?É¢:¸Æ:´¶¥>¥ë;Éa®;öó+?òâ>ÃKÇ>jÂ?æ;Hg"7Hg"7^F±;ÊLÙ>ûó>«½F?HÄ|>ç?>\×(?ò;T-;Xú>ºN}<
*<ª>?²P<ë;<%D??Æí7?b?q~?ÆÔ;<"7<"7^F±;N½o>ýÐ>rB?´Ñ¹=Ò=,+!?lx8;è;'û$?ò§;?ð{;"?®pM;8r;6{+?&øL>ø#>^ ?´Ø;/½"7/½"7^F±;6¨>6ÅZ>1ÖD?BÙd>)*>%,?l9k;[Q;Ð?mÎ<}p<n =?ØÜ[9P 6ôb?¹þ>SÛ>½?+;"è"7"è"7^F±;¥û:>ye>ßg:?³>~\>{"?º®T;ñ1];ã%ö>¿TI;Ah6;G
?Êf90Â9»ÍÝ>;³3<Z,<ÒR?½;#7#7^F±;6%ù>ë¢>§=D?pD¡>û¡v>rd'? 5<ßþ;ýø?ß¤Ô:?×;Ç§®>Õì;Í¤;'6?!Èh?ì¤=??M$;>#7>#7^F±;7)>àA>[D?Y->ÿÛ>s'?2m;m;6Õ>Vvf;ðñ;dG?ÿåÒ;;tP+?ï6?	ð>Lµ?í(;ûh#7ûh#7^F±;væ>îú¸=ëu=?ÃìN>ÐB#>¾;"?®¨¯;Ç½;Zôì>nçS:ikÄ:8>Û±9^¹ä8µ?´B<i<M#?ÂL;î#7î#7^F±;=[|A=ðX??ô6ö=¢æÀ=c`#?`st=9q=ºñ>¶~=;Ï8;¨v!?¦R8ì)(9­Â>H;Î¦e;'?s£;á¾#7á¾#7^F±;l>òE0>Rn@?l>²<Ý=Óõ%?1Y;IRI;
?@;Ð9;y?"U7:¬J:/?K´>-õ>Ñ!?üÊ;Õé#7Õé#7^F±;ø°=Qq=%h;?}
>¿èÔ=§#?:c{=Ö=¢Tí>±6R9aC%:«Ð">­ÁP·þ6T9:¼Ì"é:ªÛ:UÙ?jä;È$7È$7^F±;¯}>7ÛÊ=T!:?>lG>´M$?öRi;±Ï^;
?
<<å;6Ãw?Ç9ÁKî9,??m;ö¦;^ñ>âê;»?$7»?$7^F±;ª>cZ>­êG?c´§>ø¤q>éª1?"³i=¬3k=u]þ>ÀØ<Å<y(I?Ía:þ':S?ò	?T÷>Õ
?Áø;®j$7®j$7^F±;Ìh>Ð¾¯=ö=?Ìä>uÃk>SF)?¥
;Y;ijé>2|;æN;ÖG?¹9ºÆà8(?¾RÕ;eÅ;(
?;¡$7¡$7^F±;vs9?1>ÑR©?1Ö>6D,>ð`?Â6<Ë±;õy?O©4<	¦;wF?H´;[ßy;}À=?ÛS±?ÕÄ#?ê?T;À$7À$7^F±;ûD±=Jq=·á;?	>Éæï=N#?Cp
<Fì<âw?áy;6ëT;
 6?_B:ÖÆÿ9Uî??îÎÈ;WÇÝ;9Ëç>¼m;ë$7ë$7^F±;ÿ><A>Í?D?<Ý=´&k=O°p?¿H;-ú-;¦B?è<ËO<êÅ%?ÀA¸Ë¸7??ö¢>{p>?þ|;z%7z%7^F±;$ú>Çv>LVK?ÍÙ>º9>0K?-£;û;Í#?M¦;c=;Ã`?*Ú»;ý#|;·??¶O	?	å>Öy?(¯;mA%7mA%7^F±;º0>â=)H?8O>Ñ\q>ñÉ%?µ{R=1R^=o^ò>¤;ï1;å+Z?cf;6r3;©0&?urN>-É)>z£?R³;al%7al%7^F±;Ù´°>YÌe>ÉÚD?*èR>©>+:+?«Ñ;YÃ;Ö?wb<>h;QÀh?D<\<Ò;Ü4?MK?ï"æ>« ?1Á;T%7T%7^F±;ºTá=4¼=]@?ãÖx>öA>Çõ$?ñ!=¦$=rû>´:[+:¶n>rù¹Ø¡9S­¾Ó)Ç;©ª;É?:;GÂ%7GÂ%7^F±;|ª>TØ*=ðÈÌ?Ä>:¥=øÕO?'ü;^@<õî>Deé:û©:ÛÄ0?Ð &;FÄ:[W?aÄr=b3Í<ãn?;:í%7:í%7^F±;êö>eÊE>tL?}!>LÙ=õ>?ut<¿;6J?ûÜ;)_;
ÿ|?Xzó;3.°;Ç2?Lnñ>b¡Ê>?};-&7-&7^F±;7>P4>K¼@?K3>óñ>Ð(?Ba;ª;öÒå>»&¥;£>;Ú?é©:£G:·+?¨>[fk>úÑ?S; C&7 C&7^F±;·À=Yð=I<?l1>-yì=­#?ÔÊN<	\<%ð>ä":Sæ:·5>19Ä]9w#?§ós;V4Q;B?{c;n&7n&7^F±;â=*W=ÀÈD?Ìk>¯,K>p¡*?ôB=Cï=]«ñ>)zd:NO;¬íQ>Gm9äÎ9TU«>üÝ;ÝÚ;k@?z;&7&7^F±;j<tH:<Zx;?ØJ =ôú=ø?xD8;U¥-;]Ô?`þ¹.:ë¾£Õå9%M9AÂf?]9;ÿ¤#;Û·Ë>¡
;úÃ&7úÃ&7^F±;¼/°>6h>[<B?é3ä=0³=[#?¦¦Y;S=;­&?NÇI<&-<Â?
ÚE;´è;4+?CMé>ºlÑ>ø?ªM;íî&7íî&7^F±;Çî>ff:>×íB??è§>¼>©%?|oÈ;¡êÆ;9ú?à :i:Ú>j&"<qXì;
/?c»÷>!Ð>\?b;à'7à'7^F±;Î·>p¼->SC?é´E>#¡>uù.?­¹~;~;ñ?oük<;/<k,?È:®?::?"i?1Û?²®?i;ÓD'7ÓD'7^F±;oX>³">Þ4@?)Q?|?Ú>!t*?\	>Äi>±nú>®V=Ê°=Ê<??@a:´Ó9d°C?s±ø>jÎÛ>[Ò?ÒÏ;Æo'7Æo'7^F±;&¬Í=«=º|<?[n>+ã=úö#?Ê;»Ê;?;é¹W;æí½?ã79`ML7ºi?K;!;+-;tî>-;¹'7¹'7^F±;ô~(>ïþÙ=ÜÞE?ð¿¡>-Eo>/-?£[/<åD<»¢?e¿;O©u;íb$?æ/g:;,:o*?»Ái<ýK<Ó­?*:;¬Å'7¬Å'7^F±;'Ò>W§}>µT?Gü>~­>¸:?,Çk==ì>[Å2<Ý;ÆN?.Â;}æV;(Z=?1
?ù@õ>¨??äL;ð'7ð'7^F±;E==ÿ<?Ë=>Xí=4ð"?Û;ÉÏ$;éçì>Rò¡;%8þ:·£?DØ]¸Ì9jÚ¡>[£¢;q³;Nsè>§t;(7(7^F±;ßù><5>uíC?Î<>Ø>7(?ö;Uês;s	?çÕÊ:rjé:vÞ>#;íÎ:0?Ñ
í>Ç>°?;F(7F(7^F±;Ãe¶>ûd>ëK?)>Ìe>E0?¨'@=vÔ@=ÿ>×o=¸</¤9?ÿ9b+9îE?9®§>úg>é?D;yq(7yq(7^F±;·Ñ>TK>nI?`3Á>~+>ó(?Ý¿â;íMÕ;q?ØJ:çHÏ:ºD>÷y)<ù;Þ1-?%c?É
Û>Ø7?©;l(7l(7^F±;e/=
y÷<?p5?ã¿w=ÉöD=ö!?01=w?=3éì>3ñ9Oh:«AH>íàh8RXë89 m>Û<ÅR<?}Æ;_Ç(7_Ç(7^F±;È==Ð1@?Çÿ>äÜ?>-,?[î{=Ã=ñõ>÷«:DÚ;å7¨>¾ }8p%9His>ôO#;.;Wê	?ÓÔ;Rò(7Rò(7^F±;]£=vÒ^=²°;?­ß]>Õ.>ã'#?ëÚÎ:Á[Õ:o2ø>Lü:Ø;
;ú>P2Û¸!S9½,ú<ÌÙ<Þ?rÙ;E)7E)7^F±;¸kV=ë =´Á??QDÇ=¾s=¼#%?\;Ïò;:÷Z?b1;rWõ:=I9?ò×9ãe 9^öE?
s±;¼<;Ñ #?fé;8H)78H)7^F±;¬ó7>¢ÙS=¥IÞ?1ª>º­=O]?©¤:Ü¯Ù:û£Á>Rä!<.ê&<ÛKø>Ðcä7(|¸5¦?ïÒÕ=À¥=>>?¶ë;+s)7+s)7^F±;Ç}>uÀ>ùoh?¯A>â¨=Ð)?"M;Ùã;à85?ë'¨< T<<J?0¸s9s9»)?îOn>?åE>L$?¥ò;)7)7^F±;ùó<zsª<b67?ß~=¥õj=:?ø3;eñ3;|ÿ>}<;s!;Çb?jf¸ÊÉ9vªb>Qi;y
;·.?Ë;É)7É)7^F±;"®=»P="Ñ=?,ÁÊ=¢=£  ? v;TÇ2;±ÿË>Q»
<cEÎ;-,?0ûÚ·(©à84õÞ>D8Ö;ø>ã;YSñ>D;ô)7ô)7^F±;[c>G{><@?P¶Ü=4ï«=GP$?Y7;ÎI;Ìè>d~m=.$=á'9?ht¹¨}¶^9%?­K¬>Ë>¢ù?\*;ø*7ø*7^F±;?Sb>¼>yA?XÜ>!Ý¤>¢1+?||v=ëÕ=8ãô>¦T:¯
¨:Cà¡>IR±9Ó99û?Ý<½î;6?}G;ëI*7ëI*7^F±;B>2nO>½C?­0>Å>Ô¿&?¹5D; Ò9;ª'?ÕÙÁ;f;-û$?4Ü;Ýã;ü4?-^>
4>Â:?ÑR;Þt*7Þt*7^F±;Îßè=Ì=ç5=?åZ>ä(>Û:&?$ú==`àJ=¹ï>ÆÉ;~q";Î>ºÄ´¸°·Ð7â`Ò¼ÞkÂ;·¨½;Í6?P;Ñ*7Ñ*7^F±;ëúµ>i-o> ÇB?Ëù >eö=D@'?¾5S;ì+E;
	?(<UÃ;¤=?µ7";åO;=>?÷s?£í>q×?};ÄÊ*7ÄÊ*7^F±; Zá=g=b`>?Ý«l>la9>2j#?$xN<ªéW<¡Íô>8Â:XSù:kÇ>Ø8ÀÝ8àíä>8E;(A;ÃÆ?©;·õ*7·õ*7^F±;nE=lÁ?=î9?òé8>îÍ>lt#?5¢=ÎØ©=:|ô>Ob9ÄÛÊ:ØYE=Û>é9[Z9²U?Ð;¨;øÊý>)½;« +7« +7^F±;½Ä>`c>eB?0D>Éì>àI&?ûå@;Uä;Jl?fÂÇ;Lo¡; c?>;ÓÞ:¬?ëÉ>Äú±>Yï?ú×;K+7K+7^F±;³?í¥>DP]?Â_>«:2>^C;?;Èv;MÜ!?ÑÊ<^s<êèT?&;Ü:ñ`F?Ì<(?Öê>Îe7?2ý;v+7v+7^F±;©=¨ïb=ÃS??*v>úa8>*+?ÑQv;[;;¥ì>@;;æ³x?<t8¹Ã9¾û>§{;	k;cþ$?#	;¡+7¡+7^F±;i>µä>ülD?;ü>w»>Ä
,?a³A>È>>_õ?¢ò:Z8û:up>8H9øg9KÆ>Ìd<ïì; =?+	;wÌ+7wÌ+7^F±;0Oç=)Î=p:?Êû^>ü+>^[&?>;O,;LÓ>;¦Z:)W?Zþ9DÒ49êfY?&{<7ø<ÈG?	;j÷+7j÷+7^F±;¶½=È³Ï<ÏkB?;«>	ï=³d&? á;öoÞ;í?µù9/Ç:Kb >¸0¸üC @·@:Y°:þv´>Ó
;]",7]",7^F±;ßZÃ>w>7ý=?¡F=>Ïm>,?#$t;Ü»i;³?$ß\<Ì'ñ;´wj?ýw:x+B:4«7?ê¾è>É>(?
;PM,7PM,7^F±;å»>Li>M?a}¤>ÚÄt>	,?,Íî;rÏ»;À"?ô§<ªæa<ZU>?ËÎò;úq¥;ë<?ËêY?4?w?T
;Cx,7Cx,7^F±;-S÷=å¸§=À<?ÈÞU>øE)>¹!?Wh÷;Ãê÷;Syÿ>µÿ:Q|,;wÂ½>´·Ø9î9^?pj;çA;Ú?¦O
;7£,77£,7^F±;£Å>x:>(Y@?}I2>·>($?x¿a;´i;f÷>2Ô_;;÷:îg?SÏ;Ø;jÚ.?Aº>¯¤>Ã?­·
;*Î,7*Î,7^F±;b­=r»a=F¢D?åä>ßJ>õ(?*Ù;÷Ó;Ç]?$±$<Wè;#v5?U»9ÎÊ¶99¤?4ù4<ÂÑ<³Û?ùÛ
;ù,7ù,7^F±;@Ü¨>^>å>¦?Ïm?H¸>6?ÏÌ<zÆ<q?p1<9ô	<$R$?xVE;gÛÏ:ñ@e?¾:>\|=~QX?Þ
;$-7$-7^F±;flÃ>NO>[Sq?>í¸>b??¢º<ºÞ<(5?#<³w;<<?¬ä£;}¥c;7¼=?+¥>>,?$;O-7O-7^F±;¥îã=zJ=* B?õòV>:«">R#)?Í;ôsq;?Õ.6<1Ò;«^?±¸9Îï}9%L?å	«;\;~a	?ìA;öy-7öy-7^F±;>(:>NF?¢W>WÓï=v)?HÈg;zÞk;û>Óö[;xý;rû/?ü;ÝO¶;~G1?§Ù>s¬¯>G?p¶;é¤-7é¤-7^F±; :à=Nù=û¨@?E£->Æè>k#?íÿ<dR
=Ôì>}_:å²:ëó>b»n9nZ9×ºþ>$¥Å;D»²;
?¾;ÜÏ-7ÜÏ-7^F±;W¤>*9>|c?$#>
W>|Z?uÈl<1<¡²*?Á=<Û<*|?¡1Þ:ÈÁ:Ú7a?ó?<¦ß>³.?Ð;Ðú-7Ðú-7^F±;8Â¬=½g=Ad??©>½ÎF>L¬%?«æ:¹Æä:ÿ?
/;c¿:>&j?¿¹Bª8VûÖ½.<Âÿ;G1?ñù;Ã%.7Ã%.7^F±;}=íQ=eL6?m1>>v&?ò=Ýj¢=ëí>;*ù:òN?`®-¶hÂ8s>!E;-+;h?Q;¶P.7¶P.7^F±;ÂÆ@>.
>õM<?÷`>W,.> ÿ$?Ü×];!I;)×?ª(;Kê:c7?¿3¦9jT9JÕC?î|<]þ;?ÎW;©{.7©{.7^F±;A2è<Xê<¤C?ÜÌ=u|h=Ù#?ß
;óP;®k?g+:FÞ®:q)ã>Òú»9Þ[9EÂ#?_;Êe;`ù>^;¦.7¦.7^F±;~ïé=ã± =ÓV:?ø¸>´û="?:]z»:ÍÓ>5õ7n^p:<ô368dzà<éë5;>.;½£?Æ;Ñ.7Ñ.7^F±;$èZ>Ù>)??3i§=?¤=J%?'ì:é¡;íÓ>¹dÓ;c¡;I©'?èz¹Þ@¸Wò=^>&]7>÷T?WØ;ü.7ü.7^F±;'¡>¸14>T¼Q?{C>b;>ùA>?4S¤<,:<?îí«:%Ä:4eà>.Èö9-¼9[è?ø]<z@<F18?ñ;u'/7u'/7^F±;é=äo?=<?f¥=v~=ÿ&?wù:på;Uð>L69ý':R¦=ñ\9Vê8áø3?J3;ÀDi;{Ä>
;hR/7hR/7^F±;ê8Å==a::?ÊV>õ1)>~"?ß"ª;S_£;¥L?¢>;î¸#;MV?úef¹²ñ8e]ø½Ïø*;äÈò:<G4?
;\}/7\}/7^F±;º=Áy=O4??V>:ç=Ä'?m»<ý¾²<C7?Æ*|;à´D;Ë$?û\9êU19fh!?5d;Ã,;ö(?´#
;O¨/7O¨/7^F±;|¥í>«¥>YúE?5é>g­>¿%,?X<	K<uÉü>ÅÞf;mb6;("?¨3<ü~ñ;>?÷?üh?	"?=
;BÓ/7BÓ/7^F±;>¯¡@>'@?Í>Û=®²#?èÀ\;i ;&°>D;$l`;æ.?^Û;Os;[0?¡??oð>¾?@T
;5þ/75þ/7^F±;ÑLf>ÃÔ>¾D?jÁº=ôÕ=Îò*?~,U;Gk&;	ö#?l<Æ:.<W	M?¤û:ÂÖI:8?Øi«>P>¹Z#?¤«
;()07()07^F±;ýë=L=r>?5,>×Ó>_µ$?HWf=¸úx=Öì>~°:`çÚ:²fÎ>2å89
`g9ÿÌ>JI;Í6J;Þ&ÿ>+Ó
;T07T07^F±;b?¢<?éW<c_@?Y=Ø*=«"?Ñ<¶ä </é>9-:×¸§:!3>Ù:¹úK*9¿º¿mn¾9ùr:<¤H>ä
;0707^F±;|¥>é[>LaA?°l;>wG>ü$?Òx;Á};Á¬û>ßö;«;ÒfL?ßÂ;÷;D.?ëI?³ó>Ü
?²÷
;ª07ª07^F±;[g¶>þkk>üXF?q"U>5$>#&?µ¤®;¦¥;´?ÚF<Æè°;I?RH&<bî;l;3?pÕ;?]T)?Üü
?6;ôÔ07ôÔ07^F±;z\±>Ôyd>GºF?ÅÍE>*	>tâ)?Ö³;¾¤;ÑÓ?Nù<7<!8?5Ù;9Ö;ö¬E?Ë	?Òìã>$õ?¨;èÿ07èÿ07^F±;0l¸=Wv=§??Só0>7m>+?'?'Q;U;Ú©?ìâF;ab;ºL@?.Ä8BÚ.9Ü<Þ>D
ô;ÙÖ;ö?Ü;Û*17Û*17^F±;¿?=mVJ=²\??mx>ßO>"?è'(<4Û+<ä|ú>(ç
:YB;G>aC8L1B9íI>ctª;};)n,?;ÎU17ÎU17^F±;ó>äá5>nKI?¿ßh>Ñ->0,?së;	aü;êî>p³;
&E;áH?#¼á;8p;Dó7?>?ú?¢?W5;Á17Á17^F±;Hb>ü
A>'¶P?¬ñ,?Ö¦û>®î/?K¦<÷<Ç?®-o<g<?üV?<ÊÊÔ;4?÷HÞ>ºµ>(³?\A;´«17´«17^F±;¦">ÍMN>l:D?K5>5ö	>Õ3(?¸µ;²©;
?½Z<,dý;âÚ\?z9*Ýn9¯~??ò?~×>^±?«k;§Ö17§Ö17^F±;¶·f>3í
>P?1Ë|>Åe&>§uB?¶Le;VVw;¦Tí>D:¿:{©³>¦#ú8¡öK9s5¢>&Â:>®Á>	x?«Ä;2727^F±;.Ü~>rs,>×*=?Ó`ò=yUÀ=N!?2;Ç·;î?¸Ýá;ëô;F?ê)ë9°®":è>r>êâL>³?sÊ;,27,27^F±;Èì=|Ä=Cå>?jE>Ï>{%?2=¡L=cÍ?@2·¯«i:ÙÃ»g[¹é 9ó¹½¾	Ì;}¯Å;?gÚ;W27W27^F±;¹H>D>6F?9&?Â%û>Äo)?±;Ô';¨oø>(z;mN|;×À?uÌi9èX9p0?a¸Á;C¸²;P¾
?È;t27t27^F±;ÁEê=¯=0@?'¨=e=3&?\(;;;ßÅå>µÿé:,þ:aP?]s97ËE9{=0?`';Üa;1h?¶;g­27g­27^F±;í\ý=FR¬=2<?Ã¸=²f=@J$?ªC;µC;cäÿ>ÎïC:	ö®:zX>þ¹d,Î8½ù7¿þ>Ð>´ß?;ZØ27ZØ27^F±;¾°x>z4'>a>?Fé=Hª=Ö	/?E;·&B;®G?(X!;qÿª:@q?LHÃ9¸Â9óO?lÃ¯>êÕ¡>?;M37M37^F±;Í" =%oX=øh=?æ­G>õ>ñ4"?ïÅÎ:Ý;ôø·>ÒÊÎ:sí:,òÞ>g¸~}²8
ÍK»¬)°<í<¢<uü
?;@.37@.37^F±;Þ>ç1>ÕA?âÉ;> þ>ìj"?û1¿;Èf°;¼
?[}@;LÆ;K$?¦Ü;j;g+?8?Ì%?"?mj;3Y373Y37^F±;>D³=*:?;Mh>"0>1Ñ(?"4i; d;3?¬¤;G¨;ÛX?jð59ú&9xÁ?>â?<Â5<!?Ku;&37&37^F±;©Õ=4S=Ím=?ä^>aP>¢"?N=®T\=.fï>W¿Ì:KúÛ:Fî>ô¬9ÍÝB9ÈF¿>¨¬;] ;N°	?C;¯37¯37^F±;£ªÖ=´=E?7|Å>B>±[)?ã¯Q<VE<´Ø?	Ï<¤¡Û;q4?ÄZÿ9
-õ9ì|?Ñ/¿<á$¦<K?Ü®;
Ú37
Ú37^F±;ðU>ß>d®>?0nµ=[a=B$?ôR8;|ìO;ñâ>Hçø9!ð[:}Û>®)8:9 ûÎ=p
°>v+>Uv?¹;4747^F±;bìÔ=û=$u<?W>>\éä=Xn"?ùv=¿ ~=ë÷>OJ:aÁa:"jå>Fï¹F»§8¬Ót¿ûÒ;ÚÙz;Hû?Ðì;ó/47ó/47^F±;Î¨©>+`>kA?§¦[>WÊ(>É&?Z;|;ùØ>ôü;zU²;]5?ô`;?LØ:æ,?Y¨!?dÀ?ø
?¯P;æZ47æZ47^F±;é£>ÁÏM>­Y@?uß=j©=µ(?BÂ>;Î6;j?êÎ=¾£¿<¿2?3¥T;.I,;fo#?Ç'>Æ>Ñ?&T;Ù47Ù47^F±;ÑÓç=¯3=÷J?ú=S>¥5!>É¹'?E=Z;±eC;ö?Ø;GË:;6?h¯8ï84·?¹¹¿<z6<Ê|?f];Ì°47Ì°47^F±;Ø¾>&~>h<@?
Øk>ü8>!1#?Ëùï;ÌÓ;J?Z×7<¢ó;Ê3A?r;rX;ò2?ÉÎ>=°>Ê©?;¿Û47¿Û47^F±;{ç>èK>D?~Î>ûE_>Lé,?WM<Ì­<îú?Æ<0N.<@?v¦³:Y:G'M?z>&m>ÿ-?´;²57²57^F±;¡=O]=L:?Å£=Q=FÓ?L]N<îÝk<±úß>gRWº¢
:>Ä±¾±ËÃ9T9ª9¼dê>y?:Ùä;;eåE>êÑ;¦157¦157^F±;5Ù=É^=WDB?S¡>1x>f&?R¥<©<<ù>ð­r;zDî:Â^?«yà9ÖlX9a#??Ç;Ný²;Ø|?fÞ;\57\57^F±;Çs>ÉF>Hc??Îp#>£$ÿ=Sý#?VÌ1;#4;´Îü>c;»; åJ?öl;8;µ%?XÆ>Wó¬>3Ë?	ì;5757^F±;«ù>´>Þ=u?â$>§¤ß=ª½<?²5;JßG;¸è>¾g;FF;X3?þ¸<g¾;;3?jò>uU>f	)?ï;²57²57^F±;¦½÷>­ý>øé`?Ö>åR&>-Ri?»º;b?p;VùF?~»;K	;ðÌ®?Ç;ï/;\^?,ü?{ñÐ>)$?ñ;rÝ57rÝ57^F±;Í>ý\=z@>>)y?&<¥Î;[N?å³Ð;`t3;¤Ü?÷;4:§:G{`?I>M>£[0?©;e67e67^F±;ØWx=,=S38?H>yÝ=6î'?ÍL;§Â;2Á?YðJº²u;.D¾tÅ
85ÐÐ8§¸<©ZG;#T-;&8?OZ;X367X367^F±;«=r7=d??%ô=èc¸=Ãk)?¾:o6Á:$âû>|
º8`:Ý¨¡¾¨Ñ9Ë8£ýâ?¯É:';;Í¸>y´;K^67K^67^F±;87>H0>DG?-6>Å=B%_?©7h:Ú:ZJ>.ùj=z´=pS<?øúé9 8É94?Z<5§X<¼35?á;>67>67^F±;^+Í>úÄ>´mA?ß7>\&
>Þ)?è¥;4);ð>H6<SGS<è6?°$Ù;¼;ò/?$µð>{oÒ>Ôi?Àú;2´672´67^F±;¾ôÄ>1ãa>76_?ÜÞr>ÊKÊ=F¬?TÚC;øw>;K?Uà;ßF;x>?Y²;ñ];5?*jº>z®¡>«?Ký;%ß67%ß67^F±;Ã¥>â¼=hÙà?%[±>B@W>`îR?
<éû;Í?í+A<gß;¬[]?ÄD;8X:X°Ê?+yd>¯ÀÎ={r?M;
77
77^F±;\Ó>L|>h+V?k[>¯Ö>ã*U?à#<Á>¤;Ð]?Muq<Ã[¶;¤{©?¤ä;cÉ;j4@?-÷5?§$?!?Ä;577577^F±;F.>÷ó0>u?L?«DÚ>$[ª>ìÿ#?Ð=T!=åý>åi;lÏ;h.?Y19»:9Ì!@?f S=Ïü<¥ýU?m;þ_77þ_77^F±;/D@>8>fý<?sË=s¢=ÿ7 ? ;Û;QÀ?è?;>cW;
ä>	:Sâ0:ö®-?³´>² >ï?5#;ñ77ñ77^F±;úµ=¡ót=Ø/>?±=>.>
$?ndW;z´.;dÏ?
:ú  :Üó>ýT9^Y9Î24?¥þ[;D';8Y(?ç§;äµ77äµ77^F±;¹£>S>ïòE?Rã>&9>8ù4?R¿;Ë@;æ#?<<Ë(´;;86?	Q;6Ù;)?}ï>èÉ>êÒ?+º;×à77×à77^F±;^S>gII>þºA?2®=¯=V&?jÕ;íÄr;Èö	?bBØ=+¬=îñ8?ðo:ÌnF:²2?L^? Ô>æ?¿ü;Ê87Ê87^F±;Sç>|ñ>W$O?KN>VP>_ÿC?ñ¼Æ;oE;ôj*?5â|=%á<òÈ?üòI:Ìæ9oº?þÏ\?fQ7? .?³;¾687¾687^F±;ë­=CÙk=â;?ôÎê=ïh¶=ÖÄ$?ÔRx=´¦=µì>
çs:®Ã:n¯>¹7a19§ð=Ý;ë`A;ä¯>Ë;±a87±a87^F±;y>û@6>øC?=kØ=Ê¢=**?1;]Ñ&;KpË>l<0È
<U?bÁ9Ó9ª:?XÉ°>ÀJ>ë?W;¤87¤87^F±;³¤>nd:>À=?>Ý=Þ;!?8S<;±~M;=ê>+uÛ:¥»:³?9òÝ:wd±:e¹?ÀeÁ>;1ª>Ïs?Q9;·87·87^F±;_¸>ò9M>ÿ@?ªo>ËÖÔ=Ø¹-?
y;V6;tÕ.?An<¨ÜÁ;vg=?h1Ó;x;Mä9?ßÓ>o¶>1r?v_;â87â87^F±;¥>?>òõ??,A>&®>÷&?;Æé;$(ø>tÜ<±8Ò;G5?fr;SË&;ç¯9?])?§?ßÕ?ËÃ;}
97}
97^F±;Ò/Ù=nD=¤;? (>²>ï#?læV;©X;ëý>¯Lå;XÃ;lÞ8?RÃ¸ö8>ªsK;:;ýÿ»>Ü;p897p897^F±;sÇ>Ø&>u/A?CJ>«/>Ô&?ÌVª;q\;Nú?"¤<$G¨;ÈCH?<*ëº;40?»gY?B?:?è;cc97cc97^F±;à>?2>#£G?èwc>E)>ã,?Ç;mÈ;i	?»½^;U;ë>?:-;p Ô:?ø!?¹>w>Çj?;W97W97^F±;=ÅI>ê0>ÕÜD?OÈ>-w>©|$?ïY
<G
<G.?6¿;K¸;B¸"?G7<ÐC<9ý-?p__?¯B?¼Ü?/;J¹97J¹97^F±;Ås=YI={Ð@?O;>YU>õ$"?»v#;1ë;¨s
?ÜÖE;;'4?3'¸H&95]3>Q'±;­On;M>?Â;=ä97=ä97^F±;×¢ì=lï=¾>?Û¥?>$
>öÍ-?Y¿:s8á:YÆÙ>-,A;.;?Iø¸4¸¦èý»¿S{;òc;w¶
?iÇ;0:70:7^F±;û>[²=®=?ÜF>^X{>þ9"?µås<×Çe<Ý?1ø#;üâ?;PÁÚ>¼P9vM>9«È>+Àë=çí¹=wL"?ø(;#::7#::7^F±;cÎ=0&=µÙ=?[î=Ôlº=AÑ#?ýÐ <áM+<§Sð>Gx9²©:Xñ=ä8ÔR¨86O£>þÒ:`³:@7?6;e:7e:7^F±;GÏé=ùÛ =p:? &>þ=Þú&?Ún;ÿò®:¡e=?\;]ª;~
?ß¹¶9³H¶8 ¦?a";ï0Å:¯;?í;;	:7	:7^F±;hh=à!=áÅ7?d-7>¨
>¦+&?SØ*={.= ©ú>{:ëuÔ:¾´>t­¸9@9ÉÜ@½¨9mPY: |5>=ê;üº:7üº:7^F±;\Ëå=«R=d×??8}[>$,>4#?¡[;*m:&õZ?(;~!º:_3?9öº9 a?È¸;]ð­;£ú?jM;ïå:7ïå:7^F±;A¢>/K>ßL? Ý>ÝVI>1ï(?.¨Ä;h
ª;?
<oÉ;×A?BØ(<:iå;)<?×Ö?|Ûâ>1Q"?­_;ã;7ã;7^F±;fÄ>èmR>`în?·Yd>sË=þ?ÖA¦;Åÿ=;¿`?/C<Þ³î;ÔSQ?.P9`ß7Á?{éó>¼,Ù>5Â?;Ö;;7Ö;;7^F±;µM=]Z=dB?¦.Ò=U =§'?8&<n(<)ý>è¯ý;øW;qZ?f½Ø9¿eS9Ë?èF;Q;>!?°;Éf;7Éf;7^F±;³[ª=oÓh=P;?#Hæ=[­=E*?Éd=kh=Sü>`ãº69:¸	G¿ÍO¸"å8ùãÅ¾ø ;óø;µ5û>íÁ;¼;7¼;7^F±;¨?Ù¡>h J?KÏ>1ü>H8?:< îë;ZÄ(?9T¥;»;;£sa?öS<§È;g9?Ô(?>
?Æ
?
Ö;¯¼;7¯¼;7^F±;Ëé=P~=WB?&Nb> ©+>¿(?s3=V5C=øUë>WP»:ØõÐ:{å>ó8N3É­?³ª¡;&r;y£?tæ;¢ç;7¢ç;7^F±;wØ=çi3=ðú>?$úÿ=Í=i?	;Qó³;IqÕ>ÃE;;£Ïù>¾3î8hçÇ9Pü^>r¢;m£;Éwþ>Ä;<7<7^F±;µy>&PI>BåA?ÓèN>­ >ÔÔ$?5ÿÅ;Ux;#%?e;¬¾C;['>?ß¨<¬ë;H+?×`?UJ?$P?D);=<7=<7^F±;jª=þi=u/;?ºÊ;>`>¿¿?ô;´=s1¿=Sñ>½9É%¶:_1>Kñ¹2¨69£¾EÐ3;»²a;{ôË>1;|h<7|h<7^F±;BÀ=bÆ=×û=?ùf>4>M%$?'3½=P¿=Àpý>­:Fw:¼Þ>Ø¹SÏ8ñÞ¾w;Ú|h;«?DT;o<7o<7^F±;3hÑ=G=ª<?ð[^>Ôt.>%#?d½;¹Y»;èx?HòÇ:,NÒ:êcó>¬ä8ÚV9Ë¡>É;ª¸`;VY?ÉË;b¾<7b¾<7^F±;kÈ>³­=kD?Ëî>t¸>	×%?×úï=Jyê=z?´;
ºD;^§¨>-íÚ9B
9H-?;¦;Z÷?eõ;Ué<7Ué<7^F±;»ã=ñ6= ßA?ö«>kpÝ=-?¹Ù=ØÅ=ps
?H;oß:§^?R£Ô·rÒü8Ð`>7¶Æ:!/å:UöÝ>Ú;H=7H=7^F±;©D£>>U>XD??¹\>aJ)>lã&?[÷;;þá	?ú;ý@[;Ç,?ù8Â;bc;9%?Ê?vâ>_	?µM;;?=7;?=7^F±;ÎÁ>\¹5>=áD?Ëu_>Y,>Ñ?&?íó±;î4;.O!?âLJ;7];oÂé>[;è;èO0?¶Ñ	?yhç> w?Í;.j=7.j=7^F±;ÜÐa> >*áA?O8=P8f=úA?A;Í>+;³©Ô>ðò7ºdX:£Ù¾À:ê8Øb9ù0,>P¥>ØË>,?;!=7!=7^F±;Éé>HY/>\÷D?s2>
®>ã§)?ðqH;÷d;Ñà><ã-h<Ö''?â±ï9è9-?Z?¾Â£>tó>XM!?ÚÉ;À=7À=7^F±;Ù¬>TRa>xC?\7>³A>å!%?î_;rþv;±ç>ÈÑ;Á;µ(+?[$<ööç;üÓ4?yo8?Ë"?B?pä;ë=7ë=7^F±;ô>Åf9>hG?c±¢>ú½v>Ì(?ä8Ó;Z9Ñ;ô8?qê;px;ç	?Z<J<0³4?¤J?ù.?µ? ";û>7û>7^F±;½0×=mr=@?pkz>*B>½2%?C=-.¥=í>b,9ßõ:{3=÷Ë9
v9lÈ"?+lc;Y%R;ñ
?å7;î@>7î@>7^F±;ÁüÇ>p)>mªD?£(>~ÄÝ=Ûß)?¶Â;Â>;8:?eI/;ÅuA;¦óç>b;éÜ$;--?½f¥>WA>h?Z;ák>7ák>7^F±;.1t=£&=*;?fjÃ=à=É%?`®;ª);Ûß>Ç¾9h:C¹.>ËïÕ7°±8!>%zD;o;U¾«>Ñ`;Ô>7Ô>7^F±;äP>>3??äy©>>^%?'<¤<ïê? ¬<¶õd<nr@?ý¦9æ9¤9}*?>Ý;9t¬;I6$?|;ÇÁ>7ÇÁ>7^F±;¦È>&H>%Ü@?Ãº
>üþ×=ú'?¢ÂI;çD`;tNæ>Ð)ù:¹Þ:i¤?#Ë	;ØË:ê,?u1Å>H¬>0?;ºì>7ºì>7^F±;&Ü=ÀÀP=þ::?±có=dO¿=AØ"?K=Ô=Àù>ÍS8:;µø3>Í$Â¹DÉú7>Ç¿ÿ;ªÐ:àû,?>Ð;­?7­?7^F±;¨fÉ>q>Å E?Íj#>º
ø=©(?C­;Øq;	
?z»d;2Á;¢ª×>EYU9Õug9:Cã>\æû>LMÜ>ê[?^ê; B?7 B?7^F±;¶õ=ÌÁ¥=©=?N>ûñp>~®#?ê[=|·h=èñ>J$¯;½M;e
?¹ì«ô8«$þ=w<Ì´L<0?Mñ;m?7m?7^F±;	¼>lîx>}`A?xÅï=çAº=¡Æ$?)G`;SÎG;d­?9;Êú0;Ia?jÛi;¿9';6ß4?ÒÃü>¡è>M?
;?7?7^F±;°±©>Và]>ØÊC?ñÞD>>">îp,?x¬;Âôº;«)ì>Í ;/ð;@µ?üÿ;ã¯;?Ê8?¶[¾>òÐ>j£"?Þ*;zÃ?7zÃ?7^F±;SÇ>-+>Û³@?^J>øÁÙ=dÎ*?Á;2:x;ÂÙ?Ú<ÞÓ;â^?] ;;rÎ$?ûðà>1G¾>eQ?1;mî?7mî?7^F±;óî>J'>´G?ñ3<>
>*?";Ì;æ½ù>ÃÈÆ;ÞA;®b@?@¹;GåG;À.?3ê>gJÎ>ÒD?7;`@7`@7^F±;m0>Jõ2>¡ÑB?ü	á=V²=Y\!?Ëo;hM`;Z×?ß;¹×';¨ÜV?u¸;;;D»3?_?
?G?rB;SD@7SD@7^F±;Êà=z=I=?)£>Ò}>b%?(¦$=P2=Ëªì>²ÑZ;\éo;<~é>S´9å7ÛAE?²vU;
ÞF;e	?à;Fo@7Fo@7^F±;|d¨>±=b¯@:[ï>ßDX>ª?¼u=bp=uÙ?[¨;
wµ;í>¶ö;Ñ;Ñ?*?Á?Õc?õ;9@79@7^F±;ûÇ>ôY>öãj?¬ë>ü _>2?)àx=$p=¯?]f <ñÊ;ú²J?ßõÊ;g;c5?ã9?ê'?Wr?q;-Å@7-Å@7^F±;@Ù=e=T´=?8e>+ ^>$1'?Ë¬~=_¾m=¢	?k¹ :ÖÌ¾U7Ê8nHÑ8r>¶[;,<g;x>ó>Ë¯; ð@7 ð@7^F±;Cbu>3ò">Â@??(>Rü=ª³*?bOr;
&;å¼Û>û@aºà¢Ä:ê ¾Õñ:R: @A?=¬>¯²>ø=?0´;A7A7^F±;x'>83>ØÕ=?þÐÝ=j¬=¬$?u;± ;[þ>Ø;d»,;'Ö=?BMZ9ZËÓ8Ab?# >JAq>%ï?)Ð;FA7FA7^F±;q(>ßhå=¹÷;?ß²===lj!?w;C*;ïTæ>VQ?:7~È:ÔHt>»)û8%9LOS>6a->¶>9H?=ý;ùpA7ùpA7^F±;l^>{C@>î8D?=>w>R§$?du¼;|Ë;ÿí>^­:~M;w¨>En< î<=?ëÓ>ü#­>êª?*);ìA7ìA7^F±;XÂ>­"z>æF?e>E(+>ý¦+?;«;Cöï>p9;@;Á/?Br&<æ;Î7?VÞ?iÙú>ÐÂ?´S;ßÆA7ßÆA7^F±;3x>á³=<?8>ó~>ßi"?l£z<¼}<{ý>Òl;h°;;Ó=?c«¸@ùo8T¨O>-¢Õ;¸;#.?Ös;ÒñA7ÒñA7^F±;V
>³Eº=¼>?,L>J÷Q>=f'?ú[=°un=é9ë>¸m:Ë,¶:*y4>OH£9Êìo9:ü?/l¨;	M; |?ô;ÅB7ÅB7^F±;)¡>ßWW>!@?ì(>÷>"?Í8;uM;§!æ>#C;D%D;¦¯þ>ÄÚö:x¥:d9?Ð¸Ö>~°¾>¼!?2;¹GB7¹GB7^F±;?@=e¾:=è=?ê>Ú=Í=m$?`*<­<W5?@Ø:z·:yµ?Zì9WgW9ëÕ>;.;zÇ?¯ ;¬rB7¬rB7^F±;é
=7¸<RÉD?¬¾¨=â«=K%?²s;;¦0í><«^Ð;´Ì"?FÝÂ9gI¦9û±?º~;8ß;ºm?.³;B7B7^F±;?Ãy>4¯?´AJ?EY°>
Î?qË¶=Ô0¨==?¥$<¹N;­~?¦ô5<1Õ;y[?=q?s?é?ì;ÈB7ÈB7^F±;P<>þV¯=\??Î;>»²ñ=¿'?C¼=UÈ=ßáð>õQ9ËÅ:âÞ=Ð9Z@¡9(·>õô;Qµ¬;>5?;óB7óB7^F±;[¢>ÿX>M??w|l>8>Óx$?á;¬;?)m;6(;oD?kÙ^;ñ$;sÆ-?0~Î>d«>7?r;xC7xC7^F±;Û!¿>w>¯E?#d>Í0>å*%?ä;J;Z?»>;9?);t??ËÊ;__;Ç1?Þ!?A?®¹?);kIC7kIC7^F±;Ç@=)õÌ<<l:?Í=.¢u=I¿#?ÞÎñ:Ô·C;$>¾Þ:;B©>¿¦8Ä9ø9>¯p;ÒLO;ç?B;^tC7^tC7^F±;°<&%<%J?ÅF=Z<C=¼Á.?¥ýý:un;½
ð>¾:V´±:Ð>æNÇ·¶GÈ8E=ã,;ïö:¿?ùî;RC7RC7^F±;Ã_ï>Ò>²<F?¤^­>´z>'È(?­<­]î;BÛ?æµ<Å}<÷«6?õ<O*Í;bÄ2?S?­}l?æ?;EÊC7EÊC7^F±;	s>î
#>EÉ>?0Q:>h>ð$?ÖØ~;qq;?ù>¯;æíA;6Vg?3Ñ;ÖZ;lE)?È·Ï>tQ´>*s?$¥;8õC78õC7^F±;ß«>°×T>(@?÷¢>ÙëÔ=fà!?6;
À.;2_?Ï';ò4ï:i3?ÊF;+ì:\v!?)q>­a>¾?ÖÐ;+ D7+ D7^F±;-­=÷o=¿8?Â¬ñ=È:¼=X$?OîG=#R=ó>3MÆ:ø;Ó­ > BÜ6 â´8<>Î³z;)k;¨u?×;KD7KD7^F±;f¦þ=¬=>g=?Ü|>ÑyC>±%?âÌ;<ÐÉ;Æ?;+j;9;ãK?°2·9H>)o;{;&e?Â';vD7vD7^F±;?Þ=É¤E=??@+>(íØ=<$?¾¥=Ký=,ið>"@¼:*:=,!?SJ¹0<70¿Lw^;1:;ï?º@;¡D7¡D7^F±;ã==(<=?8>ÀÑ>©Ä#?+ñ<béÿ<o@ñ>F:Õt:ÏÓ>û"8ÎQ9>u³:+i³:?\;÷ËD7÷ËD7^F±;Ä>ÁúT>¥	@?¿F>îpí=¼U&?óY;æÉ|;¤%?Ù8<Ë<0?Î<Y<Ä;0),?Å; ?è¨?Î?m;êöD7êöD7^F±;£>£AX>Æý@?ø&>²]ç=c%?Ñ\+;¨<;sè>ÛÅ'<ò:ï;3?n¯;ÐE;}§,?n?Öè>¯|?;Þ!E7Þ!E7^F±;Åe"?çêL>dáÊ?ÉLÂ>C9>4>?]bù;ãá§;â#>?
sO<Lr¶;?&¬<´%;×?z?¤d+?Å]?2;ÑLE7ÑLE7^F±;Q<%?
´>)U¤?¦ Å>'=9>7?¿±&<(M«;qy?ýmo<h¹;VK¥?.<8;®Ì?v8?^+?Zàg?±¬;ÄwE7ÄwE7^F±;®>¢\4>ë>?*Æß==«=-E'?`t%;3A;º`Û>ÖDÐ;qj;¿@?i*;ÃG;=*?=t­>eo>à?Þä;·¢E7·¢E7^F±;ÇW=WT=É±=?V|÷=Ùe¶=­-?O8þ:9Vç:P©?¬Ä:T¨:7tà>>¹ËJ9R1¬¾8:!;bN;üÇ>ç$ ;ªÍE7ªÍE7^F±;ò >êS>Ü+B?vü!>-ô=ÿ)?Bv;ôã;]ô>³<m{º;"~2?g×²;ÁQ;ÛÏ/?w¿>b¡>ÉÉ?Hy ;øE7øE7^F±;R¾=QÀÇ<9?)=Ü¥n=."?Æ¯:
_¸:áô>ùB=o­	=Úl4? ¼"8PN9ð¦?Îl=U9=×§?P³ ;#F7#F7^F±; p>¥Ã=$q>?R<á=Xª=?)?ó¬;«^í:½ó?¾ßL;Ül;ýmÝ>È9·À8°]?k>@YR>a?ý+!;NF7NF7^F±;{<o=° =½>?ûÂù=¥uÄ=eº"?U=Îª=^yô>ªrºc¯:,RÒ¾Ó+9È0?8Á3?¦3;6î ;ú>^U!;vyF7vyF7^F±;E<G<ºh>?hn=?s9=v$?îüª:ùþ:ó¬«>¯ ÷·¨µ:u!.¼øä	9¤½ 7Å_?£]ä:;Ð:ä>ù{!;j¤F7j¤F7^F±;Ù+=Ùê<q;?ì=ç¹=«Ú"?B;{;ñc;¾Æë>B7_;Àïd;bù>ß+':R:@	?ÿ9|;~;µý>Í!;]ÏF7]ÏF7^F±;3`Ú=7¦=mP=?Ón>Ôæ8>ô/%?]Eí;¹<èã>¾<¿½;'ÎK?ÐûÁ8à¶·±å?ÛßM;*?G;ýA?ûÔ!;PúF7PúF7^F±;¡=,IH=\@?£Ê=[=À#?¼1=·=(î>îW®¹ã.Í:»Ù½ù¥¡8I7Æ8zÐO>mÑ<î;ß?Å";C%G7C%G7^F±;«=R8e=ì¥??aÙ>¬ô=×u"?OOÙ:+¼';·Ô¥>â;¡:1|?&Õt9kõ9ïÞ>¦;ë¡;¿ÜÞ>t1";6PG76PG7^F±;4C>°	°=áâ>?ú>>ÈE>ñ&?M;;Ðÿ>E;Q<;ÈI?«
9§-9(æ?0MR=¸/=0?I";){G7){G7^F±;GË>â>·*K?Ø»7>°Ý>´-?9íz;·F^;¦?	WÆ;­1;!?
ª;¨CM;é .?cìý>kË>2 ?P";¦G7¦G7^F±;üL¼>"x>íDB?P">âOö=c²(?	«¦;..;x
?ú%^;¼;ÅÚÔ>|¥;lKj;|1? Qá>Î¹>18?-Å";ÑG7ÑG7^F±;÷\>®Åª=ýl@?Z>«'>·z&?ó<¤<~þ>Ç; I;ÎÞ)?Jn89MàF9HÖ
?# ;s;±
?'ä";üG7üG7^F±;2kß=÷
=Ï<?#
3>þ
>le!?	:æ:©?} ;¡:q`v?ß9\þl9þÐ>X¬=Bæ<wd?~K#;ö&H7ö&H7^F±;àØ=e­=WÉA?Ô·«>ñM>e'?[A¤=Øs¥=È%þ>$Õ:hâ:ÜÓñ>Þ·N8d8ì¨?Í«;Ó_;ø?K]#;éQH7éQH7^F±;
­>sa>ý|D?pP*>ã>p$?å¶°;
;G?¥;ûÆY;¼B?köx<TV*<Ô+;?åèç>F¹>|[ ?#;Ü|H7Ü|H7^F±;`8>yõ=òG@?ã	>h×=V\#?L:iÒ:Áÿ²>Ã<s=Ë[2=.? s9,09Æ.?£¿>î´>Û?T#;Ï§H7Ï§H7^F±;Å.>ÑuM>ÝB?CªO>Ä>Ùk'?qQ;/yt;
?§Óf=| =8?+8[à7®:?(çë>VÅ>«1?®`$;ÂÒH7ÂÒH7^F±;°Ü>à"9>zÇB?b >6"ë=<.?é;g{;5N?Èû;~};¢¨?Õ=;a¬ê:×"J?É>Ed>­?ïl$;µýH7µýH7^F±;>Âï5>\í@?±|>éå=êU%?&.;-ÎD;äñ¸>F<ÂÝ´;²d8?9|
¹À&¢¶zÜ>ìªþ>´Ú>v-?é$;¨(I7¨(I7^F±;¨©>¼Y>ª^G?×/>Âó>¿à+?hÆj;Ñ·w;Ðò>{;?U;=ó³>d½S;y4;<«7?çÅÕ>Ðº>§?Ô
%;SI7SI7^F±;^·=¬w=Fú=?,Ò]>Áâ(>½(?;õ=Þ=ñ?U1Ý9·Ç:×I>*kÉ¸Ùpã8åÙ¾:º;à÷¦;Ã?9%;~I7~I7^F±;ê*F=p*
=N7?¥7)>Çæ÷=Ó¾.?«Ê|<}mu<2×?Óy<0û¼;K>?C¡·ð ¥8Ð?NAÕ;z²l;n¥f?E%;©I7©I7^F±;Ý¬>^Ld>Kä@?õ¦µ=ÒK=<»%?3h=;<N;6Kë>ÇÌ;õÚx; jR?\
;øÍ:,z3?×Jµ>"¹>¥ ?+J%;uÔI7uÔI7^F±;Ðã=DL=ù»@?¦ö>Ê÷Q>2U#?d<[ <û­ú>î[;px!;oW.?øq:ö¶9êÑV?)/<Cùë;®y>?X%;hÿI7hÿI7^F±;Ï
B>J ø=ÌG?£¨>ü>wY'?àp<><ÃÖî>©ö<±yÉ;]¼:?Ñ9ó}Å9Ëë?Ñ8 <ûz<HI?ù[%;[*J7[*J7^F±;iC>ñ÷ô=Ô5L?Ê-®>a¬>PÉ&?ùÈ;fE¹;pÙ
?¡ý7;ê:FI?Ø³58¼è9õ<Å>dBN?Q=? ?°%;NUJ7NUJ7^F±;Ö¼Ì===?QïJ>pG>(%?Ãñj=NM~=^ì>®ö:8ö:zyñ>9¿Y9úR#?T4H;}ZW;Ýýí>Ã½%;AJ7AJ7^F±;n*}=ÿ*==?Ë=gI=S8#?!Y¥;ÉÊ«;ºeö>­j);H;dY?Ü©¸e`ç8.l=É]};Ãk];w?xÇ%;4«J74«J7^F±;hþ=µcN=ÒÎ8?Ò*->N>	%?.4;a¶Ý:WP?¯kÉ:¢±:¦#?D¸[9g=t>­m>0ò?~Ó%;'ÖJ7'ÖJ7^F±;ðÊñ=2 =sÓ@?ÆZ>³Äï=Ò!?¸Ä=±É=fú>,d;°Õ:'«?ù¤¸»Ã8ÀÙ\>[I; ÄW;:ô?&;K7K7^F±;a>"Á=m³9?N >Õ þ=Ê|!?#<F
<·÷>·;=;Ü
?¶R+:þiÍ9ÜýC?÷X<bc-<Íà?/*&;,K7,K7^F±;1G!>Ü=¨;?"?>¿K>hd"?-:<¦§A<¥ö>ôÖµ;°¥z;¹9?Ìq:Æ:i:#?i#<ÒÍ<t?¯?&;WK7WK7^F±;A¡¢> L>YK?
Ì=2C=Á)?ñ0;ãÚ%;Í?Âð<Ô¢<KÀ<?x-9(ìõ8Ð@9?m¯à>ÎM¿>ÏU?ïH&;ôK7ôK7^F±;LIË>¢z>?èE?)w>±ë=9(?¿;R;­ó>ï=<|×;3a?ë"];Vt.;é'?Ó'?RK?ã?s&;ç¬K7ç¬K7^F±;Aò=c¤=^Û<?7Ð>Å]>ºd!?;=æ=Df÷>ÃNû:A¡:øzG?
~9OU9ã?ÄE³;iå¹;èàö>¼&;Ú×K7Ú×K7^F±;°9=µWþ<Fæ:?òô'>UM>Oý$?V;;©ò> 
³:TáÑ:%fÚ> S3¸¥8Ô~y=IÞ;³AÄ;Aú?åß&;ÍL7ÍL7^F±;Jê¼<[}<??6=-ëB=Þ*?!;Â;?ñãÝ:Chß:Cþ>÷9*x9¾T?Þ;Íí;bÞ	?Áç&;À-L7À-L7^F±;¨s>Õ,>sD?¿V>|÷]>'?\Ý;´ìÌ;KD
?QEÐ:Wà:Æyí>áü¶9þÉ69xY?µ¢?EúØ>BO?*N';´XL7´XL7^F±;*>Bm@>ÛqF?¦À¹>ë½>ï(?æõ;'÷<ì®ê>qûw;Oa;M?¶;(C;ú3?õ?²Bl?ü?`m';§L7§L7^F±;<À<3¡R<Þ:?Ë=è$Ó<¾c8?Ã::²àõ>¸[:Ñì:»>üÍA9Þ$9¾a??\Z=¨G==bª?`Ã';®L7®L7^F±;NÅ=%$=¡¯=?Ø~=>V
>#§/?H=q´=¹+õ>PÀÈ:ìôÙ:Êë>Bº¸Äµ7J½GÇS<øx/<Ñ{?hÕ';ÙL7ÙL7^F±;Q=¡N7=YÝ9?40>é

>àå?Ð<ü<üÐû>¨Ó:S¬:9¶8?Ø9¿Ý8c?{|;¥p;·_?÷à';M7M7^F±;.Ð=
»=÷³>?â«>½Ë^>};&?ïñD;gL;; ÷>~NÙ;P±¤;Rä(? Ç7Z9«Æ> µ;ñ~;óÆ,?Ç#(;s/M7s/M7^F±;\È="²=fÓ??ÔJ>75>Ë[*?yü<ì<¸?ÍÆ2;¢#;Ø?LþÅ7Û.9Ú>Ì<iùÂ;Ó*?LE(;fZM7fZM7^F±;={H=¸¹<?[Ç>:$á=¶+)?Á=FÝ=Õ÷ý>Ù¼:}z:À@?y(¸X×Q9\>=LÔ;äÑæ:%Ô,?)M(;YM7YM7^F±;}=Ï<K=8@?dQ>B6õ=yH%?eåº<¾òÆ<à}ð>gxÄ:L½:¯Ù?0Õ46äñ×8äG>qB ;ø+&;Läö>(;L°M7L°M7^F±;Ý1v>¹W!>QC?¾Å==Äû'?º@;Ý;¹Ö'?VI?;;Dk%?4>;$ø:sB?Í
>Í é=«a?9(;@ÛM7@ÛM7^F±;Ý#?M>-;?ñÆÎ>÷ãi>ÙRb?Q(ý;%#¡;ºI?d§ß=j=£¸@?¼7<{
m;>su?|g?E?%EE?L);3N73N7^F±; Ö>·S>
uI?©¢>-j>&5*?)ß;`ýÉ;a
?ÿ:Øý/;¯z¹>÷Æ:í :ò'?Zÿ9?[ü? ?/3);&1N7&1N7^F±;Ò7·>®Es>ËÍ@?ï>Xoå=áì'?ª^;D ;Ôó0?µv:l$ç:>4:ö):v?Ë(Á>Ð»°>yå?wN);\N7\N7^F±;¬rÖ=/=6=?\7>Íó>G
#?ý·:_}É:uDé>
r8bJ:-=Ö9¦R9Ú[?a¯3;*;ª(*? R);N7N7^F±;*à>àª=²ü@;ñ>Rh>£?Þ£=æ=Ì?m¸Ýúm:"½ô¥9ò9Í¡Þ>+
Í<Ö'<Ð'1?´T);ÿ±N7ÿ±N7^F±;51>o¼=jp?´øÿ>W>.äs?£­=7¼=ð°?MÔ;t;X?éà7:<9¼É?Ðs!=Á´ó<Ó)?hX);òÜN7òÜN7^F±;®O<O!<>úQ?wP=i²=I*?q!;#Â:kU?&ðþ:5¯:?:?Ý8òwÖ8*Â?à0;ý­:4î?ýÈ);åO7åO7^F±;5>åá¦=ÏJ?mÀ>>>b<@?OÍ>=R>¿~<?Ve;|ð:Üs?lµ¥8ôº9uü>\X;VX;zºÿ>u÷);Ù2O7Ù2O7^F±;xá>Ò=oA?w¶ß>r+«>J'?É=ºþ<fq?¥3;
F?;ï>ü,¹¼8Â¾|º6<gM&<¤?ý);Ì]O7Ì]O7^F±;«§->YÜ=çI?'"?ýóì>,¬/? rô=<_â=<8
?áã:Ì³);©F«>éý 8)õ8ðÚ>sû<þ³þ;»?*;¿O7¿O7^F±;w=.$=A?-H>C>ÿF(?1;Ü;Éóâ>òq3;ò»:&út?ðV¹\²70'¿j(¢;¡;}?çD*;²³O7²³O7^F±;É>h³I>ptD?¦Ó>¤ïI>Õ'?æt;ÿÛ;þ©û>!0<ôÛÓ;èÓT?]Ð	<sà¹;Ï>?ºùÑ>ºõ¤>î"?L¢*;¥ÞO7¥ÞO7^F±; Î¦>Õd]>{á@?×	>4äÓ=®&?üÝ;¦;æ#?Ù0¹;Sm;ÃG?Õ:ËT:m[0?Ë?Å÷?ÅÙ?;Ñ*;	P7	P7^F±;P}<
e&<C?)<½S<ÿ ?&â2993:µ²ÿ=-y¶;
FT;©\?æÙS¹PMè7°Ù=\=2¶_=jü>6ó*;4P74P7^F±;cËW=N¯=Æ9?ã~Ë=}]="z$?.;çäT;HÀ>Mº®;;O?zjÌ9©9[K/?©F<áA</?^+;~_P7~_P7^F±;×¡F>_×>ö=?"¦>Qã=Æ!?@÷Q;a¯x;P$Ø>ç V;'
;s,B?¶<RæØ;ïT&?/ì>2Í>M±?þ#+;qP7qP7^F±;.t½>"ou>E?Î$>nó`>Áº)?c,°;uº;Záñ>Ü6ú;L¦;@?´´;={;§5?³8?ò£?ª?Ø(+;eµP7eµP7^F±;~õc>ó.>{>?«äu=	H=Èë?3Fª:þÏî:l¶>æ<Ç7<Q@S?PN¶¸ÑÇ8x?ñE>>_p?«+;XàP7XàP7^F±;4>1/>B?4ø=sÚÀ=¼$?ß
{;~gv;Ïh?.Ò:Æ ;Q§>ÝO;Å¤;p8?ä&>Ô¡h>È¡?Ô +;KQ7KQ7^F±;|¡>1çP>ÀäE?ïK>}>&o)?[;,;~Q?ÅÅ;¤.;ëó?½C<IØÂ;7?4Ý´>#> ?§+;>6Q7>6Q7^F±;¸à=?çÌ<¸@;?0Ë®=;ö=ßÚ?{];§ÝZ;O?¼$:0<Ì:2N>è/9þ9O½Ã>R8±; ;·+?ð±+;1aQ71aQ7^F±;Øb=I÷Q=K¬>?.Ò$>¿+>1Ö ?Ú;Ç;+f?
já:´Ê:MW?ª=9×çt9K8Ø>¹ê<4÷<Ü?¿+;$Q7$Q7^F±;øç>%·=Ä=?×6c=H³8=wv?ãg;eêÊ:"à/?£V:a×:ë¾·>8¹UöÓ87¿~C>tZ!>?§,;·Q7·Q7^F±;DØ6=ÂÑé<0H?A3>ü]>\1?¨:taä:ëV¼>g¹±=P·z=Gx5?Á2:`9ÃvB?KW¤=(=R?(-,;
âQ7
âQ7^F±;¦Ë> |>ÏlN?.w1>Ð}>Å.?>H;5ï=;m*?FUC<îK<«áB?Øµ8¼&õ8E$?3³>yj>¥q#?Ë:,;ýR7ýR7^F±;¡¤=¥¡]=i=?@B>¾>ñ$?ã£={%¦=Üü>ÕUº:t½¿®]c90@W9<°¹>,h:¦:Ô]²>üÎ,;ñ7R7ñ7R7^F±;ZHÃ>×Õz>±MG?[ÈI>;9>pË*?DÂ§;·K©;­ý>ò =;×¡;e¶ ?ÿ+<B;ö;«²1?i*?y	?Ny?9Õ,;äbR7äbR7^F±;rÈ=»G=Ú:?Ô\µ=N¨={!?:Ùå:ªò:izò> `;(Ë:f)?us»¸49H"¼^^§;I};dÿ(?1î,;×R7×R7^F±;Ùt >fÚS>äA?qËþ=æÂ=ËU'?z5i;9P;M¾Ô>A~;w;?:Eî:sKg?$+?{Eñ>*ø?z-;Ê¸R7Ê¸R7^F±;@>³Êÿ=@@?õC>!&>Ï·"?g,ï:åµ;> Û>E£:þß>;LI[>¤­9Õ8ÖB?ÈK>ýX>P\?â-;½ãR7½ãR7^F±;´ >>#T>GîA?
Ë>òÏ=ü$?,­w;AE;>õ>ð¾<]<8?¦ªø9|¢É9C}-?eÞí>àÆ>n?^§-;°S7°S7^F±;A:>ä3>çL??Õ)æ=Ñý³=ô­#?&K:;uëC;þkó>¬;z9;AH(?÷Û=;.;­$3?[íµ>·D>e?í²-;£9S7£9S7^F±;z«>Ta>Ë«B?ËB>Çâ=¢]'?4èt;ÇX;i?©xÿ;ýl;I8?¹!;|ÑÛ:SC?qY>VÝ[>õ?¶.;dS7dS7^F±;î>=&=ZX:?Wîî=¿= ?X9´;pß;UÎ>§@Ô:0¯:S?)L³9Ìk9Ú>;?E«?;@C;Nû>O].;S7S7^F±;VÂ>ìÓO>ÇC?|8
>ñÚ=!Ç%?ù;%4;[Ó>Æ¬;¿(~;v.?M¥è;D¤;ïÇ4?Gtþ>Ë'Þ>?ôm.;}ºS7}ºS7^F±;_Ñ=S(=+ 8?#ó0>N<>½«"?Ì:):Í??1ºïr:ä¿ú9¯C9~Î\>Ç9<	¢:àD>x.;påS7påS7^F±;±¥>Û
µ=Cº8?$/>Ïþ>ç
$?(qÍ:a<Ö:ê}õ>¤V:D·:4ýX>fJ¹òQÑ8=¿±y;z`;y??"©.;cT7cT7^F±;þÇb<Vf <ù4?Ú9?==É!?¡_:4f:¸Æ¢>6Ù<úh<Á%?È%×9üc9'Ñ:?åÐ<É¤Æ<
]?CÆ.;V;T7V;T7^F±;É£>åV>_áB?¶d)>K2>B")?~uh;º(Z;ßc?ö§L<_<Vû:?p}:ìD:ÕF?üg¹>l´>¦j?{ë.;IfT7IfT7^F±;{­>(`d>§wB?úÚö=zs¾= è%?±« ;W;µ?#¿;Ô;Câ>áv:!Ø!:æY?°·>Ë¡>iô?;5/;<T7<T7^F±;7>¤&ô=¯@? Óe>ÃÑ2>æ$?[=¶=j6ÿ>U¶;:;;g?×Æ9À]9ïNÄ>Ã;äq;où?¢j/;/¼T7/¼T7^F±;M;g=¹=kK??È$>KÛö=â*?ßÙ;&3Þ;`û>ùu*;·2;"?gÍ&:¤Y9©}?kúÀ;óa¤;=D?Ô/;"çT7"çT7^F±;ÍÞÌ<ZÐ<
ê8?Fe=;2l=Ý$?£	d;>5f;%ý>þ:ñ:¼g`?59>P9¿q;?µûB;YÄ%;S?¨/;U7U7^F±;EúÙ=ú7= ¼9?¢0;>Ê>½:#?Lâ«:[#Þ:×Æ>8Ú-9+²:þ£=Î{9
5'8¸Á?T»e;úØ9;9?¸/;	=U7	=U7^F±;ý¡>±F>êP?Ç_>Jò>Ú54?ñÉ=õU=ö>õ²<Æ`<ÍTK?ÃÃ5:ÄrÐ9Û°S?Ðª>R@>¢$?AÅ/;ügU7ügU7^F±;ÌpØ>Ó´>M&L?æg#>/yö=Æ¸)?Cám;TÍ;ã>.<QLá;Ö1?Yûi;g&#;77?¦ø?/Ð
?z?rØ/;ïU7ïU7^F±;QS¯>tqg>íA?	>HÓ=¿ª&?»K;}fL;_)ÿ>CÈÁ;0;gû&?t°;x!;h ?{±>)>k~?^0;â½U7â½U7^F±;@ôø<<Æ¨<Ï<?óÔ=æ2¦=Ò$?%ã:ht(;k¬>&<¹Þ}Y:ÞlÝ½ôk¬7L9Bð<EP:;ÊM/;ò	?x=0;ÕèU7ÕèU7^F±;J=TxS=i>?¤<.>°o>%å%?
Ï·;r?Î;ê%ä>x¨¾:ÅkØ:á>U÷Ã9ùö,9%[o?¾:;e;ýÞ>"Z0;ÈV7ÈV7^F±;³q^>Ø>]@?»ð>np>j/%?[¹=E½=½û>d¡l;å¿;5JF?¤Ùè9¶
y9£Çc?ri<ÍïW<A(
?e0;»>V7»>V7^F±;öúÏ=ùâ=cA?ýÜh>^ò9>¾K ?b;Ä$;©/?´;êñ;E@|?ÜyÉ8æi,9À
?ËV0<f<ö?90;¯iV7¯iV7^F±;­§=\=:áB?²Þ?>N{>öK$?cæ;÷â;²s?sè¡;Ó#;ßÕ?çª.:ê¿µ9ã³Y?Ôxe<u 8<<?Þ0;¢V7¢V7^F±;¦ÀP=py=¬³I?L|>»$»=E;5?M#;É³;7¡Ø>wÉ2<E¥;ÿ>?í>9Ú_9"-%?Rú<tØå;$î%?3©0;¿V7¿V7^F±;<¦P=Fú=ÓÊ:?äû>b=ã=!?ìðÂ;+º;Ë?´ºÍ:cù+;·>-fÞ8ÌZ9¾°>B-;¸D;ÿ+î>ß0;êV7êV7^F±;ÛT&>½.=Ï¤?#­>F$t>n5?Ù :;	õ0;D¢?<¥à;ëö?øxÞ8så9·2?¶Bs=/³<äÅ­?×á0;{W7{W7^F±;,>´">S?_->Aß=.?ms;¥Éà::?ËÇ¹<òãm<RìG?î
:Ø\49
[t?î;>çH>à|?ÍM1;n@W7n@W7^F±;É=o:=àªB?[H>ª>\Â'?±Ík=-¾n= Ùü>y0y:ÖUj:?íÝ¸9.È½0¡;>²;ûQ?Î¦1;akW7akW7^F±;õÕ>àîQ>¨°A?í79>®<>n)?=g%;)§B;-Ù>|[Y;ñ¹
; H?&t¼:1®~:YR>?åõ~> fc>J?¾­1;TW7TW7^F±;lùÕ=´=>?]T;>ÿ> Å$?"²=[!º=Iêô>:~»:z ÷>/
:Í¾9Ì<3?X;§7a;Èõ>K¶1;GÁW7GÁW7^F±;yS²=w5m=ás@?¹C>.>#?:~;¡È×:+0?êÙé9Ó¾:úK>ºÖ·ÞÖ8yÂ×¼Q¾l;3W;êÓA?xÃ1;;ìW7;ìW7^F±;;¨b=X=_\9?¶À#>jàý=T%?¼p;»Ì;å?;r<;d99?ô'¾9*Éñ9â
ë>'ò¤<«<9!?Ø1;.X7.X7^F±;ÍØ=
I==?/ X>¯Ë%>HÛ&?×Þ_=ùÚk=Ñýò>¾×;Í¿:ù²4?Ða9Ðã8|d?Eî;øüN;2D?ê1;!BX7!BX7^F±;ë2>:Hï=4k??X2>Òy>|+?1Qa=I'c=5îý>V*:û: ¾õ>°Iª9¼s%9Rf?¸	;	ã:ÛI?Só1;mX7mX7^F±;^
£=¢\=c0=??b;>i+>6µ(?ÏÆc=~Ìo=b*ó>øÛ;Çò ;.?9l 8i:?ùx;þ=;¶~'?Æn2;X7X7^F±;´=¢
=®æm?#¢,>Ç>,?HqT;À|T;/òÿ>1É	;û¤:GÍU?Á.9ï»z9Ü*?;:úm;(Ä&?Èq2;úÂX7úÂX7^F±;¯×=	u=%:J?ûK>l\Í=v:?4s=Y%=[ï>j·ù:L=¥:PpA?àQ¶E$9öµ4>Úþ;Ù1«;1ð=?E2;ííX7ííX7^F±;â7>ö=~>?wq§>ÝG>$?;=xí=\ÿ>v²ü:;HãÖ>xç*9×.9ÅÌ?¢;}z;Ý¹?K2;àY7àY7^F±;õ,§>æV>=&G?Øã>4³Ä=>¿'?¾Lw;0@;Ëe$?[<ñ³;bJa?æKÇ;TP;H@,?(3?Òèè>Õè?M2;ÓCY7ÓCY7^F±;ðÌÓ=Ø¨=­`??#n>`;>­"?F;à<5õä<)·ú>TD;Xü:\,G?®ôÎ94i¦8Ò?0;q;M"?[±2;ÇnY7ÇnY7^F±;jq÷=õ¢=\B?&ë>ÛI>,?G°À:0ß:a Ü>v"Þ:ç(;X±¨>~è=90[?9jIß>­Í;?];æûm?ÈÇ2;ºY7ºY7^F±;G>È3+>MÑ??¡É>r3Ì=3?^Ñ$;ÖË	;À?/K<Ø<Ã$?*ö9Ú£9><g?£ >¦>$Î?ù3;­ÄY7­ÄY7^F±;4¿>*Òy>KD?uû=:Ã=ç$?t[;¨j;Jð>ÝG;æ¥;	É>^ó­;4|;&?Øs¨>_ú>\i?Ö3; ïY7 ïY7^F±;MÙ>ØªÝ=W¸?IÒº>Z¤F>(Äp?iÂÆ=õÒ=¶ñ>;À:ÎË:û¢>/å·;Á;6)?¦`>uW÷=Ê&?`3;Z7Z7^F±;6^Ì>5Àd>r¶d?ÿAÃ>Î^i>1V?Ål=~è='d?ÚO;3Ê;ZR>?½l<ä/<°E,?¼Vc?ÜI?lµ?îF3;EZ7EZ7^F±;
<È>ùÅ>5B?iüä= ¯=7è&?Ì;Ø]R;
5°>!B!>`eÞ=Ú9?¸G :å9Ì[I?_g>²>>/?TN3;ypZ7ypZ7^F±;~o¿>õr*>Â?Ñé?À±>'`?¬ô<==ÆÅ<Ìt?ª=Uº§<ÝÙ_?¯^½;ß=;Îbx?´C?«3?´d_?d3;lZ7lZ7^F±;ú^§=Í\=x«B?.ñ>LH>0+?zae=ca=¤D?Æ:¡é:ÍÙ>à%7'9}6->|º.;ü[;­UË>?w3;`ÆZ7`ÆZ7^F±;q>3áN>ÓB?åáÈ>«ø>Ðs+?Oë<8<o?Yx;\;¯?^½]<c2<n6?'Ñ3?6?þX?¥~3;SñZ7SñZ7^F±;å>&Ë=«@?ë=ïV¸=^>#?°åJ;¯8;õ
?;]¾:¿rN?:'8Ýµ½8hÙ>GÄ->út>Êð?£¦3;F[7F[7^F±;ö¯@>Gâß=T\?5Ñ>>á"9?¹v=D¤Y=È?O<ôÙ;>ó.?`I_8@7Á8ä?J<&Û<nì.?¥©3;9G[79G[7^F±;þ°#>ñ»=È÷^?8[>a>0D?i]<î¥;î¢«?T;(µ:xMÃ?ò:ñK³9ïúT?õw^<Ë\+<,&?ÙÅ3;,r[7,r[7^F±;¹=9ì/='E?ü©%>øû=mP(?j¶ø:±¬;Ï¡È>ò~; ¬K;Gò?¦¹ÜäD8!!=Â·;F£;P)ñ>]ä3;[7[7^F±;l·»=B~{=??ùÙa>H0><$?+T);ìÓ;?P/;Kd;	?|A¬·ôU[8î°>;úh;©Â(?÷3;È[7È[7^F±;åû<UÐ¤<O¡C?å§=1o=M!?R;¬Ú!;ÜHü>::¯ÿ>Lu 9uD9Ú>N;#»Z;BÔñ>¦-4;ó[7ó[7^F±;®È=Ø=âD?ùª>oD>ÿK)?ì^N=M=È?û×";t7è:3?ø<E7ô9U>Cìx<jæR<±?@4;ø\7ø\7^F±;ïÆ>t> ;A?g,>#Ü>£['?É;Ð½;×Xó>¾+<s+/<æ(A?¾"Î;e;º 3?Ðuý>WàÔ>g?4;ìH\7ìH\7^F±;i>Ê¿D>t>?ù=>ù¥à=Ê'?J;<(;´?H8;>;xd÷>^î	:*ß95Ñ?Û>sn|>²?P 4;ßs\7ßs\7^F±; ù<³-<ZÐ?	µ=A>=£²s?[:¤Ý:¡?Ks$:W¡:°w>ÇN¼8U9gh>¬¸üi9äL½£4;Ò\7Ò\7^F±;Â='ë&=6P?í·>Ç=Â>?@=-_ =O£ú>à/;QÊ;Ü)?|F¸ëÏ8*>q@þ:ÎMÐ:ü;?kÙ4;ÅÉ\7ÅÉ\7^F±;9År>ÜÖ!>R@?ÊÓ=t¢=­&?zÝ2;¡;á?tMÂ=y=Ü8?E78bQ9¬È-?JÎ>Iw¯><|?ý5;¸ô\7¸ô\7^F±;hÂ>z8|>ËQE?&&>2>>7ç$?¨¡;Ùù;ÞÆ?`(;«L3;$ð>ÌÜ:Z_:á";?5,è>ÚÂ>ë#?!5;«]7«]7^F±;->{ >a?»=>Z®>+C?dóP=ÚI=
?Û:ô­:x)!?ìÃ÷9ñª96?Rû>D²Ý>§?A+5;J]7J]7^F±;gSå=¹ë=!ô??ÉöT>Y#>h&'?ïü=!`=°ýò>7÷u:(\Ý:d:>Ôí ·BµN9ê-X=ä<²;9?ï{5;u]7u]7^F±;Ñ>´=äu=Äì;?vT2>«¡	>®Ù%?OÞ
=¹=Kò>Í9Q:|{z>ª9hª9ËÊ>¯4³:	Ë:üá>Ð5; ]7 ]7^F±;rn>÷>¹kC?³T>hÌ=K})?ÿE>;uD;sÜ÷>· ;ábj;ýâ(?È£;Èf;l.5?J>LW>þü?Ê5;xË]7xË]7^F±;!ëÂ>ô{>F?R><mÁ= Æ1?óT;¬F\;&|÷>®í;;©éD?'.ò:±Q¿:Ù&?Iè>5ZÂ>+?Í5;kö]7kö]7^F±;]Ø=uÕ<Ó@ñq÷=q¦=eK>?d±©;y`;iA?-£;¼î×:oAÁ?°&:4]9MÀ?åÊ=o>K=r~?kÞ5;^!^7^!^7^F±;úsÀ>õt>èI?â/>ò>¼,?C;H¬[;mS ?ïôü;Át¼;!Ï+?*µÝ:#:fÌ2?âî>ÄÂ>w?sð5;QL^7QL^7^F±;>8·=Ä¼;?ìÔ8>@>Ñ&?Öú=¡=Àð>5M;tî;? ä7¾%9Z>ßv <K<mÐ?æ6;Dw^7Dw^7^F±;|jÍ>Ø>w¸B?</>]c>Zó'?zV;mN8;!?n¯;Ú;\Ð?V©á:Æ:Ã:5?io´>ò¦>?Ø6;7¢^77¢^7^F±;¥Â=1=X<?®Òâ=ÝÙ®=Ð&?7;T=ÙßW=®û>Ù;>òf;Ø?2z9(Ö8`ke?';@ù;
¢?¥16;*Í^7*Í^7^F±;nÃ=´8=-A?¬!>òÿ=õ´!?íÆ:9p:ró?
ÿ;sW;;LÑ>ÑÈ¸,nõ8ª»éOG<þµ<{'?E6;ø^7ø^7^F±;åI=Q(	=<?°RØ=¥=O'?s¯¦;æ;m?¢o:32¤:ð(Ó>$Âÿ9r©¾9Ð±#?Ô;v;º­?¸[6;#_7#_7^F±;Á,b>E>
??Üú=Ädd=C ?²;Âà;Lñ>ù}<UM<C@?¶ô96°9£v:?z>ñql>½?°6;N_7N_7^F±;ðÇ>ì>¼B?¸:D>¾>%?L¢;æâ`;#µ?	×q:
±:lÙ®>jñ;+°;FF.?ùâÇ>º©±>ç?¾À6;÷x_7÷x_7^F±;º>Ù_;>E?ùiÉ=×Þ=X$?¿Y$;â¶;]Û?®*(;}íø:Ìñ,?é¬:Ô::8?*4i>ZÊH>²©?rÄ6;ê£_7ê£_7^F±;Ëà=I%=lC?~j9>'	>í'?»
­;IÛ¨;3,?]<§;§È\?Ð9Ô9ºÛ?aM<TÇü;($?|Ü6;ÝÎ_7ÝÎ_7^F±;,H³=,p=Ô??¢øR>gp%>i:#?ÿÿ;SÔç:ªó(?ÕÖ;2
;G?~-×98¯9Ða?t|ã;úÃ;öO?÷6;Ðù_7Ðù_7^F±;tm>±>2??Ì=æ«=g¨%?¿Y`;|K;Ã
?sÅ;îat;Ó]'?+A¼::Í4?>&+^>éé?w&7;Ã$`7Ã$`7^F±;º*?]Á>è¢?_ã³>ó2>HO?_<Â½­;+h?½=d u<â?SÿË;IÃ;E1B?9¹??d?Bx?c}7;¶O`7¶O`7^F±;ÁÒ=ðJH=V~??Ò`>ÛÅ.>åk$?"ó;¿ªè;	Â?[
0;k;{ ?7U8=n9Ä°>È);(;?Ø&8;©z`7©z`7^F±;º´>§;>`=?Eµ=¥ö=yj$?ú?;<ø;¿¯>B<9¿<¤=?Ø::Ü«;?	-?Öý>cg?ÙT8;¥`7¥`7^F±;L =pMZ=ßú;?M[ÿ=§Ç=¶#?Èq=®=vÀÿ>d¹;¯;GYó>0¨¸u&¸[lØ=þ®6;÷;ø?ì~8;Ð`7Ð`7^F±;æN>] À=Zô:?ÂÓz>ä]A>C	&?úÇ=³ÓÊ=AÎû>÷ð<©&Þ;¬>0?ª³	:YÙ9{R?p[?<Ãí<ï?p8;û`7û`7^F±;âã=þ½=@¸>?]dX>r&>ih&?xÆº:LÒÖ:äÞ>ÞÝ:¢!©:¯'?¼q9êO9h?2	p=J|C=´+?Ú8;v&a7v&a7^F±;yª>3¹=é<?óz7>âz>ø`(?üh;{;¼±?Ù3;´;m?Ñ8É9Ê9\<?­;{¥;¦B?ú8;iQa7iQa7^F±;AîÐ>Ìu|>5ÜS?qre>e}>|H?V»<ñ|<hÇ=?ùn<|±;9P?º=<Þ<
)?Ýé>þÎ>"?®$9;\|a7\|a7^F±;§®>q¥B>*??í=Rë´=,(?Æ£;¥W;üÕ?E<M]-<ð]@?`×;0p¶:*8?ÙÐ>Ôt¬>?¸99;O§a7O§a7^F±;Ú=Ë=þ;?jR?>¹í>kù(?(¥E;Õq÷:zL?¯:õöÁ:Ð>9­J9\^ç>&ó=«©Ó<ç?Ê9;BÒa7BÒa7^F±;¢Ò<5<÷«9?Õs=%n=#?P¼;Øµ¹;Ë?lr;ôi;#B?M>9C9Þ?\;÷õ+;]'$?¯¨9;6ýa76ýa7^F±;³4>¾î=ÑWB?pa±>¨>M"?;³=Ô³=¡%ÿ>9¬À;	É];re^?b»Ñ9jY9±@m?ß;£´;í?/¾9;)(b7)(b7^F±;->i«Ë=*G??ÜX~>>>=+?,¨=m=>rç>7¶:»Õ:AÚ>gÖ·àê8úÆ­=¶Aq;9ï;Ì>wÙ9;Sb7Sb7^F±;ÔþÑ=ã= [A?>²âG>)?Ê=ì1=ð>È=«:^sæ:ñ9¾>üÝ9T¯69?
¬i;Uò2;%'?+:;~b7~b7^F±; =ÕVÒ<ÀwC?î¼ë=@Û³=Å'?ã<9<ì8<7?ä¼¹~>:}¶}¾Ruî9ÿî8±Å?¥2ã;±¯;T%?j?:;©b7©b7^F±;ú¶=is=Yq@?Ú3>+>¡Á#?x*=Ñõ¤=%ì>è­:ÃvÒ:Ò>Á»29¾@9Ùmæ>$­;Ë;
¥?¬N:;õÓb7õÓb7^F±;ÕHÌ>é>nËF?¹ >§J>è&?°;àu;#?ôº;·),;ÆO?ê<À´;·47?j#ÿ>ëÝ>Ã·?,d:;èþb7èþb7^F±;ë=ãa(=
G?d:>|;È=7×5?!?c=ðh=C¾ù>42º°ö9Þ¿j9èsM9Ðÿ?;Q8;±N?y:;Û)c7Û)c7^F±;"_R<·Å<ÿ4?Â ={^=æÐ?éº:¯Ai:
,?ì³¸¶íL:ó¹_½² :ÐçÒ9½í?0b´:
Î|:Ñ©6?Ë:;ÎTc7ÎTc7^F±;{ý°=
m=\%??<>öH>,?Ù|u=íy=TKü>H:/Ø³:º	¾>`É8 ½9µ>ä;-);°E?®:;Âc7Âc7^F±;²®>¨(e>M(C?Hk>úI5>yì%?Ú;Öõæ;¾´ñ>Ð«;}Kh;Y=?òïë;î¯;l,?&?²?×~
?Þ½:;µªc7µªc7^F±;R="ÂJ=R<?pC>ð>E{&? ©\;H#6;?Æuº;Ú;é$?îÑ¨9
êÆ8ü÷y?q*M<<<ê¢?oÌ:;¨Õc7¨Õc7^F±;>»aE>7CA?ß,Ò=®B£=EÈ$?`bÄ:~41;Ú>·;º,F;AVÈ>ØÅ³:ÞX:F?Ié>Ëa>¥?JÑ:;d7d7^F±;gK=ÇH=¿ìD?¤L>k>\ã)?H=;=Ê8ü>©é;àÓ:ò)?>ñ 859z>¨Ç;m4;½0?:Ø:;+d7+d7^F±;ü>Ç,Æ=K8??[É¬>»>P°*?õZw=sAs=?(?°@;ú¡ç:ÎÔT?[
¸~«9ôØ=_®;»À;ØÓ*?¡â:;Vd7Vd7^F±;>ÓA>XA?3ï/>I>è$?-¸;À;TN?+<íÿØ;÷?2?ãF<×3<u0?E	?G?"Õ?Æ;;td7td7^F±;	Ð>KË>JQA?Ï R>þv >'?W;J;!?UÎ;»öK;B8?S¢:¾ëL:_{H?¶tc>¤ÂH>>?-;;g¬d7g¬d7^F±;¡¥=.Q=;î@?ù§ô=¿»=·Ì&?¼=Ä
=×õ>ø:*¢Ê:vi¸>À+8Ô8­²>-Nì:):_C?×Z;;[×d7[×d7^F±;¨Lv=LÂ"=³A?£D1>kw>g'?9?;lË;}]?zT;hw6;L°G?;f9·e9ÄO?øý;¾Ñ;ý?=b;;Ne7Ne7^F±;Ë=	Ä=>?kÄ(>±>ða ?5q=Ýém=ª¶?SÀ«:Õ«:¬%?%u8Z«4^³?LØ}<È'Z<½ð?:;;A-e7A-e7^F±;²ù=Kð¥=)@?»>Ù¼X>e9&?D±;UÍ;¡Ý>Z@;+ï:M? 9D²Ä9Øøß>¿Ê;åõ ;;!?Qå;;4Xe74Xe7^F±;4ê>ÇµR>eÛ??©>½&à=o$?jw;J;JÛö>x><<±ß?[4;(û:ÄQ3?øzù>\²ã>æ>?<;'e7'e7^F±;Mó}=WG(=e*A?æp->ºÇ>J·$?%©=uv¹=×yé>Dëg:·æ­:8´ª>´%9Æ~9\å>6; Ö;?GN<;®e7®e7^F±;GÌ>£d®=a>?Óí>¸T>ìe(?+C=Èì=?Dî>¨ä¸:Ììä:³ÂÎ>´æ9úV9º-g?Æp;*,F;?7X<;
Ùe7
Ùe7^F±;ç =ÁV=¡Ì>?Ä>>'&>¢'#?©7÷:l;fö>ÂÓ:2Ú´:a?U Ý¸ÚÌ9éUÒ½ðÌs;"ö;´ê>´<;f7f7^F±;ÔgÖ>Ëyy>?\?»£.?õúè>å??(¤=¶=?9<põ; ÚA?!¦N<3
<ãÌ;?,?op
?q?t±<;ó.f7ó.f7^F±;Ûü=oW=w<?)f>j6>kØ!?®=Ç¡=«4þ>«×ë:
Þô:ö>ÙE5y¤8#®> ³;¡r©;l¯?Ü=;çYf7çYf7^F±;ÄUÕ=Ì=¶<?ëõ9>Ê>"e$?²6J=ö[=ÿVì>zË:ä3ô:öNÕ>ì¶¸²O9·\;½XI<'Ø}<|? ?=;Úf7Úf7^F±;Üv7=Ã¿ó<o¯@?Z~¨=wî=÷x#?ÖUV;BÙ;§HÓ>jÈÎ:¹-ì: #à>`hÀ8¬ 8ÿ$??)';	ú;t\?b=;Í¯f7Í¯f7^F±;Ê\á==ÿ>?#¶> ¤>¢'(?
hl=¥x=pó> %;Ï;@?õÚ9È]9º#?.0Ç;jå¤;|?Ò«=;ÀÚf7ÀÚf7^F±;¢«§>oÐ^>§¤@?ýo>¹®ð="D$?u;W]O;!?î¸;K;ã)h?v/;U
;a2?Ýâò>oDÖ>²?ø=;³g7³g7^F±;>þD>æÁA?uU>í&>Ù$?@;;pØx;cC?Ü%Ó;V¥;cÈ#?`ü´;<ûx;ðö8?´¹?pÎ?N¤?#>;¦0g7¦0g7^F±;
ÇÃ=5=òA?#Þ=µ«=ò¹%?ä;Ûï;«§ô>õó;°B»;\{&?:ð::Ì":W:?<ü°í;É?(>>;[g7[g7^F±;^÷>pG>èLI?s0Ä>l±>-?¬I<WJ.<_?Y£'<=íÚ;®D?¼ÕV<Ö±
<P3F??ªõ>4#?-G>;g7g7^F±;ÙÛ>ÄR0>å@?ññ=ÏÝ½="?$;¨;y;¾È?N®:ÃÆû:èz±>±õ;ô®;}Ñ2?­­>>û?<h>;±g7±g7^F±;äÛ+>Ïªæ=±»>?ÌÏÏ>{?£>ñ"?ÿ:ÎE;¦Êè>¼y;+.;p7?àKð9%³9`¥Z?ã[<ê<¢??;sÜg7sÜg7^F±;í<6?><»q@?C]=wI1=ì¿?;ÃÈ::-?Ï:::ü>L 8výî8BÁ>ÎH3;Ð;;`ô>2-?;fh7fh7^F±;V>ùO>'ú=?agÉ=l=èï(?5P;?.;ýò?³<xg¹;5?Lµú9PÂ9K£K?î[¤>g>U¼?¡?;Y2h7Y2h7^F±;Þ=H=zP@?kÛ>q÷D>çÆ(?)=E×¤=9Qö>ð5;¿÷°:I?0$9~9Æ7ç>	XL;'%;0p?^¸?;L]h7L]h7^F±;>Üº=±{:?&>´U>ôs$?áô=5=Pñ>¿_:>:{¬?ÿÊ]8&ÈÈ8²>Ùè;t´;¶tõ>°½?;?h7?h7^F±;BÕ=p;=ýí:?î=>éþû=µÅ!?úÒ<ßØ<Iù>×=¶;SN>;Ú&u?Â ¹`ûP8VOU>Ð¬;ê;ó_?Ë?;2³h72³h7^F±;l¾=?£|=vA?#>Á>M[ ?=M=·ü>ãº:ü\:]î>rQ¶4¿8_±>ëø=;no>;°`ÿ>ûá?;%Þh7%Þh7^F±;>£Ð=µI>?8è>oR>ók/?H;ÃJ;?¹?JäÄ;ý9;ò5?N¤8Ê_d¸-¤°?Y°=q?ê<®$?Þø?;	i7	i7^F±;óì =4Y=u«=?E
>Csk>9$?M{À<èº<vÑ?VÅË;áÇ¬;Jõ?`Â£7$®Ê8Kß>.Óã;<AÆ;i?@;4i74i7^F±;þD>«ý=èÒE?w§>»>x¹"?ßW9<ÎC%<?çú!<k3È;c O?Õ;hd;âd9?IpM?Í/?C?;@;ÿ^i7ÿ^i7^F±;aF*=|]ã<=¸??ÕÖ=ÙØ©=8½!?¿Ä;K´:;LY/?[È<){÷;ò-"?6Û5§#?²]<Ëcê;ç}?+v@;òi7òi7^F±;ÀÊm=ùd=Òô>?hý=áîÆ=v.#?â};xD;ÉÆå>"ò;·G\;Å;5?"Aà9ÈQî9BR?Ká;IË;>
?@;å´i7å´i7^F±;'þ½=w=:g:?j>F8>k#?K	Ù:æÆ:*¬?<M0;ã ;5?·¶9^ö/9.«[?àg;ù¿q;	?×ë@;Øßi7Øßi7^F±;I©u>èK&>{=?
uì=o×¶=Á%?b@E;³¶2;G
?(ÎÊ<¿IE<^?¢;'á³:"PK?¼¡>ô
>Ä?)ô@;Ë
j7Ë
j7^F±;ù«Ô>jî>áÌF?ÓÿX>¤">QÇ*?ªëÉ;_¼;õ4	?ö/;Ãk;C§¾>&0<ÌWõ;m#6?éqg?§_;?7?|ü@;¾5j7¾5j7^F±;¤>°nW>C?=¬>êá=ð#?-Àl;·«;ù´â>w^;Í±C;÷´D?¹<­;ßm;Ú`;?»?Æ>&Y©>#Ø?VTA;±`j7±`j7^F±;ò<´2<é¸8?N1=vp=å?gÖ	;Ö Ú:àÄ!?)<5;bÅ;j-??©29ZgE9	C?;zvø:f#?¼[A;¤j7¤j7^F±;oÈ|>¶&>;B?¦IÍ=´Z=°<*?m@;ÏÛ3;±þ?»*<¾À;R?éÜµ::2:?-¼>0>ca?A;¶j7¶j7^F±;2¼½>0o>	ÅJ?¦æ>-¹ª>Øí,?#Q<Òÿ;3i?ÌÛ;ª;0??+ü<ª/·;±õ5?-â?e?ú+?j×A;áj7áj7^F±; =Öß@=l¦:?-">ÆÄ=>³&?ì¦;uH¢;©?Þ¡ <±OÕ;WÇ@?úN09´Ð8HnG?s«;Í;Ág+?B;~k7~k7^F±;9Î=vO=W:?7¥2>Ð[>¨$?<H;ÿYF;ob?ª!(;:öA;mèÝ>ìä8´g9¥Â>Vù¬:yÌÏ:åÕ>B;q7k7q7k7^F±;#Ú¹=©·=¶:? M=.y=vH?Âz5;î5u;õv½>5X:lü:3[><48Ðï9»?>Q]<;Æå:QÝQ? 7B;dbk7dbk7^F±;R>ZK>n~=?IL>WÊ=½&?«f;W;ÒØ>h°;>)ñ:t(?;1;õÖ:æ9?û­>>]¨?>NB;Wk7Wk7^F±;I=ÎÌ<"áA?c =
Ã_=ÿá?©];é ~;%¿Þ>ÄÃ:ô±á:G<Ý>ì¶;9zÊ9Qj>ýZ;«ÆZ; ?É{B;J¸k7J¸k7^F±;oª=bÀg=áÒ;?Ó",>b>j?c<L#<æ
ç>ZlÜ:p=ð:âê>S£8æf`9>0>D] ;7á6;x{à>B;=ãk7=ãk7^F±; ¤>?5>áª@?³'@>~î>e'?d4;¿÷R;åÚ>Ê:8;ÔÌ:·@f?êjÞ;$¤;[?.?ý_ì>PÈ>0?oB;1l71l7^F±;À=*Ç<e69?5W¹=d>='V#?Ú+;¡*;¾? a;|	;jQ?Öëç8ÌÅ9T°>¢°e;?D;}pc?
¼B;$9l7$9l7^F±;ÀÚF>?¯>_JA?Gc>/.\>Þ3*?°#<Ù(<÷-ø>Y(T<¯Cñ;a?Ð5d9j=9úF?qr;;mAè>7ëB;dl7dl7^F±;¯SÁ>1Yw>ÆH?®xº>[>×g*?.°û;ì£ú;ÿ?R/û;¡Uz;Oo?<£FÓ;ay:?)Å]?ì#:?@?¾C;
l7
l7^F±;ó£>^T>Ó¡E?¾¬">ãð=(-?5¤Ø;µä;~ò>e{<ÂL©;c?^<Êü<³8?ó7?<µô>%?sC;ý¹l7ý¹l7^F±;ï¶=hØw=÷<?ËJ,>5?>`F$?Ü
<|ò<)Zñ>¬ô9Æ:bÒM>y§8Ñ¯9«>l;v;­d?C;ðäl7ðäl7^F±;~å<^Â<<?I	>¦Ì=Ão+?^;Òªö:°x?X¢Á=ç&=·g3?°ÔS:X©9¬mB?Dô=f`=Ö?³%C;ãm7ãm7^F±;"®=íÐg=þÎ@?ýó= ÇÁ= ?ñø;Û«
<#å>	Øû;5ª;åú<?Ä_ô9;¾9t+-?gA¦;¢;Nâ??C;Ö:m7Ö:m7^F±;S>IÁ±= Ï8?|QI>È>
A'?Á<À<®¯å>Q¼ÿ:Ì«:PÙ>?8þ8ëÏ¦>~¹Æ;gâº;
?_EC;Éem7Éem7^F±;¼ó­=Ùãi=ce>?è
>¤ÍÒ=ª<(?]
y=;S=àô>åÞÆ:è£x:ÛÁL?rÆÀ9íç93?'<1Ñ<ås?jC;½m7½m7^F±;äÊÄ>÷>U@?¡ñ>CÉ=5&?»ÑX;|pe;>ëñ>\n
<5Ä;8?êE;ä:ôS)?òáß>éÇ>?IÁC;°»m7°»m7^F±;¾A=üý<C?ÜÔ>`5H>à&?îv<dí;2Ù?tô;õ¡;_B?²k9d(Ý9?ë>2<z#<È?D;£æm7£æm7^F±;!£²>m>@?eí=²=öG*?»Þ:;iµ>;ãØú>õ¶·<·\_<'R?e;Q$<;Ew?? ã½>&t>gd?4kD;n7n7^F±;Úü=ðO§=æpA?sq">:Wï=ÿ¿-??|;VQ;s?!æ:];"éÎ>æèÁ¸è7Sùï½$0<^		<÷$?xD;<n7<n7^F±;?"¿>:q>ÒK?#2Ï>A>:ò)?±9<çpô;?75G<9<%7?S<x<p57?¤r³?±(?fÿ?¨D;|gn7|gn7^F±;:Ê>¸gÃ=.O@?.öd>Nÿ.>Àx'?Ã´;ÿ;ý?.Û;À{;æ__?@uà8òìÞ8¸8?²½î;T6;RtG?³¨D;on7on7^F±;Ù>:ø>
OB?f
>JV>ÑH&?@Á;Ø*­;å?Ô§k;Ùg;:>?Ý;[y;Rz0?µ??u,?i6?ÞD;b½n7b½n7^F±;kpÂ>áW|>»AE?ÑÃ^>0)>2(?BÓ;a;/kä>þÂ<±<2å:?òs;ú¯O;¿2?Ô)?z?W?	åD;Uèn7Uèn7^F±;ó>²2ª=ýuC?WÉZ>?&>{s(?çr¬=&H´=àô>([:ió:>¹	¹Û.9g
ÿ¾íð;ä;}è>ÄúD;Io7Io7^F±;y à=ºÛ=ñß:?{ðl>Ý¢2>ÎÆ)?Ê¿½<B¢À<*ü>Éõ:ú±·:Éy½>:¹àå7ö£¡¿Þhs;I9O;Z?,E;<>o7<>o7^F±;Æ\>wÈ5>qA?È-	>Õ=f$?Og;W£e;x?ßE;{7;°
?
`:Ý::ý 5?ñ¤>áÁ>EÙ?iE;/io7/io7^F±;|>ðéJ>@?L >þ=°4!?\y;c;µ!þ>*ö¹;Ðr;ØE?Dj2<2ú<åT/?ªÙ>¤½>¸h?Ú*E;"o7"o7^F±;?>ëN><B?Sò>ü^æ=ËÙ(?äs;Ó];©B?ïì;Ãpy;×?<!:<?Ãû;	<?Ùqï>ú¾>:E!?ÁJE;¿o7¿o7^F±;VlÛ=}E=l=?®ÌW>9á&>¼%?O»;p~7;ÄJÒ>ãî;æ^;¨x?ÆÝ5ºS9OAd>nÅ9nµP:E«q>PE;êo7êo7^F±;»þå=ú=å½<?åã>Üë=ìn?¯F; ©;<?»ÿf;Vþ;vÒC?3;ÓóÜ:·s2?Æo>9CZ>þ1?ÈYE;ûp7ûp7^F±;R¸´>¥g>ËG?ðÓÇ>*>í|*?ôp=3þ©=wè>Ú¼<W<ìI5?¤µ: à9®5?Ùo¿>Ï\¨>é?yE;î?p7î?p7^F±;6Ë9>Á¹=þ?i§^>Þc>­5?tA;J,J;Hõ>(;´ç©:ÛY?Ñqm:¼9É?ûÍ<ÓÛ<Â-»?{E;âjp7âjp7^F±;]´>ÿ^>Ë>O?úB>>¯<<?×õ²;Ï|;¿75?¦yö;¬;èÛL?á¨;`;Õ#A?÷ð?a]Õ>ì´?øE;Õp7Õp7^F±;ê=£)=Uò°?3`u>>U{X?×m®<Öù<ºÞ?mçù:qm:¢?}L:Ìlú95?;|l;ÈD&?¾E;ÈÀp7ÈÀp7^F±;É>g!>ÚM?¦Û¹>®}>Æ;?Q¡K>BA>ý£?Q<l:£;Àk?º5];.;ÊE'?»K¶;¦@d;âtL?
¿E;»ëp7»ëp7^F±;Îl=ë!=n;?®I¾==zè'?ZYù;Pã;Xh?÷ø:I©:Èså>µ18°íÃ8^>cC<£ð£;W¶_?ÁöE;®q7®q7^F±;(ò±>ò:d>íG?wN>it>ò8<?¡;{2~;¶±?¬õ;´1;ÉZ?\%<,}î;¯2?
<4?Y!?Ì?ùE;¡Aq7¡Aq7^F±;öÙÏ=S!~<waQ@ì#¹=
?=³nw?P=;µk:¢á?mK;·ö:ÅG¡?-;Å:§:A9M?8ù`>Ö©=©?0F;lq7lq7^F±;ûÜ>°í2>bB?ÉÊE>O>Ó#%?Mí¡;ó¸;.)á>O¤;±);QÔ"?"Ê;?0;LÅ)?]ó?Åb?(|?ËaF;q7q7^F±;,Ô<!r<B=?7ª=p³=v"?E;ì;].?±O;°G1;Vä?`¹bPx8³³é¾¾oM;·;qÑ°>ÔvF;zÂq7zÂq7^F±;.ÚI=¥=;£>?C>ÁÇ=}k(?'¸¢;¿$£;Uÿ>ÍßÄ;ñJ;c|>?ô¶:¹ú9nÈ?Ò®;Ëõ\;¼/?^¤F;níq7níq7^F±;À<ö|<	C?X
=êZ\=-W'?ï£D;Q%?;ð­?ªû;¬f;nØ>¶7[Ã8Ù¡>£ðô;!ÌÅ;Û?ÈßF;ar7ar7^F±;
Å§>BF>8¡X?JÇ>S@>B?ìGf=rït=¯ð>Áú£<2ü^<B<?c®9~¿´9È%#?b>Ç>Xª>uz?ñF;TCr7TCr7^F±;~>%F>sÓI?>=>
>xÎ.?7oA;ÛóP;ãüì>v_;ì}6;[¼?:ª?;ð«;Y2??{úé>Ç¿?DBG;Gnr7Gnr7^F±;ÈÅP>&>x<?èµ=ð¦=û_$?¦ç:¦Â:Åf?ly½¹ãë:`¾¢ëS¸À·Eß¿ê1>»><c?ÖSG;:r7:r7^F±;Ñ¬>s\a>ÐC?.>MIË=%?x;áØh;=?+¬<Wr<Òx6?Ö¸C:¢	î9®¥B?¥®>%>w¯?ógG;-Är7-Är7^F±;¨¹=Qv=µ¤@??P,>?>2K$?F(;ò0;ò?ÊÞ¬;ªÄ);¿V?à(í7d]7~?u;.¹X;/f?DmG; ïr7 ïr7^F±;Üy>ó_E>âÃE?Y=ùôY=ç(?-¡S:Vº:9>>[2!=¼Í<!H?Ü(:Ìy¸9dUQ?ê
¼=:{=$ó?yG;s7s7^F±;Bl>oB6>0yP?ÅW>ý >å¦=?lxO;ûZ;ó>.M<1Íï;áóZ?F~;
2;WP:?³À>ô¨>B¨?|G;Es7Es7^F±;©åS>ª6Õ=^k~?¢¨>tp>1Ý3?ù/=Ý=võ÷>
©;dµ;/?{:V9__@×=SôR=?	G;úos7úos7^F±;Ú6±=øVl=Ãô??M>º">ò·!?,×;Í<õSÑ>ýÚ<l/ô;®«?Ïfµ9Ìº8Ül?<fõ;¬¼;&?ùÉG;ís7ís7^F±;N>>×H>¨??ìê=¡$¥=eÊ5?ß%N;JC;?wÆ;\_L;¤/?­JQ;Ý;ñ6?ÿ*>hªs>?(3H;àÅs7àÅs7^F±;¤Ð¦>8X>4E?¯=û=»&?Îõ:);á}¹>ÔwC=£=²¡<?J¹Àß/9÷?_jÏ>dP¸>?ÇH;Óðs7Óðs7^F±;ñä¤>ÊZ>éï@?­>?ãÎ=ú-?v;ó^<;c=Ë>&ÕM<g<X0?_a;¼;I?¤>BÛr>ðÎ?3¡H;Æt7Æt7^F±;>¤_.>oòF?áF>Á>qd*?Es;1k;ºs?F;H4n;>?Ýæ:AÅ:*?ï!>°j>Ù	?#¨H;¹Ft7¹Ft7^F±;93ê=Tî=Î<?æ*>u
>ý?ð°;mÌ;ÎÝ>:¡:îÐ¦:¼ÿ÷>d±9¦	9
?],L<H@:<"Q?ÎH;¬qt7¬qt7^F±;üâ>-èI>O??8¿>ÚÍâ=I@"?ðV;i_;Ýõ>³±Ä:
Å:Eÿ>-ã]:#:@?M ß>ª÷Ç>á$?´äH;t7t7^F±;Jw>à8J>Ð6=?¿»Ë=Þù=*%?Î3;¢¡L;Wà>Æ:â:jà>t]:^µ.:éM6?)c>âA>¹B??=I;Çt7Çt7^F±;Ã~=g*=­Ð>?À6]>4;*>²U&?w	<u(<¸Òõ>~EW;Ò ;_]/?}Å9
©³9H?ûé1;\ 5;tÄú>§JI;òt7òt7^F±;ÂZÉ<ÛI<·7?u¥= }=®x$?¤9­Û:¦&>1·_òÏ:ï½»ôàµßa¢8
¼àNk:3þÒ:<À>oPI;yu7yu7^F±;Ø½>.OT>N@?o
>&è=Om$?*ýr;öv;0Jü>ùA;º×';ý\?@é¶åj¬9MN>j¿·>üF¢>pï?wbI;lHu7lHu7^F±;^Ú=qX=S<?ú¡;>I>#?BR<oõ<è©ù>Ïð:rÚ";®¸¼>¥9næ9'ÅP?¨°¡;Fj;¯?
}I;_su7_su7^F±;À>À·z>È+D?{?8>A5>®$?ÈG;1;Hæ?w±;k[^;Òë?J£;FÎ:4z!?=>gH>?I;Ru7Ru7^F±; >cÍN>W¹F?zt>C<>|&?AÈ;Ü©;E*?÷´7;µn=;0Cø>¸A\<Ä<Ð5?Lc?¬ÝD?BÉ?}I;EÉu7EÉu7^F±;¡³>öj>C?a_C>Ô>/ì#?Õì;
o£;ùí>$º;Z;ã?ù	b<û)<öê)?§Õ>?Ü²-?ª ?O·I;8ôu78ôu7^F±;'¶=u@=«ªr?þ>æ)'> ¦Y?K;x';µ_,?`Éö:ör½:_½&?)9x$8ø¹â?*yF<b<ps"?Ý¿I;+v7+v7^F±;Ã3>¿ë=µB?[Ë>2>w(?òÚ=Þ=)åû>·±;Lp;`äj?t9ºÚ9ÀôÜ>Sü<µo<'Z?BÄI;Jv7Jv7^F±;½>~y=Zr?y>êô0>É@?æó=äm=\­ô>¯;E£:°)N?J9ÔÔ&9ðZ?UÔ;_x;Ü¢Z?BÇI;uv7uv7^F±;[ò*>>ÈÁ=+Õa?øª>nôh>[â;?$O®<¥	<"!¢?qÓ;z;X?È&¸¸`¸¤çn?>áR=zX-=4·?îI; v7 v7^F±;¨ý>aE>Å£C?§0>8ë>ê'?èX;qÏ>;?$m
<ÄñÈ;\Z0?()^;9;dr4?­1>(W>æ¿?äùI;øÊv7øÊv7^F±;`¥>) Z>B?8>;²â=X@&?Ää;&}\;óð>¼u;¿e;@î%?Âh;Åû2;´U&?£^¨>4R>@M?"VJ;ëõv7ëõv7^F±;tYÜ>G7Y>´Ø?SZ¾>N->h?y=;ªq;s#?³¡ç;j;BA?.ø;ûB®;º÷6?ÉÍ>6ý²>	*?½|J;Þ w7Þ w7^F±;`=RG=º??+ÀF>¤Ü>m'?5ñ <$f+<Áað>¬Î¹ã::$9¾¦åa¸P/9ÓÕ=¾î»Â;×;Ow'?J;ÑKw7ÑKw7^F±;Èw0>1è=f;B?
>«o>V¯&?j[';^o@;j£Þ>Kï;'Z;Âc?Èâ·¤I9«m>Ãw;c÷_;©³!?ñJ;Ävw7Ävw7^F±;S¤±>O«h>stC?¼Ò>Yçg>
d%?ÅÜÊ;nÃÀ;¼´?Íå;v÷e;(e?~2O<'<È<6?¢)?Ó
?õ ?Î£J;¸¡w7¸¡w7^F±;Í>õµ=o_=?`D]>&5,>"w$?q\p=	"z=»ÿõ>Hß:B¼:4Ð?¾9Q,9øãx?·`;#;è/?æJ;«Ìw7«Ìw7^F±;Ô?¤<¶>µQ?:X>?ËÎô>G?>tDZ>Í]!?:¬=h×H=Âg8?`Æ9 uÇ8\sG?	Ýö>OØ>¥?òK;÷w7÷w7^F±;J
=
N«<·¹R?Ë*>Uì=(?*?ñéê:Ï\Í:Bk?S®>Åï>`]%?«g%=í>õ<9Â*?ëf=ØJ=+>?~K;"x7"x7^F±;gI=êr	=©;?Ï=Éç =Þ¯$?£
³;ñª;?±
w: ¨Æ:.> è´9
°Y9È¦6?kaj;àÇI;®?ÿK;Mx7Mx7^F±;d`À<À||<
C?=C`=Ð¤!?å;)Q;6ø>Éþª:Û:hÓÇ>Ãì9ª[9è¼h?3|G;
r;ÕýÒ>|K;wxx7wxx7^F±;wÖ÷>uy>¯>~?R@û>©Y>Ñ?©<);Z"k?ã¨X<ç:<óT?ºZ¤;!u;ºà.?B3+?V/?%ò?¬°K;j£x7j£x7^F±;tÒ¥>L\>i@?>>SSð=E!?óY;ìh;Dï>Êã;¾)¿;?Ñ¶ö;_Ã²;Lª/?ËçÒ>2©>m?ÐK;]Îx7]Îx7^F±;ü~>ó'>RþA?]>Ân>s,%?"©&<r<#<r¯?~a;QI;_'?Ë°<tÉã;[/?
âÍ>"«>Pý?ôùK;Pùx7Pùx7^F±;q´>°Ìk>C?>¥;>û>]'?Þ.¹;G©;?(M<Éà×;ò0%??Am;<÷(;Kb2?0?¨Ì?
?0%L;D$y7D$y7^F±;lû>>k¦=¸ä?¯¿é>éÈ>Åd?'s=:g=Û¬?ap;*K;/C7?gô9pÐ9$èÛ>#Y < ;]?ÄgL;7Oy77Oy7^F±;8=Q=³=??r)ù=ùwÄ=pT"?96=]*=Ð?Êº¹Â:Fz¾ÊJ9¡ú9Vtè>ó;©ãz;òf?grL;*zy7*zy7^F±;ïÀ>F>ÞBg?_ÍÊ>»)r>ãcV?ýi<sÀ3<v(;?5¹>É+Í=ÐC?f	;N:æÌO?>¥É>ÈÚ¢>}?pL;¥y7¥y7^F±;µõ=ö¤=1>?èA>kkØ=u)?Zúñ<ªÈ=ê¦î>¥OÛ:8{;¤¿>½>¹`9:·\ñ;¿+ï ;L°;Ôz?L;Ðy7Ðy7^F±;¥¾<#:< f4?Äî=
Ùê<ÁX"?#;ª©,;ðòÀ>ô:Î;Ñm>:8RE-9aÝf>çl:RÊò:ºÊy>´L;ûy7ûy7^F±;.ó=w¡=A?×WU>òº'>ýÎ"?g[W<îT<Ôø?u;åÇ:Ñ'?ÙÍ89ó÷y>²[|;v{;zç>ôÐL;ö%z7ö%z7^F±;ä>*ÐA>­B?|¨Ï=Éi=+?Î3S;ú.,; ?<×;-;äÄ=?Ú#:Ç­9ûËD?\ÄP>(>Õö?æM;éPz7éPz7^F±;ªÕ=:O=­A?à`>T*>EÃ(?(¶<zv*<Zî>aý4;¾9;Ajú>Àâ¸¨
9<>|;L;øÐÛ>æ3M;Ý{z7Ý{z7^F±;ç/=Õò»<>9?£QÅ=Î=&#?¯
O;&f;q[æ>:p;+'&;ùH? xß¶L"D9
f>®jñ:>ðô:¹Qü>Ä>M;Ð¦z7Ð¦z7^F±;P^¼>.Su>©D?¼+>xaá=úL(?¹²W;+åM;!?Æ¬<'0U<¹ë"?ÖK§:9Z:7?JØ>]¿>­R?SJM;ÃÑz7ÃÑz7^F±;öÄ==z??Ly§>S>&?ÏL;öåV;\­ó>ög(;Ô:rUK?Á¬¸»Ó8\=ßr>*Y>0?É M;¶üz7¶üz7^F±;àí>º>>>ÇT?·H[?³ø?®1?r£ì<ÉÌ<|è?
<í;W&?ÆHç;ú;l¡9?¸£H?M± ?àÑ?B§M;©'{7©'{7^F±;¨ô>Ç¶=¨;?÷{>2ÍD>»Q#?«_<z]<êz? ;(;rs?yË9|m9Â¼b?ÊVu<Ò6H<ZÙ?2®M;R{7R{7^F±;<rý==¬=£Y<?5Yj>²ð7>ø#?W);§H;u
Ø>iôí:é;ðÞ>lÍ·¨b9¤=Da;²;´ý?ê½M;}{7}{7^F±;~7>oA><?ó­>é8Î=gò%?íD;þ;=ò%?.¨;ÑÛ;þ?¾§¸:õjf:0D?¢>Å>èt?ÈM;¨{7¨{7^F±;á>Ù>ékO?e©Û>bd>ÞÂ>?óGD<"³<Èo,?·p;ée;¸	Q?K"<Ïà;ÑR3?Ö]?`9?á?ÑÝM;uÓ{7uÓ{7^F±;Ñ§>
ÏY>RD?ö'	>~|Ñ='?ß}³;@â¡;"ì
?øôW;PÞ@;²R?ÈÝ[8T÷"9=¬¬>ù?äý>pw?ØìM;iþ{7iþ{7^F±;îíµ>Lsm>I$D?¶n~>¸0B>]µ'?;ù;»Ï?oø:]z;Ú8Ë> 5<d4<l£1?q6?Ò$?ø»
?ÜõM;\)|7\)|7^F±;*Üv>">AûB?®Ú>Uì=È%?¶µ;¹Üª;gù?<GeÕ;Cß#?¹¨ý;¨±;´ä5?É5?®<?
Ø?.ªN;OT|7OT|7^F±;ôã×=a=B?Ý>#Tå=ü$?Û=jr¥=Úê>s:Ñ\Ô:{>4:ª¹xËB7×Ûð¿Pu;½¥;ÿå>/ØN;B|7B|7^F±;gaÇ=Zn=¾²9?	4>%¸> x!?ªb=;=Jò>jN:e1:£¯>^"¹Þo¸ÍfÐÀ.õ;A®h;¥?âN;5ª|75ª|7^F±;¢3`>v¡=;®±?[³>°U>AV?÷|M;Ï/;z1?é$Í;.à¥;PM?9Â||9G¦?äó=ª>ï=S?päN;(Õ|7(Õ|7^F±;¨#d>0Ý¬=òí¨?Å©>S¼U>ÂJ?Ì;bø/;ßí@?ÂÕæ; ê£;sA4?`SÖ7Äd©9=a>Èß> ©	>óÜ?µ$O;}7}7^F±;°ñ=8p§=S8?ö;>øî>U¢"?®p¡<Hª<Eµò>g¹yªt:Ô¹ñ½xÎ6Ê¢9i)¼{;;%;
?Ì,O;+}7+}7^F±;.`;>ú=ÿÊ??{=íJl=+#?A[Í:];	û¥>Ñ);`=ü:-Y,?k.;tç;T)?xQ>->?­=O;V}7V}7^F±;Ôá>òNH>LcC?W>ªjß=¯]'?é;ZA;¸E?Îà¬:nú;yò¨>´B;4Ø2;Üå??â"¨>®m>ìé?°FO;õ}7õ}7^F±;Ù	Â=le=Þñ??¼_7>]f>À-'?H=æ\D=È¾?hj;ú¬£:<<R?çÎ¸þ"I8ÐÑ­½lÓ{;Ã;Üí>`O;è«}7è«}7^F±;!ÊØ=@=¢ë9?Åÿ×=mª=>"?C`;¦Vª;vÎ>ÃZö:çð:0?´Ä7B¥H9ß´>>."<òlÁ;}¥V?¾O;ÛÖ}7ÛÖ}7^F±;xéÔ=2§=d@?Ê>>k°>%?È:¯;s¤>i§:ÀCë:¤B¶>¯ý9]q9¼?><<k?O;Î~7Î~7^F±;<Ã/<Ñ:?|³=ä:K=e('?î¢­:s»:ô®í>°~º"aì9Bê¿Ñ/¹þ]A9z¿"Ô>;Ð¥;î?S§O;Á,~7Á,~7^F±;á 0>}³ì=}>?Ûµ=B='$?¸ª";£=5;¿Ãå>±?:°;Fn>
ó:Ò>°:¾)?â|.>G>ªY? ÎO;´W~7´W~7^F±;8ü>]s²=6@?TUx> êA>Æë#?4XH;:;È	?Öç:¢Þ:,+?§a¹T6¸"q=À)Y<sÌ<D@?G;P;§~7§~7^F±;ûí>Å,>%@?·>Â¡Õ=Ð(?U¥;(Ô,;Oæ>¾ç;rÖ;N§@?³Á;t^;!6?²?>>L?P;­~7­~7^F±;÷Q?eæd>cü?³*>:®ª=º%?cf;Ëw;'ÌT?XÙK=³<O?Ü­:0.8ã©?­õB?]Å»>æ?õP;Ø~7Ø~7^F±;
hÏ=0=<?áz¼=­ =Õ	?ôUb:*£:±>õÒ99\:$0'>\¼9W`9ö1m>ï#;AP;Pý?.Q;77^F±;4ã>@H>^ºD?)V>:®!>)?ã¹;ª;
¦?Ýß;;ø?[x;Y2);>ä9?zÜ>vx®>ðÀ!?+WQ;t.7t.7^F±;Òß='Ð>=2=?Û»Ê=²|=cÆ$?ÅF;S¿E;µ©?Õ<8yÉ;Ü³E?9¬ú8F]?ºK¾;)¡;µ?Q;gY7gY7^F±;ÛE=ÃS<èF??e>Qk?èd;*Äå:Â
?÷2<÷S;µ;º?°Äh9¤oÜ8ÕV£?Õ3;¾¸Ã::vD?|²Q;Z7Z7^F±;r~Ù=ÅD=Ì÷@?½¡É>É>èÒ'?ë1;
Ò;\?2$;Öö`;´H»>%.c97Ê*9+7?íè;á;9}?ÉÙQ;M¯7M¯7^F±;'>(ìR>>?X} >vÿ=©Ó ?Õõb;3i;&ù>M¡<l²o<.ü+?U;:Ü:|9Ü¨h?	?'ð>?ÎâQ;@Ú7@Ú7^F±;Øµ>Çóh>MéF?"«">ìù=Þ&?¡Û¦;½%°;Ôò>«<³;x`?lO ¹àfª·â=O=s]?þÏã>×<?HìQ;77^F±;	>_I>@ÇD?§^>è°×=9&?¸¾Q;YÂH;¬º?»;nÁ;	T0?¾Àß¸BË80ô>)Ô>ãGÃ>·?
R;77^F±;º>BüA>½©F?Þt>ë=6û$?ëï;ÇL;æc0?ëkË:RêÉ:qô?26;";T0-?Èî`>ðe9>}K?w*R;-7-7^F±; QÑ=ÌX=»=?¨N>"Ug>Ò#?ÿ;:|1;výÛ>ÿ¥;Â¶c;û ?zq9uÞ/9×Ïþ>4è;|\É;û?T2R;C7C7^F±;ò/,>zh±=bwx?1>Ñ¯>ó¹^?q>P=¿
D=rõ?W!#:$;£è>µ# 9=	Ú8à6f?¦<aéè;I|$?¤4R;X7X7^F±;½M>x¸&=¸ã?ÉEp>ÇYú=Ê±u?]=Ï¥D=Ä2?½þü:æÀô:eO? ¬f·{v9rÈÑ=
,<*´;t?<R;ùm7ùm7^F±;4¾à<×i<¬W?:=~ks=qµ&?¦8ö:|Ï,;`¶>Dätº ]¯:Ë¿²¾]q-¹rÜÛ7Ç¢¿ñÅ;Ç}Ì;Í÷>ø?R;s7s7^F±;?á=ôá=xç>?t[s>`Y;>D&?`;²®J;òt±>ï<;
E";_?Fp9SÕ9ßfB?ðíè;ïÕ;þ:?åCR;í7í7^F±;N>´ÄN>vA?b7>l
>Í$&?1S©;T!¦;&v?$~¤;)fL;íN?àâ;ëï£;iØ1?{Ä>¢§>8?ábR;f®7f®7^F±;Ò%=½:å<^]8?ùâ=¬®=ÓS&?ª;õÀu;­)?%Ñl;öÀ];Û±?Xw¹_$N9Í'<];¢ÑK;Ô
?8wR;àÃ7àÃ7^F±;x=VÔ<Å×>?¢á=ý÷p=[!?Ã£?;ZA;íý>¶;5'l;ëE?¶¤ì8ì¾8?7?l;{	;ÏH?¢R;YÙ7YÙ7^F±;~e>¡ÊÆ=Ð<?T¤>Õe>ëc"?;.; â<;7ì>¸+Ï;üw;óÝU?ÀD[8Ìá8.Ú?FÌô;¶Éò;H?¡¯R;Óî7Óî7^F±;=w{F=æ%9?e&>DÐ>#?¨À;8E;å?	.<ÒÏ;y©V?c¹½9~¹9Ý%?s1<2²0<¸?ûÉR;L7L7^F±;y,>=±Ù?p±>Ä«J>ÂO`?NÁj=ñÌ-=?ä,?T­:Í::×>×Þ¸Y¤®8(;¾#ÒÖ;´³;Ö?ÌR;Æ7Æ7^F±;)=>ä¼=Æ?×Z¦>ÕÝ)>)µz?³Å=õØ=«3?üRL;;¥3-?48þdM9@>bª<Òr;æ?lS;?/7?/7^F±;3#±>zgf>ÛÐD?MÉ><R>ÍÇ'?MÛ;0¾Ï;ù?Ý<¥Þ;fj2?*<æå;Ñô<?¥?°î>Ù?ÑCS;¹D7¹D7^F±;pTQ>6r
>A?Aº=¥èR=#?2;,";~?Üzu<¸ç+<È6? ?¾8b§O9¾û?èbA>X%>û?SS;3Z73Z7^F±;Ù§>Û´R>SK?àýê>Ut°>v*?«¹<
K<Gxø>$Ê;+;{t-?µ<j7<ô(=?;ä¡?5?ãË?¾ÈS;¬o7¬o7^F±;Ï
x>qè$>,@?¬~=&@\=+É&?Ek
;Íû;M,ã>Ð°­<.<-?ÄB0¹`ù@¸??µu>I2>Q½
?ÊàS;&7&7^F±;	u>É(>u7:?ÒÝ=Ð²=GÒ?Í¢?;Ãl';?Ø* ;sÀ:òêT?í<N;j°+;-?Ê3³>|Î>g8?äîS;77^F±;¤YV=H=¹Õ@?>ÙÂ=®)?NÊv;xg;?½?a:;ì±{>pø%9³D9Õz>Ý;ÁÞ»;aú?T;°7°7^F±;
=­ù¸<×??ÈÚÆ=À=xn(?.¿;úM;ÔíÖ>J±9±±:om=ãÚ®9Ä¤9Ûð>4;.;¨ú?JzT;Å7Å7^F±;õlR=8µ=×k??a">¸þ=_2#?l;P;Ö8	?È¬¯:ÃÇ®:¹§?`øË9Hlª9°¼?61;D;Ä?u¬T;Û7Û7^F±;¶æ>ÓE>¬*@?Yò=\B¼=4$?Að{;ZÂ;Mö>ý<-<qS?°?;ÿbã:0?wLö>°Î>ä?·T;ð7ð7^F±;ìd>BR|=ìBè?­å>d#®=i?Iô=©=øê>
:(|;M2ñ=)9QÞS9tú>î[Æ=;0=Í?¢¹T;ÿ7ÿ7^F±;Å³²>³¸Y>àR?'À>ä©³=`U?dº.=%@î<Ã¾;?é;N;îL?ZB¬9yè»9åõ>E©±>ÉÌ¥>6(	?¿ÍT;y7y7^F±;éà>G;>5??®¡=ýy=h&?°;,;áK;CØ>Ô=`9ª<áE?ÀþÊ·¸)f9h?O>Æ>?³U;ò07ò07^F±;7[>ë>Iý>?âÕ>_jä=S"?¦]d;ÀW;zÙ>É¾,:üw§:r>ÃwÖ;ap¢;ò'?ç\>>ö.?6ÐU;lF7lF7^F±;=íM=B÷8?4§>ÏË=1#?F`<à<ì>Â:âÉ:÷
z>P<9KºO9·$Ó>Ï¬;.cª;«Ñ?¹îU;å[7å[7^F±;xÃ>é@>wË?5Ô>0µ'>§ö¡?Àm<}ë;I!?ÊKÿ;ç,;_½?(B<z^<+:?ÊZ4?Ì?©"?­þU;_q7_q7^F±;5³è=Ì=;?{´r>Py=>æõ#?
*=Lt¢=
¢ì>Frï;ê°;Ï-?à9ê99?T;;ª£^;	2?a0V;Ø7Ø7^F±;Ý=#ÞR=6? Ô=^?£=dC&? ;®£®;áæ>ï<Zï;=!?xÖP9ºv9Êö	?-<\L<£ü?ãHV;R7R7^F±;*M=§à;=¶r<?º²9>uñ>Þ"?þvg=üGe=8?¥:¹ï:ù°>Êµ8úäd>,;M»;»?V;Ì±7Ì±7^F±;c¯>Yh>M=A??*>>)?Ø³®;Ñ-«;¢?6f^;øV;ËP?TÚ#<ê¦ì;¼1?=ïÃ>Ã§>ì*?.V;EÇ7EÇ7^F±;¦¦=Sb=6;?eN>×7Ø=b!?Jÿê<ßð<ú>}Iº*p;ÑÝ@¾haÃ¸Ô8Ì´É¾Ú³Ô;	rÍ;}? V;¿Ü7¿Ü7^F±;!¦>y¤T>óG?¼© >¹ñ=­&*?dyS;Ø>;8?~h9PÜ:´r¬=û9ü;ðÙ¸;ÄÙ,?Í">>
>\k?ôÅV;8ò78ò7^F±;dÁ®>¸f>çA?YÂ>áÉ=¬F#?Jþ;
<;P?_<!<Y°D?îî¶;v;-?Rd?`õ>¤?ÖV;²7²7^F±;÷£>ÙLS>A,F?
>)bN>]×(?y©¶;$Ü;Ô{Ô>8°:ÒY;®1>oÖ)<¿«ò;­Ñ1?¥\?_EÍ> ?ã"W;+7+7^F±;ë>BR>%PB?%>v¾=9-?¨«ð:;,;ªÜ²>è¯ª;Z;Ô+?á:bHm:ú%?\ôC>nA!>?kJW;¥27¥27^F±;ì½>Â¹y>¨±B?biB>2ô>$'?Ø;¿±;¤?[:-Úª:oÙ>ùþ19ks%9v?x9&?+Q?`~? iW;H7H7^F±;QÀ=këË<2FB?e÷°=ã= í!?Ý.Ý;<<=»×>G$Ò9LÁ:£6>¤O¶Ý88Ò=Ú& ;`-;3øì>W;]7]7^F±;tÓ­>Mc>ìÅC?<
#>ìü=ä%?d[;£q;Yé>>âÓ;óÃ;=a0?°,@;ô;øö"?'?¬à>Ój?ÌW;s7s7^F±;(Eu>­å ><C?q6»=æ=·î&?rÎ;Ý
;eó><³=<ÌFî;uÏK?öq9ä9?f9>÷&>:ù?¨ÑW;77^F±;Y>²¾.>ö>?£ô=Pi½=UR%?Í¦3;®ñ^;ÝIÎ>¬¢:þLà:ª¹>ë-;x¦;)?c¥>B>A?ýW;77^F±;0?'>yáá=9=?ôì>µX>£#?g/;=%;:ß?æã'<$9Î;jP?dq9îs9ft)?J<=)<Þº
?W"X;~³7~³7^F±;rÿ=Äßª=Hi???åH>ÿ>Åµ#?Å;È;3K?-p`92:	´=!1Z9¾°9äð®><;øÿ§;Núé>æ-X;øÈ7øÈ7^F±;¸Kó>õw>i/{?£¢>ZÝ>ûP?Vc;f*2;æe?µr9Ã:8?Ò=Ë3Ú:ß:.?\b>´F}>_õ?ÜCX;qÞ7qÞ7^F±;M;V=ÏÙ<ñ#|?ÔáÚ=-=6?ß¼z;e};/ý>vN¹<­:{½%ä9eÇ8M~k?OÄ<Èø|;C?GX;ëó7ëó7^F±;m>ê>xX>JN?_uo?w'?y7?&m¨<Å<À?ØÏ<<´Ë;ulm?Õ)|<`q.<@9:?f~?u×Y?[?4UX;d	7d	7^F±;Ûc>]B´=n<?#>+P>Ôg#?JÔ =­=íí>¬ô:?Ëÿ:Æô>@Õ6Ðõ;9Á>¾©;ËP;z¥?\X;Þ7Þ7^F±;è;=ó=°¨8?º=ÄK=I¹!?;Ñ];æë;þ`Ì>Gg.¹ :üÆ¾Å&³9ãóH9´æG?¦E_;!¹E;"?ÊoX;X47X47^F±;j[>"ê±=PSA?´P=>Ð}>ñK$?)=MÍ=g>÷>N¦:QV:t?Ï»9| \9Pâ¯>0a«;¸¤;'¯?%¸X;ÑI7ÑI7^F±;JS>	> KK?$>}óÎ=	x6?hÊ4;¸#;{X
?`B5<Ú<)£.?¶g:hYJ9BZl?1G>FµC>-¥/?OY;K_7K_7^F±;Æå{=Ò(=²Ç??sØ4>VÀ>½E)?ae;,»T;Ô
?¯5»9¬Á:l0>é9mÖ9â?þc+;	;o?TY;Ät7Ät7^F±;=7U?ÌÚ>@=z?û~?x¦(?A?Õù<áb¿<Ø&?ÿ$<â;r?VÆ<Þt;³Ð?öÏ?Ò°?7ñ8?Ï'Y;>7>7^F±;úÁ×>38>ß<?épü=ÙwÆ=,Ï"?Ø~;âG;u¶÷>¬Â<ÙÌ<KQA?&å:²m:kÇO?q8õ>éÒ>?ËIY;·7·7^F±;±Ã>Æ4>EB@?P¡¥>Àz>?)?£bº<¶¶<?4º!;qp;Ø?@ÞÓ6çÓ{9b&>s<Z÷;ý#?äWY;1µ71µ7^F±;|>:D>·C?B)>:ð=à4?ú·;pÃT;¢ì,?éÃÌ<)<î@?¾;
J;ÏE?aöa>·9>*J?emY;ªÊ7ªÊ7^F±;°¾>Uèz>EîA?ª(>Ô£>â#?O;av;æ×>z¬<6l<&¡:?+;þêú:·1?o¬?ëZå>go?ÑY;$à7$à7^F±;TÈ&>)Õá=Ò=?¦å>2o>)Ù&?¡m	>Cä>ó}û>uc;s;¤U?Ó¶?Ø7?Í>òd<wF<ïf?ÕâY;õ7õ7^F±;³Y>Î=«ý@?J >Át>§'?10;-Ì;]/?JZZ;^7;o¨?Vå¨8=m_9Ø¨>!";;Û
?WZ;77^F±; °§>Y7\>¯ïB?éi>{ñ>jf?ì0Å;]À¿;¡?y¡k;ûßG;çå?ç¹;Rû;/?1?Cö>?°hZ; 7 7^F±;a=4=]:?cv>1A>B>#?j6;^¾#;Ï©? :$Ã:B.û>ç)¸´¢y9üõP<Çá;"U×;Â5?}Z;
67
67^F±;b=M=íB?³>%Zí=¼s#?º0:5­à:^I>É=¾:×Ù:ß>/hJ8¤&18WXú>×WU;q£p;Uöâ>\³Z;K7K7^F±;x>&¸D>ÏB?X{Ù=i¨=, %?È;­¯;ëAû>æx¹;ôT;DÖ?ä':Â:3"?ÛÇ£>§Ê>rÉ?TÏZ;ý`7ý`7^F±;SÐ>q>fÆB?³@>`Ô>R(?é;;wu?'$;Tà2;@îê>¦]þ;÷Ò¯;ÿÓ7?Bk¾>bø>M?ÿ[;wv7wv7^F±;Z'>JN>¬C?í=Ã³=()?	C);e¯-;ûzù><|­<'|<à!0?T^¤:áy:_Ç+?U.ý>ÑRÙ>?A[;ñ7ñ7^F±;f>>Í>?Ù-¢>Í&{>XO%??ö=Ãó=¥?[
Ì:d:¹2+?`Û¤¸Tu9Ôcî¼¥)Ç;k«;'·?N[;j¡7j¡7^F±;ï>°²=Ñs>?ì~J>\ÿ>A%?={~=}?ªç9º Bu:ªÂ¾8|<9"74É³?M;C;äp?	W[;ä¶7ä¶7^F±;Õ5>¦Ùó=(>?óXÈ>¨>ë%?T
<t	<×ÿ?T×;|;Ùì?Y¢¹pK¤7Ë¾2ç¸;^;?k[;]Ì7]Ì7^F±;£Y=®
º< <:?~=[¡b=Ìb-?ÀÖ{;LËv;Ð?Í^¼:b.;7!>°×*9+l9!©ê>ëô#;î';wñù>ó|[;×á7×á7^F±;óî=ó==ß½C?$"G>Ò®>ßÚ%?-½<ÿóÂ<£jø>	:¼Þ:¶z>Fêp¹}Z*9ùµè¾_Ø;/NÆ;©?£[;P÷7P÷7^F±;c=Vo;=øG:?Éå=[ ´=è¼"?ëÍN;Rºm;!³Þ>ÝÎ;B;l
?§x÷8Ræ9Ê<>¿;¸;Ø>BÕ[;Ê7Ê7^F±;ßK>k
>\=?¾=öE=ÀÂ?m:Þó:¯>£5Gº0o:=^Õ¾®¸Í9Ó¤¾ÜªO>t@>	
?ñú[;C"7C"7^F±;>;m>XÔ>_?Cê>/ô>°E?0Ú=G=£5?z¾/;oÔú:Ö]3?¨º9ÄQT9!?!K<qÇ<Á$?Ã\;½77½77^F±;ýý=JÒL=\8??÷µ>¡`ð=ªÔ%?j¯:ÉÐç:åHÁ>»Þ:Qe;J¶>ï,9[\9%u?-Ëú;9nÊ;«?Ê\;7M77M7^F±;>	¯=ñ3<?WÄV>
c*>õV!? .;ªuÞ:?ÙË#;Uv;+?<9ÑäT9ì_%?¨^¶<eí<ª?é\;°b7°b7^F±;¤>Vn]>T5>?M|û=¤SÇ=~!?#ýR;µm;59ã>k!c<w)
<íóM?Ú»º:À:e(?õ.æ>ÀhÈ>A?Ãï\;*x7*x7^F±;©>j¹=A5;?Ó¡r>`>>"#?ä;I;@ù>9¹;L&x;í>?ã©9PÐ!96f??<bä;g\?G];£7£7^F±;Ñ>6CN>Ù	>?¶"â=ke´=St ?)Z;/ûO;D?w+;¸]2;«ô·>p¬;"Ô¨:ëx<?n6>Q|>è;?l4];£7£7^F±;!ã¬>Q_>¬0F?7>xð>/@&?F|;U;A?Î:SC;;rÑ>Ãñ;ÌÃ¡;=j<?án	?ôcæ>¶µ?¥Y];¸7¸7^F±;I²Ù>CÛ=ÌÚý?í$>MÕ>ý&}?¤={;BB;ü%?K=Ì=X%&?!:Àï>9!ý>?ì©>´>9ñ>~[];Î7Î7^F±;Õýç>)V>¡p?ä>{´>#!q?sÀ;8´B;À	}?ÂÛl=Ðà=êAA?àÙû8P©ä8½È=?¼ÒÍ>î´>%X?ãb];ã7ã7^F±;è¶«>ÿ.c>¾~A?#=>UÎ=Ë'?~7i;ÄU;×?úþj;ón5;½É%?È:::$?|ü>9ã>x??!];ù7ù7^F±;E>¨´=wÚ<?ñ"Y>>õ*>+"?gõ£=o=É'?ÊÃO9ÖÌÜ:öâp=0ú6Úte8þ/'=ÞèF;?	S;2Jñ>çÁ];}7}7^F±;/3=iÕO=df@?l
y>TD>£"?#E<âÚD<&?.N:2f;ªI>M é9»=Ï9Âu?Pp;;'£Ú>Lñ];ö#7ö#7^F±;ì¦=Zh=57?åz>f;ø=x$?I)=k73=pñ>ð,o:;O³:@¼ª>p;¹es8i!¿
¯: UÚ:î?Í>¡U^;p97p97^F±;7¡=¡ ^=1Í9?½QÜ=Ài²=¦?­;Eó¿;mqç>¼ò:Ú~:aÈ>T¸¸Û8C¾´S6;.Y;ÁêÖ>ëv^;éN7éN7^F±;ª>/>C@?zUh>Qµ1>X'?¾ð;;_;ûh?ä¸<qP<öz@?ñâ9þý9xNB?$ËR<Ä¸7<oÜ?Úz^;cd7cd7^F±;Û­­=
[g=ÿ-@?¡üÙ=	Ç¨=ôQ%?"B|;«Gc;@?[Á:<á:.B?YDë8$;9mµ>=«;÷ý:Gê?j´^;Üy7Üy7^F±;eÄ¹=½ñ{=ñÁ<?
>ðÓ=LÄ#?Üh<Ío<íÌ÷>ÐÔ«;g!;7}?ä¸Ú®Ò8ß³8>âm©;iº;{ã?Ðé^;V7V7^F±;aç=4½?= <?µÛ>¶»ì=#ù ?3®;#j;îB?W×f<;<)X>??q¶TB`9Îñ>¬n<BBp<'Oþ>¦
_;Ï¤7Ï¤7^F±;¹>àn7>Öò??9>T*ñ=ûú"?^Ò^;aCb;3ü>Ó±;ùu¦;K½?8ær:6N:fä?«>îx>.?J_;Iº7Iº7^F±;aÍA=¬=Mú:?ê8í=½=C' ?ÚÓ;!
;?9ô>gõa;þ; ;¤4? vÏ9¶f^9èg\?drU;&S;P,?â;_;ÃÏ7ÃÏ7^F±;QÎ?+®0>ô¡º? w>©>Ñ¿?Y­;Òñ;;¬¦k?M4=êæõ<d;?çýó:`¶¨9ã$?:²?²/>~ k?¼=_;<å7<å7^F±;Èl<?(A>«ºù?)ì>ùM1>åaª?ª<¼];²Ç?Þ(=è<¦9?Fùì;´Vh;#¥r?è?þ?AE~??_;¶ú7¶ú7^F±;6þ?´J>­?aº>N<1>Ñ?23	<í;A?ô<½N;Ñ¼?Ú¤ø;^±;Ç±Z?4l?¥?#H?JF_;/7/7^F±;,7Þ>C:>#µ?UdØ>ä}>¥tZ?]B<xÀ;~*?Æn¬:P:>S?Àw<ZË,<V7?)ÃK??;?^H_;©%7©%7^F±;ë¿Ü>">4b®?5nÃ>Yf>Y?P|"<Ôµ;O®e?2;Å¥S;¿	'?Ú:<z<x+?eQ?}+?¤.O?9M_;";7";7^F±;a)>9>AëF?°'>ªù=Ñ`,?v;Á;¿Ú>jK<2Ãô;oÁT?×Æ:©:sã!?O¢æ>M[¾>Y?T_;P7P7^F±;p{=ÆG=f>=?íÚ>ÛDS>2"?àÊ;¬;õï>(ßÜ:AÄï:hÓë>zÂH9Î¿9`à?÷L¤;~Ë«;Õô>z_;f7f7^F±;kÈÓ>ï>
C?¶H>H>jô'?±F;AJ ;Èü>mÐ:DT	;vcÂ>k<)åÁ;D(?±Ó:?Ò¨(?ªÉ
?¢_;{7{7^F±;K>
ò4>j??æÐ=Ç=46*?	°;c1;=ß>{úÝ;mÃ³;"?	M;××:hA?È½>«>h¢
?µ¯_;	7	7^F±;À>@æ(>¡A?gÓë>tø´>Ì&?Î%<[<³7?ÿQ;HP;ä-?-6<ïð<h^3?_Î?Ã^?7?ûÇ_;¦7¦7^F±;jª>­R>{B?$_>ð¹í=$?rb; Çw;Köé>
:cu«:Of>7%;¸l;Í?uÒ>§â>o?)Ø_;ü»7ü»7^F±;	q>ÔB4>éÄA?.>¯h>J&?ñc;àã;ßÑã>ø';½Y;nûÄ>#\@¸Í86ú=«ÔÜ>Htµ>ÔÆ?Iï_;uÑ7uÑ7^F±;Ïs=±f'=ËF:?À>#ÞÉ=%?ã$<S{<Òí>#Î¹|®: 8¾RÛN¹»í
9¿:8,;T¼:Ãj?`;ïæ7ïæ7^F±;ã>üþ/>LA?'Õ=©¢=Ø±'?.I;?;ù7?w=¾³<??'²Ç:àï:æ¨/?å>ëør>Ó?O`;hü7hü7^F±;©É¥>ËãU>|mF?^>MÒK>Ü@&?õø;z$<í>Wr:*ä;Ù8L>á¦<<$D<5Ñ/?ÄNù>]É>z?û¡`;â7â7^F±;^?ëç> vY??C>Zm?Ý<g«¬<Üê#?x§;av;Þ-?<@|Î;;7E?&5.?5?#. ?¿`;\'7\'7^F±;|\=éq=û+5?\3=Ê|s=Ì!?½èv;§;s Ù>Ðº:$:pú>Ï99zg%?ú;è;p?ZÅ`;Õ<7Õ<7^F±;ª>ÓJa>ºÙA?<>4BÜ=Ïè&?2ü;S;?n:XÎ:¦ &>ìÂ­:k:Dí#?¨×>âr>7;?­#a;OR7OR7^F±;©º=ÖÚ<;Ê6?xÐ=Ð¥=ãM!?Åô:nY;­É>¹Ý
=oåÊ<ÿ2?ðÞO9¸ö~9¨I$?zEÃ<b[¢<ó?=a;Èg7Èg7^F±;">áÁ=Y>?^¨>¹ãé=.Î#?`¹:«4;¨	µ>¹Í6.&ß:Ð<:61Õ8º¢)9
Êb>ç];±;£'å>$Ra;B}7B}7^F±;oé>¨&.>RÙD?è=î9«=9Ø-?nËõ:"×;aÓ>¿ø;R¢·;6-?Ðç¸9Þ9No1?>[R`>	f?,aa;»7»7^F±;O«=7<ç?GÆ=n¹=b<?K8;v;M[å>´ï8:S:Òß>:äÕ8:9îU_>?Ù;×;Ìú?hda;5¨75¨7^F±;gQÏ=øÑ=§(??Ôs>tÄ;>¼%?ÿ==ý>øZ0;:0;ë-"?ºX8´9¬@¯>êË;á«;%Ü?_}a;®½7®½7^F±;|Nr>«·$>)K<?
Åª>£q>¥K&?Ü=Ff=AÏù>þX1<U°ä;F?W¸àf÷8Û?çÄö;Èä;±+
?Ëa;(Ó7(Ó7^F±;us>|¯º=+;?T>ÌX>.!?<;K;ÀM;·Äý>ªîr:.¦ÿ:Ds>Ç¹Û8Î!9K>(X=uÈ:=M?¸a;¢è7¢è7^F±;v²<Û÷g<JE?~¨f=ó5=.#?Í`Ý9YYQ:ÖZ>Tó¼<aÔ<G¸4?èÚ¸ðêÙ¸Þ«>?$<e<I®?ÏÄa;þ7þ7^F±;²­Ë>
>¦D?g©7>]k>ä.?ÜÝo;u+K;?.Ç<4²;Q?Áÿ:ö4­:Ôn??hz¹>5s> É?Hb;77^F±;|ÿ¦=Ï k=rÒ5?
Jó=HVÅ=iÎ?|ö=Ô@=â
ï>·}8bó:C<G
>¹ªÐ8Ê¿m:ÜØ×:L¢>§ob;)7)7^F±;5´õ=¤=F¢??ß>/sr>{£%?s=¾£=éó>9â:¦7ª:u*?¶¡8³£L9Ãh>¬(ä;OÛ¼;7£?eb;>7>7^F±;tvU>ÞÎæ=îÂl?jfî>4ö>#J?%Ï;bÍÏ;J1ÿ>8%<ÀØ;oø.?@8"Q9zúÎ>%YO<§<bÖ0?ïb;T7T7^F±;¿6>=K¢?8Â>¤+>ÅÖ?¬öó;N;\,?}Ó;ë¶
;>Ã?.î:Gù9rß?<Ù<ëo?ñ»b;{i7{i7^F±;¿±<r<ÞK;?U=Ü,=3à?ÀkÛ:SQ;TÎ>5¦9ªfÏ:D'Í=ëß9@19ïÚ>Ì;\B;#pÛ>©Lc;ô~7ô~7^F±;ÙW¾>°{>©B?Õ[!>¿\û=ùU$?r^ã:;4Ö>æmb;/R;«ä	?ùh,:×-:ê? ¤>D±>£±?ÕVc;n7n7^F±;Ç.¥>JèW>)ÛC?7?>G>	 (?fH;gtF;J\?Ü]
;d;¿
á>0¤·h=8÷qt>{¨>rí>ZÛ?yc;è©7è©7^F±;ÙæÁ>ÏÑC>'~}?§%£>P×>^0?	¼<ù¹<i¶?çxê<±¡<Üh:?\oR;;ã;ð)8?=Ïù>LÚ>òy?¹c;a¿7a¿7^F±;0~©>`ÙZ>ëCF?aÄ>W>Í&?ú°ò;ú&á;ø	?obÝ;Wú¯;ó!?ÇÀ2<!<£")?Y_C?MF*?áÝ?Wc;ÛÔ7ÛÔ7^F±;3C>ê>n@?MÝÀ=ç=P;!?ï;6;êÿ;?2Qä;b½;ß?âm:ýt±9üF0?ù>µ>K?÷¡c;Tê7Tê7^F±;Wr=L¾"=PÅ>?(°!>ÏÎü=Ïº#?ÖS<Ñ#k<uSæ>:®Ý¹0º4:Q¾Ú¢9â`9dÓ?ÎC;ð®	;"	6?¿c;Îÿ7Îÿ7^F±;nâ=f\=Áü<?n}>æxn>ß"? u¡;;³ñ?AQ±:rÛæ:¡Ä>hóá¶^Ö94Ó=ÁÈ;Þ_Ú;"ê>¾Òc;G7G7^F±;Ø.¤=l)[=¬Ç?? ÆB>\>A"?Ñ=.<ú<>Ï?å:<ÓÈ:TçÂ>ØÁË¸ÎÃ.9PØâ½L;5A;ë?äøc;Á*7Á*7^F±;à=+²=kµ>? ">oªý=#?¯u;	;jÝ>Ù«8ëÑ:Nò=}Ã×¸òÕ¿7Ïú>¿÷Êb;í¸v;0Rë>F{d;:@7:@7^F±;¤|Ú=û®=Ö:?e->Øz>"?wW;©Ù;`é>øÿÜ;u{;VìS?Ô
C¸vÜ£8Zí>#F;§ïw;QÌ>¬d;´U7´U7^F±;.§>Pî]>Ø@?£A>îô>C'?APY;9,>;D?b5;Ae;ÅF&?;bô];¡*?ö¿é>LÇ>G ?VÇd;.k7.k7^F±;W!=6õD=¼8?sO)>¦ý>áô"?Pám=e|=-ñ>Î ±ºTj:®A¿T·79¶p8-&?¾K;¬;ß¬Ê>&e;§7§7^F±;?X>Îw?µ>ÄÙ>&?×ý<w4;«?²»;e¦;ÕI?n-Î:ã]:7?É>íl>8A*?Ne;!7!7^F±;<s>°u>ÈJ?S>ÚBÖ=L
*?ðÑE;r-K;í?ù>kPñ8{äÊ:B==±#<µ¸ë;/?XÂ>EN©>	º?YQe;«7«7^F±;XK>eûù=ÏsP?Â>iá=Ò),?GÑ;n;1>?XA;3>D;r8ü>ÿ]^;íä;.cW?þõð>0qË>?)¿e;Á7Á7^F±;z(¾>ªw>áD?·Å]>_^(>u(?X;<Ä;|Þð>J;µ*;¢? G<eÒÑ;è=-?zÕæ>ÿ&½>À4?2Ñe;Ö7Ö7^F±;a
>È¬H>õA?x¡:>¼8>$? Ù;;ð>à<@Õ ;S?}ä:ºïÇ:Ã·??
¹
?
!?¾Öe;ì7ì7^F±;¸Î>*¬>?pG?À¯7>©	>Iú*?$;[!~;±x?Æa;è¾N;W?êµ»;Év;(8?ªD?ü>9?Õ4f;77^F±;¤=`tZ=^É@?£7B>Ä>Pb)?Å=³B{=Ñ?s
a;;ó
;ËìJ?dÈq¹#á8Ïv¾Ú0ù:Õ ;QÆ>lf;ú7ú7^F±;=0£C=8?`Q>>Ö¡>¹!?L|:1ä½::×>«Aj:
*:!àâ>Ö9V09¨Ü4?Ö-;P8;ñ>üf;t,7t,7^F±;U¼«>7uc>IA?Nv)><>Ù$?!L;6mu;'åÔ>Øø½:Îé:AÐ>´:tð:5*?§>Ø>h?f;íA7íA7^F±;ó=ÒÙ<%&5?ù2=õqV=:4 ?+W;v$;^ÌË>)¸':1½G9&óA93ñ?SÍ;êæ:ñ.?Käf;gW7gW7^F±;©4>"¹={ìA?ÖZ>Ù='>&é&?î·ß:°0ó:­ë>ç@:ìð:ÁSM>$48i©9
>ä;Õ<4ß>(ìf;àl7àl7^F±;ßR>ËF>TÞB?Âw>(A>B¾#?y¸;Æ<¶;U?:»ÆÓ:ñ{¾>û@;}l;ª§$?	.?âñ>3?-øf;Z7Z7^F±;Û=âV=õc:?lðJ>h>-ô"?½r:üO
;ÌM[>Ìb;;Th;Ëù>ð-8à 8Q5?Í´;R;S?Og;Ó7Ó7^F±;m¬=0m=1D:?¦A>òË>u+?Ù(=b7£=îô>Üº`È:':¾ÅÊ8P|9Ó5û=|«i;`åX;%æ	?1g;M­7M­7^F±;¾+=ë<~;?Ý=Ý´k=wç!?Ù³(;L»O;òæÏ>
sº©:äq·¾ï´S[A98¢½?Å:P;Ðæ£>©°g;ÇÂ7ÇÂ7^F±;¦=ÑZ6=]ã<?\>(>'?p%µ:ª=ì:LÄ>E*w:pEE;°_ >P¹1eØ¸­9À1È;I¶;±´? Üg;@Ø7@Ø7^F±;öÀõ=xz¥=>?7>½>gÀ ?Î1=$W4=Igü>]Øp<}ò;ÞC~?¡9V93!e?n½;ói;ç?âg;ºí7ºí7^F±;äé>/XK>~ID?y4>ß
>jõ%?LJW;	I;(	?»<VÜ¼;±P2?CX:::n¬?>Þ#?²­?X4?Zh;3737^F±;$>0Ê=^@?¾>Êvk>ÇE%?¥ô=e?.=Væ>+º­Õ¥:"a¾*±¹N¸|@âÆ<¢¬<¹?Þ%h;­7­7^F±;¦E>Ô=Þ*¤?¬ø>5ÜO>²º?v=)Ù=ÉU?²Ý:X6;,u>éÃ:BUj9Àa?M6<rÃ;Ñ1?Hh;&.7&.7^F±;Þ
ï=º¢=<?}8P>Ë">à·#?Qµ)=ú)=Éÿ>.;~¥k;Â*?À-»6z98l>Q¥;Í;_?vh; C7 C7^F±;ºO>!DÉ=Òu@?w¢>x>t±'?Ý°<vL®<â?æ«:¤:¹?ÌI©¹ ù8Là¿s£;Íç¹;Ë$á>®¾h;Y7Y7^F±;0Â§>£Z>ô|D?Jõ=
9¾=§ë$? 7\;ôR;ª?Û¦<èPÓ;Û?ÙÝ9q&Ó93½?Y¾>s§>?.ÿh;n7n7^F±;$q¯=3Î\=ëgK?óÔc>ó?&>ái/?49¼=HÅ=½àó>
ì95:÷uK>Ï¡9~5ý8Æ{?ù°Ú;«Â;bË?ji;
7
7^F±;ñ©¦=ÖQ=öSK?ÁH>ã>íÁ-?oX¥==!X?u;ÎA";áWA?Ð'f¹cN8`oq¾"æ;ÁÐZ;À)?Àfi;77^F±;XK=Ý5J=Íy:?D¯1>ÊÅ	>¹%?+=KÈ=ÄÝù>ÆºV:ñ¿y½	9rg9aè?>g`;J`R;Y?àÖi;¯7¯7^F±;f=>¿%,>ç­A?xrÎ=I =Ü$?é2;¥U;aÖ>ì½s;øb;l¾	?Z¨;|Y;%U)?¤Y¥>Þô>§j?xMj;yÄ7yÄ7^F±;g>M½=%>?ÔóM>wV>Â'?ßìé<+®õ<MÀó>ÿ´¸eîF:ëh½Õ¸ørs8ì¿K¾¡à¢;XU°;úvì>ñSj;óÙ7óÙ7^F±;¢è©>V>Ã&K?Ì|>Á7>z0?«ß;z¼À;©?m<>¬	<v\?Âïo;}P5;úê.?Ô£?£?O
?jZj;lï7lï7^F±;Ñ"g=óY=$1B?{>°Òã=Y#?ù?S;¯Þ\;Ùô>D:w¼ê:Ê¢>V´Ú¸+6 ?Æ¾»þ¾;jð;§;1?CÝj;æ7æ7^F±;­®>Sf>ZB?ÒVB>I+>£â'?|Æ[;1éb;ó÷>ø<Õ7¦;J×F?Ýå9ù¦9þÂ?Çê>÷2Ì>ï*?Ù"k;_7_7^F±;à}>/>"A??x¼=<Ä=$B#?¤:(·ì:Q4>L;Î¹ö:ß?j:ä-:U+?lËy>1ßi>ô¶?ú?k;Ù/7Ù/7^F±;nK
>.Ó¹=6>?ÝÁá=Ò±="?Ú:}:§>³<ÑBØ;;M2?yÊ9D9¨ä1?ÇbÝ=
Ò¹=®?	ak;SE7SE7^F±;ñ¶z=8¼)=]=?ò=¬®L=æF!?6;×P;Ìß>¢4c;E;ÄjU?¸Ü¹ð58<¿WR;@±Z;±9ö>Fgk;ÌZ7ÌZ7^F±;vD'=<æ<ü9?ÿZ> ÆÚ=ï<$?U³;ï;¢ñ>iq:µ;:A? W«6ÐÒÒ8]?>cù;¡B<ýáø>sqk;Fp7Fp7^F±;4Y>»°8>sìC?TÖ>®è=2½-?Uö";ç6#;¹ÿ>`zº;D;B!?6ù=¬9pi>ìÝB>£S>Þ?+~k;¿7¿7^F±;XF->ÞÀç=9g??y!>ë¡ü=à%#?ý<ÛJ<Uô>zé6;3uß:­Q?ÅE¸öKÍ8 ö=çX#;9m	;$?× k;9797^F±;4N=A =ìµ9?>;>9Oÿ=©?cr;F°^;x"?-Þ:¤ÇÄ:]?Ïû¾8DZ9È£>{bÖ: VÍ:ñ£?Þ¯k;²°7²°7^F±;@Û="¨=/é=?¥S>$Ü(>jd ?ÏÐ³=¾º=ö>âÅ¢:ÄTX;ð@>3Î9±U9Ç+)?ÿ`;`¼q;¼Ùí>=Ók;,Æ7,Æ7^F±;O[=¼ª=RÀ;?íù=¸yÆ=§ ?kÑG;°|;âÊ>£º;r;#?V]+¹4ê9hd=¨Ë;;;
­ö>!ík;¥Û7¥Û7^F±;cü=?¬=:;?2Û(>|ù>"?~Hñ:!¼Ô:[-?8ÖÐ9Àx5;DM=3µ906<9§½?L<è1<*?ìøk;ñ7ñ7^F±;l1ü=×)©=YÓ>?bð>É­I>í4&?´:ãì:!§>Gö:{×;>ë>ù7Ï8>á;¶°;
#?Ql;77^F±;×ù÷>Ñp>©1?¼>2q£=ýg?·rJ;¢;	{#?"g=?ó6=·¦]?xé&:dß9-h?îf
?!	>f?ål;77^F±;ö$½>ìGj>Ö­N?"Ó>fl>v??~XN=ÓÆD=x9?<íÂ;nÇ+?jü3<Å<Yª-?9¼¤>Èn>¸m?c$l;1717^F±;¸ýd<ð<1B?âÚ<w´<Ó?pá:_ù:ü´ç>Ë»ÆJÈ:íJC¿¢ëQ¹]8CÐ¤¿F¶::ü3?(l;G7G7^F±;}©><*_>mB?ÏR>õÝ=Ø!?í;ã;Õù?ÌÃ;{;Þñ'?Y]ó;iñ²;6â-?\à>ø¹>ol?ÒCl;\7\7^F±;M­=×²<Å18?k=by=Âk?T-ì<Ùeò<nù>´Vºj`i:Më¾®´B¹ßD8«\©¿$>;0Ø;ijé>£l;øq7øq7^F±;fZ½>
r>ÿßG?ÏåD>¢¯>g/?ëg;òÀw;à@ï>áì<ãë;º?¥·:zR:'J?G9ò>¡WÉ>\ý?àl;r7r7^F±;Êâî=£M{=¾Ys?S>Xî>Ò9-?Ý=%¡=¤?fYÒ:¨X:6&=?}·V;9w­Ö=O=Ø=}_O?9Ïl;ë7ë7^F±;Û©=wb=Ïâ??$ù>XÏ=ñ!?·*=Ï=E5ñ>ël°¸²~c:F½ÁÝ8ò\Å8°> `;Éà;¦	?Uàl;e²7e²7^F±;©<±Bp<¸4?ÔÁ^=´Õ-=è$?£÷:¬×:6Æ'>å¬ü¹e:LQ¾^I¸Þ~k8ê¦¾ÜÝ:J;_F>Dm;ßÇ7ßÇ7^F±;%w =H½U=T1@?&ì>Ü¦f>Ê-$?,= R=É4÷>;¸:\;Ex¡>L·9æUç8g?{^;éF;tÎ?ã>m;XÝ7XÝ7^F±;ê[>£©»=i¦8?MËe>äå0>NF&?,7¨=·=ê>!¸9¾:_ø=wÔ!9£\19=È½>9,B;CF;û>m;Òò7Òò7^F±;q»>5ùu>C?¾C>ef>Â+?l°;Ñõ¤;|2å>qF
:Y;@¦=»½³;;}ç)?z?Sêù>?_¡m;K7K7^F±;«Í=b¦=S¼=?²->¾ô=h$?§³<ËS¹<©]÷>`l¹C:Ø¾>¸Øµ¶°ê¿k´;u2;^}?³Úm;Å7Å7^F±;1ä=%n=`³t?p>Â¯'>}Xa?ä¾î;¦;è¹K?ôFÍ:G;ü:XÐ>àò!:6ê9Ç×i?ë¶<Ý¯;õÚZ?ön;>37>37^F±;¦­ô<ÒB§<Æ>;?1Aê=W ·=º¼#?±È*;]p<;ãè>Tà¾¹ :3¾»]¿8ìÚ¢8Íû>]Á:²×¾:Ý°?rwn;¸H7¸H7^F±;´>$Åm>1pB?äÅÖ=w§=Â($?Fó>;	SI;ýÎò>hZ;é@;¨?ê0¡:°|:!?ÓÈ>K
°>Ð?×~n;1^71^7^F±;K>óù?>gÒ>?6÷Å=<Ô=Ë¹$?½ÆY;^:T;©X??<Ý;ÿ¥+?Ç­P;×;]7?aÊÐ>ëÌ«>:?/¾n;«s7«s7^F±;[ó¡>ØeS>½D?va>Kñ)>åç)?³<Ê+é;ÊL
?S^Ø:Q³1;cÚ>Ýð;¹¸;º8%?\2)?9×?OÅ?×ÿn;%7%7^F±;¨ÑÓ==9?	i[>Ó*>Vg$?Ýe;2p;Vô>òõ;H$Á;þ"?¸g9`Ú8GD?¶kº;Æ
±;ÜÇ?À%o;77^F±;ëð>±6G>£®@?ª)>Ö!>P})?s;Z=;];?ê;ÓHE;É>ß<;AJ4;oZD?Ó?µ>|>>?Ä.o;´7´7^F±;U»£>çW>k#B?Óü=
À=O'?¬;Ý:;µkÎ>¼aÚ:þ=;¤+Í>v 8Üj8|?Ò>È~>¢¸?¡9o;É7É7^F±;R>¨Ã=¼~?
9?üÙ>×ÁY?Gu<Y<@á
?N(®7Ò×Ú:1ºË;"9àÃ92´Ú>uï`<Kúþ;TÖa?¹Ao;ß7ß7^F±;=l>Ñ«=²J?hþ>
À>õÏ(?]r4<l[<-È?»:×;¯w;õF?è½¹9'9´*?.ß¯<J><Û?KSo;ô7ô7^F±;¾¡Â>O|>ÇJE?6I>I>Íî&?+P;ïhk;pIâ>ª³ö;²È;W?û;Á;®%?ìI?ãÚç>ö?Sbo;þ	7þ	7^F±;v0>wÞQ>c>?~jú=0BÃ=q($?¹B;¡í];)Ýß>æ'<O%ù;W?ÿ2;Ôë:ü<?Õ±>×G>w?
xo;x7x7^F±;o=Ú¡;=m;?ÐË>\à=Àg%?âï;TÝ;=qÙ>Ù»:9Ó:14®>,9øU_9y\?±ò;P¯Ü;¡Ã?P²o;ñ47ñ47^F±;&Á>º{>mD?çI>	Í>T)?;w;>;Ç¸?s;_T;Ã·?rÉ;ÿ{;¾»7?ó#?²3?Ã?sÕo;kJ7kJ7^F±;¼x<¢)<;?/Á=!Ä]=, ?4ä9GD±:w%>öÛºZ/9ÂÈÀìF¹ÙyG9ã¸'¿´9;Ü:@ÙÑ=§ño;ä_7ä_7^F±;¬>º"Ë=,â=?B7Î=¸K£= ¤!?Àa;w¸%;eë>¥dU:wê:Õìh>zt;;RSý:±¿8?ê8>T>àg?Æ3p;^u7^u7^F±;Y\Ü=q8=ãÃ;?áç2>,
>¼%?Úµ®;<ÛÂ;Kå>0þ;OË£;¼£F?"%:p':L|?=V<×
<âì>Hp;×7×7^F±;oK²>Àhj>·B?ÆÀ%>ü[>ã$?*È;áW;A\¶>_H±;JQ;Pÿ?eÁ:¬Of:÷L?Sª>Ù->o?ìp;Q 7Q 7^F±;mã>Ò/>üä=?7%>ºÉ=U%?1ÒK;XCg;há>Mq;©{I;?T½;Þ;¨00?ý¦ã>H¿>?<aq;Êµ7Êµ7^F±;ï>ÄF>>?¸fÞ=M©=Óà'?ëð;·p;;ÿµ×>#À¸:Ià.;A:>ø;T_Ì:Ò"?tH¬>× >§y?¿q;DË7DË7^F±;¥Â=j­=!@?)W>O($>GÅ'?»ø}<^y<û>R:Õ7:ß´>ãT×8ì¯8Bq?¿nÐ;wû®;x?Ççq;¾à7¾à7^F±;F=ÒE=úa;?ÝÙÖ=¦=%&%?_<­¤<·°?+^ºf:³¾Åül¹¬$3·_Õ\À²d;ÑÒ§;_(Ö>âõq;7ö77ö7^F±;Èg>_7>OÆ=?2U>£íË=Ç#?·,;^+P;<Ô>Ù:³:L
h>¯³ ;úíh;'/?ê>=¿y>¥?ì
r;±7±7^F±;ÝÃ=B=w¿<?Og>À3>BØ$?þdW:¸:8Ô>Ê:ç:T>çÁ8¢Ó±8_â>¡iQ;ÿD;ü?zr;*!7*!7^F±;(éÃ=µj=¾G@?òôL>Y&>:â%?)=Ü=Ãð>8»¹:{7¾rH·ù>9¨èr½Ø=;:;J?
"r;¤67¤67^F±;@=*VD=È:?rq>]=>p#?»Ö;ÉJö:S'?ÌeÅ9ù@:¹Â,>	t¬80/j9Êä9>à/;=ì;*ë>ª)r;L7L7^F±;QY>>ëÿ=J®>?û"þ=þ^È=¤X"?f$Y:³¨:×S¥>X9!²:ÑãÔ=#.£¸ÿt5$¿}2f>¨qF>?{?$3r;a7a7^F±;r\Ñ=1Â=·;?¾Í>Øæ=¬)?=n=^K÷>8ºêþ¾:5_@¾£|]¹T+
9ì¿Yd\;;!3;
|?AGr;w7w7^F±;¯¶>;%n>k.D?>ÈÞ=o%?}2s;ÂþW;¿?ÝýÁ;|j;4Î ?ép;¦Z3;Ú6+?_¿?Éº?D?r;77^F±;Õp>¹^>³uD?«¡>q>»+?Éî=ÐÄ£=³ï>ÿë=Jg>=DÈ:?(x¨::äP?o>RáQ>Ôà?&ºr;¢7¢7^F±;Á=f'=bÌ??+B>X>ëf'?wF=)îV=¥ëë>+»97;³\=lIä¸ð¤!8ßÕ´¾©ç;ðÔ;rA?§Ïr;}·7}·7^F±;¼>¸ëx>yïA?¿>D>òk>Üª"?°:;)ï«;dÃ>¼5E;*«7;áo	?å;ÀQ¦;t/?75?ñ'?âT
?Võr;÷Ì7÷Ì7^F±;>'D¾=ïC?êN>M >ÚÌ$?<<?þ>5r;îö[;(?®À¸¾£¸E@?-È7?Î±?M?acs;pâ7pâ7^F±;0x=[m7=á8?¿y=~o=ù#?úIl=ÄÙs=Äø>iÉhºZÁr:Ó|õ¾uê9¿h9Ý>&Ê¥:Õî;¤>Bws;ê÷7ê÷7^F±;þË=)£9=Ég??¯m!>«ù=¾%?S;;n@;rbÒ>KTF:QÎ;'V(>_î9*Ò
9=­?î;¢T;.Y)?¹ûs;c
7c
7^F±;d,L==ÿU??ò>²Ø=Ø&?yË\;P½c;1ø>JÍ¼;Õ;`D6?¸ú·Eá9k®ª>}0;TÏ;Yð?q6t;Ý"7Ý"7^F±;Ï¼Ï>Ì>¥ÎC?Q{8>ïý>{{'?§;l¹;xûý>ÐJ<meT<|%5?>7&9?Ñ?ÖO?)8?Kt?AKt;V87V87^F±;Î±=«Þ5=éÇ:?þ&>vÉè=ÿì"?1=àõ=Ú/ð>ÊÆ:?G+;£>?Æ9¨¤÷8ì!|?p`; RV;(Ö?5^t;ÐM7ÐM7^F±;#?©Y>P?Åq><2ú=V©v?¹v­;û;Å±,?É¸¢=Ò=6?P&9p9T?2*Z?÷Ý>ú{?`t;Jc7Jc7^F±;AFü>Ee >aRÉ?Yk>ßú=}êp?8¦Ø;h~;0Z?®£=0á=?Ä:(½89Rn¢?La?ôÝ>þ?ft;Ãx7Ãx7^F±;sm> ç
>cÏZ?íÍÍ>)~>LKO?ÔÄ<7³<l?{ôÇ;Y;FÈ'?
&ç;Ñì;ïÃ;?´?`¯ö>Ax?;jt;=7=7^F±;!>|ð°=2¹=?2>¹é=s ?
t;¤îR;Ej?4&;4º÷:½m?9Ê9%é>"< Q;BÈ³?.zt;¶£7¶£7^F±;¯<=Ã«7=ã=?ôô>Â:ß=<&?àöû;gTü;¡ÿ>¨:):Á:ÎqÅ>þ_«9'Sª9Wø>p¿Ý;sÙ;g¼?t;0¹70¹7^F±;¼÷>|Íª=+LA?NM/>I>Ê'?°­=æÎ=Mê>b%=;#;ù?J8Î¥/9Ci°>¨ï;V*ö;;ù>[t;©Î7©Î7^F±;=ÐFÖ<:?Äµ={=ü?äÇ:ÎÛ:q®>vø0<Ù<C*?îòà9üK¤9×,?V8<¾C4<"ä?ïÆt;#ä7#ä7^F±;]^o=Y`=CuA?ª>Àôô=7 ?Ì6<f¬6<Uçÿ>ý´:I:Îs?¼òq¹8!9Áoà¾<9³;C0:?EØt;ù7ù7^F±;"å=?Ú=kâK?Øÿf>< >|f:?ú1=Üê=%ý>¼:òá¬:þòÇ>ÌÀ8¾0B8+?Ì4z;Q²;/ñU?ùÞt;77^F±;¢	±=Óf=5D?lò>|T>æK'?LC;Ü \;çã>F;åT;s>*?z«Ò¸À®j9ã=õÊ«;²:m;Éb9?aét;$7$7^F±;ÄË="R=¬E?5Y·>´>;ì+?öµ¥<ÝÐ©<ÀÏù>îë9r];æè=ç±9äof9Â?K|Û;¯Ü;Íþ>Ou;	:7	:7^F±;Ê>Ñ>TØ??ãÒ÷=ÈXÁ=¤$?%2à:m1;µÇ>q=òB=ÓX9?Ü":BÛ	:Îá1?g-¹<ù3<,â?Ãhu;O7O7^F±;¤ð>X7¿=/^??ÆÕ=>zW>Kê$?Ý:`µ;%Â>ÕIÈ;V;ñ"?JÂ8ÈGè8x?´T<wý;ü»
?m°u;üd7üd7^F±;Ìê·>7ýr>ÚÃA?wþ>Ú@Ù=Ö#&?£;oX;ñ´>3<q|<­Ò?Ó¤;>±:r3?-Î«>'=>F[?èçu;vz7vz7^F±;%>Åâ>>yB?BI5> 	>å&?[';Ù;a?åq±;¦;ÉX ?#c:<¨Í<ö4?íhö>~Å>R ?v;ï7ï7^F±;B§>pZ>3D?Èà>VaÑ=ÓZ'?R`;Kýa;ªþ>7³®;»ó;ÑG#?mÆ:þe:Ø¥S??Èßæ>6?G6v;i¥7i¥7^F±;ïî´>rn>;B?ÙFú>âÔ¾>nß'?¼>)<Ë1<h~?õeO;ª+(;Û?.IZ<Ö<$ï1?dé+?äÖ?W=?<Iv;ãº7ãº7^F±;z³=Ût=Ø¤;?
Å9>¨¤>ø&"?fc =©ª=]ð>²_º!9F×Á¿I·9ÚÅ`9ú2?Û;l3;ïî>£Pv;\Ð7\Ð7^F±;£=§U[=Î\>?ý=Ò]=d$?$P<)<*ñ>)zhº6P:&Õ¾ðêi9î8£êf?1<ªÑ;3E+?Úrv;Öå7Öå7^F±;ñ=K=¬%8?éã¼==³¹!?Ï-<.Ç)<í	?¨(;Ú<;ûéä>¨8èQÃ·úÛo?V1;ÐB;ìQ?»v;Oû7Oû7^F±;ô¼>Y°=<?¬æ<>9/>§+#?cU<;Í¶9;0Î?Ý|·:²;G~¶>5M9s<ý8Û?Íp;Ch;õ>dËv;É7É7^F±;î>D3>õ¯@?±>íØ=ù
)?Án.;\ìb;ÈÄ>;f<¡"Ù;:È-?ÿ?;8:;U60?×¡>.!>´q?@þv;B&7B&7^F±;ÍÁò=~§¢=X	??.u>ùÒo>þ(?~,;¹#;?¯È>[B;×ú:Þÿ?$R7úÝ8%>áµÃ;7«¡;Äó?X1w;¼;7¼;7^F±;GöÙ>?>4!D?õb>Xc>ðw*?}n¹;ý­¹;t¨ÿ>ÆF<¥¦<Í~-? <¶È;fè2?PF?]*?(â?BWw;5Q75Q7^F±;÷´Ï=É¢=x=?¸×q>çf;>-/%?39=õìI=Ìê>6Õè9Rq:\Cw>¾×9X&Q9¹Ög?,Ë0<ªc&<ü?`nw;¯f7¯f7^F±;5$È==jØ??t*>¸Õ]>è'?:öÄ:T!Í>	ø#ºÍHÝ:V±=¾¸F9¼÷8AÑâ>C;ó,;
?)ww;)|7)|7^F±;©£C?Ã>Ä"£?´âí>
9>
È?çÚ:=¬=ç¹*?¼3n<ò¡;ÊY½?n<f;»?F	A?LÈ>8w?w;¢7¢7^F±;lö¸>]bu>ãö@?áJ>´?K>=^%?ë;"x;ö?,p"<û6³;	h?é®D;³;N@??Ó?ú»?T©w;§7§7^F±;°=ÆôÛ<ª]6?)Á=é<i=ú?!;¸Hf;Z³>aå¸"¸Â:½Ñ5á9Õ¨S9VLP?¸Õ:ÄB; >4åw;¼7¼7^F±;x	>­º=;ô;?>M°d>,$?cå=3Vö=9î>ÌR;jW';
® ?$¯9#¶­9¡?z=Ð;t±;4?Äx;Ò7Ò7^F±;¥>t÷=.@è>' 
>?ÃE=E³=m×ì>È{4·uÙr:ÄA¾»å»«8 VM8Órò>$hO>èx>*
9?N!x;ç7ç7^F±;ZPê>!Ù>­6e?ÖÓ½>lJV>yÆb?°ä|=+f=ø¢?xÇL;!6;¼ê?ªK«9$]9[:?ò?	~Ï>!?Ix;ý7ý7^F±;Ã>Ì¡0>å6F?Õô@>:">JÁ@?;xò~;P"?®%I<vú<äA?3B;Ý1;¨;?Q\°>W^>t?#mx;{7{7^F±;[3Q=óý=³G??Ë»!>RHù=&?3Ä<¾<>ù>õÒ5¹dê;PI½Ow9¸ó09¹ö>×<x×;
?tux;õ'7õ'7^F±;íÆ=ÝZ=)ð>?»~>üGÚ=³v)?¨è:û;)Æ>1J;l	;¥=?ªî¶Ðß8ò~¾>e <On©;@oN?Dµx;o=7o=7^F±;×ï>nuÄ=-x??I_>ú¸*>pI'?d	<ìó<µZå>é¸'ºËÆ:¯¾9Ø38³o?ÓâÛ;véÃ;à©?½éx;èR7èR7^F±;]&W>È
>³<B?¾lÐ=§ë¨=9ï?­ó:ïÞ:¤å>ÚÃº ü:K;¿º¸9C±@9Î±&?°;>â9!>?=üx;bh7bh7^F±;EÙ¼=í~=D>?0>70>/ð*?ªÎZ=ébn=jùê>»p;ÙÒ;æ?ÐÖ 9¸'p9(#Ã>°Ã;M;èH8?t!y;Û}7Û}7^F±;A	=ÌÌ<Í9?ØU³=X'=g?Î:;§¥D;õ/ó>ÕôD:¯¡;è)>«9p9Lö>ïUÌ;ÊWÇ;µ4?Î8y;U7U7^F±;]\¾>În>PL?òYÃ>ô >´+?·ß;Ò¸Ø;¢!?«Ê;Jy;çO?9<+0ù;ü>?©Æ5?ÛÅ?cH%?py;Î¨7Î¨7^F±;Õ>}(u>9{^?IÃ£>ÂøL>5L?k]=ï`=ä3ü>i¸&:{~À:'¹]>Ñ#9<Âý;qÉ9?5^2?ûw?E»?í¨y;H¾7H¾7^F±;6Ye<'j<>?I=U[=ç3%?úÑ::bÝ:n>ÅìßºÌîU:|ú¿«Ï8797Ýª=°:t Ê:?H>~·y;ÁÓ7ÁÓ7^F±;uÉ=¡<=ðF=?TèA><ß>m#?×Ïµ=v³Ê=Aå>­¸Jv:ëU4½ÿ*9ZH9S³>;¸;	?Òy;;é7;é7^F±;Zõ=Àe§=;?IZ>Ú+>
U#?5:~:>í>?í;o;©*?Ï­9<'9H~a?¿ÓT<yÒ><²Â?Ûy;µþ7µþ7^F±;áOB>UÄ =Dµ?Mc>ô>±?,<dêi<ES?û;§h;ì
?6ùv:gg:3S?e
<µ;ÓÝG?-Ýy;.7.7^F±;©¶>M=ºÇ1@¢eÒ>"ü=½LÕ?#å<©g<*?äº;Ål;J?<rHö;ùj#?Tb>Aò=÷o?¸ßy;¨)7¨)7^F±;>È>´i>ca\?(«>ÑW>(FL?dTô;û;un^?á·;+;ÀÑ1?Õ<£Ï;<¦\6?»E?^?w?¾îy;!?7!?7^F±;vsJ=ÿ=E?º>UNÊ=sû*?¶p;Q;÷>;0;ì¸;Ä³?cÂX9ìq9¬¼ú>öF<l°*<í3?Èz;T7T7^F±;þ>+vÁ=.JE?ÿhÅ>²>;¤0?«=^ =; ù>9Õü:ÍÛA;tð¦>¨mç8¶î8±Ï>é
<=QÙ;<,'?|
z;j7j7^F±;ÿ>¨®P>Öw??J>@ÖÌ=¤á!?3Ã;áa;¢>ôÉ:;HvG;¼ï>tU;AZ;¾Ð)?­>ç%>ü*?çz;77^F±;Ë)=MR=|á<?ò>Ùqã=ØD$?³ò;×<:Ó>	ê¹  :>/`¾3:1:ó¿?ML;	0;gÕ?¼>z;77^F±;K><L@<A[A?qò!=Ôg=!0 ?¹ç¹\:É¾Og<g><º?5¶¥9¯¤é>u:j<1÷j<_2ÿ>^Iz;ª7ª7^F±;>QC>¦U@?H¡=Ò¶t=±¸(?¥9¨:}û= Æ;=÷=Ë6?ÐCÀ8¸°H9â&?±xS>í45>Õ`?Ccz;û¿7û¿7^F±;Åò=GO=ü@?:>xøÇ=ño%?äî;PE<çß>yt;bÛN;G?¯y9úpl9z?du>;±i;fÃÐ>z;tÕ7tÕ7^F±;ÂX¿>Ú;z>ÁC?yz@>M»>¿,?Wpµ;¹aÄ;Kì>qJ4;±;÷M%?¶)7<ªg<3W.?£:=?'?¿?{7{;îê7îê7^F±;Zò¨=YIa=µú??õ[>E>Gê(?ñj=6²=£L?bh
;ÊÐZ;p¥>i8ú8Rº>ß;K;;
àë>­M{;g7g7^F±;V³={r=×U=?¸Î>ÑÚ=ûÆ*?h<&å<ð>Ò¹a;éÏf;Ñ[ú>ê(é8Nz8n?Eqh;ã¶G;Õù?Fn{;á7á7^F±;³¢¸=Ùh=ñ8?.
R>ç%>¸q"?5;l3;ÄÇ?¬Á99E:\¶=µ8Ê8U7;8u? j;ü;eå>^v{;Z+7Z+7^F±;ê>²¼P>QyB?^9p>R:>ÒÉ$?nJ¯;Í¹;Ìñ>eH<Û,<ÅBC?J <}à;)7?ÎP?¾2?M?Ø{;Ô@7Ô@7^F±;¿>ñÁÆ=??.>_yå=¥l&?L¿;Âë;1²	?hwá;"àÆ;J?Û3:P9ù8?¢>÷N>Êó?0{;NV7NV7^F±;Ë¡=à=P=.æF?>>öF>ÂY0?Å\<o<ä?p
â¹À"Á:ÅÎ¾°9tï9`z¾>X;²T\;Â¶'?Ì½{;Çk7Çk7^F±;²µ>Z´=±Q;?Ö§>/ P>ð!?b8S=Oj=ç>0íºópÛ:"½¾F/¸ÀJ7¹\È¾lÎ:i';)'>×Õ{;A7A7^F±;#>O(D>0ÖE?¿\>§AM>U&?÷²Ü;³Ù;óà?Ö);¹aó:XÌ1?¿ÓF<6<µ1?®Ð?ì:?ô?Tå{;º7º7^F±;âË¥>¥Y>¾C?Wû$>Übø=ý	*?Uû;;Tp?îµ´;ä»;~7ö>t>;´È;WJ0?0¤Ì>@¦>e?´|;4¬74¬7^F±;Dÿ>¶L>iðA?µø=qÁ=â$?ö²#;uG;ÃÒ>ëì´:	u;z¢>ø¥:Þñh:	?%>Ú>`
?"M|;­Á7­Á7^F±;Ïø>[>ÃS?¿`&?~ÇÞ>(0??Ð<3M<§¬+?$¹<Q<ìÆ4?Ó«8<4êð;!ÿB?ôýu?½D?{+ ?Ä­|;'×7'×7^F±;Fy>D=>t-J?â>sñÖ=ã£+?BwW;çO;)?ê0;çÀf;=EÄ>¬ÒP¹PÙØ¸Ù¿¾Í?fdê>z"?PÞ|; ì7 ì7^F±;½Nþ>Iq?>6ª?ßâ>±^>£bu?gf«;ÜZ;
?;ÿ9<õÈ<îâ?ØÚ;ªÎ;:5J?!ºT?w¦ì>èf?eà|;77^F±;?øpP>á?¢>þ|>
?
¥<¶;Ãf?¬£<8@<R?-¨;¼;ýr?}\?ÅÔÓ>z;?=};77^F±;Ù>V°=<?hV:>ÈO
>ÏÈ(?óþ<0,=þ>'zQ:'ªë:c>(ï¸Ê9)8`Â-¾!ÎÞ;õÇ;+ ?ùx};
-7
-7^F±;½àÊ=áÌ=9??ï+>&á>$?Öæ<-S=©ã>RÓ²<µ½<ñÌ#?pÊ2¹Ø·þ)?¿¦ª;
1;Ñõ
?`};B7B7^F±;j3=ïô<G;?ÉJä=Ñ²=æi#?ÑÚP;èl;â>î;
c;H?(åj8ûâ8¬ß>&;q¼;jP?Æ};X7X7^F±;éØ=l=ØT<??U5>-
>Àh$?â=#=£Ïí>ÑÖ8;ô¬:}q=
	9¦¢³8§?ù>0/<:<:?ZÍ};zm7zm7^F±;~¾>]u>ú¿F?>Úë]>ÆØ*?´ó ;®4¦;cè÷>ÅÐR;@%(;{{ ?òæ-<8Ôú;$C1?dc?Ü«ÿ>:?Çã};ó7ó7^F±;®`X=ÖØ=ÁT;?ì>×²Ì=êû$?Xk;d;2óÍ>ÆÑ½:n÷R;»Vf>6¹K9°9[·>ìOe;ªÛp;qºó>~;m7m7^F±;>
Ô)>Ç*h?ÜVl>[> -H?
ìÑ;Ý[;#p??*@<V<8=?àWv9PVZ93u0?s4Å>9>#?91~;æ­7æ­7^F±;$ç#>³zÛ=-??=yc={ã?]tá:± ;Í¶>g¬¹ºÁ©:Pç-¿Í©ÿ8Ä¬8¿·>?j>_\>á,?qV~;`Ã7`Ã7^F±;-·=6ðv=_æ=?	#=âLz=¸Â"?`;,~W;°Y?¾KÀºJx:ôÃ,¿Å/¨9d"v9.ñ>}¡>>=¥?û~;ÚØ7ÚØ7^F±;Î>[Á=5±>?|\>Þp>Q/&?Kì+=`,=ÿSÿ>JM: Ã:´>Þ8&U9äl>xj;·¥;Ôbµ>`~;Sî7Sî7^F±;T	 >{Ò=ÊB?3§>øN>¸¼,?½C;N1<;9ú?æÅ,:Õ»:Dsl>Sx¹¶é8W¯¾O;Ò;Çº>DÊ~;Í7Í7^F±;V{¾>UEq>AJ?¹¹b>]C)>At+?ÿc;È+;åÿ?åè¾;²;¤?+?2¥ ;ºñ×:²<?}{?Úô?Èw?Ö~;F7F7^F±;ðË´=U°y=Ó]9?>xb>V%?^<Mê
<yó>»/û¸®:28½Ï|9¶9¥>iTø;.F¼;RÔ(?ò~;À.7À.7^F±;ö´É>>á@D?GÁr>º4>rî+?Ó¼;«;Z?¥¶L;Íý;ºÙ¹>¶:/.H:Ï ?H?¶zÿ>R?Eø~;9D79D7^F±;©Ã<I$0</?Æÿ=[«I=À7B?'&:Í_:XÞ?P·S<.<!3?¨{Ô8Pü7f-?DÈ=4Ô=À?øû~;³Y7³Y7^F±;Ñ$=ÓoC=n??äÇ>¥yØ=/|&?O<Ýß]<úï>àÎU9vDÇ:W=Ph²87[x9[ >ÒíÓ; é;0ô4?;,o7,o7^F±;rÖ¡=¤K_=y9?R>¿:>CO*??Ùê;sòã;à?e<j:àåµ:lÔ¤>]"õ9îúµ9Ö ?cÉè;yÚÓ;Ï¥?¢;¦7¦7^F±;÷V>k>²X>?ÍùÆ=#=Ìg'?Ã;\0;DÞ>=«Aµ<tS=?>· Ó8ù,?Ì¹>a?>v?ÞC; 7 7^F±;QA4>âÃî=<DA?áÆ>ï±Ó=KÆ!?[Òñ:àÉ;ÞÒ>#õ:,;W¤ß>'9üQ9ÚdÛ>°ù>ýz>Ú%?r;¯7¯7^F±;v&ñ=Y·¢=&³=?>³ä\>T×"?(V==X=$úý>KÏºø0:Â¿_9qú\9.æ>;ÎB;ª>©;Å7Å7^F±;í«=o.i=£W<?2>§!ø=ñ ?î=½=ú_ï>Áß9k:ªU>8xÑ8oãB>XPP;øó;¹ä¿>Æ¼;Ú7Ú7^F±;oir>|«>èRG?a·®>;úo>¯a:?Ë=ä¨=sð>àÕ;²'ç:µ^*?Ý¦9!D9)ÓL?× æ;Fj;¬|?<å;ð7ð7^F±;4 ¢=&üW=)@?E;>2ò>>$?Yr=k=5ô>Èc¸:©Àã:QBÏ>%ô9P¨8?ûn;îÁ;í>¥õ;77^F±;yv{<fÿ,<Q:?µ=õËÆ<R(?	9âhl:éñ>4Pºxð:ý^¾fã¸8¸«@A¦"Ð:òî:ýÞ>¦;ù7ù7^F±;'=>år;>ÆI?*w>°9>Ð£*?E;5þ;ü(?#Èn=ÿ¥ = A>?µcî;» ;¡ñ=?¯#?}Ôâ>k ?	;r07r07^F±;»
>u:>ã»E?«2>Bà>AÀ'?@ëk;$;Vâ>,W;I©#;xæ>77<BÌ;ÈÇ.?¾F?ö;ð>?à?ÙK;ìE7ìE7^F±;(Qk=ë!=q:?fÇÃ=*@=\?×I3;9;áø>'Tº­<g:wö+¿:#¤9Á¤9îQÃ> V;[F¢;Ýê>ì^;f[7f[7^F±;u==³4=§|>?I8>N>
¬#?83®;XQ ;w?%ô¹Ö@:¢¾¿
:Æ9­º#?bÿl<½d<è±?û;ßp7ßp7^F±;¡Ù={P=\â?K>UN>$n?!Â<_z<'?u;QY#;j;ê>·9b­9?1èè;Ñ²;Hþ&?f;Y7Y7^F±;l6
>C¨ =D<\?7<>dú2>k7?äð~;½©N;Öæ?;Q;]`;Àï>;:|{<9Cÿ|?x7â;·hÆ;ð?;Ò7Ò7^F±;¯êÃ=¨<)@-í:>¨à>e1?D;+ÊR;:@?,=);å:¦Á<?:äß8v9Ww°>Û#÷;1n;Ù?Ä;L±7L±7^F±;JÖw=äú$=åH@?úâ>j¿ò=(?ÁÏ;zú;kÌò>:9ò½:êÍ=^÷®9úÖn9uÖ?§¹;/;pt!?{Ô;ÅÆ7ÅÆ7^F±;õ=>Æ)>ßA?CÈè=ÙË´=Î$?üM;Q;¯:´>­,==4Ì=+)?ÐÏ9(ä9ª#?¦(?+·?>I?#;?Ü7?Ü7^F±;dB>",>/<@?Ná=ô¢±==&"?¼N;Îq,;^?4><t<Çn<?Po;n';rr7?5®à>m»><Y?ò-;¹ñ7¹ñ7^F±;E$a<gS'<J:,?*@=83=Ad?üi:q:×>zQÂº	Ü:Òâ¾^M&¸ÚB58å¾¸:EE;rlo>JV;2727^F±;¨p7>o÷=Ê=?âQ ?\ú>¯($?Mq<y+a<L	?6:îÓú:kå>Ä;:Ì8O9Õ-?£Õ<ûcÒ<×§?h;¬7¬7^F±;aHÜ=ç=®Ù:?>~aò=ZP$? n ;l4;pã>L¹=c:Üå½>/¸9¼=ç8V ? Ûù:I2;Ò(³>çk;%27%27^F±;ñqÈ=~|=oK?~6>)Óa>z¯-?ûå	;³¸;ÿ?wu;[;GÛ?¨:òÂ9÷25?#È<© <øs?~r;G7G7^F±;Ìy<ev+<vz:?×f=o6o=òÐ?3:6g£:·ô>çj9Gàð:,=:O·}7ò8ÌJ;»2;L`;>ü>±w;]7]7^F±;?>Ô?>-??Kl¢==E"?µÇ±:Ñ(;Ê>ÖÅ<ò8 <
?µÀ3;Þ(;öz+?P´º>ðø£>·¾?;r7r7^F±;¯|ý=O¹¯=Ø¤8?å^>þ.>Ù	#?¾b:ÿÝ:Åa·>]k¹\:×Aë½±:ô9ªCC?Mqb;@:;Üh?¯;77^F±;l=­¢Ð<©)A?ÐÀÒ=Õ¿ =Ñ'?R%;Ç[;ùçÀ>ÆIm;4tO;jh?PÛÄ9¹;¤9ág?ïr;Üe;ÅO?1¸;77^F±;[ýí=ÔÏ¡=B<?!=>0i>FÖ#?Pv;Äáx;l[ý>Þ2;DÃü:eß4?Á9^¢8Ì?9«;!u;µä
?)Ñ;ÿ²7ÿ²7^F±;/Õ=7Þ=PG??E£¯>R,>c+?e7=@q=à¼ö>ð¬X<Ï£ <d¦,?ß²!:ÊJÀ9"?A?ÝH;ÉÊO;Àv÷>Îá;xÈ7xÈ7^F±;Ã'>gì<>MVC?±l8>u>¨%?ÔìF;ü~{;Ó|Ê>OH¶;N;ò?¸ë;Ñª;êÆ/?Ò´>²>Ó°?Yä;òÝ7òÝ7^F±;¹>a|´= ??Í|3>»

>à"?uá/=?í,=¿/?M¹ÚP½:Âi×½MÃÀ9Ñ695
D?üC¨;èÓA;=^?Ø
;kó7kó7^F±;¹Òª>4kb>$A?ùvë=±Sµ=^7&?ª*F;ö2;4¼
?S¥<"bÓ;¡8?<H9~K9;æ!?äõ>Á?Ý>sË
?Î7;å7å7^F±;2>$H>Èñ@?10>×ûË=:¤$?M;;XsQ;%îä>=#Í<^+<¨61?L];;#Ù:Ë.?æ>!ðÁ>×?:;^7^7^F±;SÈ=Ø=¬­F?`±>Ý>8%?ä~=*ïs=ÃK?³D ;H°;î`è>Z(:XÍ9ÁôU?ÎbÊ;ûÿ`;4Ef?ÇS;Ø37Ø37^F±;o¦e>S:>`B?_>Nò=z'?´^>;[';¨s?üÔ¹£½:Ð:¾ý¦¶9k79rÄ6?FK¢>X>6(?çY;QI7QI7^F±;}>[">G?gº>¾L>8µ)?ÖpÌ;òÏ;ý4ü> ?J:#!;Ã= >	6<-<EË2?yÁö>­ÂÅ>L¶?é\;Ë^7Ë^7^F±;¶>aHo>_ÉB?¯z">Úü=C$?%ÕY;	=;µÏ>ll;(â; ?i;[ü];ê-?d´>¢p>XÜ?%`;Et7Et7^F±; =ØW=Ú??Èq>Ùî=Rd#?'Y=Ê=)1ð>1oKºåÊo:2/Ù¾'Å8$Ãå8G\>;°S;!xç>Ä£;¾7¾7^F±;aNV=ã^=ºh;?ûT>×ëù=5#?<;ö;B?ÞõÑº³¬À:È{¿2±:³uj9òØK?ÿÀÌ;%øî;XÛ>­²;8787^F±;}+H=A=]Ì??­¶=÷= 9%?ÀÛ°;\³¸;f!õ>Tº;_Ç;¨ó?åÞû9B.:aö>VÆ;oIÍ; U÷>°¸;±´7±´7^F±;çÝ==¾l<?vO>§B`>¼$?èÛ:Ì±;»L¹>=×¯9;0 =6çç8ûð8¾/>u:Kl;<ß>¢Å;+Ê7+Ê7^F±;(>¬î5>ÖA?È	>k]×=½Ç#?Bû
;&Ï2;úÆ>µè,<¼i<Ô$?óc;ÎÇ·::ã2?ê|Õ>KÚÅ>{
?úð;¤ß7¤ß7^F±;Üì>^ °=d;?'l>>ýÀ>ÌÂ"?Òè:¯ï:ôÊø>tÔÄº¨Ö:æ¼ê¾Üj9W©Ñ8áE?}$;o±X;TÂ>t÷;õ7õ7^F±;7êû=ãðª=
¢<?TÉ<>¯æ>Á" ?oá}=Ë=dê>kÃ½º¤e:S¿7ès`·tj¿:ã7;§âR;:ß>;
7
7^F±;=>¿¹=òu<?u>³W>ý"?Ø<~²<Dàî>^¾º.1©:¿ð_W9èé8ÔUç>§
Ä;%Ö;Ò^ê>%7; 7 7^F±;r>.>ßa>?9üû=ÂÃ=Íð$?K:;=3;3´Ý>Ô³;QY;?m o;c8;$¢%?QÓ>mµ>]?M;5757^F±;Û>1>¶3E?±?	Ä>%´+?p,<Ù<ðQ?<<ì?â*"<({à;n»6?Ûj?	N?àç?\;K7K7^F±;f1U=&/=¶g9?#tÞ=zì¬=©$?lF6;G¡b;åÍ>?­Â;½ÁÛ;Èâ>Q:s9Ù(?Ç;UÀµ;ÿ;?3l;~`7~`7^F±;éGÄ=04=é|??/K>ý0Õ=N©#?ÕGí<3¸=Xè> x:hÊ:kÖ_>ßJ¹¦¶T9±¾
n\:¹Ó:'¨>üt;÷u7÷u7^F±;Mn>¿:²=ëíª?ûÃ>:>Ãp?Z÷=æ¨=f»è>»¹:ý¿«ê9V÷S9ô5?& ª>
ß>1P?e;q7q7^F±;ÛÎ>$;>J?l*l>/3>YÕ(?êÔ¹;FÍ;þÀç>píÃ;Û°;t?Z;U'/;õ>?Ñ >ìÂ>I:? ¯;ê 7ê 7^F±;Ï×>ÌºH>`@?wóú=Å=¸ý"?¸)#;ÎqH;ªbÐ>ÎÇþ<ýº³<ñr5?@qã9Zç9Î"?}T>£.>Cb??²;d¶7d¶7^F±;´ÿ=L®«=
¥>?:>åy`>Å{$?{<R­<Fa÷>ÊøQ¸:zÐ:âê¼ ¸x­5©
¿zü¨;Ú ;èC!?$¸;ÝË7ÝË7^F±;Ý>BF=áM?Ãl¥>¦ù2>9l?¡;Ej;çü/?±=[;]X{;Mß>¼y:ö]Û9å#?¿$ï;34 ;C??ÑÚ;Wá7Wá7^F±; 0<QA<ÌA?ùU7=]^=Pn!?é0þ;I<NN÷>Ñ:É§:÷#ñ>·99°úf??n:bÉõ:ù%x>oð;Ñö7Ñö7^F±;>ÿ=ë¬=Yë=?BÎ>E  >d±$?ÓG<ód4<_É
?!<x!ð;î½+?üq:¨":^S?ïy3<ã<¹Q?aý;J7J7^F±;N4¾=ã=ä<?Vf>rÀ×=Íx?º={è=s<í>ýXº`ø½:¾¹69Úîµ8ñ¡ù>2^;-tt;Gç?	;Ä!7Ä!7^F±;´<.â><üÕ3?!4ù<N£Ê<j?Qù:,ó:AJ?ä£ý8±¥:\¨D=~á¸ý{8u¾p¶I:þlô:ªCS>ò";=77=77^F±;p«é=?²=à>?¥B7>~¶>^$?+N;2Ô;WD?U9Ç:}ãÛ=é÷°·ÀS¤7ê©½Â=¸=f«?ë';·L7·L7^F±;K=D¾-=\<?æ8ñ=<¸=îO'?\·;Éì¬;À>ÿ¿§:õæ;ùþ>(·09¶h9Âµ¦>	_;ê¨;Ùî>Ä=;0b70b7^F±;EM=(=ÏÓ4?#mÂ=¦Â=¡Î ?ünÕ:8ã0;
r>ÿK¿º¾â9Ø¿¸G¸ç84Ì¿wn7;(£9;Fõü>¤N;ªw7ªw7^F±;©%ü>~Á£>XE?Ä´>JÔæ=w*?3Í:K÷;wÊ>:Ì=N=g:?919P!9P8?Õ¢;£;¼Zÿ>z;$7$7^F±;óGÚ>T³N>Ú+??ì7S>*?ù§=j¨=²ý>rKù;Jt;Á?Q>;hÞA;Ä>?¡C)?AX?ç?ô{;¢7¢7^F±;Øø¹>O>UC?À·>käD>¦én?åR©=¨=
?nr<ê}7<5¶M?=»:dH 9p¶???Yâ§>pÂO?u;¸7¸7^F±;Ê¾>RÈy>#ÔB?
0.>VP>¹Ê)?Ã|;6±;+Å>æë:~;i¹Î>¤¯;£P;Æ«6?Û?è>çô¾>Ï­?Ç°;Í7Í7^F±;Kä}>.>Í¾:?J¢=La=ï ?Û;Ø_+;lxÙ>ô=ãÃ<S0? 1õ9Ið8.§U?¶§>áS>f£?gÌ;
ã7
ã7^F±;Ù>n­=ÕÉ??Ó.>m>T"&?`y=&=å¯ô>s«G¹dqU:{ï½i±8_]8¼¼/>¼¼Ä;y¥;Â¸+?Gñ;ø7ø7^F±;ö£=mPZ=¾C@?A>+ïà=
#?H=Î3N=Ñhø>üê=º5:¤¾L+l¹|^ó7µ#Û¿æg;Åé;÷ç>]ö;ý
 7ý
 7^F±;(¥ >ÁR>)"C?,Ó>ÄãÂ=<8)?÷c;;ÅÝ>ÚA<Ö<!³(?*;sÊ6;*3?Ô÷>_ßÉ>ß#?(0;v# 7v# 7^F±;+=ê¦S=íã<?â)7>þI>´#?©´s=v=¤ý>d=:aUû:@>=]9ì=ö8è%?òNB¸[ïe:·UØ¼VT;ð8 7ð8 7^F±;ÿG>Ä¿B>Sù>?Ño¡=ª~=H"?±ba:pñ«:ÄÈ§>$õ<÷¬<²ã5?±þ9à¸9.S4?ó	Â>õ¨>¯W?²Z;jN 7jN 7^F±;.x>èB(>!=?çO=Ël=5W ?3¾:±Ê;´>§=ar;=-¦3? üD94¨9<¯)?PIÉ>Ô¶>
??c;ãc 7ãc 7^F±;UQ>ÏB>QçB?#ò$>¼ã>²Î#?i;ü;l?5];,Õ;26>¡Úï;´²®;±j,?£(Î>Gª>s9?9;]y 7]y 7^F±;,¼H=Fw
=9?;¬=Ä=í#?Å±;×	­;«O?DÄ:È:ÅÛú>B§83z8?1ÿ#;=$o;Ó¯>1;Ö 7Ö 7^F±;à3¾>]>Ê[?|Ýs>Eà=Á.?Ä´â;0hn;os?°Ñ:ó:tcÜ><Mf;+;B D?u,?(Þ>ÎÃ?Ê¤;P¤ 7P¤ 7^F±;ÃE=ÓA=©8?×å.>xb	>_ó"?r;µQ~;ñs?¸	Æ:¨;Ñ®>È7èò7
«>©í½;ÁeÈ;I ò>:Ä;É¹ 7É¹ 7^F±;¬=}g=F>?â>íE>³C%?á^Å<£øÑ<£ð>@¡ù;Ö
Ï;6T?"æ:Û®Ñ9p?x(<.á<[ø?#;CÏ 7CÏ 7^F±;Ik>£Õ¸=ñ<? =÷=ûe?!Ì:º¬:;0ø>ýÔºyq:ëÌa¿E¹l"¶³B§Àb@}>7`>j²?Ø/;¼ä 7¼ä 7^F±;¸TË>,Ê>®A?Ý'>ç@ü=Î[*?e4;'%8;Êú>;zR;÷e1?ø];D{';Ê*?j>ìFã=$	??;6ú 76ú 7^F±;Ï¾>vw>eE?Hy>Sé=¯J'?X0U;`Ép;¨â>îÜþ;Õ×;[X?à¤·¸BA?³¿?[·ý>?an;°¡7°¡7^F±;	­>#Z@>XKf?ÉÎ_>jDÊ=£¡?»´l;8è\;'	?<tY;Xõ¢;Îª>¿ô§;áca;<9?þy.>º
>Jü ?Xp;)%¡7)%¡7^F±;ó¼>áJ>TAn?éº>1H>§ü?Z<«è;x\?mª:<s¸;a?ïÎ:RJ|:ùH[?ÈÝ>¹±>1Å?p¦;£:¡7£:¡7^F±;©\¬<ùCQ<ÛÚR?Ç=)ç=%D?h<]¸;B§7?¿cN<âý;ÝcP?Â`:=:ÛÃT?÷<(Ë§;nI?g¨;P¡7P¡7^F±;ì>ôR>¤[@?A>aî=L'?mu;Ì-_;jÂ?ÀA;OÐ:ÃÝm?eÕ:=Á:O.?é>¤>æ>5?µ;e¡7e¡7^F±;
Eó=Ïé£=-ø=?ü8>Ýhß=:ø"?ë;=($;Lá>k*;C;ÜÝá>¢9z9¡©?ê5;ý?;Â)¬>rÔ;{¡7{¡7^F±;H9Î=,Ä=eA?³ÞJ>©>T´$?>§<ñë<9ßû>3v/<}Ö
<ïW?Ô"9/9VB?fHs<6VP<rx?Sè;¡7¡7^F±;Tº>ov>ÕrA?¢@P>Vè">ä #?;v¨ ;È³Ü>à;?Ý<;n0?ÙíS;Ç);;¨ ?^
f?¡yP?z?
?£T;¦¡7¦¡7^F±;¶µ=¨q=Ï@?ó8B>]ü>§$?Lo=ÞEv=»ø>² º¾¸:ª¾¾¸©9GÈq¾û¢;ª¸e;£a?Pc;|»¡7|»¡7^F±;LûÕ>>@>i@?^î>ÊDN>û$?1ü¬;ÐÌ;Ù>½J¹º¦§:Æ9¿bs<jo0<sC/?¢l'?3è??ât;öÐ¡7öÐ¡7^F±;CÃà=b=@Ð=?à	">Ï­ü=+$?ilÚ:ày;QÇ>°:*§é:EÚÀ>ªà*9> 9¦'>¶m:h;Y>\;oæ¡7oæ¡7^F±;½>ªðl>
NL?%U>>j2?4;ÓM;°"?3Ø<¼Ð<íõ9?ÀâV;"M
;-C?Fd?«Â??l_?;éû¡7éû¡7^F±;·½>â\,>¾Q?8ÒG>äÖ>ê`/?W³º;+Î;ê{?ò{=Ý+=éG;?æ>9ø69f?6?ú?«qð>È0?;b¢7b¢7^F±;#;=Ù`È<Ò:?Ýw=äÚD=sü ?À<ù;Ë<çÈ>9òF:¯:ú}>!Qá9éË9h©1?×h;^p;ß@æ>ÿ³;Ü&¢7Ü&¢7^F±;âv=Á;=!m9?m-Ð==2'?¾;¹;Gù>Qï{;a;ÒF?ôó9ó9Ù°?%B;¬;ß>±Ë;U<¢7U<¢7^F±;kT{>%>ýKB?2³F>wÇ>y&?;W;É¢;BÒó>ª¢:Êç:½§³>õ;SÂM;97?Þ°Ú>{®»>&?_Ú;ÏQ¢7ÏQ¢7^F±;Î³<oÕu<Qñ:?Eà=Yh=LÂ)?§;ÂW+;-¶Á>·
»`¼ü9»À59ø¾9á¼¤>Rß;:rq;@Ò?Wß;Hg¢7Hg¢7^F±;y)§>ÜçV>r G? aw>QÙ6>c,-?ÂAÞ;¦>Ó;0¬?;æìX;/_>Ó-;iwË:h ?_Y©>¿>Å?æ;Â|¢7Â|¢7^F±;å|>ùà¸=Wþ<?>Vp>Ë"?g½f;÷Í~;Òç>p;G·;Ä?õª8$8·4?Ý	Á;÷§¬;U?þ;<¢7<¢7^F±;£´=Fw3=r:?7§y>Ý<>r)?®W=@=CGô>âÚºfå:é0¾-09>h8ÜT*?;ÎÛ;ÖZ;¤E?D;µ§¢7µ§¢7^F±;µ¹>ãßq>bnD?ÖÑ6>¼
>%?ç.;E;å×ÿ>J;IQ;7:÷>Âê <®cè;Q0?õe?ÔH?æû?;/½¢7/½¢7^F±;Ë^®>#g>V0A?zke>ºæ/>Æñ&?Î;;L÷ï>×ÿ:f/;=$>!4ç;:¹¬;~É)?v#³>m>)?;¨Ò¢7¨Ò¢7^F±;<LW5<DqA?ÜKu=I <=¶t&?¯:§\;H>_(P8ø0:sU= \9ÙR9&ïí>yà÷:Æ`1;¡ß²>P&;"è¢7"è¢7^F±;OÇø=¼¦=Ì??ÞÐ >t>±(?0G­;½à;ÌI?ÏÙ9²<ß:
#®=#8ù·ù¾9ÏÛ;½mË<Þá;1?H(;ý¢7ý¢7^F±;º>uÅ=ò;?þ>Cªô=
0!?
È;;L	?PÇ¸+Ä:äú¼9Qöç8íô>®âA;²5=;Â)?{l;£7£7^F±;êîÈ=cÙ=ª;9?ggN>Ûw>"¸&?C ì:»Þÿ:¿ì>ø¦º@:^i¿­9=ìÃ8©÷ê>ft;à*;7?éq;(£7(£7^F±;å1Ó<·!<¥»7?	Í=:â<Æ2?dÔÍ¸L x:)ïS½UÔ;Dk;ßy>0ÀØ8Þ 9üh>G6=?e.=gÉ?#;>£7>£7^F±;e®é=@=)Ñ=?gºô=¢kÀ=¬Ë"?ÉP¼:¢tÛ:¨¬Û>m»uT-:®½¿ôk¹r&·ÁäÕ:Ô;ÆÃ>t;S£7S£7^F±;ª0=Û==yü8?¹Ò>¼Gæ=ÿ ?ä=X;õþ;j»>©ü;	;¶ñ?Ó"":ú9Iþ#?*Ø;N?Ý;"ú>X¢;ûh£7ûh£7^F±;ý>sHG>]D?SÐ>;ûÕ=Û*?$Ù;²;ZQ?M;ïª¤;ã¤ç>Ä;aY;5?ª>Xï>"?;¥;u~£7u~£7^F±;¬ãà=9i=6Úv?v¤>QR>/ýG?¨Ä<tBÇ<7~ü>r:v}§:Hi>T9¼1v9Ú	?¨ß;z;°þ<?¦;î£7î£7^F±;_×Ñ=e=j?³u>Hv>P4X?¶(<8:_;<Á?ûm";Ýáê:1?ùÈ9°9Hf9?¦%À;NUn;æcN?%´;h©£7h©£7^F±;Î=ÅØ*=øaA?o
>naR>î%?¦;¹Õ;§w?eëÍ¸Ù:Ó:iù¼_¹ìF¶·w¸;À9æG;øN(;m?lÏ;á¾£7á¾£7^F±;0¤>´¶^>Ô"=?-lb>2>â["?8;¼q;ôÄ?gÞ;p¸;x?ß<^Ô; 2?þ?ñåù>8(?9á;[Ô£7[Ô£7^F±;H> )°=eS=?Wt>¼ r>`\$?íØ<¦ä<ó>û\G:"Ä:^>o0+¹ø­#·þ±©¿r;Ì;NÌë>¥;Õé£7Õé£7^F±;¾cj=
k=<Î??O á=ð:®=2Â%?ô;^´;¢J?RóC<s7<\_*?X¹:¾9-?öt
<AÝ<ÖD?n;Nÿ£7Nÿ£7^F±;0Hô=¡=´A?¥tr>s08>Ò}(?:ý:üW;a	Ù>{¹Îçã:Ð©%½øÎ 9¨¸9¬á>$>;°Hq;~ô¨>;È¤7È¤7^F±;iAo=)Ú"=Z
<?hW>ß$>6;'?P=ûp=¬ú>º9¯·;¤ßª=
@90Ö6ý4?Rá;_9;lÝ>¦";A*¤7A*¤7^F±;wq·>£¢p>û'C?>ÈÁ=ð)?ÞS@;'];>ÈÞ>Å<ä6C<´«4?Øá5;6G;«,?S:ã>óÇ>hv?©(;»?¤7»?¤7^F±;[¦}<Ê+<é@=?î<ÞdF<I0?"ÌØ¸ë×ç9âbï½ïIº¤.J:¯ÿ¾j^¹O¡8"o¿>=z'=¡"?/;4U¤74U¤7^F±;R^>cl>ú??î¢¼=Ê^='ö$?@±Ì:Uíô:CòÕ>¼»¢*:¿ï9kDE9Ú>}w>Ôdc>õO?:;®j¤7®j¤7^F±;jøä=ç=ín>?]G>â=i>#
&?Èàq;ðU;ö?B\9³©{:	­=w¬9Ï¾9¤JÕ>÷è;««½;¶7?>;'¤7'¤7^F±;ÚH>aK=qì@¥c>'Îò=p?h ;dg;¦H?ßªQ<Éà<Õ=9?§V:ß±9ø?÷>tæ>
õ?©?;¡¤7¡¤7^F±;[2Ä>ñMU>Éwk?«U>ÛýÒ=]?öÄÈ;ic;¹\b?eí<fÃ;2>?vÆg:üÏ9`Uz?Áë>¿Ë>`?n;«¤7«¤7^F±;Q>m2>»C?_>9,>¹Â%?ZøZ;Â;{òÌ>9<}ÏN<"5?êÚ:Yõz:´P?<Ä?ÞEû>x?;À¤7À¤7^F±;Cø>IM>@A?0>É=³Ø%?©k-;¡bX;e+Í>õÆ:õòü:tÈ>£&%<BÌë;	v2?-ê?áè?<l	?:;Ö¤7Ö¤7^F±;þº=JJw=¦A?k_>¿ô->{e$?V4=gG=ó6è>)ëì9,ÃÍ:­a>ßê9"9ÊAK?vâ;HiÐ;J?(;ë¤7ë¤7^F±;}e=å£=/W:?LÄ=L=á° ?T;îø;©Çì>7ºÒ:nø¾Ñê9§Åé9czÞ>+];~;HÞ>i ;¥7¥7^F±;Ì¯Í>Sy>ÏÈC?ú¦A>>*#?;bÛ;§?$Y<¾|<7P?ìG¯;{;3¼4?HÝ>YKº>Õ6?³;z¥7z¥7^F±;ÊÌ>^¿É=Z??ï²>wB>Ï°'?²É¯=Î¹=|ò>ráh9Êéy:uî=§¹ ê¿8Áê¿ÙöÝ;ZM ;<1?,È;ô+¥7ô+¥7^F±;Êú¨=¾f=z;?
¾ò=Ä=?Ö ,;ÆÛE;wµÞ>W6Å9£Ç:ÿãü=>î99U	9ÅÊ:?½>a×>5`?á;mA¥7mA¥7^F±;ôUÍ>ê>\_I?Ëñ >3ks>UC)?³4Õ;Í;ù?¼¨ ;íV;à?Ãb,<ãàñ;Í5?³áh?½M?ã?Ñì;çV¥7çV¥7^F±;>ã¼C>îa@?Pv	>®Ù= "?68;½i;¢Ê>ñ×n8Òß¨:­µ<¾_°97;9Yk<?Á)?ï?Ì?Èî;al¥7al¥7^F±;ÕZ>Èf¬=¯C?Ûx>È:C>Áú"?I$< L<Ù1ø>­¤<<pê<9{%?:*9ô¢8Ó7?pW<VnÀ;¡QÑ?¿ð;Ú¥7Ú¥7^F±;»<¹>Âm>rG?Õ>ý ä=¡1?ÝÖ»;V;N½'?5;c
S;µJÜ>Þ;>É:øë8?¯Þ>äÎµ>-Ç?è;T¥7T¥7^F±;ªø>W²¯=(ë;?¤´K>®>+\%?Ð­}=^1=Ô÷ê>Ð/"»¶IÁ8ßÎVÁ6Åk¹y´¾8}	Û¿:ã:;ì³x;þ^À>(;Í¬¥7Í¬¥7^F±;¿X¯>Rüj>??ñ>ÆZé=Ae#?Nd;Øo;÷^?æ±¹õì::¿½3`;óæ2;\¼3?_Þ?á?Ã
?;?;GÂ¥7GÂ¥7^F±;Ý/³>:n><@?[ß(>F>À0"?,;DQ;Ó½>È;=;Y;?89Cf9ñ!&?Í»ç>à3×>Õ	?ÇA;À×¥7À×¥7^F±;x®Y=T=9~??CáÜ=´Ê®=À!?]u;vú;þiÔ>V·9P:õ~>I'¹ÀF5WX½¿[6¹;Àª;W×
?OU;:í¥7:í¥7^F±;ªJ=ãY
=r;??8>}sì=Uy ?#8;J_;KÓ>¹ns¸ lî:N°¼\Ü8Æ°8³>§>yï;?[è;~·?½n;³¦7³¦7^F±;½¢>@.>¸@?Ä×=vU¦=@î%?U¾:²#;TQ>~~<ËHI<ÿÕ!?Pû¹¸°â9<Ü>o,>Ý|>Gé
?Ãz;-¦7-¦7^F±;'1^<Õ<<?xÉ<7ö¢<Z??÷Ñº<øc9~a À÷ºW=:ýT¿Ê
¸b	V9Â¾ÐA
<Þ÷<?;§-¦7§-¦7^F±;K 	><Ý»=%Ü:?->Zç=ªK"?¼4;u0¡;Å»Ö>ò©;ò@;i?´¥Ñ8Ø)/9o²è>3=>ïm>¼)?
°; C¦7 C¦7^F±;e«=Æg=ß=?Ö"5>@[
>]$?å²0;Á>;Ïîí>ûm;o-h;±É/?æé9Ø9Z^M?Ïë¤;Þ®;­ú
?û³;X¦7X¦7^F±;ÖÉ>'>©2G?ê>ÈXF>')?7f;Òï;¿ê?'-;æP;ëÕ>/;<ä;:1?Ý.?Lú?×?¼;n¦7n¦7^F±;n>>4>è¶A?÷V+>l>;à&?êë[;§T;`?Üi:ºÓ:Va>+3;ëê:¾é>?Mx>+|>ÝÝ?ÚØ;¦7¦7^F±;µ»>=s>ºD?ì?K>î©>!'?üÂ;ä;¦ö>ùÓ};/?;qð)?ÅP)<×Bë;-8?Ý,?¥?ÅC?¢Þ;¦7¦7^F±;=Ü>äo±=ùÌ<?ò<|>wE>*×#?©ÿ=+=Ôì>éK¸;Ä÷;·¹"?¾7Þ5k2?ë¨;
ª;bKþ>;®¦7®¦7^F±;È<õØ9<c¨9?r=©fD=j¼?¹dýõ9/Ý¾¨­ºüÌ[:¿I¿V«§·¿W9óÇ¾ÝÃ
;Ü´,;Ö"Ò>.&;úÃ¦7úÃ¦7^F±;hó=ÂP¤=xL=?Ï
Ì>NØ>3Æ)?®<¦j<³?'h<~&<HÆ2?bÍ8ðx,8t[>?>½P<?y,<ê?ÿ);sÙ¦7sÙ¦7^F±;.ßÂ>ê³>>P@?ýp>oä=µZ&?>;ÃjN;ÚÅë>Þîà;"öÒ;+z?­¡:ã{:ã5?s°í>¦Õ>±Ç?e;íî¦7íî¦7^F±;økÎ<£]<<<?§=°,=Û'?à	;Ç.;Cíä>8ýJ;¢m;-­Ú>ÃÔ99*Ä8`l!?+õ¡;`Ô;_$?ë;f§7f§7^F±;v~<ðn1<M7?P=H$=z"?UÛ:ûßÿ:½Û>³Ô
ºØ@D:µ¾½Gw9bP9Q¶>òÛÇ:÷¤Ö:¸]î>Å;à§7à§7^F±;õ¶=$¿s=£'@?okU>"ñ$>Æ%?Wcm;ôN;=Ç>¼(6vC¹:ç(i:o¥94Mk9]o?SLó:ô;ÞÇ>!ß;Y/§7Y/§7^F±;Ä}=JÆ,=|;?Z;=r=f­?rÄ;êmD;P£¯>P~39l:á=lÔO9ö|9¦µ>É;é;ëÂÜ>öî;ÓD§7ÓD§7^F±;Â`¿>x>þE?_X>lî?>J*?5 ;ð³;êÌ?3|ù;²Ý¶;¡.?ÕÒá;ý§;¾,,?hI?ù-?Ê.?(;LZ§7LZ§7^F±;=Î·=±u=l??N">QXù=ú¢&?;ß¥;Eý>.Ï:÷¤;»Â>ýC9Ôs9×'?Õ4¸;m;Ü?ïI;Æo§7Æo§7^F±;¼ã<ïr¡<m4?«ß;<Ø<ù$(?1®¸¹Øì9ÍG¼½QRÖº"µ9òxÀ AÍ¶+],9aM¾¼=ø¯=Õ	?M;@§7@§7^F±;s>Ü$>m=?»Oì=,ç»=×ù ?ã
;ÿ¸;ÐÝâ>NÈ[<¬)<Â{6?ýo®;;/Ç-?É>HÓ>¸Z
?)^;¹§7¹§7^F±;åÎ><>³ÒG?52>?_G>KÞ7?$Í;ô ¸;æ?C<SßK<Ô-?)e;¦Aô:fÉ&?Ç
?éñ>2J?¿d;3°§73°§7^F±;-R>ÙL7>õB?Ç½>vè=6Ý$?l;ù;jÜÙ>ßGË:t|:;>yàÚ;2Þ¡;ûÀ*?²®>s¢u>{Ô?ðw;¬Å§7¬Å§7^F±;@£>§U>òC?¾#>#ö=%*?|;U©_;?Ka
;3Ü:H]$?F;¹:Í
P?+;Á>.;> N?C;&Û§7&Û§7^F±;PT>ëTÓ=a?g³>nc >-?
Zð;­ý¤;w:?Uó=;L;-9?¤ß¤¸q:9}¬=3x×;so;á8f?³;ð§7ð§7^F±;ò>LÌ=2§??cæ;>þh>ÓE$?Rÿq;Ã@;ÚrË>©:`Æ-;áy>
:Rt9ßµk?:·;®²;Ñ?Ý;¨7¨7^F±;WÁ>->,A?KÍn>Ì8>½&?p©²;R¨³;Ïþ>ÕHº©áw:ziÏ¾£Þ;Ýu;é;?*Ú!?Ô¢?g<?¤;¨7¨7^F±;C+¢>>T>çC?%«>ê{>ï/?Ð¢h=ú0l=%ü>A¼a<õô<]ç<?T29B9§?ñ? üé>Í<&?è§;1¨71¨7^F±;¯f¥=ä^d=i9?#ª=T=æ?Lo=ôq=¥ ì>
õB9ìþ:ê¬=ìû¸$ß8J=¿¾ÅÔp;>u;÷û>iÀ;F¨7F¨7^F±; ®>ea>ÃEF?¦I>ú>6)?_²;P«;,?åÁj;g~h;
??(y:Ï+:¹/?1Û>b²>v?ÓÐ;ÿ[¨7ÿ[¨7^F±;È+>ã=?A?å	=Ù¹y={õ?Ò»¦:úMù:'6«>>»´Û9B­oÀðÖ¹QD9q~¿]>â<>²!?AÓ;yq¨7yq¨7^F±;¶æ<»/<YC?ÃX=qÿ)=a6#?öí:;³ÝÔ>Eq²9n[Û:+@Ð=òn9)9*?àük;Ò/;Í+?Õ;ò¨7ò¨7^F±;iÖÊ>)_>
@J?[s>,Þ&>WÓ:?!;5,;Æ@á>áQ;Âx;`¿?ã><)<ÀW+??Â"?Öo?YÒ?6(;l¨7l¨7^F±;~Þ<z£Y<ª*6?ÂJA=V='!?©½:B;îÙx>ÔrV9â:O¯=Þi9z9dm>¹vú:j;»Ó>Þ;å±¨7å±¨7^F±;÷9½>Ìw> C?jv>ü«?>Á$?Lf;yw;¸ëã>¥Ý;ÎY;Ï?¨;ì9ï:îÎ?¨ ?/@ë>âi?Ó;_Ç¨7_Ç¨7^F±;W¼>QÌ=Í9?)ô«>Í>Ô§(?2<«D<Üè>Àã;.±;|¢$?èX8ÝL9¡ì>:t;Îz;Wù>7ë;ØÜ¨7ØÜ¨7^F±;òN¾=­N=@Ú=?¹&>òE>¯=!?.<ðÕ<¥Öà>	ºÄV»:ó¼¾^aä7 Ú½8§N½7þ§;r´;âî>Nó;Rò¨7Rò¨7^F±;y'>rá=N>?we>[l0>t&?8ù;ôø;?­':gí<;3>È:AÐ9p?
I;òò;xÚì>(ø;Ì©7Ì©7^F±;sÊ>s>6E?þ6>éð>Z10?à;?;xMÛ>3Çû=3ó±=Õ5?à¥:(t:G?:.?Ê?Í]?çÿ;E©7E©7^F±;Áä>dÆÄ=íÍ=?éK>À
>%#%?s;]j;Ë}ä>Ï;ÅL%;ºDà>ÍÜb9Í¤û8¹0?9¤;uu;«+?U;¿2©7¿2©7^F±;£Ò¢>»N>>J?ªª'>jð=zÇ2?-ÿ>;E·G;ÛÒô>x-^<©(<(?0Ôü9}~ä9³½?H?p0Ò>Îý?;8H©78H©7^F±;ü>>Ùó=AH?ñ·>
e>)? EÄ;IË;RÂö>æ ;¹j;IÕ?V»Å::éÇ#?ü?q<Ñ>¸?Y;²]©7²]©7^F±;Gª>î²_>YÝB?>ñè=6	&?6ÚB;ei;6ûÕ>ì;^«;"1?"+Ñ;AS;bî0?wé>¾Ä¾>©»?Ñ;+s©7+s©7^F±;Î©>Mª[>¶E?ú¹o>Ñ8>&?Ú;ñ£;·ó>B­Ã;uÚ;+0?Rï	<ºÇ;KÊ0?çÍ/?ú=?7?à;¥©7¥©7^F±;Ñ©ì=ª=IÓ@?oM>^¥Q>1©'?Øh^=èa=|	ü>#ã;äà>;ÔÀS?TP¸a8³¯>$*;í%;Èé?É';©7©7^F±;C>KæE>½5@?Ñdò=Ål½=íÊ#?éû=;}=;/?A=ºÇæ<it0?ôn0: Âj9üR?d?Õ?M
?G;³©7³©7^F±;éö=p¦=Í=?Ó6>¯>>}$?$¯=ç¯=ÑÞÿ>3û¸OR:X:â½ Ïµ·aHG9z½ÉF:Û»:Ì+°>={;É©7É©7^F±;«=fMÕ<ç9?ÁÌ=~Å`=
9?öçp;Ór;>þ>b¶û¹¯ÅÚ:ÕE¾õ"B959j±>,ýØ:Jñ:Ësæ>%;Þ©7Þ©7^F±;õR=!ÜB=@<@?$>\ùX>óX%?p}Ü;ãhÙ;BÐ?CÝ;vÇ;ÜM?àÀÅ¸&MÉ8hÈ>·³;Û¯; Ï?§;ô©7ô©7^F±;bl>Hä>± @?Õ°=uv=$Í"?(µà:ÜÓ:>E?«¤<|0p<fÍ.?¸Hq9X096?V> >Ú
?$Æ;~	ª7~	ª7^F±;+9Ë=©=Ò9?H@>~c>º ?II<tê&<£ë>ÿº®º¡Zw:Ö4¿pm>9ÄN9ü&>rOÂ;÷ýª;t?,Ø;øª7øª7^F±;f,{=·a)=&Ï=?!=O=Ø"?&$<9<ô?`;@;Fß>Cf9B8qk?n<Ë;
$¿;?ü;q4ª7q4ª7^F±;sx´>ÞÂo>±@?ÓVM>1ã>c$?k q;|_;Ác
?|nºª:å¤Ú¾Lf¹"ú8>sd¿Èè>[çÐ>¸u?;ëIª7ëIª7^F±;:3õ=§=^;?{*x>­&6>¸c.?w=B~=7þ>3àk:­ÝÀ:e>å¢±¸T"9x@é½p±¯;T ;RX?!;e_ª7e_ª7^F±;ZÔ>9Ï+>]ðB?¿éj>ÛÛ5>W%?Å];cÚ;
¼Ø>+Þ:a¨­:È¶Ì>
û;Îÿ¾;â§'?âdî>à¤Ð>O@?íO;Þtª7Þtª7^F±;"Ç½>Õy>¬¤B?iD>>f.'?´i;;½MØ>dú¹¡Â:³$¾Æýÿ;Ôû²;ø¨4?!ð>N:Ë>å=?yU;Xª7Xª7^F±;d||=fi-=ê]:?¡Ý>XVé=Ýk$?ËåÀ=ÐÌ=yvñ>²¹nì9~÷¾¤:¸°Y9VÛù½lôú:ãT;yÍ>­Z;Ñª7Ñª7^F±;-i!=Yà<Î8?q=m=ì°$?¡*;ÇÎ;üÖ>©û"¹:ÍF:5àÑ½A92ñ94Xß>ïw´;¹;u?v;Kµª7Kµª7^F±;Zº>¹mq>RE?_"">­
÷=r(?ði[;×~;þÝ>áäX:
°
;û-H>¯d;|<);ý(?lB?¥?Åæ
?;ÄÊª7ÄÊª7^F±;Úû= ÿ0=ùV@?ÙÂ=F=yÔ ?=p!;?ð.;>ì>Ïl:4û:d>*6(]
8gp>uO%;©=[;ùÁ>±;>àª7>àª7^F±;aà=ÍJ=è@?Ä§7>'¬>§Ä$?¯>=÷ÒI=0ßñ>uºÊp:ø¿_¸~Q9«~D¾duû:ø@A;+¦>_;·õª7·õª7^F±;a+Â><gv>Y»I?K;Ò><µ>@?8â¨;?;vg?0R¸=^c|=tõ:?øÏ:sÈ9%9?6Uà>ôÁ>É½?j¡;1«71«7^F±;ï²>In>ÇC??!2 >ºü=j"?J;©;]W?¼¹°q×:Õ4®½Ò::óú>©ãø>ÿÙ>o?¨;« «7« «7^F±;ÍNÈ=>ò='QB?t°¦>È{>¨)?¦4;å¶;®¼ð>óu;dÒ[;®>½\\¸+¢8ùL»=Ò¦c=ÌdG=Ú#?´;$6«7$6«7^F±;a#³=ñÊp=¡s>?v>	T>µ$?5ôÎ:Ãû:Ò>8Ö:Ýä:KY>Üm·29Ö=>>p<àéM<W?ä;K«7K«7^F±;#V>µÛ¸=k;?KrI>í®>z!?îýÐ:{¼	;8Â>Àæ;ð ;;þ6?"æÊ¸À9 1>êÜ;Ø;³³?6ï;a«7a«7^F±;B
>zÍ¹=|#>?÷A>þö=97!?BÁl;Kq;K}Ü>*&Û;û¸;F¤?Ãá7ô78Q?sS´;b5¸;´ú>;v«7v«7^F±;|¯>Ô h>A?p·;>LL>¸&?Èm;?®;}ÄÐ>D1Á;È·;ò,=?vôa;&`!;+Ô3?üí>BÌ½>0A ?J;
«7
«7^F±;Þ.=[ï<û;;?FOã=&´=F!?º°;ªE;rÂ>ì::úÎ:xÂ>UU¹9ià¿9¤ï>þ»;®{;*?51;¡«7¡«7^F±;({>µ=¨ç@?>`÷L>îâ&?¸ó:9;ÙyÞ>ú :¤:*£Þ>rê9È?,9ha9?Méã;%®ø;©ê>_5;ý¶«7ý¶«7^F±;\g?Ö¡>o?¢©>Mm>l³?)h<$¶;¬U?Ë+2<÷µ;¥©z?;Ð7è:÷®7?©?=5?Ò¶n?²=;wÌ«7wÌ«7^F±;
×¶>Ð^g>·MJ?»$>èõ=ð+?)Í°;8G;+Æ?Dÿ¸9~é:1Ù½ÅÆ!;PÿÞ:Ñæ1?G«½>N!>Jq(?þM;ñá«7ñá«7^F±;º]é=bG=¹<?3¸N>À >ÛN%?Tâ%=eó*=¢iø>è`ºüçS:<£¿U9aöï8*¦Á>ü;
;7ù	?íT;j÷«7j÷«7^F±;¥´=W×N=Dy??ôC>¡'æ=yZ?·:eÔ¢:.®w>F©ºOj:ä¿î+.¸£%9Ùn¾çz=ÈT=äi?[;ä¬7ä¬7^F±;3{>è+>bS<?	Ø=6ý~=?y?¨,;#b;ótÃ>eòê;uúÓ;Þ
?øSA:ê¹ú9$æ1?fÄ>ÿª>ºÊ?úo;]"¬7]"¬7^F±;í¥¬>ôÖd>§#A?«>árÜ=¸ &?Â;';Ú>z4<;
T;Þ8ã>¾s­;úw;dí*?o=>Ab>>~?y;×7¬7×7¬7^F±;=²´1=	j;?û«6>w>æâ&?Ï;yUÍ;?å{=;M9/;½j
?dO¼9zöÔ9Fâì>þÞ;ºÝ;î?°;PM¬7PM¬7^F±;×=Ï=zÊ>?ZÅP>:!>f¾%?E:4,×:ý >fp;V,l;¸8?Ló9}U9ì­d?%Ù;©º;å·ü>JË;Êb¬7Êb¬7^F±;Ô	Ã=éí=PÎ;?Þt>zA>/Ì!?6@×:¸;ë>Ö>YÛuºL7£:[ÏÀ¾ñ<9NnZ9P>È<
<¡?¶Þ;Cx¬7Cx¬7^F±;¦4>£s=%`?XU¯>äB>¼f??J?;^p;_õË>=¯;U;]°2?èá"8å98'Æ!?S<9ê<kw?Þß;½¬7½¬7^F±;-Í>½·=5:?À>ãH>¿?ç;·<;ÑO?/ß;U;èy?OÉ¸±q¤¸È.!?åïÅ<dKx<oL?&;7£¬77£¬7^F±; ·>¾Qq>ôCB?(*>¦÷=NQ0?r;¹;KÁë>Ó¹;
w;H¥$?Ä®	¹è·hj>A	¹>B>Î?ÛF;°¸¬7°¸¬7^F±;ÿ>þA>BMC?zå=Ü«=HÑ+?p@ý:,$;7sÅ>H"Á;·e;ÒQ9?ØÔÇ:Ý:])?­{>Ad>¼Á?L;*Î¬7*Î¬7^F±;É¤> n\>*??x>ÎÔ=LÈ#?ù;ççH;ãÈ>9N¢;H¸;Üe!?p.Ä:\:£:!°?¼>ey>a?Tu;£ã¬7£ã¬7^F±;ÄÀ9?4¼>·ª|?Vù>êZ>fû?=ÍL$<hÈ?*P@=[®õ<ûcH?<1;N0b;Wµ7?ÑCQ?K?	Ò'?{v;ù¬7ù¬7^F±;æ?=L>Ö7@à?!ç´>²i_?Å=êÆ¾=o?\=eÜ<l¥"?ÀM9;lù;a&?Ö ?O?&õ?;­7­7^F±;M6=|*J=Tz??»vQ>le>D)?ÌÊG;Ø¬w;ðÎ>)¼N;çÊl;ß>{)9´ù9Áh§>hf;¾ãJ;\?;$­7$­7^F±;ÕL¤>W>C?ÑD'>N>sÞ&?¢$;©V9;vfã>â7Bì:\ÆF<§fä:Ó«:ÃW%?7>s$q>Æl
?²Ã;9­79­7^F±;yu[>×r>¸!A?ØVù=y=Ã=°w#?uIÛ:]b;ÿ¶>ù;½;ÿsü>SÆ>¸X8.8ù(9>þï¬>t`>E?ÊË;O­7O­7^F±;~É>wI>JA?ãß=G¯=×#?=c-;(r;ÀL·>:(;êiX;ÊfÇ>§jÝ:ô»¥:¶B$??Ö¨>Ý>Àj?å;}d­7}d­7^F±;Ð!8>Qaù==?>Ö«>.Ð>'#? d<+<Zé>Ê|<â7<Å/?xLn9kUã9¿ô><Á<~ª
<}Zþ>÷ì;öy­7öy­7^F±;õý>»O>(ïC?>v÷=U$?Á;;ÚÑ;Ãò÷>ÿþ<$èi<²/?G;^1N;Wv1?Íì>´IÄ>º<?nð;p­7p­7^F±;Uó¼=F;A=Tz?u4>Vü¶=.ñM?u¨Ñ< Ü<nðó>;»+:ã¸¿Ñw«8­9Ç5X¼WC;Ia;zÞ>ïñ;é¤­7é¤­7^F±;
û=ù¸=X?h¨M>ò>´3?çm°<à<÷ô,?`d95-º:=W9~(V9üÔ>SíÀ;k;ÿ#?àû;cº­7cº­7^F±;lÊv>bÑ&>
]=?!ÀÅ=ðÍ=4d?Ùä:î;»¹>X´¹5,B:Lom¾UJ9ñÜ9K¿ï>áÞy>Ài>ù8	?t;ÜÏ­7ÜÏ­7^F±;¯K=b
=;?:>/Ð=E¬"?0ãþ:è9;ª~¯>	;¥Ì;?å8?ïâ8hz?tÉ;é@;À9ÿ><0;Vå­7Vå­7^F±; åî=7¢=O<?·P>­E">'$?d;óx¹;äÚ>=;	´b;DÖ>u¸nY9Ãß=R¢;0£;²Éþ> H;Ðú­7Ðú­7^F±;
¤>aðW>ßxB?Ú¿>¸ù=e"?Z;f;\.?ú;®»y;Q÷"?eÐâ;¯ ;×Ä4?s?´û>ú[?ÿW;I®7I®7^F±;Ùiå>âû>}B?'>x³n>¾)?1lË;u[Ñ;B¾ø>â_;_M;ä?ÁÆ<?Dº;T6?m.?­K?J?w[;Ã%®7Ã%®7^F±;üó>©>PC?ó?Ô#â>0â*?M\5<0B+<â?@;
²z;­Ç?Ù=g<k'<²p0?\?UA?Âä?v;<;®7<;®7^F±;àçT=
=%u@?bF9>}>L&?B;z¤;Ùzá>D;v¬;ÈDÿ>É|f9«8>¿D?Õn<ô÷;Ã	?~;¶P®7¶P®7^F±;£O>%ç
>¶V??¢¦=¤]=}%?j,ñ:Ù:3?¡:Y	;9>Ñ :uf:;Z)?¤Ý<>sÛ!>â[?¨;/f®7/f®7^F±;y>cÌ=·÷?Ä>â1@>T?Vã;µ«;Î9)?aY;âÃp;¯	?¶¸9(Ò«9è2ð>.d>í/W>Îº?ð;©{®7©{®7^F±;ÓI©>_¶_>¸A?¼É+>¾>á$?Ïµ»;~È;ª"ð>¶æº0 p:
j¾ýÛ:ï!:Y9?ì??¾?¯¿;"®7"®7^F±;çã>Öÿ5>²@?ª
>ÎCØ=¨$?ªlY;ø,X;L½?¯¬;¹>;U»
?\´t;¢±7;¦s(?ü
?çû>~w?ZÈ;¦®7¦®7^F±;7=þÐ×<9?m¿Å=á:=|(?`Ê4;¿&;xÇ
?ú=`â<@w+?òl:ÐIÌ9gL?aÃ®<³Ò<]`?éÓ;¼®7¼®7^F±;N>É÷C>½n@?ÁÌ	>K×=YÚ#?"ä ;¨u%;îø>_E;y{;
ÆØ>ÄçÁ:O»:`x"?N:Õ>T=Á>o=
?Ø×;Ñ®7Ñ®7^F±;º¥>
L^>\>?+
>¢à=p!?VK;ëT;T{ô>Ùh:Ý";4o6>Á×&;|­ú:c8$?½S>ê>ZØ?FÝ;	ç®7	ç®7^F±;å³=ío=cB@?
>e>£þ#?/<Õ%<ië>­j;e¦p;¥ù>ø¥ ¸°¶7$¤>|<ÑU<üÞ? ô;ü®7ü®7^F±;lû>knÌ=$Ó@?ðj>±ËØ=,(?ï£3;»
;bo?w¹*¬¹:U»½kA9À.¨8ÂÐ"?D;»¨~;Ï?©	;ü¯7ü¯7^F±;ê>é¿=|v??®»>J>ó¦'?õáJ=X\=)ì>¶11;70;¶?³¿4Te}9!>&î;@%Ú;?7;u'¯7u'¯7^F±;¤ñ¿<ÿ <SÑ5?nl=-²:=üÜ!? /[;9s;ÞÝæ>F¨?¸Fû:Q¼àQâ7 ì²8ç¨Â=ÖY;¡;ïÓ>þB;ï<¯7ï<¯7^F±;é§ç=­,=«v;?dçL>u">ÏÌ!?';Z;Ì?VÀ;>~;ÄÃ?<,98P8rû>$¯5=¶Z&=Ë?¼G;hR¯7hR¯7^F±;
À¡>ÓJ>oêL?ú\n>\,>xÊ0?R<¹7<iQ?Òè0;o/;Òû?£÷·;;gn;C?mµÇ>$P>³t ?9W;âg¯7âg¯7^F±;®½>l!~>7??
>ÒøÑ=½l#??Àd;Áj;Ë¬ù>Ô·ð;à6Ê;^_?k;¥-B;·§0?\Uª>^I>N)?æy;\}¯7\}¯7^F±;£ÕÏ>îW>[F?>%C>q(?ì­;";p%?«:9zÄ:ß>;±P;2A?Óî>¥ÚÎ>üS?ë;Õ¯7Õ¯7^F±;¹Üà=âÔ=m²B?Öz¶>ã\>û'?º7Î=ÏÄ=ýª?á`»:I÷:Ê$Â>%:¸¾9Ë´[?<Ní;v?²;O¨¯7O¨¯7êxÌ;U>?Ù9>q9B?L/>/ø>j|'?o7;çO¡;®7ë>õ;;Á­
?p:f9:£÷A?.qÃ>"¡>zO?±H;È½¯7È½¯7êxÌ;ìµ=Þ>I=äkg?dPs>ÝÎ>î-I?ýx=_%u=?áK9xé×:ªj =ìÕ¸w0à8ÿ½úf;¶V&;Ýd1?ß;BÓ¯7BÓ¯7êxÌ;R&>ûî?>eïF?ª®?kªÞ>Üð*?ÕÕ='Ì=¨?,Ø·;;}$?¨õ8cU5=??/<¨üa<fy?:ô;»è¯7»è¯7êxÌ;ÜÑ==@?ôPg>­c0>ÏÛ'?rû;0<¿8÷>×.A<iî;oO?v-©9
9È6?¤­Â;
¨;G?e&;5þ¯75þ¯7êxÌ;cö¯=ôl=ç>?ú(>Üïí=É$?=Ö=; =1~ò>ÆTD¹¤Ðq:ÙÏ½ 899o³=þY;õwj;Rí>I);®°7®°7êxÌ;0>ý[8>$Y@?é¸=Ç_=à#?Uó:é³é:·>Â<Ïl<=¬/?ð'8`É8Jp&?z>F\s>	\?1;()°7()°7êxÌ;|ü´>A±p>&@?z;>øWP>¤z"?:W;Ô;Ú¡ã>fÎJ;0,m;ÒçÚ>Úáè;QJ±;i&?@U0?µq?ÑE?°3;¢>°7¢>°7êxÌ;lÁ=ì=¤R>?¹!>RÐý=¸#?Iy;d~;y#û>g;íùì:(?]H9Ô39~?}7.<Ô};Á´¯?j];T°7T°7êxÌ;dI>0N>vHC?â*k>Z¬5>¤°%?#Ù;ë#;&ú>¬Xr<Ú6<Tn*?ÿ×;îó:¢/#?cQ?&å7?Ò?`;i°7i°7êxÌ;ÿ>:>H??WjÚ=+ü­=í¯ ?~;óÊ;¬w?I<JA<³V2?}æ:eo¤:o3?·P°>½f>Ïy?h;°7°7êxÌ;µm><>|QA?#>ÃÎ>Ä"?x¢Q;ëUu;F¿Ú>­Ý;¡8<;];¾>üQ8ÌÔ&9¯|>?Mò>-&?Êl;°7°7êxÌ;Ñ<WÍ<ë;9?ÊX_=Í.=Q#?§Ç+;çü;'Æ?î@º)a:"É¿èÝC7©Ú¾8¾owé:8ÂÏ:¯Ö?àq;ª°7ª°7êxÌ;f¸>IÍ?>Iv?à>N>¬C?9 "<?d;Öµ?Sâ°;¸Z;Rú?¦½;á;e=?¢?Vò>É¿?s;{¿°7{¿°7êxÌ;×ý>
Ë=J8Ä?uÔ¤>¾¨M>9-M?<=^=Ã?qÝ<ðo«;ÀÚP?KB;ÿ
;@@3?ÐßÀ>zó>­\ ?uu;ôÔ°7ôÔ°7êxÌ;í7¸>3Qo>rE?ðÍ#>Âý=#@%?	?;Ó8;ÄL?íû¢;zO;Ìî?ã;"ÐÄ:Ä)?)¯>0$>Ft?×;nê°7nê°7êxÌ;øáu>C&>#L=?ê¯>BY>áÁ"?Ü3<%)<Ð#?Ë;g;Ú?y:Dlm9þ~?µà;ÿ_;¤m?Ï·;èÿ°7èÿ°7êxÌ;ß>F>¦ÛC?k«>"iG>M+?³;;o?nÛ;t~¬;â"?bº=<e	<i0?Rß??ú>R?Á;a±7a±7êxÌ;£n>l¯=¹B?Ø
l>rß,>ýÇ.?\l=Ñ|=ðvë>rÕ9[w: D5>ßß9w£9s?v&¾;¾Ø¨;a&?LÇ;Û*±7Û*±7êxÌ;í>$·F>¹E?È
>?"Ø=ºp)?«ª;©!;Xµî>têÕ;µÚ¯;;´?Z$:O:·p!?`Þ>úÁ>õ¼?Ýì;T@±7T@±7êxÌ;½qÿ=±= 8?T«>¼c>àà"?àé;UE;B Æ>DX¼;ÜC;"à+?6A929¿?ºp½<P¹¯<Åý	?4,;ÎU±7ÎU±7êxÌ;Ä]>ù\>ÇA?òD=h^=-N ?'K:
ZÊ:#^§>}Nö;¹½;h¼&?nÕ19Î¹9éÍ>.l>¢6`>ÞÔ?1;Gk±7Gk±7êxÌ;{6>¡=_?þç¹>Ñ15>T?I±<Æ¥Y<P?H¸2:NÞ¤:Á>%Ö:49W­?ó+<KzÉ;/{Z?2;Á±7Á±7êxÌ;Q²3>ip=¤¿?<*»>».5>ö9?!3=ýÖá<c?5É;qoá:½ì?cXÙ9z§@9i{?[í5<â)Æ;Wk?vO;;±7;±7êxÌ;¬Iß=/Cm=õëp?@ÎQ>NÔ=èV}?Ä´¸;AËt;W)A?Ódº=pY:Û³¿3µ9<9?àF;7÷%;ñM?<R;´«±7´«±7êxÌ;oÌ>g´Ç=j¾>?``>.>â$?5?g;bQ;wD
?I ;+;Åôï>¼ª9|Ò8GZ?Ô0N;ÅX;¯ó>Zi;.Á±7.Á±7êxÌ;Éò=[í¢=É5>?vXá>Ó¨®>A%%?Ê"<Ë/<}ýí>T4w;êè.;Õç4?¼9n9lC?Ã¬¥;K»;i4â>Mv;§Ö±7§Ö±7êxÌ;ÆÜ?>3V?~ðª>Ò+>á??)<Õ;å¤J?I<-wÊ;è-~?8ä;UK;[J?ù?³àß>õ&?F½;!ì±7!ì±7êxÌ;ÓC>Ë>@X;?9n¶=õ= ¨%?û¥;m@);=fè>P	;ba±:=àE?v¸èKÅ8iY=Dóp>äÃJ>ì?"Å;²7²7êxÌ;7KÄ>×M>vè=?Mb+>´Ú>G¬"?è?;·Òc;È¤×>ô;:m;Ù$?Ð?æ;épª;É°,?WÌ?"?)%?JÝ;²7²7êxÌ;cåX>à;>À0C?Øtì=
L¹=
W#?Eù­:1\Ê:ÓÜ>ÙkL;xIA;_?"Àt:é;:uI"?J>»?^>µ:?¤à;,²7,²7êxÌ;#<÷©?<Ù=?ÈÁU=pÎ*=Ã/ ?~6Ã:ê:_Õ>¸±ø8nø:×=`o
8ssá8÷ÓÖ=!È:Ut­:F¯?¶ó;B²7B²7êxÌ;Ú`Ö<<Ú??Â¼Ë=gë=#%?DY:ÑLÇ:£Ø¶>«ÎD=Ö=Ø\0?-h9Ð­É8åþ7?Þ§=Û=DÆ?{;W²7W²7êxÌ;·«û=4ª=ð|=?çß4>g
>°¥'?Eß½;nÁÄ;>÷>§Ð;%;¡MA?{fB:Ó:Ø¤5?ãB<"0<X§
?,3;úl²7úl²7êxÌ;ü>Ñ¯µ=«l@?£Ä5>A>Ý(0?Bn©:Îöú:Ô¬>®·|¹
f:zÞ½l57M¢8®;z<£Ãð;Ë
?½A;t²7t²7êxÌ;II>ÿÜ=ÞÖ8?_Ó(>-d>"?odä<Ñÿ÷<°Âë>cT;<;R?k¸d8È>>±×Â;¤jÖ;=¡è>V;í²7í²7êxÌ;ö`>B=>sà>?ÌPc>K/>38&?),°;I«±;ö×ý>lHd;l ;Â6?à±<ðfÏ;üË-?­Çx?/a?ª}
?¯;g­²7g­²7êxÌ;Ã>ø¦;>z«>?	íà=þè³=ø ?¬bB;B*;
D? ·:ô:?¯>±ê:6Ä¯:í%??ê>­Êt>û]?Ò°;àÂ²7àÂ²7êxÌ;×C¸=1z=A¥<?M>AõS>è$?ÅBÄ;ÒP½;²?¡d
;ç;	ü>ÛÍ9À/90?þá;{Ì;7
?±¾;ZØ²7ZØ²7êxÌ;0Ú>±F>|{B?;j=¦Úq=2½(?t;òå:Ý?=ÉdÌ<½Æ8?ôÔ9 Ãµ9y¡/?µu=K=h?ÕÍ;Óí²7Óí²7êxÌ;äÅç>m>5·E?ºM¾>>©9*?Ìý<ÿ4<±x?|ç;ªä$;@4Ù>Z9<V94??¸?ì	x?ñL?uÒ;M³7M³7êxÌ;¢4>6öI>Æ©??E5µ=%R=Üù-?/5;J;}?Em=uË<0f*?q³9 Qâ8¿zA?d¿>Ë-£>C!?*;Ç³7Ç³7êxÌ;$¥>¦ [>gYA?R*[>§í&>(?¯;j2;Hò>öIº«i±:ãMZ¾õ;ü+´;à+?u]ö>¨ßÔ>d#?ì?;@.³7@.³7êxÌ;ô#=QùÕ<8(D?Ùý>­¬ì=º(?xý:Ãd´:ÁgÂ>ïI=©=	/?'8»T·Ä¹4?ë}¯=_Ô=d?h;ºC³7ºC³7êxÌ;Þ->'ßR>®>A?!>FX>Ñ&?Tlû;yç;@?ë£w:ò4È:yS>ºu<Z}1<t©0?.?y?%; ?Û;3Y³73Y³7êxÌ;<Ñ/f<Ñh0?ðo={ê<=â"?À®:*Ë«:b?òØ;h$°;°V?¾9°Å¥9¶D?8F;ýy;üÂ	?C;­n³7­n³7êxÌ;¸>Q>Ñ=Gk9?Xb<>°ð>ÏÀ?ý
<p"<LUú>Î;Nì:x?)ñ8\9»á?øÍÞ;ÿß;B£þ>î¯;&³7&³7êxÌ;ªK<ê
<S£7?ö_=pGï<â ?r9m>V:T5ª=Äa4<Ä<Ö?"´¹(`³8Øª>! <<D?H³; ³7 ³7êxÌ;N(=éR=ÌÔ;?%Z§=Èÿ=Í!?ñ
;KC;MÇ>ðü:?:`>é58j%c9xB<>-¢¹';,:Óq¾7º;¯³7¯³7êxÌ;¦Ýv>Fè>%H?ì>¡cª>$½1?Óú=Zºç=g
?¶JÓ;	~;ìT?_:	Gê9Æ76?)ÛK<"<¶u ?¦¿;Ä³7Ä³7êxÌ;Èí<Ñ£<i>9?Ò=¨O=¸!??v°:e¤Â:µè>úd;'+L;Jý ?±è~¹w¸¸öI¿\®;+;³+?Ê;
Ú³7
Ú³7êxÌ;K»=ôò~=¾ß;?¼>>ÅÎ>í¤?¥M<;_<Ç4ë>Wa:¬y½:®V×>@Ee¸÷¦Z8Æaà¼wï?;09;ñ©?Èß;ï³7ï³7êxÌ;>1Á=×C?>Ça>Ê+&?<ð:Fâø:{÷>¥YÓ:Þ?;úþ>2y¥9güH9°?=,oå<£?Íÿ;´7´7êxÌ;Zñ(>¹Kæ=Ì;?¢>Êgz>ì7&?4=}O¬=
ë>;:æ»:W	>90ò9ïí>,°;®±;åÓý>;y´7y´7êxÌ; ·>Çe>ÜÓL?® >Ã=êR?<;¡;å4?Üy_;Å³A;½¬?Sê;ÜÈ¶:p;?÷ZÒ>{?³>®6?;ó/´7ó/´7êxÌ;ë)>æ¯¡=&?ô>¦G>&Þ.?á¯ß=éhË=Â?!;©#û:Ó?m÷8Æ®9-Ó>}Ê=Ù=½:~?¹;lE´7lE´7êxÌ;H(Ñ=¢ê=§¥<?Á>âhU>r ?7XU;t|];úö>:ì¡ñ:Ä>ÞDÆ8éæz9FËa>å;í±;;Ú>;æZ´7æZ´7êxÌ;1>\+>A??C=ÌÒb=%?æäà:$!;Ã¾²>HÏ<hr=<.?P;9v93æ
?!y>,Ïr>KÇ
?!M;_p´7_p´7êxÌ;®bn=¯g =:>?Ö#~>É7B>ê}'?ÈK=P=ºkó>q°µ¹¾x:¯5¾S_¦8~í 8ù>û)];dS;¤ê?Ãk;Ù´7Ù´7êxÌ;ôÀ=Í=¢;?ïC¯>©z>*(?üº=ã­=ÑBþ>ç®?;\;ãê?Y8Ò89^ü>&<Ì <72?<r;S´7S´7êxÌ;	|>¥ß+>ò²;?¼="g=®! ?z:Ïb:á¼
?»8.:$S=h9~xä8Þ&×>¢ëN>ë:>²
?c;Ì°´7Ì°´7êxÌ;z¼>øÑN>n{D? K>WT>Zí&?Í>;Z¨;îßê>C~ß:³«÷:iç>Þl;0*;Æ50?î?\T?ûT?¦;FÆ´7FÆ´7êxÌ;*/§>ßà\>ÄA?0g>U¿=Äy.?÷ñ;¶';q¤?æÍ:þ;:ª>u£»;;ÌB7?ù?ñü>â?s@;¿Û´7¿Û´7êxÌ;<±¯>Ñ#d>É%E?¤þ=ÔÁ=É'?h¨:Ï/;©©t>À=;Ö<tY-?Ð*99ñã9?ú>õÞ>-?Âm;9ñ´79ñ´7êxÌ;§,>p¿Ã= Ü=?À,>>æÕ&?=¹;èAÇ;Òýí>ù§9¢^×:CÆ=	ÅÕ8Uö8C >Çb;ßf>;;t?K;²µ7²µ7êxÌ;ý<ãÞF<í;?¨þT=C(=|"?8;²?/;}Ô?FÞ 9D#`:¼·=ò´:¡j9º~?Rì::Ü:§Z	?Í;,µ7,µ7êxÌ;å=þ= ~<?nô7>XG
>?ª&?C¹:!¿¤:	'?º¯|:R¬;6£u>væ9þ]­8°?n><%<·?Å;¦1µ7¦1µ7êxÌ;S&+=PDæ<¼F>?>»ì=Þ!? ³;:·;ûÌù>²ù: å:05?ìMÒ¸<Cq8AÁ½¹}Ú:QÅ:¼
?É§;Gµ7Gµ7êxÌ;û±>Qk>ýiA?>²»à=Ø-?mM;Öt ;òÓ>«c>ÿ<Û=ñ1?ÔP:ÐqÇ9@?&?Í?QG?åÏ;\µ7\µ7êxÌ;{:=ë0=p<?%+Ò=§Ä¨=If?Ô4<N3<ñB?ëù:±Q;EoØ>5Ý8Ü2¸KàÍ?é)
;ùÃ;å?|Ö;rµ7rµ7êxÌ;ëË>vC0>®Þ@?ìMò=K¿=õ!?´çL;G/;h¢?Å¯<¤qô;JÑ?Ø*ÿ9q{9£*?|>$üt>µ?µç;µ7µ7êxÌ;Ä=ÃÔ=Í??/¬>ßk>Ï(?íO= Y=ÁEõ>ãwºç9Ü¿»·Ï9h©9ÒI?k{Ì;#Ù¿;åm?ê;µ7µ7êxÌ;*ñ=£Ý£=:a<?ÒP>Ub>E<$?&Ø:<î:Û3è>4º;Í,;Pp?ÖUÈ81ö½8%ES?H´;íy;µå8?';²µ7²µ7êxÌ;ô½
=ÜÐ½<2;?oeÏ=¤=ýÇ!?êö;d`9;h=Ó>>az;ðP_;(? s·Ü»83ÞË>ò£;hY;r`?';øÇµ7øÇµ7êxÌ;4UÜ=TA=;9?«íã=°¹=É=?j¹;ª±>;+·>Q;NÝ;k?b$:9	öY9)$ø>õW>÷>r?:;rÝµ7rÝµ7êxÌ;¤*²>øj>/sB?¹÷=]»=d)?gøò:m0;&°>¥	¢<*Û<l?*g:
': 2?õ­²>Ql >
?!=;ìòµ7ìòµ7êxÌ;U>p=¨·l?-Z>^=y?º¾C:áÀm:ÄÒ>j:£:`->ºÑ)·Ê®(8	=Â&;®ó;ÑO?¢>;e¶7e¶7êxÌ;"}>¡ëÂ=T6L?Òa>K>ÄE*?á;RÃn;ih?­ÂX;£ÛÙ:Ùµ~?3»®9ð1¢9²?\ÒÀ;Rßc;tX?¨M;ß¶7ß¶7êxÌ;Ôg>¨¼=S½=?4¨8>L
>¥þ)?F<¤K<ªþ>û;+³B;©b¥?¨±!:=C:_º/?©Õ<´Æ;¹L?_Z;X3¶7X3¶7êxÌ;8O?rP­>ôA?y#>Tq>±&?gÇ<qÏì;×Ü?¼©<í<¨º?®0<¼<A-?û?)?ô?)z;ÒH¶7ÒH¶7êxÌ;º6=HÜ<'T?IrÒ=²=dÚ(?m3;¬¡;ð>2f;90;g¥'?(^Ç9e¾9Xã
?So; >H;&,?å{;K^¶7K^¶7êxÌ;þÁé=Áå=*A?Ê>@eÚ=gÜ#?=ïb=×"y=Ï/é>¾;¬ÊÅ:e±/?@¸ÚO·81S=äTñ:ñTÉ:7n?j;Ås¶7Ås¶7êxÌ;ÒB>/µ=e;?+Nl>¶û<>:
 ?	õê=LAù=±Pñ>°Ó£·ØL:Üº¼F"9dÆ9ì>TÒ;,~;¸È?Ø¶;>¶7>¶7êxÌ;=/i<^'<ùU2?Ìº=@=O=
n&?"|ê9ê):¬¬W>~9u|Í:W5Ä=¤kH9`½:6þÆ?áé:ü¹:$-º> Ò;¸¶7¸¶7êxÌ;ÜDõ=Ø¢=?É@?Ãx>]Ü=F]%?"o%;^Ö5;èè>2Æ;±ñ¥;  ?àµ·xó·3O?ú2ö;Ý¾Ô;ª ?¸;2´¶72´¶7êxÌ;=¯â=I¢=s>?ê@*>8­>#?Ï;g­;Åã>^¿L;uÊ; Ô¼>¾I¹ v79?A¾2r;¥];?c;«É¶7«É¶7êxÌ;U+=Ñä<ò??÷¾¢==l=Ì5"?x:å
#;8½j>­9ì w:±>Ù\Q9¶ô9).¹>9fd;ÐVP;S?ý;%ß¶7%ß¶7êxÌ;¢>ÓW>R	A?r>"cå=âæ'?_ÁB;þ³w;]GÉ>Mö:"Pì:º?\ö_;»Ý;Ã3?zõ>«àå>ß¯?x%;ô¶7ô¶7êxÌ;1=1.>=½¬8?¼dÄ=4=K?B^;gõ;ÏÌÒ>í¤;/v;å#?áH9$á9î%Í>Îøë;KEè;(
?}1;
·7
·7êxÌ;;=>/ê>Ðã;?À½>_zN>V#?=É;E×;Äï>j|<ÐðN<a):?ÌÃ9x¡9`.?ú<À:ç;JÕ'?'N;·7·7êxÌ;¨=ójd=Nï<?¬ï=Ðc»=e#?	*Y<6v<OÌá>è{:á`:DÏ>""i¹À¼ù8Hh
¿@£:å©:	"?Kq;5·75·7êxÌ;%&=É@P=Û-A?,³k>^->U.?ªU¬:'Î:>Ö>²4;[ì;Ú=? ×W9'Ê8CöU?$j<¤WR<½{?Á;J·7J·7êxÌ;lð=ÿ¢={a=?rç>LVD>P(?'â	<Á<Èý>s;
;xì>Ë89ò»r9ç_³>E²;ýZ²;<áÿ>ë;þ_·7þ_·7êxÌ;	¼=ÒÛV=!=?AÂ->
®	>Ø!?R; ";h%?e1¸£:
Ó¼Ág9|»Z9Ø>ù7;ºw;¾>Q;xu·7xu·7êxÌ;y <7
><ºl=?¦~=ðO="f#?Ã:äay:Í3?ìÅ<À;Rß9?¼ñ­8!I9ç1þ>=ë;»¾<ìÁé>I­;ñ·7ñ·7êxÌ;:Ú=»Y=Ü <?/X>qà&>ûÑ%?Wæ¿:`Uº:ÞÒ?S[rº O¡:ÛOÀ¾&²8Wd9KÃ·=z`Ý=&ºÈ=þ*
?¬Å;k ·7k ·7êxÌ;j-=ã.=ÖR@?ÙWí=Të½=[ö?iP;¤`;VôÚ>w°9@:ô>Z<8\ê8ew!>N3;È.;;+?àÊ;äµ·7äµ·7êxÌ;E¸=\z=~k<?.{J>¯8>JÎ#?qò%; +9;må>ÕÇÈ;¾1;[äC?x9Øâu9/?ßà¢;÷Ó;å?2Ð;^Ë·7^Ë·7êxÌ;ÿOæ=­Ý=g8?øð*>¢>g"?Ô=q =âí>Ëi:ëÌ:¦Ì>áw¹Mæ8À·¨¿Ü};ù>«;½>à;×à·7×à·7êxÌ;ÓOc=ôü={o??õë=ùá¹=§{"?
´ð:àB3;Jß«>Ãà³:$FÓ:"õÙ>þöB¹ËF¹8?Û¾ó°
;Ì·G;Æ±>J;Qö·7Qö·7êxÌ;Âø=fª=ýÜ:?ÈÎf>G5>ù"?)£&<ð»)<MTû>¹ý;a3Q;·>Ð9¦98¬s?ÍÈ2<¬#<K?ó;Ê¸7Ê¸7êxÌ;;>F¸=h ;?Ü
>)×Ó=¤ÿ!?"{Á:u;	¸>X¹_å=:ü¹N¾n¸ÿ7,e¿ÄL>Uã>NU?¤ ;D!¸7D!¸7êxÌ;1ôÙ>/c>Ú%H?¯W>Î
$>K(?t­;-¹©;è?&<â:»;.Û>x:; 8;	ÿ-?ûG?¾*?Sz?¥K;¾6¸7¾6¸7êxÌ;ÉÍ>â²=Ál@?õF'>òÑö=¨-?â÷£;8²;ë>eF<m_M<³-?À39¯9¾B?1¸~;Éah;ÌM?Oh;7L¸77L¸7êxÌ;¶±>M>LfD?Êf>ö¼,>+?I;Ì`K;½µý>ú|<æÓ:<þ	-?¸a;¶
×:@ ,?ºZô>c»Ô>ï?;±a¸7±a¸7êxÌ;cóÖ>ù¨>ïlF?	
>Ã×?>x1,?Ã;57³;¨?ü7Ö:¥<;4Z>ÀE<½<¬@?»è?nÍÎ>0J#?;*w¸7*w¸7êxÌ;~ ¤>fU>ºD??7L>Èh>'?Íº;þGx;*Û?
:1;¯6;µYø>;ûðÜ:¬5)?Òu>Ôll>êê"?s¶;¤¸7¤¸7êxÌ;L¾>­=o>?W<?>*,>®R&?ÀÐ¶:»;ee>ö §¹Ïäª:åû½	¸ªË(8àÑ¾	ÚO;/6;¨?8Í;¢¸7¢¸7êxÌ;Ñº>Z!r>$E?-1>w>=É)?÷;^Á;&ò>
À;x¦;D©?v Ù;;½©:?Ä.?¾?ØÇ?.à;·¸7·¸7êxÌ;ã=ÆûE=¾*@?jæG>)F>Û%?
}=ìV=Îí>¢	»¯5b:Â¿Îb9<qF9JZ>rp;äÉo;0?+ñ;Í¸7Í¸7êxÌ;q-=	aF=ÂÃ8?÷É=«?¢=?

=!×=Þy÷>`à:Ã^:+g?ì-4¹[?8
T¿T.2;BZ;þÐ>¶5;â¸7â¸7êxÌ;a=¾=¼Ã=§;?"?>¤ïê=©·#?Ú5;Ñö5;×ÿ>¥Õqºn!:r6@¿ÌO¸	¨8'¿¢ú£>ë>Å?Ö8;ø¸7ø¸7êxÌ;z>qï&>i@?Ø>ÀÉ='?¸±';p&;ÿö?øÅ|;}¼O;À?¬:ÉÐ®:?êÞ>~r>E"?Î=;}
¹7}
¹7êxÌ;V=}?==8?±³>eÍë=P"?ÀÀD=ÿN=Éó>×;Rç:í®?bPB9Ð-*9µ?
þ;!Æx;Ùé
?ùD;÷"¹7÷"¹7êxÌ;±Ú=£=yA?×>k(Q>¶C&?Ãì;Sg;Ó§>;O³0;ÒR?ø9c9%9_?Æ©B;ÝUV;òè>¶I;p8¹7p8¹7êxÌ;ùW>
>ðB?5?·Í>lB(?j@<%U<ÀGø>wå¢<]<X«<?ÂÏ$:
S97àb?Û<ký/<Ñ;?«\;êM¹7êM¹7êxÌ;Lö=¸¨=;?·MC>>´ì#?ÆÜ<BÖë<%¦ï>£þÄ:|ä>;z>9X¼9~ÍJ9ë2-?6®/;¥¥%;ÍÀ?3;cc¹7cc¹7êxÌ;>ä>=FÝ?Ç>Uq)>ØJb?ï=¼"=¥jû>¯®T:þ°:k >M*:q#9°aÐ?`i;F;öe?Z;Ýx¹7Ýx¹7êxÌ;ð> >'=²? >j(þ=h ?Sd=ÓH=9¥?J?R;ED ;üê'?ØßH82òu8q*?GÀ«;?J;o.&?«²;W¹7W¹7êxÌ;ÞÂ=æ=m0;?ì5L>Ð,>Ý@%?æ¤=Ði²=§ì>¦²¹$Vz:Õ6¾.9"Ã09ó_?sõT;±;öü0?@¶;Ð£¹7Ð£¹7êxÌ;8Á=ôë=ºZ;?4ý>ðlÖ=&Æ?RK=4ø=ï>¿¹X»c:·ÒV¾`Sh9Ï`O9Râã>O½c;µf;îÒü>Å;J¹¹7J¹¹7êxÌ;Ì¸=Ãbq=3üC?#¦>á,{>zT)?üÝ=(|æ=ö>®ÑA:à?ì:¹R>¶9~9l?½á:.Åï:Qñ>Ù;ÃÎ¹7ÃÎ¹7êxÌ;Ê×Ã>yÕ>XøC?íSs>68>t´(?Ä¼;¨<¦;ÇX?&Ò§<X3h<9?[êJ;Àü;»À,?ªÎ3??í?Ö;=ä¹7=ä¹7êxÌ;$:>PÇ=1X=?>Ù`>]Æ)>´)?Ðµ;U×K;@¸>p%;z";5£?$s83Â8%¡Ô>KR;*];øèÌ>Û;¶ù¹7¶ù¹7êxÌ;j
}<H	/<*
9?0£\=ºh*=lº%?:MÃ:_I2>¤¹¸Ü:pô¼ºFe94Ä©9->Ë§G:}:ª§>§A;0º70º7êxÌ;¦ÚÅ=¿=ËÔ<?^n>«;5>}(?Mj_;Ï;äØ>FH4ºb¢(:_×¿øp¸¬¦¨8¤¾¤;þD;¤-?Q;©$º7©$º7êxÌ;}>c)>Ê??°>Ï=s"?´$;i'_;Ìò¼>GÝ;%X¦;KE*?
ý;³è:§¶?-_>K»n>ë)?íY;#:º7#:º7êxÌ;½ìp>Ô$>~í;?É±=ËÙt=½!?Ý§;×Þ;ù?r5=G·Û<×4?è¥9Ð¢9â)?Z»>ý>Rè?à};Oº7Oº7êxÌ;OÈÐ=üê=·¤=?{;>#û=F ?Ô]=²?=¤«ï>ÖÉ:&ç:ïFß>	¸nË/9°,¼Æc;3óp;Þ»ñ>G;eº7eº7êxÌ;e« ?G}À>o®U?×Û>Ò>@?Ü<¿#ë;(ö#?@O<J<u7?L?<xÿ;W??u?O?Þ02?;zº7zº7êxÌ;Fã=u=,Ö=?èP[>,>þ¦"?àÿR;¤Xe;eë>£å;=WÌ;|Ø?ÞI9h6ì8Ý''?|Ä<<O?1Â;	º7	º7êxÌ;Ï$Ò>>¢-G?A`>úÚ+>_'?Ù]Á;éH¤;¨?½3@;&ï8;É?íä;È¡¦;².?+&?*P
?è?ÈË;¥º7¥º7êxÌ;ôµ>XÖo>üÇA?cî=wCº=²Ñ#?R;>ÉN;Å>À:<Tõ;ø²B?<:*>E:UJ? ½º>Oª>ÈX?Ñ;üºº7üºº7êxÌ;)ã¼=t=xÆ<?C]>+>WH%?Çì:Ûû
;§jÙ>Gq::P¥:»>¢¹ë8.9°>j4ü:;~äà>ûä;vÐº7vÐº7êxÌ;ÔA=yúC=bÓ9?
H5>t>ÚÀ!?7ää:¥1;i¥>,ñB;ïL;)ó>"çF9X4;9Ä!?&7;qh¬;:iì>
ï;ïåº7ïåº7êxÌ;Ñ¾>eu>7F?ÛP>d>i'?;õ^;¬/ ?gl¯;Jd¢;E
?U{¦;(I~;¨-&?7¬?F?ný?D ;iûº7iûº7êxÌ;ÁV=àm4=Ä;?9Õ=À'¢=´(?\Ù>¼N>ó?§Íx:>Ö:JÀ>ÛÏ&99C9]ªÈ>[}:·ö¶:8?±> ;ã»7ã»7êxÌ;lÃÎ=ò:=:?kT>ÍQ'>"?*»=|º=zé>E¯;;ª?A9 ¿y9T
?{fK;x6;ô¥?£& ;\&»7\&»7êxÌ;A>çÕ=[ô?6Î­>j3>È|x?Ü=. =É×z?å|Z:ÆÈ:ÅJ>¤A·_ðü8`su=½ã;"·;ºa?®' ;Ö;»7Ö;»7êxÌ;\6>`q=åÉ¤?ØC>j>],?×==G&/?º±;:»Ñ:*?Vk
9qþ8sÿ?{<®ï¬;
1>?1 ;OQ»7OQ»7êxÌ;S®ó=å ¥=çã<?;o>Ø:>5n$?¥Å:Íï:¾ñÒ>¢5i:a;A¹f>k¨
9
+$9½¹>6Ó<3±<Â?Ag ;Éf»7Éf»7êxÌ;°üþ=o¤¬=D
=?ÆÈ>a>Ó(?ë'~<í
<Vü>[ÇK:Ááñ:B¬W>¥9»ô«91)_>ÂZË;ZÄ;d?} ;B|»7B|»7êxÌ;"u>\ÅÓ=n·:?¢$>ìRp>2$?[n&<¾<:{?;®áI;lWJ?üñ9Í±9r§5?,;cN;4?ó© ;¼»7¼»7êxÌ;v>=0#S=ó:<?8>¥>Eÿ,?e®µ=Û¥Â=Còî>1Ç :Ê	9;§o^>nX]¸ì8¡}!¼@bê;?¢;i??Ö¬ ;5§»75§»7êxÌ;ÕAÈ=öº=ËA?±O">û=v%?{n=v'r=x û>Ý.º.PU:§	¿¾©ñ{9Z¡98¶¢>È;#z/;ÎB?å¶ ;¯¼»7¯¼»7êxÌ;Ì=ß=¡-=bG?x¥(>w^>])(?È'::f>ði
:$SÆ:ª2>?á¤9DDC9.?¥·µ=g[=Ôá?Æ ;)Ò»7)Ò»7êxÌ;ôû=	î¦=á@?<>·q>%%?·m<ÖF<ÍPõ>{p:ë«:Q¢O><ýT9lìÒ8V®;?­<B<VD?=â ;¢ç»7¢ç»7êxÌ;Õ<³<<]´=?É0¦=o)=)n#?`´:µË:oÓâ>Øô9w£:?ï=iê!¹Ù¢µ8øÛ¿ï);Y5;î>»¡;ý»7ý»7êxÌ;mK<Ö5<ÅC?g>p=þ7=ý!'?`òp:v
;-½^>{^;ÓaV;0Ö?Jx°¸¢ä9Ì=õäå;ç^à;²&?±2¡;¼7¼7êxÌ;Å¥É<jK<£:?pª=ã2=ý%?ûÛ9sx:Ö·a>ÚÇ7=ì<9ëF?Øå9$°9Û??Û¥!=ev
=÷n?[8¡;(¼7(¼7êxÌ;R">4â=>±F>?kU«=9÷=aï$?J4@;À]7;a+?K¿b=w=Nå;?po9Ð»Ð9ºÿ#?vñ>óW×>¹?@¡;=¼7=¼7êxÌ;²y<¡º%< ·@?ÜaZ<t0<cL?v´ø¹:çzÞ¾Yü®ºç-:³Ë¿l¹Aå87¿MÞû<±²ù<Ñ?Qb¡;S¼7S¼7êxÌ;r=Rß%=Ñ¿:?Ö^&>ùy>«¿ ?³Q7:²úÌ:Ñòd>¨î:²¢Ð:Qk?Úf¸Éä7XHÉ=	eÌ;³³;ä?Öo¡;|h¼7|h¼7êxÌ;Ðwx>7'>Ån>?ÚØ=´"F=çy&?ú±Ú:E;È>æjê<ù°<Q)?J,
:G8§·h?Â¸y>BV^>÷Ã?¡;õ}¼7õ}¼7êxÌ;²Æ=}=0??n4>(f
>&?èí¨;C»;"ðæ>-:.ú;Jú>þ8à·7?1?{;zöC;P'?¡;o¼7o¼7êxÌ;x>SB4>ÐA?´=O0=ÌÐ$?!à ;sõ>;«×>./>R{>L--?`2p:h1:X1?së>ØyÚ>Æñ	?P¡¡;è¨¼7è¨¼7êxÌ;2>î4>è³@?e">AÆú=\Ç%?o¼y;Fß;(ð>F2q;êÕU;¿`?¬ñ<ÑÈ;ÓÜ*?Ìj>'|>?­¡;b¾¼7b¾¼7êxÌ;Õ4®>ÕDc>¹:D?íÔ÷=l"¾=×&?ªºç:>;åòÈ>å<xn<,()?t»Û:D:­/?£<>>ZL?ó®¡;ÛÓ¼7ÛÓ¼7êxÌ;G>>¼§L?ÿRd><q.>h'?ìé;	+ö;dò>­±n;fÞ;;HE?iÆ <`Àë;Õà.?Qö>UµË>.Æ?ÄÉ¡;Ué¼7Ué¼7êxÌ;X!>-ÈÚ=Ë<?óWû=MÌ¾=1(?¡*9àÿ§:¬ö=:Wë:×>Ý¸¬r&9°<¾µü>?X
>8?ñê¡;Îþ¼7Îþ¼7êxÌ;áoæ=z=1ð>?v1>;>[Ó&?çö;$[	<.æ>­¹L<tÿ;Ú)M?äxÕ9øï9¦Ü?«:¬;Jµ¤;FØ?¦¢;H½7H½7êxÌ;Í>äL>¼C?[e
>ð5Ù=s¥&?Êx;»ñ`;_?d?<fá;kØ?Ç¥;.+m;ðß/?v?ÖÖ>}!?8E¢;Â)½7Â)½7êxÌ;Ü·=ãê·<¢T?µ»¤=¹~K=°<O?ù9-;¥T; Ð>÷}Ù:¬$:j9?+9D9s{ø>ÃÈ­;ãv±;ò°ú>ÿJ¢;;?½7;?½7êxÌ;ý¹>=I>»A? Eû=.Â=¢%?0-;Ü§:;Pií> æ9´g:ç~>_:Q9ä59K(*?§ýÒ>gÄ>ë	?xe¢;µT½7µT½7êxÌ;ÏÊ¸>;l>ZAH?±y^>ö'>¤ó)?µ< Vå;Ú®?íG;PK;19û>Ð¨¦;vo;6`0?¥¬>Ëx>å#?}q¢;.j½7.j½7êxÌ;Ö½=,=>9?EZ>
å=¶(?åÝ ;l±;Íè>þK<ZË<+?{TE:HÚ9ZK?LÑø;mÓ;Å¢?t¢;¨½7¨½7êxÌ;Tg>=Ø±=hE:?Öc>¯µ->Íª'?0; ;i>)?hjºKi:æÓ?¿?÷¤9Ôf9/[û>1}Õ<ïÑ<Ùº?;Ì¢;!½7!½7êxÌ;ôw=@ì(=â;?/è=¢T¶=à@#?üA<S<6¾ê>3 O9Ïñ©: =`S8ÂI49õq>ú\T:B&:åà«>C£;ª½7ª½7êxÌ;bK>ü¬V>Cõ=?/ó=EK¼=°@%?¶1;*Ü9;]Çô><ò< Ý§<tµ8?®O:Z÷ý9ÜA?v¤??Sü>/	?Úh£;À½7À½7êxÌ;9ÅÍ>ì>6C?l¤>rÔì=-&?úé;|s;íû>RÊ;5ê;1á>fk,<­gò;«05?,b?Ï>Æ ?~£;Õ½7Õ½7êxÌ;Æ1=\È´<'2;?·v=vM=S·(?:0H;ÌîV;9pî>¤):mä
;íu>®¿¦9V<Â9:ÌË>î;êef;!·?¼£;ë½7ë½7êxÌ;Ù>0¤º=Ý¯G?»&>n2ç=°8?ú9Ú:öà:Vø>DýÄ;³Ò';Ð>?J÷C9²9éq?LM>&3>)¯?¿£;¾7¾7êxÌ;ç7=Ûú<Eá:?§U>øèé=¸&?;àZ ;úÖ>
¹lH;õ¼´:Rd9¿öT?µ²M;Hª,;é|?è£;û¾7û¾7êxÌ;:y°=X!q=*[;?e©8>
Þ>ið ?ô1=·¬«=Âêè>Ë^;/Ñ;Ó<Y?" 9º¡9.ª¾>ß¸;á¬º;ý>Àò£;t+¾7t+¾7êxÌ;¡2=üî<{Y??>³é=_4#?mw;v;b;Û>;ß:Äfé:S2õ>ÜU9÷O¦8E2g?aG¹;¨U£;m2?X¤;î@¾7î@¾7êxÌ;ÎÄ>E>ÿ_A?½">úô=ì×)?>J;Ö\P;{ø>F«s<lê)<97?¬ÇÍ9Æ}p92D?¹7Ä>¡>	x?_¤;gV¾7gV¾7êxÌ;/à=Ì·=äK>?­?>fK>
/$?â´¦;p§¥;3Ð? A9Î$:ø>Òë9N×W9Áp>Ý <t9<Í¦?O¤;ák¾7ák¾7êxÌ;AÔ<=j<Ð8?gÙ=1PT=^/ ?z:;]É8;ÿäÒ>Ô/:6ÿR:}¥¸>Â¹W9Móf9-è>í.S;¦Fa;>üï>U¤;Z¾7Z¾7êxÌ;Ð¼c<Ã8<Ä@?>Û=úU=¡'?g5ª:×ÿ:	Ýª>ÊZ:j:¯/º>$°9²þ9é>È,;"Ï&;oüÐ>@^¤;Ô¾7Ô¾7êxÌ;ú'Ï>A>n×H?)¦R>ô>i )?±°;B¡;@?<¥^º;æ>:?æ
<Þç´;.C?»6?ø??Þ#?â¤;N¬¾7N¬¾7êxÌ;­;N<®ë<¬3?4[=å<.¸?pú9¨ú):¼>_Ù:ÆDÜ:¿<>¶X9´U­7®³?ï;$wù:
?¹º¤;ÇÁ¾7ÇÁ¾7êxÌ;«>ÇÃ=Ô??º>">]ý)?/Z;2^;Ôýú>Áó;Ì;Ã?
É9£ë8Jj?<÷ ×;ý?âý¤;A×¾7A×¾7êxÌ;l¡É>§o>^ÝE?Óö>iG>Çú+?!?;Tj;Ø?Í(²<Òº]<²M?²CC;D
;×!:?îü>ËcÒ>Üá?9¥;ºì¾7ºì¾7êxÌ;®%>#)>õA?ÒÁì=`Ñ³=ù(?òA;8;@?Á%<^wC<$)?ÆP9ÐÎÙ8
Å6?±]>x9m>?£J¥;4¿74¿7êxÌ;`¸Ü<çz<ò:?f= Z=1"?ï.þ:Ð;Ë>ò¶ú;ôæÉ;ò?|p
9î>9îÍ?,R;ZI¡;«´ù>?`¥;­¿7­¿7êxÌ;{>0¾3>³A?Kö=¡µ=-?¥;w/;ÆÔ×>0ï;½Í4;!_[?·¹&/9ëG¾á
>Ú>Þ
?P¯¥;'-¿7'-¿7êxÌ;nÖ=hº=i<?«2>>³Þ#?n¦;#Ï;Ã6Í>¶§;è;!?¬Í8*ü<9(Lâ>?;
;Ë8â>ó¹¥; B¿7 B¿7êxÌ;d[<p<C?dw=oP=õ'?fE¬:%¯0;y>»m©:\v·:éjì>õEê¸þé,9Y¾GEÖ;;¯ý@?pà¥;X¿7X¿7êxÌ;Ñ¦>d]>)å??8iÝ=ð¡«=­%?úÆ/;<L;~TÜ>j:ãÀÔ:Ì>ÍbÒ96ôÜ9ôæ>´¶j>û­C>?ð¥;m¿7m¿7êxÌ;ILÁ>ù£>åU@?}_>Åª.>fÇ#?r<ÑQì;;:?¥EZ:-ÆÜ:E}>p_"<rXß;é8?3?6??¦;
¿7
¿7êxÌ;y5>Úô=BS>?FÆÒ>ò¢>¿%?in;l;ÚZ?ä¥\;¦DZ;He?L49 39w¨6? ì½;ø×®;ô	?A¦;¿7¿7êxÌ;ªÒ>Uí9>¦D?k@×=ÛÃ¦=97%?0
;¢	;ß?º²<OÍp<´L=?hb9ªxÏ94
?}¸ø>§Ú>¿?âX¦;®¿7®¿7êxÌ;æ0q>[>3ôB?¾L,>=>"?ã];4òZ; ¸?õç;¾ßR;
4&?"â¸19\¸Ë=ÚR¬>¡>v?p¦;zÃ¿7zÃ¿7êxÌ;¡ß>¹Ò>+E?s>Æ9>Ì'?Ä4«;É½;Ô4ç>«¬;ã);sâ>C<ÊÖ;ª3?Ø;?0 ?t?s¦;óØ¿7óØ¿7êxÌ;cáË=ál=J??e>öJ>ùx$?Äýo=Ûu=Fäù>¼·9¡ÖÏ:»'â=Ê®9Ûÿ39Sî<?Ê<ÙÑ;(è5?b¦;mî¿7mî¿7êxÌ; ®=äl=WÞ<?Ù!>èãë=³Â ?» o=c¿}=BÁñ>h¡9I:h>jÜ5¹C9¡±¾*p7;ò4;¹b?k¦;çÀ7çÀ7êxÌ;)Ð¼>4ûr>ùíF?3\>dÖ=Î,?ñ½;¥	;Ô?ÔÙ;eKl;!n?X
=:¨È):hõ?£Å>,Cg>K?ã¦;`À7`À7êxÌ;Ò=@ä=G'<?EÄr>Ù@>w×!?_ªU;"`;Rô>EF;ÜoB;A?:î9£<? õ<AÀo<Ú?KÓ¦;Ú.À7Ú.À7êxÌ;¤>Ú­Y>ü@?`ç=«S¶=,"?eöN;ño;àÏÜ>ãP{:£x©:	Ñ½>Ô<U;]Ü;Ëi-?ç>¾>D?3!§;SDÀ7SDÀ7êxÌ;°ª=ZÊh=6µ;?³¹
>ùÙ='?Jí=ps= ßñ>jûºÿ:X¾~Z`9¹Ú8¦P#?ª¶;Îj§;?å5§;ÍYÀ7ÍYÀ7êxÌ; >ß./>ÀB?\>QÜ=ï#?Ü>;éþi;NÏÐ>X<Ü;í2%?lÄ:èo:ºG?gË>&ª>¼?G§;FoÀ7FoÀ7êxÌ;®¬{=(=¤??=1!>Ï>p- ?|¥f;W;7Ñ>ì¯ñ:Ü0x;­Jy>ÜNG9gê%9tÚ>©l;Aäa;ßÈ?u§;ÀÀ7ÀÀ7êxÌ;
	v>¤>5tR?UÔ=³i=h??Ø:-<;æÑ>Ád=j¼c=Yn,?Àñ«9¬H6°??\§w>h_>(ä
?ev§;9À79À7êxÌ;¬">R=¬?.>tÿ=fº.?{ó:;:D^?k\a<ÁeÐ;Pk?ôí9TÛ89§²?{e==µ?|§;³¯À7³¯À7êxÌ;~Ñz>¼)>¿à=?£ô=ÓØs=nº#?×R;Ã;®È?a<­;³;n6?bUù:Äq¯:l1?ë¤>#Ò{>ð? £§;-ÅÀ7-ÅÀ7êxÌ;Cçò<B.¨<ÒÞ8?¸=+v=Ð&?Ç;Û9;å-·>¹Õ3ºº/Î:2H_¾;Ô:	9îY?v3;¯78;dù>À§;¦ÚÀ7¦ÚÀ7êxÌ;7>	â'>&B?
+>X>ðE)?­¾;cI;CÅ÷>ý:|;ÀÒ>ãÑ;O*<;±7?Ü}à>!¸>'?4ä§; ðÀ7 ðÀ7êxÌ;#>Q>h>?x>riÏ=A!?üB;ªk;HeÔ>¾Á9íw:1Y%>óµ;À«Õ:ï8?×¸>Þ§>ñ?ò§;Á7Á7êxÌ;	>ø;>&iF?kË³>DP>ÛW+?+E<Â2<¬.
?yö:e;¨>ì:ò;0,§; 7?<?t¯!?R?~¨;Á7Á7êxÌ;ÞCÚ=é=câ<?¾}>3N>b"?½¬3=çwI=¸Nä>:×©:~í>áI9Ú£#9É?é;3;Ö	?l	¨;0Á70Á7êxÌ;ñ'0>ð=íã;?ÁM>Ùu >!$?ëùU=ëb=:fñ>ûå:­;/ÕÄ>Ñ«,9ê8t&?-;Ç;qÕ
?Ò¨;FÁ7FÁ7êxÌ;{Uº>r>½E?B'>ºþ=ê'?I2;b;{?×;0x;û®?¬î;H;=)?õ4ò>ÊVÙ>M¥?é,¨;[Á7[Á7êxÌ;Üú=)ê«=XÇ:?Þ¶@>¨M>¸T&?qS=B`=ñ>Sfý;©Í;L¶?<8Îß9Jí>ê"<¦L<Ó	?éW¨;ùpÁ7ùpÁ7êxÌ;]Ü>¸5>o\?¬>i¼=?8?âã:6,;­©>,¿:ZYý::@>C^;Ìõ;©W?>>Ãi?Y¨;sÁ7sÁ7êxÌ;i³º>`>MU?ºj>÷0>3*?rê;`fx;/i?|;0 ';~	E?ÿã;üÝ§;M.?{ô>§Ï>cÌ?õ¨;ìÁ7ìÁ7êxÌ;¢£å>K=>õD?èþx>?¹;>RÇ)?Ú;ÃÕ;L?ãe;Ü;¬ ?Îãß;è;âþ=?(9?jü?óê?þÆ¨;f±Á7f±Á7êxÌ;¡>@ñO>öÓ@?cÇ#>sý=Qm%?C¯;M]¼;
ïí>jN";
:I;L|Î>Tõ<>jÄ;Äþ0?<ü?ë¸ô>	 ?ùÑ¨;ßÆÁ7ßÆÁ7êxÌ;B³=Áýt=,©;?æC>*V>8~ ?£0.;´M,;Âf?e;õ:Ï©?PÞ¶$å°7®Ü>Ætè=ÔuÍ=vÑ?îä¨;YÜÁ7YÜÁ7êxÌ;>àË²=j<?'ªf>ê4>3#?Ì:º ;s>ÙÖE¹ôW:~üê½Ùxp9~ú8R:?0ë:Sð:@ú>©;ÒñÁ7ÒñÁ7êxÌ;NÚ=±M7=¤ ?O®h>ç¯ø=êo?tª<<=æF<Ôò>t¦;];°?"9.õ8V
[?zhæ;ñ»Ë;)Â?Ô©;LÂ7LÂ7êxÌ;b÷>É¿=~xq?»ê>®!>)7c?Ít-<ßi÷;Üy3?+­;V¨;ôQ?ZO¸V @82 û>qâ;ùf;U¢L?Ò=©;ÅÂ7ÅÂ7êxÌ;t=ó#=ª>?«;>$>µ¨ ?!é=óõ=·kö>r~ß:ü¨Ò:KÌ?ª¹¦¦48ÒW¿ÍFK;Þ,;@?@©;?2Â7?2Â7êxÌ;êê=õ=ê>?ÃZ>SÒ.>p, ?)ë<8Ý÷<(áò>®öY;ºvK;5	?
9`ÞU7ða?8;?É©;í>£D©;¹GÂ7¹GÂ7êxÌ;XÔ§=õñb=äP=?æS>R¿%>°g#?íê+;ù;T%?µÄª;Göa;"xA?¦7üåã8\	í>òä<ØÍ<|ú?ÏN©;2]Â72]Â7êxÌ;Þ>ÃNQ>P§@?#¶5>H>84!?®çT;!E;
>
?>Z#<¶ë
<Û?ji¾::^4?c¦? ì>­Ð?ê©;¬rÂ7¬rÂ7êxÌ;
×Ê="=*Ä:?D>Óï>ä ?8È§;ç¦;R¬?w<~þ;[?£ÐÜ9RÙM9`G?ø¢; l¡;©?¸Ç©;%Â7%Â7êxÌ;}îö>Öþb>ã=?~Ë8>Í»=:|?d1;Üe;ä=?{Ò">§Å=4ãR?Ðê: |?9i
Y?®Q?µÊ?¼+?Ù©;Â7Â7êxÌ;/ºS<W¸<¶8?ä¦@=s=¡?µ£Ç9Û:å%>T/¹¦ô¥:Í½k(£9G9n#D?Á¹;5:¹¾øç©;³Â7³Â7êxÌ;=§=ÜD=J9?Üw=ñ6c=×¤!?r*1;
o;s­½>dX;}Ç;[P??q¯^9¾ó!9Û5?Û}>o>á$?qî©;ÈÂ7ÈÂ7êxÌ;¨â=0Ï=°¬9? !>nb>êÄ!?}VF=¯OR=élñ>3I8?a-:´æÝ<{ÿ¸?t-9Ú0¾!è<øZ<Ö?>ª;ÞÂ7ÞÂ7êxÌ;ZJÓ=i7=	??jd>+>±:*?ñ¶Ì<ÉÐ<«û>©4ê:_';ØiÑ>'\¸rlh8vÎï<g®;\Jk;ª&?Ûkª;óÂ7óÂ7êxÌ;þî=AË =ï=?Ù.>^=	>ñ#?2±:/;Çõ>5¿:»;b³´>=9
@9Æ^¾>MK;te;Òâ>Åzª;ÿÃ7ÿÃ7êxÌ;À>¿¦¶=d:?bE>1>ç&?N²
<`±<ÿÕ?6ñ
¹óù:KXu½Kn9³Ø90ª>¢«r:ÌA:ÕMâ>Øª;xÃ7xÃ7êxÌ;È>¶c¶=\R?Ó[>uU>7?ÅFé=ÖÙ=P	?(;:~º6:?;é9"¡9&Â4?ð<®Þ;Ò/?ª;ò3Ã7ò3Ã7êxÌ;È!Ø=l<ÕÁU@;«Z>Cà$>÷Â)?¢§Ç=zÇ=G?%z.:ohÊ:¬\>N/9H9ë¸Ö>[=<LÆ;;h?$¡ª;kIÃ7kIÃ7êxÌ;9R»==m6;?_g>Àæ7>¹× ?Yñ,:Ö·¹:Úcn>Å'Õ:
9;²>l±·³'8s(>\ï¦;þ`·;Hé>y¬ª;å^Ã7å^Ã7êxÌ;fL>o¹A>À@?5yÓ=E  =¬)?§5;ü®;c?¤è;±Öº;Rô?æV:$:#%?¬:¨>¸ÿ>^}?¥¶ª;^tÃ7^tÃ7êxÌ;¿AÄ>$M>Nét?ßk>´¾'>´>p?Ï	;¾e;é "?©<Mñ;ph?0;&i$;ÝT?Ê>TY§>©ë?bÒª;ØÃ7ØÃ7êxÌ;Xª³>FY=¶o'@×-À>óÜc>ßèW?p"§;ðm>;¯`?©1ð;;§^?Ü>¤8},9¤Ä?UdÈ>J¿>ìè?mÓª;RÃ7RÃ7êxÌ;íË>!ê\>Þ]k?ÿ©>¥P>õ¥P?ßÖò;C]q;AÈ?Ã<Iª;ÛRw?æNú99»v?µ=?Pë>~{?|ôª;Ë´Ã7Ë´Ã7êxÌ;¯>%;¶=Ý@?`À~>kE>O,%?,=Ñs9=8í>öÕ8A:\,=C9¬¸Ø;ª8
X¾&B*;95;Kð>¨«;EÊÃ7EÊÃ7êxÌ;²À >.ÜY>$å<?å1ñ=$¼½=Y·"?kõn;1F;©Ú>ù9ÔÑÁ:n5)=0YÉ;;ñÊ$?µ?ø þ>í®?ý «;¾ßÃ7¾ßÃ7êxÌ;$±'>éç=sX9?òyK=&%=×´?y×:ùÌï:Zæ>Dv­<åå|<ñ/?«7H¹ì8r®?ßF>o.>Ù?æ/«;8õÃ78õÃ7êxÌ;-]Æ>ÿ>LÏA?å£>²µw>Ça)?¨ß;ô¶¢;×^í>RÇW;ßT;:¿?vÞ<Rãè;F*?Î?oó	?ÌÂ?mT«;±
Ä7±
Ä7êxÌ;LVÎ>pN>ó1C?b>kÁU>R*?«h¼;ÓO®;Z
?¶a:ª;ìJ>:><B÷Ê;¢â5?°ç?ïåü>ÊÇ?{«;+ Ä7+ Ä7êxÌ;ð¡z>õ)>è<=?X®=`;=¾ ?âî:;TÉ>Jnf=ß  =d28?èNÉ9`tg9Bô<?±8õ>QÞ>0
?H«;¤5Ä7¤5Ä7êxÌ;2=ÄØQ=	??øÝK>¬=>'?¯So;¸';Ô>ô@x9[¶:aA®=DYâ9mJÀ9Ñ°?ë?Í;"Ñ;Nû> «;KÄ7KÄ7êxÌ;×>X<>5G?o">8ï=IÔ-?XÒt;,Hg;O~?¦xb<áå=<ð¦?OR<Íj<¸%:?rþ>´@Ç>Ì#?(¬«;`Ä7`Ä7êxÌ;SÉ=»¾=S;?@e>^2>	¼$?F;	[;§*ò>¸ :AÛµ:J?â>,h9g:¶9àÌ>ä¤;#;ü?õ½«;vÄ7vÄ7êxÌ;×¤>è9E>ô<B?½¤R>
²>³V:?ûa;gtc;LWþ>
-¡;Þä;.b?«Ü;Ë¡;î7.?ó!½>¢>k?ÞÌ«;Ä7Ä7êxÌ;ÄP/=|ö<6?îHu=ø@=¶³"?£
;K+;N®Ó>bºæH:Ç»µ¾gdK¸ºP9O2X¾«_;«a;9Xþ>Þ÷«;¡Ä7¡Ä7êxÌ;ùA>z·>ð}>?ÎG§=¹y=Ë_%?Ûè
;|ý:æJ?D¹¿<y<£_2?~­9,=9·òG?P>¾y>c?®:¬;~¶Ä7~¶Ä7êxÌ;$n=A=y°9?T¹>ÂFã=F?AñO;&;n-¸>ñ©K;¥E.;y?ü"¹rÏV8[IÊ½ÞØx;ó p;¸¥?f¬;÷ËÄ7÷ËÄ7êxÌ;Í~>:P,>I¯<?-Ê=v =.!?°ç);Ö[!;Ç?UE÷º(©.9T6µÀÉù9/¨9r½?M4>ül>f?Íh¬;qáÄ7qáÄ7êxÌ;yÄ=8"=hW?xÛ>ù}§=rL?jè;`¡;&ô>;7å:é0?ÑKÃ9Zk¼9;ã?´í;Ê©;üx3?õi¬;êöÄ7êöÄ7êxÌ;WS=eq7<w@v³ä=sy=ù´j?\à;*v;@ç#?ü;±â:¿3?Äë<9R±9©®>ïå;¸¶;çnV?»l¬;dÅ7dÅ7êxÌ;èøÃ<½<#7?øqI=Õx=I¾#?wã;/ã:;8Ê>ñ9.n:R>ð/Æ96´´9h¤?Å ;i/m;Î-?ÂÑ¬;Þ!Å7Þ!Å7êxÌ;»©<`<_8A?¦à=Ýe=9Å)?ßÞ-;tÎ$;2
?eç@:=l¿:ý>rÿW9Os9wÏ>j2;»U;JêÕ>¨Ú¬;W7Å7W7Å7êxÌ;½W#=à<ó:?
µß=¿³=°M?lgø:7SÙ:N?4ÂHºæB:ßØ¿*Ns¹º9}D¿û:²ê:Ë6	?Çô¬;ÑLÅ7ÑLÅ7êxÌ;!³>ù2>P>?<H>½CË=ËÒ"?)®#;´¯';Xâù>Êå:[ó:zÍ>gøü:Lé:Ô?Åª>b>Ìq?þÿ¬;JbÅ7JbÅ7êxÌ;Ø²ô=,Y¨=!
:?$-6>l>ÖY ?x=Zô=+jò>>:6;_,>°i¹*9æ¿öl;fì;Ï?ö­;ÄwÅ7ÄwÅ7êxÌ;?»=B#Ì<w:?|f¥=?~=C§&?R|M;+ÒP;>éû>ýë¼:7~;¥>æ
Í¸lË>8:H¾Ö^:»³:®³>­;=Å7=Å7êxÌ;Æ²¨>SÊ_>ú@?
A>Z×=tö&?\¦{<}eB<Ë²%?ÉX<]Q;&l?¼Ï/:¦Zö9ÖhM?éñ>íÖ>S)?ó­;·¢Å7·¢Å7êxÌ;)Ù>¬;Õ=Ê=?)iC>Ëµ>Ä¹"?ríO;Gc;ìé>W<-¹º;¦aJ?xË8:8ï8^+?¢><Yß&<¸Õ?³­;0¸Å70¸Å7êxÌ;@-¯=º©q=Â9?Ä·>Ê=«´"?Ä;áä:=.?ÐÕ:Þô5:õÈ>y£ä8è9´É>Öf;Ü";®ðÚ>5"­;ªÍÅ7ªÍÅ7êxÌ;d°>åÚg>tB?Kõ!>Rûò=¬¢*?;+\;	?rB;1	;Ú5?ñ4æ¸Ð·8&ñç<¨?ãæ>\?8(­;$ãÅ7$ãÅ7êxÌ;}þº>¹ëz>Ç>?éf>äø÷=f?I;âGK;(!?(<
Â´;Ò©T?üê9ðÊ:d?Ô§>ævy>?4­;øÅ7øÅ7êxÌ;qj
>¨À=xé;?"¸.>.
>ýq!?Ûvn;ÊE;1?=Z<«¢;­]?$29	ÉO9wÆ%?°/<ä<?ÍV­;Æ7Æ7êxÌ;Ü`=±D=)é;?þÉ='=·t"?ÿÒæ;1áÙ;Ë?÷h;Ë©#;>Ò>"Ýò¸¸»9µ«½è¤·;-L¤;?Ü­;#Æ7#Æ7êxÌ;ÎÀÕ=)6=âj<?E<>;Â>õ"?b=Ó<={è>Ä;ZI;@?¿µLª8 ²>P¸	<,<#i?	­;
9Æ7
9Æ7êxÌ;d->B2>CB??¾³=Ú.=úL%?;;ä)4;
æ?¿ï\<()&<#2*?@"Ù7¼ºö8§C
?âr¯>6¶>ù/?¬¦­;NÆ7NÆ7êxÌ;M@>g¼=)6=?*
>XTY>uÜ*?ã;°;\;ÞÜ?S;%NO;|÷Á>Ä[9ô`81%Y?øsÌ;õiÌ;E?FÊ­;ýcÆ7ýcÆ7êxÌ;yv>°¼>>G5??\­0>©
>N$#?,¡;Iw;C?9i;É';³ãá>ØS<þºá;AØ%?@ùþ>
Ô>?Ñ÷­;vyÆ7vyÆ7êxÌ;-£©>ìÚe>Ëî<?ï=^»=õ#?¬&@;*,D;Àú>O(=ja<=ç(.?`^8P9É%?$Âò>Kß>*(?["®;ðÆ7ðÆ7êxÌ;°=ß?=<??U¯M>¨#> ö ?ñ¾9}²:I>ííí:gg;{Á>`¦n7¦í49þ%>oW;#ä^;r÷>ì3®;j¤Æ7j¤Æ7êxÌ;6ø=g©=µÈ;?â>:_ä=Æ%?QÏ:µ:S"?ßG;PÐS;pð>XIã·ù8r¿>C=d%=^`?)K®;ã¹Æ7ã¹Æ7êxÌ;}N§=)Óe=\:?R>lò#>F
$?æG=9NI=6þ>Ç:ÈË:Æ]³>1î8¬Ý8ü²ï>½º£;ÛÏ;¥?Óg®;]ÏÆ7]ÏÆ7êxÌ;Á©>É|`>TA?¶:>æ=Ç)'?Ä§;;Ý­?õÎE;7é.;¡Á?e:N:"?çè>¡T>I?p®;ÖäÆ7ÖäÆ7êxÌ;I?Ü@>ìp?}K>¯>GúB?Ù£­;_Zs;ÿ©6?"
,=ß<E?Y]P;r;/ÖK?{ºB?TOé>ªU?f§®;PúÆ7PúÆ7êxÌ;³>Äam>%A?Ì>}Ìî=UÏ'?Ëeb;ùK;²·?,é:` ;¿»>m¶;Ù§ò:ÇÁ?åÊ¶>ã¤>w%?cµ®;ÉÇ7ÉÇ7êxÌ;>;ÏN>7D?>xÐ_>^%?`kÆ;àÆÈ;þü>ï¼;o%;.?7j{<ú7<I÷/?}S7?ç+?A?¿®;C%Ç7C%Ç7êxÌ;,`=ö=$/4?D>ïQÏ=A!?ÁR;y!e;txë>x:Sü·:¬>¡ü9KDÏ9÷T?³;S°;6 $?ÂØ®;½:Ç7½:Ç7êxÌ;¬Ï=1=õ7?¬8>ä<
>
]'?¡Õ!;'ÜB;ÁÔ>j±á:9éú:AEæ>×Ö¸¶J8÷=¾`kÔ;ZÀ;Z
?¨õ®;6PÇ76PÇ7êxÌ;|Ø=¥?=Îx=?F4>ß«>dÞ#?qÞC;*;L³>¬¼º\S:®Úc¿Á'8au=9âð'½äX: Ù:ôÎ>27¯;°eÇ7°eÇ7êxÌ;,ù%>xûã=Ø^:?>EñV>Jÿ!?]§=ö~±=J®ñ>t¬O<0<ÝG?ê:ùÚ9¨\?bu$<·
<ï[?]>¯;){Ç7){Ç7êxÌ;4±>¸h>\îB?ì:>¼e>íÙ&?ú;;¼C;Û.?È=Ó< g*?ºÖ}:vm>:l~*?Ahà>dzÀ>µ;?ÿ_¯;£Ç7£Ç7êxÌ;A·¥=§¼Z=LòA?¨s>3Íë=¶%?;a;^q?;ß:Çô;»ä²>FÆl9
hþ8gæ+?½qo;×;^Ø>Ïá¯;¦Ç7¦Ç7êxÌ;ò>|ÆÂ=Gô??ý
>)×p>­"?µ*é:$=;kÑÔ>
×ü:½·ï:¾?íð7ªÙ8¥=>uÕâ;àhÈ;|à?fA°;»Ç7»Ç7êxÌ;Ge¼>Èh>Ñ/O?xD>¾à=ÍË_?Ñ;¬Ø;£<?Ð¶:óMþ:¸>ö0R;Åú:"ÌQ?.Ýô>äØ>c	?c°;ÑÇ7ÑÇ7êxÌ;ï]È=Ð=);?²Ç8>Ué>Y$?Õqí:Ù:&«?+í;x4Y;ÚØ?t9ø¶49ÄÇ<?¯!X;¬?;ça??n°;æÇ7æÇ7êxÌ;¼=)2{=ä¯??yÖ>_>õ$(?oS<ENd<"?x;CÒõ:WÙ?L8¡	L9Ê>B;Q;l 0?lx°;üÇ7üÇ7êxÌ;D>§°>-=?õlÓ>Vâ¥>$#?¸%;V`;Ueõ>Z6;Ôâê:-dF?wj¹Iõ8Ä¤Î¾®ª;¸;äv?;°;|È7|È7êxÌ;¸ÉÕ=Ò=A:?
>HäÜ=1 ?w
<zi<lÝø>Ð¹¡]B:Å^¾dÌÂ8)9ìòM>~	:Q%;ey>û°;ö&È7ö&È7êxÌ;ÅT´=°z='8?b)>Gpä=!?Ä¨z=|¤=ð>r¨º$`«:ÙÞû¾ {°7î$×7ïÌG¾;ü-;éÃÆ>»¥°;o<È7o<È7êxÌ;PH>¥î>Fx;?@Õï=uæ¹="%?ö25;¤}i;ÎªÆ>T"àºRfT:T¿,[m¹~ð7pÀµ¡¤>>Ýr?Á°;éQÈ7éQÈ7êxÌ;£)==Lê<Y9?;ô =kz=]$?I»`;¬ÜU;q?
ß;yÚÌ;º`?N.Ã9ùT9($!?W;þAm;Çè>±;bgÈ7bgÈ7êxÌ;0>¯=ø°:?yêB>%>1H'?	]V;óß;3*Ä>sº¸³ªÄ:¯Ñò¼e±99Ééð>Ëb¤;E
;z ?@1±;Ü|È7Ü|È7êxÌ;|³>òm>®ÐA?z>-UÅ=a¬&?ÁX;
¢K;º??~`<Ä$<1/?øi;«Q5;ho&?:¥Ú>oÀ¾>¯·?íS±;UÈ7UÈ7êxÌ;iÝ=?=Q1;?î­U>Ñr*>õv ?Ué:nî;\ â>r!|:@¿Õ:Nü>Á9p9×	?®¨U;òK;A·?æX±;Ï§È7Ï§È7êxÌ;%$¼>Öt>ç·D?"e8>É
>¾*?úl;¤as;ºCø>-<xÝð;éÿ7?ÌÝ:Oyª:Á)?²?vN?:
?A_±;I½È7I½È7êxÌ;"°>6®=VA?!>ÉûG>;&?Û¹Ò=>ä=Zì>½«;;W¤?Ïk9q{9¾?¹)<¯[<ÂÜ?ëd±;ÂÒÈ7ÂÒÈ7êxÌ;vw>SÌ=½?b>[|@>!úS?ó==O=¡~é>0ºº+å:®Ç¦¿y¼t;óc;¯}?Kú=wü¢=e¿D?f±;<èÈ7<èÈ7êxÌ;³E²>[7>sDy?ÀX>0ù=Ùø?·%`=&ÇL=p?ÀÞñ:ÅÕ³:',?lÖÒ;~p;Ñ°5?x2>;­Z>ÌÈ!?>m±;µýÈ7µýÈ7êxÌ;ç°
>}Ô½=	;?¦>ä2Z>bÜ ?Í0;+K;]êÞ>³Ù;¤{È;öý
?=^9®r9ë?ü;kV;± ?s±;/É7/É7êxÌ;reå=0=7<?Ì>Tö=o1"?Ýá0=Õk?=_ì>b®/:t×°:ôQ~>3D2¹9ãSÌ¾ÚÒ;Ò#¶;ôò?±;¨(É7¨(É7êxÌ;_h>Á¶=îF<?ü±y>dõ<>$)?½;±È;êÿ>-õk;ÜÖ{;%Ûï>-á9<U9?$?Wx=³K=):?±;">É7">É7êxÌ;±¬=i=ÑD=?/{>üÍÿ=^?/!2<÷ãJ<ôÁà>a):]så:ñ8>§
A¹µü8:GÂ¾¸Ì<T)Ã<úÖ?¡±;SÉ7SÉ7êxÌ;A¬>,íd> @?èé^>ò.>¯#?9Z;db;É/ô>&;¨;-?1þ <í;~-?~O2?õÒ!?_

?1¼±;iÉ7iÉ7êxÌ;Êô
>ÁH¿=µû=?°¾>¬>cg$?NË<ô`É< ?iì;$RG;Y¶3?»9Ì¢Ô9tX?ªü¼;;?Ç±;~É7~É7êxÌ;¸¿=,i=«R?©>	é=ä/#?ø;Õ¤;øxá>×¶9;½:Ìö=CÒN¸ì­Û8^Aß½R]å;jº½;½?ÊÈ±;É7É7êxÌ;m§>¥äW>_±F?¶ þ=3ÚÁ=¶Ì'?ûZY;ñ`;9Kø>f¦à<êü<ªW8?`=8¦r9³?´¹Ë>Ã#²>`b?ÃÐ±;©É7©É7êxÌ;Êéä>to{>ªi?»#ý>°Èe>?y©=&¦=¬?]~¿;Ü;Ç<?(Çv<<¨1<ô1?ç?µ©?=?@à±;û¾É7û¾É7êxÌ;
º>+=|>0X=?è	>ÇÒÚ=ó ?/ ;
m;Vt?È5;C;£-??Pw;Ø2;.ç0?¾u¬>
^>\è?9²;uÔÉ7uÔÉ7êxÌ;×=¢Y=ÐX;?e(Y>æé(>$?7ÑÎ<ë+Ð<¤Uþ>ü»9ío:{H>WWL¸ÒÚU8 I¾!9;TP3;$?ô%²;îéÉ7îéÉ7êxÌ;W²>OH>P??ÿ­>ßgÑ=µú ?§M;01;¬å>ã±;öGs;Ï/;?`:l8:I!?a½ >4>$²
?"J²;hÿÉ7hÿÉ7êxÌ;ô4>E÷=¶W;?Òi×=¤t©=ò¶"?WØ:;n>U~;Z!;æÙÕ>eÕÌ8½I:9Ç¦>Ô{k>Þ¿Y>»l
?W²;áÊ7áÊ7êxÌ;îr­>md>ãbB?ÌA>7ËÍ=RÄ%?lE{;Þbs;%??:E­¨:¹>þ*<æï;º4??Ý?P?j²;[*Ê7[*Ê7êxÌ;Nó¬>?ag>sZ??¥á
>ôÜ=£è ?o~;\;o?Ý·:N;°>ðK;rn;R&?ºBÖ>½>Ì®?Ýs²;Õ?Ê7Õ?Ê7êxÌ;Ð»>év>]rC?6?l:Ì>×;(?¬9<r3><Ý³ù> Ê:¶;|CÀ>cuE<@<¡;?$¶s?rBP?Ê?Ù²;NUÊ7NUÊ7êxÌ;ááÉ=*Ô=&Û<?²R>úw'>_ô ?T¡¿:ß:ì`Û> ã;ÿü;gé>w
¹ý8ÀÚÓ½R;(S;*Î?|²;ÈjÊ7ÈjÊ7êxÌ;¼â>Ý¡1>??×Ò=¼5£=¹$?qË;	°|;Ù?8 ;4Di;Ù?{Ò;@¤O;TG3?ÅÍò>7}Ê>ö{?}²;AÊ7AÊ7êxÌ;(KÇ>ò<>Y`B?áôM>eL >au$?Ø±;´;À¯í>TÞ<·å;ò?øl;`-9;x3?r¸/?>S?á?Ã²;»Ê7»Ê7êxÌ;ÇZ>
Q>ÕÅ=?¡åÏ=
 =ÝF&?!1;?D;ç¡æ>
Q<+E<ñ°/?d-:Cÿê9ë*6?³èý>¯*Þ>ÁI?È²;4«Ê74«Ê7êxÌ;\<F^<K6?Hñ=Y=>­$?<y¹L:"b¾mÆü<e¸<¡\/?`ø·¸Â897?ÑýÆ<°<··?Õå²;®ÀÊ7®ÀÊ7êxÌ;ÎIÚ=à
=î>?SW>*lX>%F!?Â=õÆ=¿Ñþ>63¹:¢úÈ:ºæë>v9­Ü9LpQ?g|;XVh;2Þ
?ú²;'ÖÊ7'ÖÊ7êxÌ;uî=ý=|ú??,C>cX>ÖÚ%?ëõp=ÌQ=5é>	Ü&:ß:<2£>6öK9H9Ìó>*a5;Üf;°[%?d³;¡ëÊ7¡ëÊ7êxÌ;©>Uü`>ð_@?ö>Þ¥ä=ªÙ&?ºt;ãJa;ò
?ì9×:¸Þ;26´>Ç;`7;Èò/?>óË>"¿>a?D³;Ë7Ë7êxÌ;Á¾=FI=>?ÒI&>QU>ú$?Û|Î;u*³;ô?;<9;ûD?@-{76s9m[Í>À9Å;y=;Ò%?=2³;Ë7Ë7êxÌ;ÜÔ?eO`>ÎØ±?H$Í>Pw8>ÃX?n%<T³;ök?^º;ÏÍf;^¶N?{Ùõ;I?;Þ±¡?6:?T¡)?Cj?3³;,Ë7,Ë7êxÌ;Õ?´V>xà»?ûÒ>_K8>å?îý;<¯h¼;ón?ã<7_;¬?}{<¬EK;¡?Æ¶¨?¢)?~?9³;AË7AË7êxÌ;.¯>Y
R>LB?Ð2¬=WÄ=Q#?TQ-;¢N";ç®?×Ê<1¬S<I5;?d:îH:eL?sã>*¤>y?¤³;WË7WË7êxÌ;¡=¶¨´<?Æ>?þÿ×=M­=?7±\;ãÚu;Ìå>²°¹[þ\:ç¯L¾@\9b9²¢é>_£;{jM;ë5Ã>î³³;zlË7zlË7êxÌ;Bí¬>´¾d>öA?sÞ>´Èa>ác%?èöØ;.ä;êûò>;Á;w ;9?þt<}Ë'<)1:?î?y?jë?ÑÇ³;ôË7ôË7êxÌ;¤}¯>úO>µX?}±>hã#>¢?;=á0;¤_?$¬ú;t¨;ã>?8Xø9ÚÄç9R0?~Fê>1vÊ>ú?Öê³;nË7nË7êxÌ;N¹>ôp>27E?/¢>Òj>8{%?Q;¡! ;Ðõ>µ#Þ;Ñb;ÓÒ;?Ö&<ì;*ã3?H?rzú>c?á´;ç¬Ë7ç¬Ë7êxÌ;JÆ>£w>~¼L?>Ç	7>ü6?Ó;á"Á;??NÅä:¾D;rÖ>(<çÃ@<í1?NÎ? á>Éú?a´;aÂË7aÂË7êxÌ;üB>>gq=T¦¤?ùÝ>²«=JÎ^?\Ù<¬¶Ô<Ì?Üq
;_=¼:ËG<?BÎ;ÞD¤:Hók?ñ¯>ñ=Nl?Ð´;Ú×Ë7Ú×Ë7êxÌ;EA=ö"=¨¥<?N#ÿ=±Â=½'?]<µ÷;#>?;/,S;)»#?´XÌ8Êßl9E½>Ãë;É¬;$Ü.?O0´;TíË7TíË7êxÌ;¿%Ù=;o=Ï=?­7>$>Ô$?"U=tg=ÿ/ì>p¹:Y:å;¾Í¹ºC9øWE¿½ª;¶5;îó?Q´;ÍÌ7ÍÌ7êxÌ;ªQ×=ã:=Ù¯8?÷7>kZ>á#?Lä;ègÃ;_ÚÎ>ÙÛºÓ%:¼Q¿*»s8jY¶8à=}æ;^M(;3
ç>DZ´;GÌ7GÌ7êxÌ;~Û»=lµ=²Ò:?ª½.>r>æ(?mh;ü;cÕ?z<S Ü;¿ø3?8ç×9øh9K=N?·<>ù;¾?<_´;À-Ì7À-Ì7êxÌ;§Ã=ªt=¬=?,´>UN>ÏH$?°´;þ_;jÈ?Zê;T;¼?îP94J9§ºß>ÒBy<dd<N²?¶|´;:CÌ7:CÌ7êxÌ;Â=F=	~8?,Ô'>ËM>éÄ?Û; 1;Bá>#ã;°GG;Ý³3?p®Ý9@{]9Dd?Âa;ÐÌ;á>Ñ´;´XÌ7´XÌ7êxÌ;~Ú{=aI0=LÞ6?m¹î=n#¼=j"?5éV;â@f;#ñî>¨o!:=:cF>	69¼ã!9	cÿ>j
<!ªó;kl?»Hµ;-nÌ7-nÌ7êxÌ;­	S=v==<?v7
>mÆÖ=¿$?jß¢;t:;?ÓÀ;m; iä>@®9 @~9ó¡>Uø;|w;«'?þqµ;§Ì7§Ì7êxÌ;	Bå=,0=Í9?©jP>Ú«%>!?ÛîD<ùu^<â>¤_K<33<e2?èy¹`Ö|7­±>6y;Û[;i(ã>r«µ; Ì7 Ì7êxÌ;¡><>¾@?³áá=d|°=EÓ#?ñ7;7§V;ZÚ>ö<¸YO<a	.?q«;õ b;%??+wà>!ØÀ>ý?®µ;®Ì7®Ì7êxÌ;G%O>¼>ñC?Lj«>«">#?ýhØ;Çî;çè>Á<»oã;*'?'D[<\%<Ë=)?ÊÔ0?/:?ß«?Áµ;ÄÌ7ÄÌ7êxÌ;u&>Èâ=Dc;?&>hRp>¦ñ?gR=ú[W=º¨ù>dÔY:Âê:¤Ë>ÄQ¾¸~?9¥8¾d|L<Zá5<¯è?¨Íµ;ÙÌ7ÙÌ7êxÌ;«A=ãqü<7eD?V=ô=2×¿=1ö"?5ÔR;TX;~ù>Ë¿Â:êÅ:\çû>à9Md9OlÁ>ØO;.6;ºÜ?xüµ;ïÌ7ïÌ7êxÌ;çÖ­=ø4g={@?þX>6*ð=ÆÉ(?&gï<¾ÿ=c¯ä>¡»ºû>C:Úu¿f¹ð9¿~A;O2;Q¹
?e¶;Í7Í7êxÌ;­ä>÷³>iB?@u>î<>»'&?Ït;²;ä>wÉÃ;«©;¸FA?þfË;Ú¾;>8?÷?4Í
?©?$¶;úÍ7úÍ7êxÌ;KüÝ=dê=gA?.¦9>×ð>à%?:.;¼ý;'.?rC%9z¬Ù:\B=Û9a9ë>¶>©Ò>=Ð?P:¶;s/Í7s/Í7êxÌ;-÷>®®= x>?
/>=>Sõ$?Å<4¸<¥ë>½;ÝÅ®;ØÞ
?2:³v9üûf?¶FÍ;Ëg©;w?Ý?¶;íDÍ7íDÍ7êxÌ;#>ZÀ<>lç;?_å=ç÷¹=ö?Ví:P0;[³È>95Â;Ïr;M?ÔÕé9ºùÄ9²ò&?2i>J¼P>¼î?K¶;fZÍ7fZÍ7êxÌ;.>(^0>Q;?ëp¬=Öù=#$!?l4È:VÉ:þ>ö<+aÀ<ÿ$?Xâ¹|Z¹	*?b¦>©>O?¥s¶;àoÍ7àoÍ7êxÌ;gV¼>ÂU~>
=??c(>ª¸>Çe"?¢Ã;Cy;L?N;e8q;Â·?4vÜ:Ñ·¥:¶¸'?\Ø>ÆN¸>ÒB?Â¶;YÍ7YÍ7êxÌ;ã|a=x=¡I7?Zè=0A¸=¡i!?äÓ;5½;Ë¯Ú>¯ªC;ÍÏm;¶¡Ò>@¸njÔ8¢Ü=§3;Q£;	Pñ>¨¶;ÓÍ7ÓÍ7êxÌ;é>6ñN>(¢??ÎíØ=Ñ©=þ4$?y°u;
ê[;?üh¤;\°;Í¦î>Á:t:
;?eÃ°>>W?zÂ¶;L°Í7L°Í7êxÌ;»=ÓÅN=:?.C>i>FÐ$?:x=!=èMð>S:ø;V>x>W:18ÎH8úæ>( <,ü;"?Çý¶;ÆÅÍ7ÆÅÍ7êxÌ;LÈÛ=Ê?=#
??hs{>À·G>ë'!?{==04ó>xú;û¶	;ç?Ø¥9å÷£9_÷å>µ*¢;¨:;´B?y·;@ÛÍ7@ÛÍ7êxÌ;9¸ª=\j=e{:?ÂHò=MXÁ=5f ?WL';+÷;¸?Æß:è;ÜQÔ>~{X9}QJ9ÿ>:Á;ò­;!c?0·;¹ðÍ7¹ðÍ7êxÌ;ß{>l'>
ü??b{§=²<="?ë_;ÿÊ];K:?oë=rðÂ<%¿7?@°õ¸ÔQ7UÐ%?|Ô>%Äµ>+¢?>·;3Î73Î7êxÌ;rî>sP> A?O-<>]"ô=³RE?e¨O;Íd;x
é>â²"<WË<
9?4¹:r\:û3
??µ¾>+[¥>â?ÓW·;¬Î7¬Î7êxÌ;!Ù£=xv^=<?(ºc>³ 3>bF"?Gl=Ü,=UÆì>Ö:Pá:ß¨>1D9e49Vñ>ÍA;=A;t·ú>·;&1Î7&1Î7êxÌ;Mº=b=è¿:?f?`>j->°ä%?¤<:^¯®:2>T¹8;Q-;jD?/¸¸"94,>É<\/=<¡
2?Ç©·;FÎ7FÎ7êxÌ;@f«>Ã]c>!ü@?»?	>üÓ=&?íG;f;8xÞ>ot;oT;-?;Ze;5,?]¯×>i,È>5ë	?+®·;\Î7\Î7êxÌ;
=ÄD=Ñ>?ppM>J>y)?lr=?Ù=Ï¤÷>¢7ºÄPE:î(î¾,9Ø9±È>V3Â;7x;¥^H?-È·;qÎ7qÎ7êxÌ;ÛG®=0Øo=:?þ,+>"J>Üó!?Ì;q×;§#?Þb¦:èE²:3îî>ÄB]98~E?¿M¶:AáÀ:uöñ>Ñ·;Î7Î7êxÌ;ÇY=2î=ñÃ9?Foò=)N¾=ø#?ÛÁC;9«O;óPñ>¸Îù8¹³:)2=Ò8¯¸uj9 æ¾Ø)Ü;#±;¾$?à·;Î7Î7êxÌ;%»>áqC>â>?¤±=]]=
%?úÜ:8;ô_É>L~:<!t-<f	?´÷U9ÆÍ9ÞÎ>Ó¦>@>h?¸;ÿ±Î7ÿ±Î7êxÌ;a0>7ñ=«T;?&?j>]Ü7>Ý#?)Ê<B»û;è?ÿ?:Kfº:n>ü9²6Ó­8ªý=hñ;ITâ;ÊP?=¸;yÇÎ7yÇÎ7êxÌ;A¡>åY>È¹=?¨>Üõ=ÿ#?B/;ÔE;pã>'°;ÄÖw;õó5?§;ü*þ:eB"?Æª£>²>>¨??¸b¸;òÜÎ7òÜÎ7êxÌ;}$>øà=£;?v>Øs?>Í$?:nÃ:QhÎ>
½:"Ñ:%¤>ã\3¹lµ7À:I¿?ÕC;4;Ï,!?7 ¸;lòÎ7lòÎ7êxÌ;!=ôÖ<ðà??uÍ>¥6â=Ú¼"?3/;>8;±nó>uß:{Â¾:ã'Í>=ªÐ9"L9Ãa?d';s+;Sl
?Ì¸;åÏ7åÏ7êxÌ;êL>ìã¾=ÕE?ù×>·>Q-?îv×;b(Ô;¾þ?s¨â:|á;¶> ¹ú?8Ä¿¢,Ý;þw;ù??+Þ¸;_Ï7_Ï7êxÌ;, >CÆ´=1;=?Í>Ô>ñS&?ÌNo;Í;Dà>;	_;DÇ?½a¹úÉ9¤ô¾º;|·³;êß?ä¸;Ù2Ï7Ù2Ï7êxÌ;$>&T>4`??¥kÍ=X¥=ß@?B-;ê×7;¢Bñ>äUß<ãð¤<ôP-?w,9@M®8mÌ4?bñé>HØ>Ës
?ì*¹;RHÏ7RHÏ7êxÌ;î><ÚD>Fy@?åõü=ºgÅ=Õ$?ùT;?D=;p?8H<hÙ;#5?	Y;é¼*;»Ô$?bª>¾>|	?ç5¹;Ì]Ï7Ì]Ï7êxÌ;8Ç>ü>bX@?ò_K>ÐÚ>Yö%?3¢;kq±;wê>2¿;1q;_£(?õÚ<UÔ;¯Ê)?[_?ó>HÕ?H¹;EsÏ7EsÏ7êxÌ;sök=4Ê =Å×;?¸Cô=oÅ=¦?W+=qC8=Wî>æ-:=p­:ñ>jm8!OÊ8HB>óõ:N;­Ë>&S¹;¿Ï7¿Ï7êxÌ;9ò­>hml>¨X<?>ÕÃê=;w!?¢};"3;ÇÒ>2¨Å;?j;F?fad;÷¶%;ª1?H&v>#O>È?Æn¹;8Ï78Ï7êxÌ;£l>P>§A?Z[Æ=®=¶#?Zy;sA/;\	Ó>Yú;o;]Ý?È8Ò¦094Øº>3>¬> ?Ù¹;²³Ï7²³Ï7êxÌ;|ù=5	­=.8?>ÛZ>`%?|C+<í9-<yý>àÂ<æß;é4?K_9~9T_S? ;s;é`?+¹;+ÉÏ7+ÉÏ7êxÌ;e¬õ=ªD¤=n??.¬y>=>¤(?K
æ;ÞÜÇ;«S?EÌ<L3<ì²(?0ò¶ª¶8í6?î<Æí;p?J¸¹;¥ÞÏ7¥ÞÏ7êxÌ;z·=Z{=V¶:?²æ=¬E»=x¡?	U=å`=gsó>½:PQ³:O?¾8s8%?ULh<WG<Y)?ÈÇ¹;ôÏ7ôÏ7êxÌ;ºÏ}>Q*>Rz>?W´¤=e±=÷ ?èÎ;z);¶ò
?&=ÁgÃ<ÿô2?ü94Ã9£?ªW{>³vW>~P?ÝÌ¹;	Ð7	Ð7êxÌ;)Ê=t=Uà>?:¨g>;5>^K#?ok;½ñR;,Ü?ì&;@F;Q&
?É¿9íF 9¢>-ß;åÁ;wT?ÅØ¹;Ð7Ð7êxÌ;ÍAü=0®=ú9?RK>_Ù>ÇÏ"?í:z:ÀÖ¾:ÊÕ§>9JºÊK:{	Á¾4f°¸!9hö¾0!Ì;l»;Y°?¡ô¹;4Ð74Ð7êxÌ;<Ë>éà>àÅC?çk.>>	E%?´¥;ËNu;ì»?Y[<0<GCR?o/;0¬³:ò;?ÓÚÑ>f[¸>´?ÅEº;JÐ7JÐ7êxÌ;$¼½=|=çx;?Â/Þ=âÅ±=ú?çíÿ:øVò:-?_¯9ÐÑ¢:Þ	>Ö^¹9Bi¦¾Ó#;	6;g6å>Rº;~_Ð7~_Ð7êxÌ;XN¨>ìtW>úG?,¿Y>Â7">ÚÐ+?Bït<Äl<j?þ§Ð9yÎÚ:Òô=Â÷9ÒL907	?3É®>¤I>ÃÜ?uWº;øtÐ7øtÐ7êxÌ;®i_=t0=Åg>?¶,>)H>f&?[«5;ÕLb;Í>­ìô¹¤Á9Ûþ!¿b&9Ý¬]9¾/?;{;ù?Ë|º;qÐ7qÐ7êxÌ;¸Î>ïÙe>He?¤Ö>i">çT?«;=;û$?³¨¸;$P;jb?qêá9<9ëna??þZî>à?ç¤º;ëÐ7ëÐ7êxÌ;²9Ö=Ûû=:?ñÞb>D_2>Í"?P~=<v=^ò>p>º¿Z:<´¾©/9Eúj9¢*>ôL;l;JMÝ>·º;eµÐ7eµÐ7êxÌ;ýi=cÜ9=°ÇB?5>ê}	>
)?K<d<ìjÿ>ÌZS;]Ðg;úgé>õBí90^_9+ùQ?¼¶Ã;N&¶;$	?^¼º;ÞÊÐ7ÞÊÐ7êxÌ;âÛ=l=ø:?Rr>´=>Á#?!;@;úÜ>²ö:ºv;.Öê>µÑL9,dj9"±â>¬Fä;º;Ê¢?3Éº;XàÐ7XàÐ7êxÌ;ÝÓ>H4>ªG?!`?¸æ>æ.&?fI<]><áN?XÀ;
Mt;I?°H<Pc<{!7?¼©T?\â5?©?]äº;ÑõÐ7ÑõÐ7êxÌ;m>O>Þ??8>®Òì=$b"?~;» N;,Ä?k©;I;;óCg?ÅZù;@©­;}Ë8?½ÒÒ>éÓ²>Åæ?µ»;KÑ7KÑ7êxÌ;h9ù=Ç©«=FÕ9?T">Ä>¸!?9g@=cHS=êé>·p¾90Sx:SD>XòÓ¶°!9Ï ¯<K ;³;q	å>g'»;Ä Ñ7Ä Ñ7êxÌ;ú3ú=«=þ:?XH>ñ>bÅ"?@: r²:0Ð>P;uk;d(
?ß\0¹Åêé8:¾ÐÉ¸;6 §;ú
? 7»;>6Ñ7>6Ñ7êxÌ;x÷¦>Qÿ`>%ù=?Å>ÁZÕ=Üè"?@0;_"2;Ký>´"F<Ô, <ÍU?àx;³*;°í6?Þ!ä>öÁ>½I?pP»;·KÑ7·KÑ7êxÌ;«H>L³Ì=Nq´?«)?ãVj>a?[ð==Ô=pb?¥º;f#};M:<?bµ¸£)9d>'<MÒ´;Ë7m?]Q»;1aÑ71aÑ7êxÌ;G²>OÝ=Ñ¡?mö>ïKj>øu?Þ>u=v$g?×ëÙ;4;ú:V?	²9°ãÝ8`e?«÷1<ª¾µ;ë­z?>e»;«vÑ7«vÑ7êxÌ;¦>´>Çs>+H=?w"B>}>l:&?T;Èÿ;¸?¶;Ïgÿ:Î\?s@<®<úç.?ùQä>Ç>¬n?Êg»;$Ñ7$Ñ7êxÌ;£â=U=3;>?äÏ> >%?Ðìö<;:=Ôï>Ìg<£Á&<ýì1?C|:¾Ò9h7?<,<,4ñ;¢6?Ô»;¡Ñ7¡Ñ7êxÌ;Cª=t)h=¾;?ÀN(>Äß>De?¹y2;Ä.?;üî>¦¹:ÏÝÿ½Ë'·%59¾¯½á£>3 >i?»;·Ñ7·Ñ7êxÌ;íU÷=âÄ¨=d;?4@>IA>¡!?Ë8¤:©Åù:
Q¨>1Ò4ºª':ÇÓ1¿°¶Ä9Àïs970?R;ñ5;#,?+»;ÌÑ7ÌÑ7êxÌ;7ï=¼ =)f>?B->p>Ã½#?xD:Gß£:v>æ§¥ºÊln:ëÝ1¿aÓd9*é¨9mo>­Ô
>%òü=Í?Ã»;
âÑ7
âÑ7êxÌ;%îß>k×>J?>Êc>ã*?t
ë;Ù©Ë;e¸?¼d°<og<jC?ö,¹;zïo;%IE?Ù?o¢þ>kÐ?ÈÑ»;÷Ñ7÷Ñ7êxÌ;É¿=^B=Lf??¨&>ô>l%?XÆG=;rV=S|î>mFºòDÁ:j¾WÈ9s)J9!3?
AI;O¸D;Có?¯Ú»;ýÒ7ýÒ7êxÌ;0P>Q>@?Bæó=?Ç»=XA&?7,U;8d;}Íî>È
Í;Sz;VæQ?]¹òY¸8Qs¾<sÜ>û¾>å¿?'Þ»;w"Ò7w"Ò7êxÌ;(2¬>Bd>¢ã@?©Ö'>%ï>oÕ"?Ï#;ðC;ÚS?9³DÓ:6'==2âå:<	Õ:½M?/Æ>·>Ú
?=ú»;ñ7Ò7ñ7Ò7êxÌ;)~E>f>Öí>?/î=*°Á=Âg?Vêù:XÛ;FÑ>°n:Ú¢¾:|8 >ÈÙ9¼®688O?ùÒ>?î>Ð
?¼;jMÒ7jMÒ7êxÌ;O z>J=Ûâ?+Á>lC >(ez?;½îÂ:©hB?>à:ëT­:§KA>§h9;ó:Ú>?­ë
>¦C=´ûy?Ý¼;äbÒ7äbÒ7êxÌ;¹æÎ>dt>ùX?
6Û>Äª>ÒN?Á7A<àË<mÅ?<ÎÙ¸;Ð3?úâ;è¨;],?¬\Ð>ê¢>.µ#?Z"¼;]xÒ7]xÒ7êxÌ;=²TD=}<?yÿH>F>³d$?u:È«:ãê>Út8/Á:µäÀ<÷Ô!¹TW¦7C_v¿V¯c;Ì2;!ÿ"?ÆL¼;×Ò7×Ò7êxÌ;\m>qÙ->*>?U>¯'à=X#?ZÙ;&¯K;£À>)WD;ITD;à?{;·i;St*?=>L>U»'>×Ü?\¼;P£Ò7P£Ò7êxÌ;Ç>ÕhL>;?´àÊ=f=ÙY$?(Ä:<

;$äµ>Jp<'[<:,?@@:B±â9áH@?ë#>Í>3û? Ñ¼;Ê¸Ò7Ê¸Ò7êxÌ;ð&ä=Ö=pá9?bB>é>å$?ö<.	<×ûö>`.!;b;
­?ÜQ9R?9IÎ?]´k;XV;Åè?¬Ö¼;DÎÒ7DÎÒ7êxÌ;D6ß>X>EDV?_éÁ>)t>EE3?ï<>.>*õò>ØS=Æ<+=?Ì¡±9Þ»Á9¸P)?5>2Õç=Þ%?éÙ¼;½ãÒ7½ãÒ7êxÌ;üB>>ìJ>Ó>?Â¢ó=Uº¾=Ø#?KE!;gU;UvÁ>Où8-aè:×2	=! :ã0&:à>Ìê­>FW>r?Ûý¼;7ùÒ77ùÒ7êxÌ;V>sXR>s´@?Ëïý=<KÂ=ÝJ'?Zöm;UÎ;"¥Þ>95Ò;fH¶;ò?,Ë9=Ö9Ü.?Ñÿ¶>ÀË>Å!?$½;°Ó7°Ó7êxÌ;&î=­H¢=.<?©5u>ª2D>±ù?æ;Íµ;³ø?xb;Îó+;­(?è7 
¸Ë?o>;!u(;Ç²?µl½;*$Ó7*$Ó7êxÌ;x§Í>õl>ÈF?ç>26K>Ì%?S®;ä¦;|³?Y¢;
g;;?;,îU;N(?ñ,?±?Ì¸?z½;£9Ó7£9Ó7êxÌ;Aå="?=äA?Âm>us>h#?´øx=ZP=üô>w<9 _<'?Áç8B7sH;?Ä§<<Ò?h¯½;OÓ7OÓ7êxÌ;ä<Ê#¢<Et4?õ!Ó=ã·¤=_$?¤);7±I;.,×>¶¤<,`¡;gª{?â¬9xÀð8õVS?G3;s-w;§?Á½;dÓ7dÓ7êxÌ;ÈîK>R=!MÈ?NÚ>/>z F?ûV=ógU=ò?«]<Ò[<ºI:?
n:¶®Ù9Mz.?Å^=ÓM²<ì?zÂ½;zÓ7zÓ7êxÌ;÷²>Í'Z>zQ?óX=>«ÈÛ=[\?y¶©<ü<<!¡ ?Òp=±&=Ê9?P: Ì8èT?N=¾>Y­>ûx?Ó½;Ó7Ó7êxÌ;qVÂ=¢=)¯;?5lz>¨oF>!?'h;Ú¶;,ß>;j=;ª0/?Ýû9rNC9ªe?x¯;Åò;o&?Îø½;¥Ó7¥Ó7êxÌ;j²=r%p=|Ý=?µe>6>{!?N9i;">o;?ù>ô':@Ò:Ò£>ÿ99Ô æ>®;';zÿ?¾;}ºÓ7}ºÓ7êxÌ;ÍâÜ=FÅ=.Ç<?½@J>Ö>±$?Éÿ=?o=4?aÂgºï:C;ã¾&T¹9m.¿TF;¯;Þ4?ê7¾;öÏÓ7öÏÓ7êxÌ;ºc>%N>>=?Þ±=¸â=í#?H[;";"ãÕ>#õÈ:N3;Þ¼¥>Ýñ;Õ»Ñ:
'??·Tø>ág?b;¾;påÓ7påÓ7êxÌ;~í¸=3=8?´C> í=ã	$?J:H¸:QÕ>¼â:#Îæ:mYû>¶<9Í¤ó8ã?¿M <Ãi<¢?³@¾;éúÓ7éúÓ7êxÌ;k>;>Ú<?y={-^=Û!?þ­º:të;Õë·>0ê÷<'É¯<|4? ¬}9T9|I/?SÉ>=(¸>(?H¾;cÔ7cÔ7êxÌ;1¥¦>E:W>Ü6F?`>´Ð=X>1?';¦¶;¼6õ>ÞW
<Êá;3Ú?¸Ä;)3Z;E.?ä£?âä> ?ÕI¾;Ü%Ô7Ü%Ô7êxÌ;ëF^>À>Î
P?]ßõ>Ê´¿>*$?èüÄ=ônÓ=xî>Ï´;%×;ìd?~KÌ9tg9àxb?½I[=8¡ö<c?^¾;V;Ô7V;Ô7êxÌ;Ç=KÀ<¸Å>?Y8î=úÐº=W8#?Þ;-Ì^;¯¶ >÷åÁ:vÑ;¾Ç­>v9h,9â7?Rñ;âi;xî!?:¾;ÐPÔ7ÐPÔ7êxÌ;§Æ=èW=´8?Â1>Ð	>N%?¸æS;öõp;s á>c;g;Ò'?&G8þe9±>Ì,°;¶;B ?¡¾;IfÔ7IfÔ7êxÌ;Q-­=Wg=¡¢??oXù=/Ã=nª#?»=àS=îå>-l¸4r²:RÌ¼ú}:-.9?ù\w:~v:]o?,È¾;Ã{Ô7Ã{Ô7êxÌ;õ8Â>^¹>E!A?K>ÄFR>Ï,?[í=²1á=a?\OY<ÈIû;zb]?¾7¢:VPQ:eÇL?Ó>u>;©?Åÿ¾;<Ô7<Ô7êxÌ;p=¹V=J;?PT=¦%'=t"?âàP;us;|Ü>|(B9Á¤0:±>Ý·FU8ÕK½Ö>öWu>ÿè?Ô4¿;¶¦Ô7¶¦Ô7êxÌ;'>~lK>7ÿA?êî9>d>§Ó$?¡;Ör;tû?Ø¦;ÇF;="?JÎÂ;<x;eU8?O ?W?s:?-w¿;/¼Ô7/¼Ô7êxÌ;Cò<]¤<
<?kÌÅ=fB=H&?ØñÔ:ß8;OÑ>Ehº¿Ö9tL¿29²9Q+©>!P&;l;Û!?Æ¿;©ÑÔ7©ÑÔ7êxÌ;u>|Ã=:Ò=?Ó¶X>zÂ)>mg#?J	F=,Y=Àé>Æò:;Ç>^Ý9ì9u9;?ø[ä;ÓÑÅ;ÃÂ?eÇ¿;"çÔ7"çÔ7êxÌ;N9>;¡=ìG?Jq>ØV#>TR=?³p=L%s=¿ü>
Êí:x¸:ÿ$?X=:½9ôu3?ÜÔ$=\`<O>?ÉÈ¿;üÔ7üÔ7êxÌ;2>-ä>K[?GH5>þÂ=·{n?(=tÏ<j·Z?Ç]);Æ;ý?U-;Ñ:Õ-P?Ç>o>È?×¿;Õ7Õ7êxÌ;¾>n#¬=3w??1ý>Û&c>¨%?e'<7-<f÷>^§>;}M;åyí>Kò8T¥·I?ö¦<xx×;ðÙ?PÙ¿;'Õ7'Õ7êxÌ;?>M
²=à$>?ya>ÜZR>`ù%?Q';äm;dÖ?Q
:h¹:CÞe>Vw?9pî8O"?/D>æ[*>_g?7â¿;	=Õ7	=Õ7êxÌ;)ÿÀ=E=Æ½;?F`>9¡[>£É$?Â»;
¼;@Qÿ>²8z;àÔ
;	³f?\È9Èm9Ø?Ûü;3n±;ò66?så¿;RÕ7RÕ7êxÌ;yßY?Û¿­>g ? K?­ Ð>fÙy?ãÛ8=|Ä=)! ?=þ=àø?<Y±?t_þ;BS;K?hq·?ØÞ?C?)À;ügÕ7ügÕ7êxÌ;`<PåO<z5?=ìWu=|v&?Ê)­:%Â:?-­ó9Ù­Ö:J>t&I8¥j<9nõ
>¨Á´;åÈ;´?HHÀ;u}Õ7u}Õ7êxÌ;6iù<ÀÁª<õ:?²à=Æ¯=#?üI;ö;;I?¹);h
;\?È=:»$¨9cÈ?]?1;ô;­.?aSÀ;ïÕ7ïÕ7êxÌ;F¿=g<=£È=?ü2E>¥ñ>ºÎ?OU;§Ö;Wñ¹>Û¡;?C;"Èë>Ô[³9_æ8ý±?e`;Ý);	*?,bÀ;h¨Õ7h¨Õ7êxÌ;¶)Ê>">Zë@?º!>ÿTõ=cÂ(?8h;'¢;O¼?ðÙ<H¼;J?;
Ç:J?9®?Rþõ>º?~~À;â½Õ7â½Õ7êxÌ;W_j>Ãu>}C?C%>¢ß=ª%?³5[;Ls~;vÜ>g;R/;Ï(?<:ª·|:.y?]>>8>èÍ?DÀ;\ÓÕ7\ÓÕ7êxÌ;_u>Lb">ýA?¼SÚ=­¬=áí!?E
	;©~ð:Lã?Ó<t$Á;/ì4?¢F:*8:ÄÓ?o>íy>ÙF?ÆÀ;ÕèÕ7ÕèÕ7êxÌ;ÄôÓ=^?=<?\]>£Øè=²"?Æ=! §=Âé>Ñµ¸:Ó¼Â59`Q9²É¶>î
8;´_.;ô?¦À;OþÕ7OþÕ7êxÌ;Euh>Ï%>W=?¹ç.>P>,=$?³W;ø;æÊ>¾i·;4);ý.?"¥);`Îô:,51?7Ô> `¹>ò?ÒËÀ;ÈÖ7ÈÖ7êxÌ;|>Ð5U=áù?H Ø@t8ø?SæÞ? ò;Wj;x?ªS=Ëa<Mí?nÜ6º0«¹þ²?{)<Gì³;@%q?æÀ;B)Ö7B)Ö7êxÌ;*@Õ>
r>O¿C?$>*øK>©V#?+@­;¼;Z?dN:+ef:þìä>-£:XP:÷Î:?¶1?Í
þ>4Z?víÀ;»>Ö7»>Ö7êxÌ;±=o»<i5?r=Åg= !?OsP;Jþ[;_ò>o7Ø¸øM:-½*»$:²n:ø	?¸N|;©8e;@ä?ÃÁ;5TÖ75TÖ7êxÌ;6úë=!Â¢=#9?GÙl>ª{;>´!?iüå:Q;~&Å>àºª8Ý±:¡»õ<í:8¬â·8«z,>rù½;mò§;ÁÉ?9WÁ;¯iÖ7¯iÖ7êxÌ;Þ=l=]u=?)Ü=²=?ôä<Îò<¬ñ>µsºä!Ù:ª¾:² ·¿¯¸¹Í?×hµ;âm¾;âßó>	oÁ;(Ö7(Ö7êxÌ;4÷=$f©=/Ê:?ææd>¼õ2>¸#?òÁ;ÕV;~µ>ð¼ä:'h&;òñ¯>jq¸ñ¸i9øY<ÎÀ;1´;?\wÁ;¢Ö7¢Ö7êxÌ;^Vi>>%>?ÚhÒ=Î£=lj$?ó÷:RHË: ?u:©ð:të>ûg#;Sí:ìÅ+?ËR>Ý¸I>ÎÁ?äÉÁ;ªÖ7ªÖ7êxÌ;#>õ\Ü=üd=?Ñ¤>©Õ>ö$?¸E^;};Lsà>­ÿ;%·Æ;eT$?ë»Ä9¿è99TUQ?dY<|ý;Û½?$Â;¿Ö7¿Ö7êxÌ;4nµ>¶i>TâF?Îs>¢jE>ÿu*?Ã¾c;¾Yb;åÉ?£#<7Ê;$bO?3ð<yj³; ·;?ÇÑß>HùÅ>æµ?ø!Â;ÕÖ7ÕÖ7êxÌ;s¶>!s>îH@?1ö+>sQ>%?4;Ð;éuý>2:Ú;ße­;«!?Q=<}4Î;y&?Ö½ï>[Ò>8á?Â;êÖ7êÖ7êxÌ;=ð½>#ew>D?xßà>ÇA®>
.%?åÉ<ï4ì;¿
?2E¹0-§:E½(³:
:ÿ#?wü>u×>üû?´¤Â;×7×7êxÌ;Ê-È==3#??Ò'>@ã=R<?Ð]m;;Óøå>NÐþ;Y;f`?RÇ`9°S9÷1?rp;m_;jO?z¾Â;{×7{×7êxÌ;õe¿=ó=gE:?×ç=@¶=-"?AõÎ;ç;ä×ä>Öª[7e«:q¤;X/9é9þÓ>Fr;pM;ë9à>TÀÂ;õ*×7õ*×7êxÌ;ÅÁ=>ú=ä9?6¶==v#?áï§;x>Ñ;vÍ>x29¸²:ÝV=¹V9ã|9s
?ø;`»;ú«?øøÂ;n@×7n@×7êxÌ;òÊ¿<Zì<Þ4?u<fó;Kx?0¹ü°D:LØå½ßÎº¹:cAA¿às9ou[9y¬>µÕ²<ù<?üÂ;èU×7èU×7êxÌ;4«>|Ía>DB?¾g>Yã=,³$?¹;y;i4î>Ì<¡; ~;ræ?Í`9\É_8±è7?uOú>ÞÖ>Ý?&Ã;ak×7ak×7êxÌ;ñ«=Açj=¹b;?V	>cÖ=÷ý#?ï;Mï#;0ô>ùQ;";(;áÂ?öäÞ9yØ9£Ø?Â¡Á;É¹;lè?0`Ã;Û×7Û×7êxÌ;@Ú >jÉY>t=?[Ï=¡=gº$?@/;Ìp;¶º>¬­=ÁW=j¹;? q¶9 ¨d9G=?1?Òl!?Ë^?ÏÃ;T×7T×7êxÌ;L=Ñ¾<ìÝ1?AÈ=âÒ¡=¼?ÝÛ:OÙ-;á¡>9¯:¼Â=ä³95¯9@§?O¥z;]ÓZ;å?«¿Ã;Î«×7Î«×7êxÌ;oÛ=í8=ô¼9?âBW>_Á(>DF#?ÁÂ~=6=éSò>ÏG.ºb:¼å¨¾?ý9ý\£9I°>âËN;Ò!-;ã?|ÚÃ;GÁ×7GÁ×7êxÌ;¾W>pÔ=2;?¼>­VL>ÿ ?6*<M?<h!ä>5~: ç:¢­>D/Â9Ä÷X9ºÀ<?^<ZCî;Ó7?÷úÃ;ÁÖ×7ÁÖ×7êxÌ;tü=^rW=B¹;?!/>å"Ö=Èj ?ä<%ç<ü>Ec;Îs@;Ã?VÑ9£¼!9¶û>x}
;CO;Â®>yÿÃ;;ì×7;ì×7êxÌ;0>Aý·=nQ9?<è\>v².>£Û!?1©U=ý\=S÷>Ã;ó;Çû>L9ñ9âÏ>Qòn;Ob;%?Ð'Ä;´Ø7´Ø7êxÌ;t ±=;x=E/7?*ð=¨öÀ=\O?¨V=Èh=c¿ì>Zgº·Ta:ßk¿?t¸Fp99b¾-è ;à}[;·«»>OÄ;.Ø7.Ø7êxÌ;HÌ>ºÇ²=¹<?ý>?Z>÷Ì&?¶;ÉêK;{È><;r	C;k¢0?;D9êè[9ï?ð'Å;ª¥;tm3?ödÄ;§,Ø7§,Ø7êxÌ;Â9
>Ï]¾=áá9?\C>â>8í%?qÃ¢:Ká:1ò¸>ªÝ¨:-{ª:ý>ú 9µ9j?zå;ÊS;æH?bºÄ;!BØ7!BØ7êxÌ;PaÅ=[=N;?û>yÇT>&?6=Ë=àSù>´c:ðï:>½«§9íÝ=9ç5?îNè;ÿô;½¸ó>0ÏÄ;WØ7WØ7êxÌ;`/>ü,Q>¡ÑB?X&>£«>@¡%?µ/I;óA;§Æ?.';A%;Ù}?Ñ%;$¿:V¯6?ä>Ä¾X>zë?aâÄ;mØ7mØ7êxÌ;óË»=í:~=¡=?>É=lÆ'?;<²:Ð	¼:e§ò>¬C9}¢:¶
=02¹è¶Ò7dí¿$À:V:Ä¨?ðíÄ;Ø7Ø7êxÌ;Éµ=k|V=Ù9?µ­X>K +>"?WS;W;¾ö>OM5:FÃ:ë®m>¬¸Dò9û¬Ü½÷;;p?&ùÄ;Ø7Ø7êxÌ;ìC>¶=ì ?.§¹>Û¸@>$v?úÌð;ó¸;Ù¦&?7ûo;"Â1;2Î,?\µbÐµ8ë¿>¾¸<IE²;'=?úÄ;­Ø7­Ø7êxÌ;n>>¾»P=7é?Á¶>wÍ@>Q\r?¹É<Öð;×ë"?1;3;$V?¹Þ9(BÅ8Br?F»<¿º;RJ?øÿÄ;úÂØ7úÂØ7êxÌ;éO=|=ç7?e§n<ª}I<¼?K¿8B$:ã =¦»tlv:J-£¿29ÞÌ8$Û>l=Í¢=JI?ØÅ;tØØ7tØØ7êxÌ;Å{=0>T=@(??#X>ÿ(>´#?¼=fÿ=_?Ú:.%Ò:t­±>¨%¢9v9Ì·_?®æ;°;¶ýö>Q.Å;ííØ7ííØ7êxÌ;çE>Ý×=-j<?h>ØfM>9*?(L;e;üã><æÑÃ;ú.?ì­9èíÄ7Öe?Ðâ<Âë·<c¥?ùÅ;gÙ7gÙ7êxÌ;Åí=DÑ¡=X<?¥ä>úm>Ç>!?f=¹?=#ò>®À¹Òû{:¸ÀC¾j6¶9ÿ-i½;y;´Ñ;âHÙ>B¢Å;àÙ7àÙ7êxÌ;íw
>%¾½=ZÞ>? ã2>ìÕ
>óo!?ªÝF;Ew_;Ñã>oP<ºIâ:¦°¾H~·nüû8ójë½êP®>ì÷>û?C¥Å;Z.Ù7Z.Ù7êxÌ;Dq>Q,9>Ç@?)²ï>¶>|w(?á>Bà>îý>3<¸:ùáñ:çüÂ>ãï8íF9¼¥>å<jþø;(	#?ËµÅ;ÓCÙ7ÓCÙ7êxÌ;ÌÛ¤>
^>¯>?FÂ=÷=ý¥ ??;H j;=Ñ>ÅE;îæe;_
Ü>
Í:îVl:;O? ¶ë>÷ÑØ>'?¤ËÅ;MYÙ7MYÙ7êxÌ;¹+«>\b>xÊA?ð>çö=¸"?h·;-¨;d?åWË;}¿«;?ªÕ$;b
Ô:A?ñ-??ð?Xì?áÅ;ÇnÙ7ÇnÙ7êxÌ;Yë=!} =s´;?¯>DÏð=øØ%?¾ÔÛ:ôð);»¥>,]i;L±(;71?^/¹tÌØ8¿b¾¿µ;}zB;S1?ãÅ;@Ù7@Ù7êxÌ;ÓÏð=¥=V®:?¹ýC>U>!?þ=(ì'=AÝê>uþº@jØ9È¦¿BÄ9o¢¤9nÚ>Ð;¢;Kðµ;Fä>ÔõÅ;ºÙ7ºÙ7êxÌ;,¯>WðX>2O?F¨¯>½îM>3]Z?4-ê; ¢«;®¤.?Æ¡<ÃÖ,<7c?VD:-´9,Òz?*O ?éÆ?­?dÆ;3¯Ù73¯Ù7êxÌ;Ô¥=G=9?9>åÞ=ËW#?ÛV%;[;*Á>Ó#:4é¢:È·>eO29®ü9gþ>n2_;xWu;¯äè>>Æ;­ÄÙ7­ÄÙ7êxÌ;Ò] = Y=~®<?|>nÔ=À!?ÉÎ=-K=±é>ëº²«§:sHG¾Í575J9~¼Ñý´;=¾;¿ó>.Æ;&ÚÙ7&ÚÙ7êxÌ;èº>âdq>ëbE?9p>Ý=Ä(?Wâ;è0;ª ?¸:3*;Ûk>jÅ;Öµ:ÔE?a>"ác>Ûò?ÌPÆ; ïÙ7 ïÙ7êxÌ;$>Á-Â=¹>?øU^>ñÈ0>û ?Íh;¢Ç;Ù·Ö>0#v=,2=_ê0?ÔZ%:h}®9Uw;?Æy»>VY­>\n
?®Æ;Ú7Ú7êxÌ;þâ=JP=È@?*>>ï!?^gò<=Cð>ÇÒèº¨£9áeÀº:´9L^C?´Mª;ù ;î¨?jÆ;Ú7Ú7êxÌ;8Þ¼=~=ï=?´?E>#>ïÏ!?¾Ü==&Öú>¾?ú8Ø¿x:Å=2ç%¹so9ç1¾;h@;.+?À¢Æ;
0Ú7
0Ú7êxÌ;Þ¦=api=°6?Áò>=î=¬ß ?¡°Æ=6É=ÞÊü>^Ò9)Þe:$l¬=_µ9¿f9j×y?ã·;uº;xü>â«Æ;EÚ7EÚ7êxÌ;§>S>ø+J?qö>Ç8g>Xÿ/?WèS=f=ÅAë>x<X15<.oD?@Þw8Z<9ï?/Ù>E´_>éu?½°Æ;[Ú7[Ú7êxÌ;háv=µ&=Ú=?:Q#>apü=%?Û®;2)Â;Ýæ>Ú:-Á;^K>f.:©9|Ùy?Ã;%
§;Ò?ç´Æ;ypÚ7ypÚ7êxÌ;1¼<\Æ<Ñ28?­nR=c'=æD!?Su;YÚ';°±Ô>?{à;
Ìì;¯ò>ú¿9¸D9­,?§/<¸Ã!<Bý
? ÇÆ;óÚ7óÚ7êxÌ;Sû=Ôn«=¦;?ø>iù=dg"?=­=$/ë>uÉ,º½P::gií¾"9"È8Á)?sÀ;¾¬;6?ÚïÆ;lÚ7lÚ7êxÌ;h>3Ó->ë=?Ýw>V´Ô=n?=&$;~8;Dä>×8<Èé	<Ûá*?äZ:YQ:¥Ò?[Ðð>tÈÚ>§ã?>Ç;æ°Ú7æ°Ú7êxÌ;xÙ=×=¿<?Ü@,>ï@>Ê:$?ãÚ=$=;ø>ç
:¹Â:Æ6>¨ì¶
288"=Ì5;¼r;ûØ¿>:-Ç;`ÆÚ7`ÆÚ7êxÌ;ö÷>¥Â=Ó8?{RR>eÁ(>3?Ù3!:=%¨:ðmu>ù³"º²Cl:;K°¾-r¹9ìG29PHL?-ÞÕ:0ò·:@Ò?BÇ;ÙÛÚ7ÙÛÚ7êxÌ;[>'{¶=ö;?Ü4>`qb>!æ!?=Ä=29è>Ì¨Î¹ò:Á$M¾­9Ù9}1?â·µ;T÷;ì?hÇ;SñÚ7SñÚ7êxÌ;"¸>vo>4E?{C>2ëÎ=<Ùq?PQ8;;8?4y¿<Ec<»­W?ÑEJ;F£;cËH?T	>?Ê>ô?ÿkÇ;ÌÛ7ÌÛ7êxÌ;×>sÁ4>U>?
ñ>ûbñ=×a%?³$K;1;IkÆ>Ô:$;ta>³;Y²£:¹¤=?)ä><©x>ö
?C¬Ç;FÛ7FÛ7êxÌ;Õx>Z9(>U=?T5£=õ~=1à#?ãðß:?Fí:Bñ>JyC<¿^<ú4:?Ô9[9V,0?t.¦>µü>i?.¾Ç;¿1Û7¿1Û7êxÌ;ª¢¨>g\>7D?Üx>ê=ÎL-?c´;4;?¼®Ô:Rô/;ä·>,âÎ;Ýj;S+;?
`h?b´Q?sÖ
?2ÇÇ;9GÛ79GÛ7êxÌ;ÄM>G
>Å:?Cö>µÃ><!?@²;ÈÔ;uÖ>O;gÜ(;ÍëË>"	9|9¯	?Î<"õ¥<Vø?­ûÇ;²\Û7²\Û7êxÌ;<=ÛÈA=dæ;?Ý*>K=>
¸!?ã¼;/7Þ;òBÙ>q1B:ÍÌ®:o3>ððÉ9ôKÍ9Q¬î>Få;k¢;æ?dÈ;,rÛ7,rÛ7êxÌ;LÈ·=ó3x=G=?Ñê(>>Ù&?v0®;y¼;¿*í>½ø:|ã:ó?Ø.9º9S9¥ä>PÑ<#DÝ;cZ?fÈ;¦Û7¦Û7êxÌ;ìÖ= Ë=¡8?nc>Ô4>«ü ?=ú=ñðñ>aL:
oÚ:Âo>)
W9å'«9WÝ>«R;ýÙ{;+
?CÈ;Û7Û7êxÌ;ñÞ=¤É=Þ9?	ta>?3>s¬ ?o<<µ¦<+å>¨:!Ô:¸Í¤>¾ç?9$=f92QÊ>«{»;Í÷±;ó×?FJÈ;²Û7²Û7êxÌ;r  =:ÂV=tà>?u
>ÛòÙ=°%?ió;%¿æ;¥?ºý9£ë:ý{	>²9´ó%9+H?÷M;ä6r;ðu?­hÈ;ÈÛ7ÈÛ7êxÌ;Ò¿¨=´öc=Ê=?>HPg>>#?í¦Ë;èwÚ;h£î>õ£;;çb; 4?´°?9Äþ!8äy?Ò<×ªô;H-&?ÒzÈ;ÝÛ7ÝÛ7êxÌ;dù¦=£Íg=\g8?êS> &>õ"?VMÏ:Ä	;NÀ>V!<ní;eô-?<Ò9¢¼®9H#?Iü:=¼=ÆÕ?}È;óÛ7óÛ7êxÌ;Ü>!>>??â|ß=%ã¬=v%?*;ºä;ä¥ü>«w9;#kA;òyõ>56;`|Ñ:`X?ê>w}>0ë?ª¸È;Ü7Ü7êxÌ;UZ>¢æ>Ïô<?eÊ=`=ã#?§ÈÍ:2%î:U6Ý>·	v<¥%<cB>?he¾¸°õò8Ô	û>4à@>ýÇ >	?×È;øÜ7øÜ7êxÌ;{>Ý64>¡@?"n>¥õ=¡&&?K>;YO;,ë>s1Ä;DØ;Yb%?åR~;Ï7;ö1?	.?ñý>çº?ÊéÈ;r3Ü7r3Ü7ZÓ;9n¶>d:q>A?<n>Æû6>4¦&?[*Ñ:%;Kµ¡>è6<x}Õ;b#"?H
":ÊÈ:ôª?ÙÂ>Hâp>½7?yÉ;ìHÜ7ìHÜ7ZÓ;VÕ>V>:3D?Üý6>->n±#? FK;×&Y;L¤ï>x^<!Ô;êá3?ÛÕ:ù®S:J;?'»?ª³æ>9I?±É;e^Ü7e^Ü7ZÓ;¹=ÁÝ<Gã1?Á>­ëã=îW ?,·3;zC;91ë>;4z:Þª:aA¼>N8gü8é>äÄ¨;£×;;?³É;ßsÜ7ßsÜ7ZÓ;9Z>æU>G·>?g@2>°>p#?¬³;§N;ÖÅ>ôÍu;çÖv;8íþ>¹Ê³;^;X0,?Þ*Ä>à >þ?QÑÉ;XÜ7XÜ7ZÓ;7=ý9Ö<ß;?­)Ú=¬)¬=@3"?
;x;;à¥ø>/ÕÍ:
?Ä:°@?6W¸ÊK9z?<éQ²;à³¹;Òõ>ÖÛÉ;ÒÜ7ÒÜ7ZÓ;ëb.=¯çô<cI6?6âº=Ë="?
U;Aþx;~þÚ>;ÆO:¦êq:ÀÞÛ>ì7Ét9u¶½=FÉ;Ô·¥;F?ïÊ;K´Ü7K´Ü7ZÓ;4h>z$?>Wº>?­Ã>
ì="?õ¦;E¤;!?#Ï;£{;Dl?ÌÀ?<:½<½¡+?àI:?(ü?Ýã?BÊ;ÅÉÜ7ÅÉÜ7ZÓ;t§>üW>3zF?æ¼Í>ð>û2?á<¬®ñ;g?Ó1<W"ô;x:?¿/ú;ß»°;jy5?"Ü>É¬>¢\#?{+Ê;>ßÜ7>ßÜ7ZÓ;°(¬>ÿg>Qø=?¯ó)>}´> í#?ì_;í~d;ºvú>¹¥9
¾©:ðù=¾Í:C\y:N?¦îþ>ÆÛ>Ï?ÙNÊ;¸ôÜ7¸ôÜ7ZÓ;ò'×=ï1=×`<?)ËH>?¤>6*?õ=â¢=èú>Y¹é¸zõ:P¾ó¼±,:rÆ9èë8?\Ù;;wý%;*Û?{Ê;2
Ý72
Ý7ZÓ;[]þ=ÎÏ«==?§
'>ký>ä"?Î­N;v6a;¼îê>C:%&;Ò.q>9ÄÑK9(±?V7;.?R;!zß>3}Ê;«Ý7«Ý7ZÓ;^¾j=¤G=çC@?òù?>|x>ãî.?·Ê;x¸;®?O<	CÒ;Y:?çüÅ9â½9W)p?ã¯y<`ÓU< w?UÊ;%5Ý7%5Ý7ZÓ;²
>qN>
F@?->né>h0$?Ä;óA;mÖ>;	ïB;/NÌ>ßO9"JW8n\\?gÈ?¼nî>Ds?ñÊ;JÝ7JÝ7ZÓ;=²¦>~+\>úÒA?Ë;>È>¡¦,?Ñc;!´;=?x<<òç;ep,?¿Õ:P:û{/?ë«?ö®?³Ì?¿­Ê;`Ý7`Ý7ZÓ;ùø&>ösÏ=ìN?õ¿G?&t?H;2?j=º¦=óRü>·ý;þê;ÅU?1Ú;Ub;Ã7?£za?xP:?è?ºÊ;uÝ7uÝ7ZÓ;F×=þoA=@·;?ºè>gðß=ð?'s}=7=ìï>â¸o(P:¡*9½¥7ü¸ñý8<Î¾À8;µ]#;´-?¥ÊÊ;Ý7Ý7ZÓ;Üd> ¥Æ=ó=? ñã>²>o#?ÜÌ=[³=¼\ú>Arº:v
;>*©>¬Íe:Ô":
ô(?;b¤;¶Åm;Dü0?NÍÊ; Ý7 Ý7ZÓ;Ó³Ð<<×6?-¿=9y= "?'*;Ï8;88ç>:¢|:É	:MÓ>Øð9üçÒ8¢;?D:5;~|!;Ï¥?ðË;þµÝ7þµÝ7ZÓ;¥ ?,s¿>ÎùU?S|?¥`¼>S1?R=<t'<Ð?t§
<6é«;vñR?m<zµM<ç|@?]¾Á?û?d	(?±$Ë;xËÝ7xËÝ7ZÓ;)­P>¿ µ=å?5c>k®&>ÜÔ`?_$a;ØPD;Ë?K£½:ê2;««>Æ¶19fÒ
9éð>
,<q³»;ü¾j?Ù%Ë;ñàÝ7ñàÝ7ZÓ;W^C>×Æ=½?¡|>~^â=IÙ?lÑ;xÊ0;òèK?x²x;!0;(G4?Ä¹7¸¤8+Îl<¿p<8<íN?.4Ë;köÝ7köÝ7ZÓ;hZ>øH>Ò<?ÿÚ=¬a=Dª#?3aá:B,;£é¹>.U<qd<¦)?à«7qî8X·?mm½>´cª>=M?7Ë;äÞ7äÞ7ZÓ;N8Þ>»7>F?>E>f>fè$?:5D;æ/;G?#ÂÞ;¯¤;]/L?ú;æE;3~6?kGé>=Î>NÈ?èFË;^!Þ7^!Þ7ZÓ;¹-_=×à=zr8?â¦Ò=¹Ô¤=#?­;°;úLÃ>9¦¹<:­a¾/À9©§9K?A.a;£¤2;AX!?dË;×6Þ7×6Þ7ZÓ;E?²ð>è½Q?ì+Ð>b)>ÿ:?ã¾A<Íú<º(?Åj½;$}x;$C?MLx<ç)<ì,;?:à?V?)è,?zË;QLÞ7QLÞ7ZÓ;r£=´]=¿ü<?ÍÖ>ÑwË=~\#?b­:X²: ø>7;Xd£;ïù>o)¹ô25¸Ô/Ù=¹/;¶c3;µXÂ>ô Ë;ËaÞ7ËaÞ7ZÓ; ³=èBp=Zd??céw> 4>À60?¸H;c*;P¨?2î=Æ­ =3>?`:¬m:ZJ?E0¨=È=Á?¡¯Ë;DwÞ7DwÞ7ZÓ;©z>Ñ*><?·"¤=ñ=µr ?k¦';ï\;ÚAÂ>³#{:G&;þ@>7õM;Á¡;{v ?0?¤>,ê>Â-
?ÍäË;¾Þ7¾Þ7ZÓ;­Ôº==þ:9?L!>ÃÐV>:"?Ëxo==l=À?k<}iÈ;»L2?9¸ÐÞí8)ÐÂ>ï;9ÃÙ;[|?+Ì;7¢Þ77¢Þ7ZÓ;d>ìS·=pÆ>?uª>uº>ÍG#?æ=[q=Ãü>m7 :ï:D?³:99dx?¶k$<Qa<r?*Ì;±·Þ7±·Þ7ZÓ;Ð=tU=S
??ÁZq> 6>¯))?+=d=Lÿ>µº¸ßÑª:þç½ê899'F>ó·@;<;®Ì#?2?Ì;*ÍÞ7*ÍÞ7ZÓ;¹}¶>&}q>uA?c>ùùT>FY%?ZºÆ;ÍÂ;6?¡¤:@â:ËW¹>BÂÙ;|; Ç4? ¾-??V>?eDÌ;¤âÞ7¤âÞ7ZÓ;÷9¸>ó
u>|t@?ÞU>Å<Ä=:¹(?P.F;G}T;üÂî>dî$<
÷;¥*?nÞ;CÈ9;j>?ï>,°>Ò?­vÌ;øÞ7øÞ7ZÓ;aÃ=-±=¬9?v:>t>YÝ ?;Ê)%;ÁXØ>û9Ãæ¸:\ÎÁ=öØ¶8F89ÌûW>®&;;åz;ZÇ?Ä{Ì;
ß7
ß7ZÓ;b¯=»bq=Ü:?/»>C×=Øù?L0;NOk;DÀ>9|+ºÊ:÷¾ïë·¨,º·k¿PüR;Ï!g;¯é>îÌ;#ß7#ß7ZÓ;âKÂ=ôB= :?³>+%Õ=ò°!?£y=	$=7rì>n¸Î¹<:æØC¾È¿#¹(Þ8¬¿¡Ã;ÏÂ;WÃë>ÒÌ;8ß78ß7ZÓ;=¸>	lx>Ô;>?³4>L9>ïò$?¿`;|\;Py?F8<ì<<¦<?ïÈu;´".;óØ5?¶?3ñ>0
?®Ì;Nß7Nß7ZÓ;68Û<d`<Ã5?~üy=T
L=kÐ?4.-:i:ÏÃ¡>òºô¹}:IÚ¿«9Öop9ïè>¢·.;è;o7-?¬ÉÌ;}cß7}cß7ZÓ;¯g>F±=ê÷;?ÈGN>8þ>%? Ko;ë z;éô>gÇù9Fkå:\>ÿW¹å³¬¸TÃ3A/V<2+	<ãk
?ÐÌ;÷xß7÷xß7ZÓ;Ø>ù
M>ú<?,=Wo=  ?l;Kþ:ý?Ú¬F=3=µÎ"?è9¢7Ö«8?8±ê>çfÊ>©k?ðÌ;pß7pß7ZÓ;,À>ì}> B?Ý%>Àû=Ì©(?¡]P;W|;RcÓ>ñ&¾;» ;?	;ÛØ:Mî)?!?¼Ãó>Ü?IóÌ;ê£ß7ê£ß7ZÓ;Þá<eÉ<+8?ñU=9t=Ó?oh:>¥&:e3í>öL9åÄ:äá®=ºµ(8ZO9Ê=t
=¸ºõ<¤]?B&Í;c¹ß7c¹ß7ZÓ;
Á>,ùx>"øF?Eµ> #C>¡Ù(?}Ñ;ä;¹¯ê>$¿®:F>Õ:ØÈÑ>M<?¿;Û³2?òh'?QR?¡t?¤;Í;ÝÎß7ÝÎß7ZÓ;0Ý=X'=F:?-äM>?÷#>«º ?l:%8ú:HE>ÞÔû:¶ì:p?°ÉF9Ä¼9kW>2r;ês;¡kþ>2DÍ;Wäß7Wäß7ZÓ;E^Ñ=48=;?ºg>S÷ï=qt ?^3=T«3=úÿ>Ü3:0C:ö#b>ÄvÒ8ò¯U9ww>CaÁ;£qÑ;]ì>µHÍ;Ðùß7Ðùß7ZÓ;s°¿=À==?Å>>Y>­4?<Ñ©;
Â;à>K¨ ;'7;-`?/9T,Õ8¨@?ÒóK=OÕ:=yº?£cÍ;Jà7Jà7ZÓ;ÇOú=øª=°q<?l>oÎS>þï&?ÝÐð:çHó:ífý>4.;´^ê:âG>?GB¹b8^r¾½=CÞ=éO?bÍ;Ã$à7Ã$à7ZÓ;=ÉB=7?ó6>ã>Î;"?ú"Æ:Ohâ:·à>9~5:§â²:­Ý>ò
é9¹9:?;Ep;ÀM?{¡Í;=:à7=:à7ZÓ;xþ=Ç¯=Y
:?;>á*p>U#?ý<¤=´ÿû>ÍL:Ñ:îºz>uçÎ9g9ú%?´(;±;3û>A¤Í;¶Oà7¶Oà7ZÓ;xgÜ=ªy=?:?.,>¸f>Õ5%?e¡=w¸·=-à>34º]:}ë¾çÿ8Ê89>&Ð;Xû;IEÔ>L¨Í;0eà70eà7ZÓ;´={W=ø<?Î¼>Ë=°#?¨`;rWá:þ×?Vª:	Ý£:aë>RZp9Ï's9>êù>²î; ;Ö'ë>ÀÍ;©zà7©zà7ZÓ;N¼¿<è^<.??@ò==\=þ?9Ò9â¢&:Ç´¡>Ñ:ÌÄ/;a>ö8½¸¶8¶½
à;­Ì;º?ÂÍ;#à7#à7ZÓ;Ï×<<Ï@?¤ç<{|À<Ô	?¾½¹
:A#÷½ÎßP9fD|:÷Ó=*Íù88O9éÏ\>¬:=½9.=ã$	?ÅíÍ;¥à7¥à7ZÓ;ñ>iqS>wb??ìÚ>Õ=z ?¥%9;s?;ø><-<B?1;4ÇW;§×/?Óâÿ>æ>®?Î;»à7»à7ZÓ;kZ<¡Ø<;}3?jÏ=u<=H?¨>9+*:i>AÅ<·Ð<ë0?T90¨l9
%?¹t<r4i<rR?[Î;Ðà7Ðà7ZÓ;&>;B>¹ý=?+=ýit=æ$?üD;fèB;nÃ?®8<êË;=½$?/eÜ;Å
;5?AyÀ>ª¦>iÒ?`Î;	æà7	æà7ZÓ;üÃ=¼=ãv7?an>ëmß=ç ?e<¶< à>þº¥1Q:mÀ¿¶¹f7V9°Áà¾Î}:;x+;@&?Î;ûà7ûà7ZÓ;B©¡>ÅnZ>îv=?9§ÿ=VÃ=Ù'?4;ÌD;ôê>ýY;ãÏ^;ùù>¹Êc;®Ù);{V)?ö]>æ\q>:?Î;üá7üá7ZÓ;cáÃ>ò> =B?´v{><>½*?c­;¿8;(è?¡ú;m;`g?¹n6åè>Ü ?Z³?Þ?ÂÁÎ;v&á7v&á7ZÓ;ô
½>u>µE?v8>°>°.1?È ;U; Â?W3<;J<Y4?î»;LÌÎ:æ9?¡
?Íß>9?ÿÏ;ð;á7ð;á7ZÓ;¹z>l-(>%P>?²¥+>J>JÕ$?£#;¬©*;·võ>=cb;ºäT;ý?gg¹üÈ¿8zZ°¾ØÞ>.T½>Q%?öÏ;iQá7iQá7ZÓ;ë$>îi=>Ã>?T¾=Î`=ûs%?Ç!;âm+;-Hñ>:J"<.Zá;{\8?=:bP:
?2}>À6U>í?ñ;Ï;ãfá7ãfá7ZÓ;°Ã>É g>ÿ	X?17>ë>ì{4?p¾;Þ^;K?ïÚM;0E;ø?òU:û:Ç.?BÑ>íç>²s??×[Ï;\|á7\|á7ZÓ;V±=­Új=ÇA?µ[.>"Ï> U$?õH;wI<;qØ>TR:~A
;gºB>ì£Ï9(Q|9÷(?7×Ú;A}·;&©?ì]Ï;Öá7Öá7ZÓ;»4²>ú¥h>ÔD?+DD>Ûõ>Ê)?s;@;WÚ
?1¦V;íß;ð#/?³ÎÁ;a;²s4?ýÉ.?-Q?. ?ëqÏ;O§á7O§á7ZÓ;â=Ýa=0:?¸?>ô>\$?\=á\=ÃDþ>
v¨:»ùi:Q8?ÈÖÍ71.]9×©>÷¯µ;â¡;Q¨?vÏ;É¼á7É¼á7ZÓ;¿>üýO>m6;?+Æ2><­
>£%?ãsR;S­P;Ó?sRg;h;C?å;nÒU;¬/*?¥ä><ïÊ>ÀÏ?û~Ï;BÒá7BÒá7ZÓ;²É=	è=r5;?Ãý_>.>F$?N;ÀK;A¦é>á^Î;1æ;å>àô¹#a¹7ã7=æYV;Õ];>¼Ç>àÏ;¼çá7¼çá7ZÓ;.µ=<'x=3é:?;¸R>ïz&>"?\Õä:O	;QÕ>=¦!:v«¡:»÷>ôYr9%Ël97úí>};©;¿?:Ï;6ýá76ýá7ZÓ;ßÁ¦>Ú0a>m=?Ï
>÷×=ªp$?JG;ª|;ë÷É>qü;¹è:­?ÎâM:²xÏ9Æm?¸ô>9JÑ>\«?²¶Ï;¯â7¯â7ZÓ;ìÍº>ø!t>âC?½o>V38>Ú&?U¸;Q|;?z»<H	w<HB?@}#·&9>?·?ï?b(?ÏÊÏ;)(â7)(â7ZÓ;ÙçÂ>·{>¼F?¤>cr>a'?s6<O`ú;ð(?m³±:ê;£>,Óq<

(<ÐY7?`%.?·É
?!6?'¢Ð;¢=â7¢=â7ZÓ;ßÜ>Ç;>-H?ò;>¹£>b '?#¸­;×¯;Ôèü>¬E<Ü7ù;
K?ØÿD8¨p59â?u|?×â
?Cü?^­Ð;Sâ7Sâ7ZÓ;¥,>pPì=Ê;?;©> Ý>
 ?È<94<²ú>ºº:KW¾R!9ò(&9ûÐ¥>ZÓ;êÏ®;AÁ?ÈÐ;hâ7hâ7ZÓ;üh£>í¨Y>½1@?÷=®²=1?=ð:³;o»ç>Ì×K;÷F;¶>eC9mi9áäÇ>?º|>=m\>¿Á?ìÌÐ;~â7~â7ZÓ;¤=æa=(Î:?¶N>ÐI>@&?8µ:a&;®>å3:¦Z·:+{>º?©8¦TC8Ø?ä6ø;aé;îP?&Ñ;â7â7ZÓ;õ>¬Áw>i7}?;ß>zZ>t¼?uP(=×=?;^;j?úÆ^¸zÁ9Çó=³Ø?Tzö>&?{.Ñ;©â7©â7ZÓ;»þ*>áã=<@?<>L@>*?ÏB=)gE=Ã¢ü>T1ä¹Ð{ä:¬ÿ½Ê`¼75Ü8Ì\l<~^;õ4;SÇ?õbÑ;|¾â7|¾â7ZÓ;á¡¼>
§x>Í4B?PÝ>áL>[j*?¡»´;ðì;OE?*Ë;ê;D0B?Ç";g>;>¹,?MQ?<ñ4?­ä?þtÑ;õÓâ7õÓâ7ZÓ;åÚ>½>1>ââ??åÎ=ã¤=* ?M2);Â±>;Ñ#ã>ETJ<1<=ó1?¸T8p[Ç8àØ!?¯ìµ>°õ>[O?>Ñ;oéâ7oéâ7ZÓ;Î>ã>¦B?>oK>8ö'?q§;Ã©;}ü>î:&;J&h>-}1<MDý;]Õ1?®úÙ>µ>¾%?²¦Ñ;èþâ7èþâ7ZÓ;ji4=»¢ò<MY>?ØùÑ=ñ¨=ýî?RT;%H;É?r!:öñ:¨>Q©Á9¸¯9`ç?þ;ÂRK;î{,?µÒ;bã7bã7ZÓ;,I=u=ÕÈ7?ý«º=Â=}?Ý:;#o;3?,}.9<+:ª¯=D¹8ê9æ>ãÆÏ;7·;<?	%Ò;Û)ã7Û)ã7ZÓ;.Ý=´÷=[>?£7>õÖ
>d&%?à!×:7/Ê:v2?qw;LÀ#;Ëì>|¹|¶Ù¿ Ýþ;.{Î;þ?t8Ò;U?ã7U?ã7ZÓ;úÐ©> Âa>r@?¦/>z	>¶j#?æ ;ã¥;®!Ë>`;.A;?«;JK;²~+?!/?n¨?2×?QCÒ;ÎTã7ÎTã7ZÓ;êq>jP>µ)@?Õß=¾«=C&?ZH;U;Jêð>f+Ò<=¤<{#?°I:f	:-?ðÀÜ>ü]Ë>rñ
?XÒ;Hjã7Hjã7ZÓ;@!>û×=¾q??ÆÀ>Ëu>Ñè$?²&;þm;´>Q+Ì:@Â:Ù?kS²9Ø"v9­3/?->´;+è;k	?zÒ;Âã7Âã7ZÓ;I >õÙQ>TC?(">õ%ø=â²'?æû;w\;Éý>Ïµ<FO<p`&?G9Ó±9¶Wò>ò³
?ø¢é>¹ú?ÆÒ;;ã7;ã7ZÓ;©¹=/µv=@?úq>à1>å.?¯Þ¤=§=¥=ßlÿ>ªF:JçÁ:×$>	ý~8P%9¿o>üÔ!<½jÍ;²®I?­Ò;µªã7µªã7ZÓ;é>B>OA??·>aÙê=9x&?É5O;mbO;åÈÿ>4Ä;Ip;	Q?+ù)9òüU9å?B§>×è>ùÎ?¿Ò;.Àã7.Àã7ZÓ;N>	N4>ÿ°>?'¨6>L;>Ô"?!;GØú:+T$?|Ø¸iÁ:6è1½"u¹#9/,¿ÁÔî>aJØ>ãV
?ÆÒ;¨Õã7¨Õã7ZÓ;à¢º>úÂw>×@?ÔíU>­$>æ&?SM;ëU;Í·õ>ÕQ%<+ñ;|/?;O;þ3?þ$>¦>u?õÒ;!ëã7!ëã7ZÓ;Y4>®ø=$:?A >\=þ=§]!?ã=Ó=dÁñ>\cn¹­:t¡Ý½Vºz92^79¦¿?.ÿ;ü¤;C4?½Ó;ä7ä7ZÓ;bY>$ö:>â,@?y;>.Ô=C9#?1r;6n;Æ9ã>7ã:øþç:ºú>Î¤{;pJ;Ô?Q??ºè?»?¶5Ó;ä7ä7ZÓ;8¶?w¯t><Ù?R_>c´>cY?/Ë;V1n;¸_Z?¶å;2¡;×ç5?2Â;XÛh;9×S?&FD?ÿÉÁ>0¤?Í=Ó;+ä7+ä7ZÓ;Á5Æ<Â¬<%¡9?Îy­=Zz=Y ?×V9;ÑV;ÞÜ>eÆf¹b°c:¼¾>\¹ÏÂ83x[¿zÑ:þéä:[Iê>0SÓ;Aä7Aä7ZÓ;d£¶>*s>»ï??:;>&>â(?[¨;);rþ>Xü&<LB<y3?);Ûá:e)?DÏ>ãþ©>ç?Ó;Vä7Vä7ZÓ;ë¢>7ýH>KO?àw)>ZÕô=21?^Ãb;abO;ûõ?hÊÏ<(<'µE?(ÖM:¥4:°Þ>?
ç>Îª>E^-?°ªÓ;ûkä7ûkä7ZÓ;q±>¾½=Ï0A?!>³G>ÁT'?i==ÏÀñ>!4²9d:>è5¹Á8Z¿ygA<<P<¦Tí>ËÌÓ;tä7tä7ZÓ;Öá=£=v;?çG>Ë>óõ#?`£;¨;Lø>*:|Ñ:7pP>Ê}a¹ æ%¶7ËÄ¿r¡;_£;-ý>øÙÓ;îä7îä7ZÓ;c;>XË=Fék?a«>O>$àS?
Ì%<Oñ;ä/?yäü;;/;çÀv?9?Ø9â-9Â?@¿s<ÈÜ<÷ÎN?¼íÓ;g¬ä7g¬ä7ZÓ;¶>w<Nc'<ã=?HÌ=m*þ<ªñ?ï}ó:WÈ;¬÷Þ>miµ9ÍD:?ûk>Uä¹ Rê8áëT¿Èo:·â:º¦>+öÓ;áÁä7áÁä7ZÓ;$ÜÅ=«=d<?¸>³jã=´®"?õñ
;;î6æ>ÍÙº:j;	%ª> 7B8·9 D?\<{;ÜT;`?dÔ;[×ä7[×ä7ZÓ;{ñö<æ®<×5?7E=|[W=;?S;×é@;	i?îµl:»±:ÑmÆ>
bý¸Ö¦¶Ð:¿|$;.;·eñ>À!Ô;Ôìä7Ôìä7ZÓ;
ïÌ>ÀK>Èu@?z">¡Üþ=B4#?¥Ã;vµ;^ÿ?ý:Õ:5¿>mã;7;ÜD2?ÕD?¢ú>Y´?Þ$Ô;Nå7Nå7ZÓ;­´>+m>RC?Õ!>}"ò=ìÊ*?5J;mNk;|ÊÛ>à;]É;Cª?ì;±QS;Æ3?±L!?â5?¥@?rÔ;Çå7Çå7ZÓ;þøÃ=e=Æ;?³ÆÂ=< =7?éº·<ãÉ<Gé>;óK¹ä{®:¼½ÜÂ_¹
(9¿<
;¼H;üOï>?Ô;A-å7A-å7ZÓ;¸Ó½>Y{y>_ÉB?Æz>_ü=>(?7Eê;=Ý;å?^Ð;ø ;÷à%?²6<ÙG<u4?_???Î¬Ô;ºBå7ºBå7ZÓ;ÞWÓ=H=¤f<?ßÆ=>>r¦$?ì=þS=ð¹ý>7±º¨Î9x$Ü¿î¹®½8{Æ¿Ö}Ê;)y°;#ß?Þ¹Ô;4Xå74Xå7ZÓ;p>ê¶=üE:?«¨B>tg>}#?à=Û=æ@ë>Ê¤:¬S;P>n9y8FZ?³§;Ý<;2æì>-äÔ;­må7­må7ZÓ;ÔU> 6B>£L:?è\ã>±°>¢´$?§ïç<Êó<6?ô>]<³¤^<:ñ4?Beú9Ðã9#?å=ZÕ<óI"?öÕ;'å7'å7ZÓ;T>2V>p>?¢>ë=ö$??-;PV;¡ñÎ>Å<xb<ß(?ÃIÆ:ât:$+?%.Ù>Í¾><?+Õ;¡å7¡å7ZÓ;%Ñ>qR>û??çz×=WÊ©=²q"?*@;&ý4;/?¨ðÚ<R<=29?0Éâ98Ã9/¼A?º>Zgx>_D?NÕ;®å7®å7ZÓ;È><D>=?ïÝ=k¬= &%?ÍÄÇ:HC;TÁ>Ô½<ö<Rµ%?Uú:ÎcÓ9{%*?l®³>of¢>â
?ÑÕ;Ãå7Ãå7ZÓ;­ê?Wô«>å^G?áf>²(>¸/?9ÿµ;þ«;r?úµ¡;C1;i?`2;<áQû;lG??@?Ð>o#&?ÔPÕ;
Ùå7
Ùå7ZÓ;+äe>®>¢??
v>_`â=]#?%;Xp3;¦ÎÀ>Në:É=;>º'86¬¨8£>ó`>+C>¬?ÕSÕ;îå7îå7ZÓ;H©ì=­Ü=l¯>?fs>Ê×ê=#Ó!?$£P;zÕ;8c¸>m±;fj(;S8Ë>gã9*>9 ÉÓ>$LÁ;#ø­;8?1]Õ;æ7æ7ZÓ;Ö¹=ªØ<v
8?lÜÖ=tf«=Ät ?h	ß;ùÿ;,Üß>JE¸:8¿:î±ö> ¬Ò¹Ò8¿$¯;ðut;ì¿?mÕ;zæ7zæ7ZÓ;Ì¦>¥I]>?ö@?½Å=.û=}Â(?Ù3;GËC;¦cÄ>Ìa=/=Àù4?HÇÖ9=Ð97+?Û?ÿ?ÿ×?Õ;ó.æ7ó.æ7ZÓ;µ>7ª=ÐS?à_²>2>m+?ø¦=±ª=äâù>Û|ºs»:Õ¿=Ü9Æ9ôÝ¸>
<ñ<ß;Ó?)¡Õ;mDæ7mDæ7ZÓ;Jk(>öÓß=} @?&Õ>ÝA>{-?òS<0-<.Ä?òN.;r':;±µï>A?9ÐêÒ83,?ðôÛ;{Â;*À:?ÄÇÕ;çYæ7çYæ7ZÓ;n«¦=¢Ø[=B?¾>ß`>§#?å)p;QZ;n­?	¹êi:9Ý½:bx9$
S?7êÅ;ì¸;õý?ÒÕ;`oæ7`oæ7ZÓ;j^¹>v>Ö@?C{9>qº
>ß'?Öô[;="F;?å9=¬$=d5?bX:h0 :L?C³î>äÎ>¦??ÔÕ;Úæ7Úæ7ZÓ;O¯=Gt=úz7?¡C>-`>õ4"?2;]L¨;GÇò>Û;uÅ;/Cû>*j¸@ê$¶Íª¸=Ñ
<­.;'Ë?+%Ö;Sæ7Sæ7ZÓ;?>§Ø=½R:?ô>}`>¾÷"?æÄð;P£á;i?m<ÊÄ\<TÚ(?+-:Òrà9Á5?Ñ¦<×<Nó?9Ö;Í¯æ7Í¯æ7ZÓ;@å=É}=;?Ú&N>þ|">Ze"?B:q;Kx;¶ø>ky¸ôÙ:!æ¼õ¸I:9½-÷H;DÐK;:lü>Ø[Ö;FÅæ7FÅæ7ZÓ;lf¼>t>/E?Õ¹>]tE>BÆ%?Õ;0:;,8?þZ:oå:³0t>|¶0<s¦÷;Ã5?@1?)?
ÿ?½ÎÖ;ÀÚæ7ÀÚæ7ZÓ;X×>H¬>ÆF?Ç·>>Â5)?3÷;Ù:ò;n?>:Ê¥ß:%Y>Y<mà;ñ4?D]&?Ww?÷f?¸×;9ðæ79ðæ7ZÓ;Ù$4>èËö=¡Ü:?aÚª=ÚÜ=Ì^#?³B;Jü:A?_Þ¤:a´¤:¢ ?­j¯¹¶û8Ú¿ð{ >	,>:
?P"×;³ç7³ç7ZÓ;jì±>âwm>ôÎ??#ÉP>/8#>ä»#?Ìð;Ó£;Öiç>C5#<®ò;**,?T;²2;ä1?±?úDÕ>~z?R?×;-ç7-ç7ZÓ;-Ì=·ä=*<?ûf>JÕ5>C"?dv;Mk; #?!M:pé;ÄYu>)ò8`%V9¦5N>59;SÌZ;_	Ù>Îà×;¦0ç7¦0ç7ZÓ;E[Z=ç=Ã69?càë=À+½=M?;pM;K?+Û­;«ñ¦;¸L?OQ699`?çÙ²;;òS?¡Ø; Fç7 Fç7ZÓ;ÞA@=ñ=
^6?ëb>H2>Â"?|;g;Û ?û¬ï9,Ç¿:ø>Î59´ÿ9ºª?¨ò:©ú:â÷>Ø;[ç7[ç7ZÓ;#>¯"8>]©>?á&ë=ì¹=l8"?`?;·^;pùÛ>JÎ</<ZC/?à[59tÇ'9Xª(?.?þ¸#?y?Ø;qç7qç7ZÓ;¦ë==ò4>?	bM>ªt>Þ$?$3k;lÏq;jù> P;hY;Å§?Q	9§k9ÊÛ´>y°<+ô;?5?%Ø;ç7ç7ZÓ;Û§­>ºqc>PuC?ITE>n>Ü"?»;>c{;+?Nëv;'ÖZ;m?+÷}:Á,y:x.?"?tRé>ûÇ?&7Ø;ç7ç7ZÓ;=PÐ>>FB?Ð
@>Òæ>¹%?û1;>;)ä?Ñ;rA;4?P $<Ãõ;±+?â%Þ>E©Á>
Ô?UØ;±ç7±ç7ZÓ;-=j@=ÏÒ??ô8v>ÖB>LÂ!?ÅZS=Åa=§ï>¨æ¶¿:õÊ9»Û
´¸Ê|7¢(¿D<K;ÜY2;óÛ?úWØ;ùÆç7ùÆç7ZÓ;Kø+>¯Äë=º:?#ÀJ>O >Lã!?Qä:Ù
Ó:z
?â
F:Ë`Â:¸k>pø[93Í8cvC?þg$=Ük=äA?òØ;sÜç7sÜç7ZÓ;K¾>V/J>¥=?-è>WìÏ=Þ$?/¤;|;ß
ù>Öv;QÝ8;C³*?;!R;ÛW+?
?(Cñ>&?W£Ø;ìñç7ìñç7ZÓ;¾{>wpN>ªT>?aã^>Z+>ñÏ&?%©;k`¹;Aê>_<Ä?<ö5?±+;þoô:4?¢|È>}H¨>¯~?Z©Ø;fè7fè7ZÓ;åÎ©>JÑ`>\\A?S~2>E·>:'?°c;¾ x;Ìê>3¹¼­:|C½+"<ºôé;ëä/?r3?7ò>û?)ÁØ;ßè7ßè7ZÓ;;>I>U>?BÍ=ë]=a%?¤;ËÒ<;(Ã¯>{AÓ<_<&,,?¨
9`³E9ñ×?2è>ùÒ>í
?ðØ;Y2è7Y2è7ZÓ;f?ã>³{>ÙF?]+?¬zÃ>ß-?ÚA<T.2<a?§È=§È<¦§J?ç!<ãà;:??dZm?t?T5Ù;ÒGè7ÒGè7ZÓ;>&b->yC?Y4Ã=æ=%?¿:aq;µ>`<*ç%<üH-?0ÙD::?.?ñB>7*>zu?!GÙ;L]è7L]è7ZÓ;Ð\>²³>¹¾>?©â>R®>Z0&?\L=kH=Öö>J ;aÏð:g*?Àf¡9Ì9>
?z¥¶;áµ·;hþ>?^Ù;Ærè7Ærè7ZÓ;ðÂ­=­®o=[9?Ì0>ÇÍë=ñ÷!?Âç¼;$Çâ;K?Õ> º5:P¦:ê>±(:îï:ÁÍ
?Ù<èÓ$<ïôó>±}Ù;?è7?è7ZÓ;zÔ=X=l{7?`Á+>C>?!?q`Î<±
Ù<®kó>øÛ+¸%y:"°¼*à¹¸üSù·!®Àö;m:d;Db?ñÙ;¹è7¹è7ZÓ;P:Ô=[Æ=tYB?x¬>¤,n>Lf(?÷=	=\öü>Âeº*:|AÃ¾æg!9¼Lâ8ÄÅ>UNÔ;ÉªÌ;Ç?ìÙ;2³è72³è7ZÓ;1>²æ=" E?iâ>Ö)©>Ðh+?§f^<BdG<[Å?»I<sÈ<J·'?¬g<.-$<(4?°Ì?ÛÍ>Xb%?çÙ;¬Èè7¬Èè7ZÓ;w¤>X>AåB?Ílb>q6+>÷F)?a-;;ôm
?î)¬;Îj;NK<?£5Ï;R;ÕE+?æfñ>ÅÊ>î?Ú;%Þè7%Þè7ZÓ;dé!>¼¸Þ=¢:?VAq>}<>[Ë#?pÀ;~q½;ç?ÜÀ­;Ãu;2"5?RP9(:8õ1?,;ûÅw;B?pKÚ;óè7óè7ZÓ;<=¨É==*ù:?3>Þ¸	>z&?l;ÙT;/¹Ú>¿t[:N¨:^æ¦>¸):2I
:¤?YW<Ê,<Ë?Ò]Ú;	é7	é7ZÓ;Ò>ÆI>ÊÐ>?äïè=Ì¹=wª ?`E;]ªH;µ¿>ò:ö;gÈ>2Ê:KË:§e3?z£¬>>£t
?mÚ;é7é7ZÓ;Æ.>OÓ=Às=?§ü=ky=S.#?éf:Öëd:âê?ýk­¹s
Y:PL¾I¹zå8äú¿0>V}>aR?½oÚ;4é74é7ZÓ;h
?C>Å0l?£>ÚJ>¡N?§hË;`¥;¿Ã?´g<+<ÓT?x+ß:<:E <?b©L?Ôò>ÝÂW?ÂxÚ;Ié7Ié7ZÓ;_ð¿>Ý:w>g¿F?HÊ¼>6Ö>.)?Ù?;o
¢;_í>A8í;y¶;Yg&?Ä:<2	
<-?H~"?zX?
?¨ÃÚ;ÿ^é7ÿ^é7ZÓ;Ê
o>s¦ó=({?ÔØâ>ÿ3m>¾Òt?0=|æ}=±?-E#;`:
;q0?Í©9Üd=9òã/?Ã)<æRÙ;GùG?ÙÙÚ;xté7xté7ZÓ;6Ü=U=V>??s«n>W:>t´#?=Åg=mß>rTë:çÙ%;;µ>ÞèÑ¸ÿ?Ì8ÌÆ½r<¼<`@ï>òäÚ;òé7òé7ZÓ;Íqï>Ä>§Ng?!¶>À,>­?Î@<'<0Ð<?RÅ<SA<©?Ô»<i³;ÈvC?ÖiÇ>'§>V´?øÚ;ké7ké7ZÓ;â¬>ab>¿aB?Ú)F>që>Ë$?:;»p;×Í?þ6<êì<1?H	~;6"G;b$?õ÷>¡Ë>U?òûÚ;å´é7å´é7ZÓ;¨> µ]>êB?J'>Vy>ù_$?·(v;v½;ÿÿð>õÓ©:¯.J;W>/?;óÍ];{3)?ª#Õ>=º>¹?öCÛ;^Êé7^Êé7ZÓ;M¯>	ÁR>??pì>5çî=¼Ë"?qF5;f;©É>Ø:OZ7;4>±Ù:ô¥:Ò ?:¨õ>Fã>~Z
?¹TÛ;Øßé7Øßé7ZÓ;1=7=7?Þ½>ã=f ?Ö.;¬¾j;¨ª¾>Ð£B:ÚXæ:õPX>'à¬96Ê¥9"î>öµÉ;îÑ;ô÷>ðbÛ;Rõé7Rõé7ZÓ;Ü6>=>b¸>?åMÇ=s=4{$?´@;ä`;oÛ>áÓå;µ;T"?7G:hñ9®¢?¢>>Z?nÛ;Ë
ê7Ë
ê7ZÓ;9+ú=âx=B©?Å>(Î>í{?6HT=º#b=Pð>öU;¶:tt?¥9g=9æýp?åo<u¤;t?Û;E ê7E ê7ZÓ;¾ñ9=PC=ó3?q
	>ÕÔ=Õ$? PZ<Å	Z<)?°âÎ:e¢=;ì¤>já*¸áY8ª8=\1	;lö:;3Ú»>¿¢Û;¾5ê7¾5ê7ZÓ;¥Ý>t>;??Áy>¥dD>DÇ"?8;Ý;Ê
õ>¡;;Äÿ7;o?<TÜ;¨t,?!!??
?GX?R·Û;8Kê78Kê7ZÓ;,¬>6g>zM>?hv'>l>2¦!?.;\D;&ø>2$§;¯\~;º7(?Ä-<sµÅ;V,?l¡!?`?©Ò?èºÛ;±`ê7±`ê7ZÓ;Gýý=Á­=ÑS;?ÌY>T+>#."?DP;ý@Z;ð¦ô>Mj<ûb/<ÿ*?db09Hcµ8<8?êÀ;«³;po	?ùÜ;+vê7+vê7ZÓ;i¿[=fA=~½8?Dê=O´=;&?N¡';7I;9ëÔ>a·û¹ÓÉ:Z¤¾}¸249Ê¾i.;ügV;èÒ?å8Ü;¤ê7¤ê7ZÓ;gFÊ=(T=é+;?¯M>ö)Ò=ä¸?±ZQ;|;JÔ>Ðà¯::AÄ?é]®9YP9*\
?ÜÏ4>H>)Á?OÜ;¡ê7¡ê7ZÓ;PM¡>
"W>tñ??Öz>ÜÓB>¢$?_*¶;Å[¥;
?[!©:Ü:ÃÄ>`¢;lSj;ð/?Ú>*Ã>È?6RÜ;¶ê7¶ê7ZÓ;}¢>³ýW>3@?tR¾=ô=p³ ?nì@;$Q;!¼ë>¹=GJ=#M.?`É9
!7k>F?Údú>cÑÜ>æ$?¦ÇÜ;Ìê7Ìê7ZÓ;£>ú)S>û>?uâ&>Ëq>ÙÁ#?·tN;ph;ï:ã><ï<ø|E<yn(?Fc®:9¿:Oà$?ÊK?þ>·a?OÞÜ;áê7áê7ZÓ;¿=¨V=o5<?'ì>çh>û°#?}Þþ:Íï;syç>å%:´:j>èKM9ü9Ü
?F<ôm)<¡%o?ù%Ý;÷ê7÷ê7ZÓ;Õµ>?o>¿B?M>fí=<x'?æ;Åuy;?<¤·;øÌ;¡*?±eq;¥0;û©.?¡6?q
æ>¥?@Ý;~ë7~ë7ZÓ;¼ë¹=/Ðz=Ä=?¢¯Ê=Mi¡=(» ?¾d;´Ï;ÝÂè>@\;Æ°â: ºx?8¹GXU9¡z¾ºx>]> ?CÝ;÷!ë7÷!ë7ZÓ;"Í=+ô=Âö<?0óK=i$=È?äÇ:³­«:EöË>Ûº¹¥X:y'¿ÅSw9º÷8ô#?Û^'>b$>S?íLÝ;q7ë7q7ë7ZÓ;ì³>~o>í??+[
>'òÖ="È$?qöm;Ýk;ú?·a¿:o|â:3RØ>9;c;á3?Däè>ÞÎ>>?èÝ;êLë7êLë7ZÓ;©Ó>Ùé>d[E?o¥W>AÂ>Ç,?ïÚ;;£àì>;!;<Ñ;«e?W;¢B;4?Þ:?Ë1?àp?CÜÝ;dbë7dbë7ZÓ;N¤>]Y>B?´5>Å®Î=Öþ$?gD;d?;E?ON^;S@;Åó?ÐØ;§ôI;xj1?4i >s¦>`?RéÝ;Þwë7Þwë7ZÓ;ô_=í73=³¨;?«¦>ßc>xp ?~y;½M;2VÑ>°öc<ÜS4< Ð!?£¶Ð·ì&?¸2<º&%<ö
?pÞ;Wë7Wë7ZÓ;J$>ç	Û=5¶??òé>9Ço>7ª)?yQ;Êú<;
?º\;NQ;æ>?¶Æ¹4ÂJ8¾Å5=W1=³Ä?.Þ;Ñ¢ë7Ñ¢ë7ZÓ;ÞèF>>ö>õB;?æl=~9=üx#?¿¸:»Àë:ßÇ>
=NQÏ<3+?¤G902¤8¼å@?ó@c>-°H>ñ?Þ;J¸ë7J¸ë7ZÓ;¢ë»>ü¤v>jC?4?t@ó>&?_ßw<ïéh<8?mýó;?ëÁ;ä!?l¦<SI<}S7?^:?¥?ÁM?9Þ;ÄÍë7ÄÍë7ZÓ;4aÌ= =,_9?£3>`F>ØA?öi=T=z¦ü>K´":Ñó²:Áh>i9¼åó8<át?L®Z;R;=Ã7?üGÞ;=ãë7=ãë7ZÓ;%Q>«O>­]>?eî>kä=+ç-?ýa;¹×m;¹=ó>~;-Ù3;;$5?nÛ?<^×
<E<-?$?äí>"¨?^nÞ;·øë7·øë7ZÓ;S¤>Ò.Q>sì@?
î¤=Py}=Ó&?-ö¤:¸Ò§:¢û>nºp=-&=ºA?¸ÏÔ9ðaà8kT?ø»;+;íb?­Þ;1ì71ì7ZÓ;±b°<òMw<c6?nC=U=¥( ?0;î:;I
°>kà;`ÿ:=?$h¬9B9Á?¿Î;!;ø	
?\ªÞ;ª#ì7ª#ì7ZÓ;´Ê>~ >µà??áJ*>ÉÕ>.Þ"?R;â's;KÄ?·kÁ;f;bEW?»J;smÿ:LÿK?öÜ?î>P?yÕÞ;$9ì7$9ì7ZÓ;´ÓÄ=WP=Ò8?&¢>gf>U³ ?ø;c;}>?wR; )$;)Ô#?0î²·ae8q¦>Ì®;ZÆµ;áßõ>^ß;Nì7Nì7ZÓ;0J>2µ=gç:?7)>0¡>/	 ?·ÔÞ:à¢ø:0nå>vç;¸¾­;D=*?´I)¹Ñ9Þk->Ýn;ù¥;-ö><(ß;dì7dì7ZÓ;ô¹>ª·=r]@ñ®¢>o`>?ò;d»B;ã 1?éú=;!;ñÂ4?W£;x;NÙ?·ëD>o>(?d)ß;yì7yì7ZÓ;`ôå>É¶y>A¾k?jo¦>E>e?¨e÷;­;8ê6?³¥;9§`;íÑ<?öC<GBµ;÷·6?Vj²>¾>Ðg?`7ß;
ì7
ì7ZÓ;9h{>í=+Ï?G¨>Éÿ=Ì¥¨?ÞáÅ;¿¦;e_5?ò4Þ:Ýý:9à>;wÔÙ:'â,?­ª=³ª=ô?á8ß;¤ì7¤ì7ZÓ;¬õ>#ô>Úp?U¡ú>X5k>}d?M±=	=	?ÃY<>z£;jcR?<IÐÙ;¬|:?xH?3#?õ?
Zß;ý¹ì7ý¹ì7ZÓ;>5>óL>è,=?*>>X#?Ñh7;4Ø;¸°>MP;#;I(?­[+;Óû:dv,?ÌÁ>mA¥>o?fnß;wÏì7wÏì7ZÓ;='5=µ<?Ñ6>lÅ>åþ%?ÁÒ";fS;{wÅ>¤·GÏ:¢»êt¸ï8°¾·&`;Â÷k;&.ó>h³ß;ðäì7ðäì7ZÓ;±Ò=º7Ú<¡5?DöÊ=Ì¡=a ?
;¢«;PÕ>%´;¢Í;<\?Ò\Ü9¢8[9MÅL?¤;$ó;Åy?ÄÐß;júì7júì7ZÓ;àëÁ=Ú==Ê06?ÇfX>°->óy?§2u=^=í>4Wx;"F;o ?Å°¸CÙ·«@µ>;µé8;6û¼>áà;ãí7ãí7ZÓ;Ã£>âÉ=Ì<?Ñ2>ä>õã"?¯T²:¬zí:=À>h;t;Fë?õÔ9ùBÎ8ö%®?¢p;Ê0];@?cà;]%í7]%í7ZÓ;ðd§='
g=z9?$>jh>#!?-;¹N§;÷ëÐ>ÿ;}Q;ßi2?6G8j9¼ý>lv;Ïß|;ãwù>&à;Ö:í7Ö:í7ZÓ;#>]I;>¶T=?åÝ=U$®=#?ò³c;Çå\;ñ?ÇR;Á';â ?ÿ;ÏvÝ:³g)?âü>%Îñ=Ã?:¨à;PPí7PPí7ZÓ;3>×F>@?`e0>d]>pÛ ?{éC;6(M;¼vô>L|;á%b;ßå?Q":ê
Ø9 °7?xíå>RÓ>ME?È°à;Éeí7Éeí7ZÓ;¾î+=þç<§>?¬²=©=!?ûV;9?S;û?vt9Qr:/>-ý8Q)9P©>
¸c;J©;;R?øÃà;C{í7C{í7ZÓ;ã÷¼>ìn>UyJ?²×>pÕ >j©+?NÂE=ù?=ç?f¹<v«<o8?(Çò99mRH?Þ%·>5m¨>0?Òà;½í7½í7ZÓ;6X>CV>yb>?Æ´Z>ºÉ->c!?ý\¶;m°;·N?R<4D<X+?õY·;£	;µå&?¾ÙJ?é!.?!?HÝà;6¦í76¦í7ZÓ;<Gø=Îb¨=»<?uí>í6R>v%?u©<Äb<¶E?ð{Í83Þ«:1	=­9Çä±9ì0¤>¸;{o;ü?pòà;°»í7°»í7ZÓ;
U»>hsq>ÑF?ð{>Æñ:>oÜ+?ó;óö;Vé
?7yØ;òË©;ß/#?ºcð90Fr9·S?°Èù>ØCÏ>B?(á;)Ñí7)Ñí7ZÓ;qU6>Ù£ô=îÌ>?fÅ>í=æ#?ò}Ú:y/;C>kY<!ïß;$1?XÊZ:°°#:f-?[>à2>®
?¥<á;£æí7£æí7ZÓ;ñû=ÈÂ¨=¼d>?jp>à;>$?óÞ·<¿Ì<æå>Ø¬¸`ñ:¾½°¸Ñ·Í³8_5¾úÂ;n';ÑÐ>P\á;üí7üí7ZÓ;°lÔ=£K=jo<?á6B>>U$?ì9p=S~=Îñ>yÆ¹É²8:h¦¾ôÍ9Åò9?¸õ:L*;Z+¸>gaá;î7î7ZÓ;Óù=(e­=|k8?I>KÅÞ=6!?Ð<%°<Þ?ïª7$t:ô<~ñ5¹³f80j¿×§<!ô<Bû>Afá;'î7'î7ZÓ;'>Àý?>ÖH?Ôè>,¡o>l$?<.'<¶â>Ï1:Áu:y¸>H<ÜÏ<+è2?ñ+?°n
?K?Ãgá;<î7<î7ZÓ;dã_=lG< F@MC==y<n»?Ä:R±:±Èd?º9uc:`hQ>\ñæ:ûR:9­?±Á>Fs=×M?©Éá;Rî7Rî7ZÓ;ÌLÅ>mÁ>f$D?Ð#}>sB>Öñ&?F¾;ò:Õ;(2ä>èêD<Ðh<&!?æË;";91?©&?t)û>í?öá;|gî7|gî7ZÓ;øsÇ=-¯=ç=?ÓËa>K0>;ñ#?±Y;1Éñ:Þ·(?ö#g:ÎÇ:ÅÍ>19<\9R6?(«;U¯;¤\ú>Mâ;ö|î7ö|î7ZÓ;ù5O>'É><v8?g5=¥ù
=?#?Ì'ß:~¢ñ:lì>;6F;¥¼?Ê ²¸8Tß·\¶=m¡T>¢D>iÓ
?@:â;oî7oî7ZÓ;8_­=
êr="¶6?»>ð=tÍ!?a&'<952<mð>4¥D:Z;+->3Ô²8ÀJïµ¸»)?|7Y;Ý¸;qtÁ>r<â;é§î7é§î7ZÓ;ÐÕ¶<Æn|<Bk9?ÚSE=²=DS ?t~Ä:ªD;L¸>Ùëâ¹Si:êBy¾®­æ9ßß`9JdX?;w:y;æ?Dnâ;b½î7b½î7ZÓ;,>-&ì=v:?ø"ô=?Å=p?OL;Ùöp;²Ù>Á¢¹V«:Ôr@½ÀD:Ò
:òdû>`>à>\?±â;ÜÒî7ÜÒî7ZÓ;Ú¤Û=îÊ=¸q:?»fC>¾>t#?KC=o&=0/ð>
/;;¼à:eU?"ò8 yQ9<§>¸ü¤;P£;z? ¡â;Uèî7Uèî7ZÓ;ç
>(D><ÕC?@Ç0>½~	>	$?£;n;Ãù>»H<Ì<*?¸A;øCô:E?Öþ>v½Ó>û?Ï²â;Ïýî7Ïýî7ZÓ;[Í>Ò¶W>j¥=?ï¥>gmÑ=RÐ%?ÖÇ*;²×W;æÊ>zÑà==Ó:?XÉ:Ø.Î9ô$8?ûË>4©>}l?»â;Iï7Iï7ZÓ;¿á> ñ¶=8?g<~>óaH>|f"?î<<m%ÿ>¢g3:&Ç³:ýw>ö°ë9Ø9WFG?åý`;Ç®<;±¡?Ûáâ;Â(ï7Â(ï7ZÓ;7Ø>Å=ìU:?,Q·>>ó$?$ÕÁ;àwÔ;Ïé>X <²&¿;±A?;¿9Þ±9Ùj.?;mc;ðû?µæâ;<>ï7<>ï7ZÓ;>ÔL>wD?PkZ>G(>`#&?S7a;9i;Ìëö>þ&];V«u;ºsæ>júj;k);c.?¨>%9>?Âã;µSï7µSï7ZÓ;AR?>.O>Gî;?µl«>óD>¢k#?ú³o<îR<»më>p`£;"¦;ãZ?\ò9Ùx|9D?i@v<IaH<YM?a.ã;/iï7/iï7ZÓ;J>Ö\6>0S??2Ð=á¢=µ¿$?Y];PV;ÿ??Ü¸:è:pò¼¢Ì±;yr;ã
8?v®>l6>v ?p;ã;¨~ï7¨~ï7ZÓ;]1¦>>$]>Äc@?ïfê=T·=ß¨#?ª1;Q;Õ?R;Ä_Y;2ô+?è};LÖ.;@:9?MB®>â¡>oº?1Iã;"ï7"ï7ZÓ;$=û=`®=¼58?i:b>½1>ë"?Þþ:Zc@;E^©>GãA;ýÖ;¿@?;9jÍ¡8D%t?æ¶<®(n<gÎ?Úã;©ï7©ï7ZÓ;>ñ;>®é??è/>ã:î=þ#?¿¤;w-m;JÚ
?¥ÍÂ:Rû;-º>,(à;×;ÄÀ=?HÓ·>kÙ>*û?Jã;¿ï7¿ï7ZÓ;Âó>/>??ÖÕE>v>G0'?Þ^; u;Gç>Þ;~k;é§?ìâ;MVå:qÛ*?&$­>¾r>T?
¡ã;Ôï7Ôï7ZÓ;´>;äÉ=jÁ8?å>4îT>&."?ï];Ða;yü>èá9;6ù ;Î?bø9>#Õ9Òü?´;SÖ;+ú>iÄã;êï7êï7ZÓ;>á77>i??û´=Ø=×O!?>!(;´';Û?³1Ù=ºL=U5:?Ø):ø(Å9>?×Né>ÏÆ>a?~Æã;ÿï7ÿï7ZÓ;+[Ì>Äç>KÐD?úv±>d>&?¨'<~ãÿ;·7?+ï;[5;m·à>â:ÚOf9;ã{?ã?`º÷>. "?ËÖã;ûð7ûð7ZÓ;rU?´f>»?W?ix>$x?W<TÞÂ;%ÓA?òt<ä;Rw?«Q;Çøÿ:õÔY?±1¹>Ñ¥o>­ÔE?ó×ã;u*ð7u*ð7ZÓ;û-Î>È>Õ¸?³bG>Éï=U?¯ê;»ç;Nw?y<Ì<¤J?s";òÖª:êD?aâ>àbM>?ýä;î?ð7î?ð7ZÓ;ô>Å9>ÿD?ÝÖ=<³¢=Î	)?Ãêõ:û:î:G!?ê» =ÃNÔ<ÐA?À#9À¿g¸a?´¡=	?t=+Ö(?ò-ä;hUð7hUð7ZÓ;ãóE<p<5?¬=Æ9è< °!?}#:î^:@¾»>£½¹BT:Eµ6¾Ë²·|t.8Ic¾øÅe<
ÀQ<8?4ä;âjð7âjð7ZÓ;õwò=¯¥=Q;?G>ß²>þ
$?_<Pä<º«ø>sÏr;g¿;Ñ\?¸±m|9ûó=0$;Äzy;±ü?@ä;[ð7[ð7ZÓ;°>Á¶E>¾??Üç>Vá=}$?e'N;ÜcR;pØú>vwF<»<º!?919&â/?Èõ?NÁÝ>ýß?¶lä;Õð7Õð7ZÓ;¸ã>d¯F>&>?¤>°õö= _$?nÈ0;`ö9;]ó>SÝ;]Ku;Öì?
DP:¦':k?A'Ð>/ºÂ>JÓ?Ôå;N«ð7N«ð7ZÓ;#,g>éñ>X;?+ço=4Q<=&#?%î:êµù:$ô>±Ì<ï<ÅC?ÉK:Óz:S)?mt¦>k>¶?¶/å;ÈÀð7ÈÀð7ZÓ;(GÉ>åq>eE??¹¯Ñ>+?¼ñQ<ÞS<­ý>iÀ;T¬;;º><]<1Ü<2V9??µX?	ä6?ïª?på;AÖð7AÖð7ZÓ;RÙÃ=}x=NÒ;?¯E>é?>6¥$?¡J;±y¥;Ýâô>è<ûæÓ;Å<2?w¡ï9_9¨µ]?Ç <Å<¹þ?þå;»ëð7»ëð7ZÓ;ëzª>Âä^>5ÍC?:Áf>+¦1>C&?1»;";è?mY;·<0;Dû?<'¢Ø;.26?©Ka?ÒK?®¥
?+å;4ñ74ñ7ZÓ;í>¸5>T¢B?Þ»Q>Sï!>EÈ%?JÁ;=È;ò¿ö>5
;kÇÞ:ª"?0ù;îòº;*?§èM?ñÉ5?³û?í§å;®ñ7®ñ7ZÓ;ð ®>³¨j>ûö=?<É×=­¬=B ?lA3;HE;>è>Nws;lÐ
;ý¿[?<:Vþ
:Ñ?Rn¡>wh>8? Áå;(,ñ7(,ñ7ZÓ;o½>"O>>??·e>Ú>×=º.?"ì;§h;Þ@Þ>Ö¤;G
;?Æz®;Ør;i¡:?¥ªþ>M,×>W~?[Õå;¡Añ7¡Añ7ZÓ;°lÔ=³´=À>?ëc>Y8>üê?Tí.=îì:=Zï>[G!:yÃÞ:sW9>@Lû8wòÉ8êá>aa;"b;ºÇè>×áå;Wñ7Wñ7ZÓ; ¯í=Õð¡=ºÞ;?æG0>ôñ>ø;!?W]Ì;=Û;@¡î>¹U;7;êE=?kv_:ï:6ÝU?@
D<ú?<Çù?§åå;lñ7lñ7ZÓ;\Iâ=¿= ù9?<öi>zâ7>¯Û"?*ÚL;°¥X;ÿò>(V;CxS;Y ?ÂË9Y|9è3?ôj$;û';v ?hæ;ñ7ñ7ZÓ;ÖÙs>Q!>k|A?ýkå=×~³=]#?)ä3;$¤P;f¹Ü>0A;mÊ8;o?þ:?j:ç?¼°>¢>¾? Bæ;ñ7ñ7ZÓ;G£Ã=±¿=åÖ9?Z$+>²>â¡"?ã÷;[òñ:v	?~îu:cÕ:£>G¾?9eÝ 9ô?£âX;®bB;ÙÐ?"Hæ;­ñ7­ñ7ZÓ;W¯©>ýb>N_??´>æ`Ë=2È%?µÅ
;Á 
;"?©¼x;ö>%;"¬@?Í67ë"9½>ÁÛZ>÷êA>nv?W{æ;zÂñ7zÂñ7ZÓ;>ª
Ñ=t¶7?|oH>Ðô!>Yi?N=¯'=h(ð>£É9©u:ó>S·9°u¨9ü?<¶>ÿ;õ?v~æ;ô×ñ7ô×ñ7ZÓ;!X?f>l?ñý¹>;H>_]?XÏ<ÚÄ;N*?dÎß;®?½;_?Å;åÛ;ó÷6?% û>ë!Ú>=\?\æ;níñ7níñ7ZÓ;< >|2>ü:C?Õ9>fG
>¾,?Ñ;,B>;Y.¿>3Cç;uÂ;
:?P:y¤9÷K?;¨>B`>³Ï!?­æ;çò7çò7ZÓ;¹=­Ô<ê=?j±=å.=Æþ!?pÆ!;Oah;ð7²>þÉ;*³=;Â>.P¿8;¿A9t>Ô]È;gB»;õ?Hæ;aò7aò7ZÓ;6¬¢>ìZ>Ô8>?>,é=ôÙ#? §c;iö0;¤ª$?}Ã®;öÀ;­c"?ÃN©;£:;?&?H®>		¢>ï	?Ä¥æ;Ú-ò7Ú-ò7ZÓ;¨>Vn^>oA?×I>9J>_&??I;;};ÉAÇ>Ó/;*Ç
;Å+"?2;ÈVa;ó5/?+>ÔÍ>Vù?
ªæ;TCò7TCò7ZÓ;bÌ>éuB>ý;?±>ÿÇÌ=¯!"?z9;)V=;Èú>çÏ:óÜ ;Ã¤>:Gò:Ð$¶:»u$?£ì¸>Ã"¢>ý?"ôæ;ÍXò7ÍXò7ZÓ;)×±=ôNr=ªã;?øLR>#>Ð$%?F¦-;¡bQ;úNÔ>µèÝ:Eð:èoì>@w,9:û29Dó>rÆ4;ADF;Ljé>Ê`ç;Gnò7Gnò7ZÓ;G[=ÜN=ð>?UO?pÚ>
È&?á»;FÑ;à?×RÄ;^:;¯*?RÕ-:³\93Í?Lþü;ÕãÈ;Í2!?Axç;Àò7Àò7ZÓ;g1¦>ê[> vA?
>FÍÝ==o#?&:;¦T;Øà>f[_<¿§<_Ü8?úo;TÓ:bÅ4?õºÛ>7É>×Æ?×{ç;:ò7:ò7ZÓ;
ÁÎ=BÖ=#G9?4¯
>¯<Ú=q3&?@H=0¥=äæ>"fu¹#:Ó¡F¾i-¹2r99?Þ¾ô¨¹;÷½;µ2ú>Jç;´®ò7´®ò7ZÓ;yÃq>#>9µ=?6âÿ=èË=Ñà ?á­;0;þkâ>ø;A5;Ö?vÎ:Bb:ÑïD?T²>MÛ>>¾? ç;-Äò7-Äò7ZÓ;cÁN>÷
>8??:é>$²>'?Ûï<PÛ<âe?EËe<e<ì}K?àõÂ9~·9ÍØ)?X<¨íØ;ç?U¥ç;§Ùò7§Ùò7ZÓ;Å=³47=W¯:?P$>Ö/ú=ùÐ!?é~g=ÝO}=Èóé>Øî9<5:ò3]>7"´¸Àú7ÆA)¿Pó9®e:¡!> ²ç; ïò7 ïò7ZÓ;Ä·>¬Ç/>_>?ä>ÊÔë=n?2 :l$Í:¡¼°>Cô9Üh:WF>{Û9³#<9#v?¥o>	Z>U?óåç;ó7ó7ZÓ;ËÑ©>Íd>8>?ð
>õ%á=6!?aþ
;1¥";ÝÅÚ>ê:`Á;jÂ>Mt;Íù-;1?u>¸*{>Ü?»è;ó7ó7ZÓ;9¤ö=>d«=á28?¿N>ó%>Ù8 ?ÁY=ëgi=ïî>ié:²	È:vä¶>*8¸ÏÇ8>Õß;ø;´?è;/ó7/ó7ZÓ;ÙO¶>~o>ÑàB?Q{>&B>ã%?¬h=¥=÷ââ>_à=¢Ø¤=¶ò-?¤¤:ì:
ô@?OH?}Îì>®
?äè;Eó7Eó7ZÓ;jÝ§>^>zA?vnµ>¦>C'?;v#<±&$<Íìþ>¥;Ò4M;Ì| ?¦à;?ÉI;{)?½÷?=Ö\?@Ò?£%è;Zó7Zó7ZÓ;)a<±S<ì¯8?É@t=Nö<=t%?b¢:|¢:]	?n<¾bg<x/?;;9à8Ò85c7?I.w<ã¨i<,h?GJè;úoó7úoó7ZÓ;±§>ä¾_>Ì²??þÞm>RÇ6>Ð&?¾-;#;zÔæ>åÔ3;bçx;dõ¸>ä<j Ï;{`/?É]?ÖKÝ>p?R¡è;só7só7ZÓ;éÄ=ôO=Y3<?;g>¿4>x$?;gµ:ïW:?g²';j1;Ãq'?Ä8xµ8·Ý¥?;!à;Joÿ>M¬è;íó7íó7ZÓ;|»=î}=Q=?éy>Ï¤B>AÉ#?f;<a;õþ?U`;$X;+®?h·HÿV945>¥t§;ýl¡;È?v°è;f°ó7f°ó7ZÓ;¡1ª>¤]>ü¥D?ÒÝ>àîX>3j'?Eup;è·h;ËA?h;Å³c;
o?rø;·`°;3?iÒá>kf¾>!Ð?]é;àÅó7àÅó7ZÓ;9÷Â>~>D?¼>õøN>C-$?¥å;Sn;æ­
?Ù÷¹;ú°c;åQ?Â,ß9ÔG9¡L?Ú?'?ÔB?w4é;YÛó7YÛó7ZÓ;uÜ>éÕ>çB?²>F>Q~(?×;£;ºä>]8<Ó<ÄÆ?q2#<^ê;]_1?ÝþD?õl1?K?©aé;Óðó7Óðó7ZÓ;¼§±>¿æl>?ú??}k'>'çþ=ó#(?È%v;;·Î>¸è;·î«;C(-?¦m¯;+#;µØ-?»?Ø?ç?Tjé;Mô7Mô7ZÓ;#«>Ápe> ó>?a¼)>¾º>°#?Pº+;'<;x¦é>îð;rR;g7?Jb;$®4;±ú5?XÌC>"$>ËÊ?x¡é;Æô7Æô7ZÓ;ò
2>Ûfù=ßÃ6?ï>±>Ô>? =À¬=2î>ãÁ/;Ï:¹ÃX?7Z±9(X¶9?¶
?µ; <-/+<ï>Jþé;@1ô7@1ô7ZÓ;Ýö±>Â¬`>âÆJ?Ö,>@Ký=£Y.?;·;3~?`:>U»=@B?Ô2:J8 W?u:?èØ>ç
)?Õê;¹Fô7¹Fô7ZÓ;øy>sÊ·=[8?<ý>!\>~O?#	<±c<Ð|ß>å:¨;áh;9?ºÍ»¸Å8Ýf{>8P<3<OË?.ê;3\ô73\ô7ZÓ;Lÿ=ö3=_d9?òÄâ=#¹µ=£º?}µ×<©ëå<(-ð>Fk:ØrÜ:× ¹>/¸ä8ß8`úC?HUç:ö9;^ðß>0ê;¬qô7¬qô7ZÓ;µ">;ÆÐ=Æ;?Ã>wS{>!?¢²x<Ç{<ãÝü>@|;¿f;.?&:GÿO:q&?²c9<%2<Û?lIê;&ô7&ô7ZÓ; S=ü®F=?;?">yLû=ä!%?qòî<BKþ<Óð>N+$;U\;£
?æ:ÖlÇ9 ?¸q; Äm;´?jê;ô7ô7ZÓ;ÒHg=HS#=©B5?ýcù=ªkÈ=iF?!Bs;ØA;¯[Ö>2æ;JÙÛ:k¶/?´k9[uS9ºcÌ>«Ç´;Ç;OÓ?7ê;²ô7²ô7ZÓ;6fS=ð=¨}5?stÏ=±£=8"?=J\;ütN;?[º|M:á¥z¾jx8é&8î>¢×õ:È;ÞXÙ>öê;Çô7Çô7ZÓ;É4=}®¼<_»4?÷=zÂ=é"?ºm«<÷E²<Ê+ö><:{`:äæ>ø9f8ùáU?Vûÿ:4æ:U?
¡ê;Ýô7Ýô7ZÓ;ºK<!<*y7?Pó<íÆ<IÔ?&È:Þ:Ö
æ>àº4: ¿c×9ÿH9¨8Ý>£\9°ë:>ßØê;òô7òô7ZÓ;Ö>;Õ@>Gñ9?Ü=»ô°=ø?@!;×¡;wð?(×T=Ð÷=Ïá6?hg!:æ©:¶0?¾Äá>aÌ>ã¤
?èê;ÿõ7ÿõ7ZÓ;Ð¦>'XM>öO?õ9?U
?õ,?ûb <e"<^¨	?©Ç<÷'Ù;ÄÐ?RË:¶£\:ÁÃW??W?\?)ë;yõ7yõ7ZÓ;®=}n=
Ê:?ô>]Ç=¯l&?Ù<=úD=83ö>à;i9/ÅÂ:G=ö5¹89É¾@TD;TV2;Üé?;ë;ò2õ7ò2õ7ZÓ;tÛ=C=<²=?C]>Ø²)>Ú'?Æ;û¿ã:ÝÞ?ÍnÕ:orÝ:?¼ö>_li¸¸Çù7BwG=Æ5¨;µç¯;Íô>[ië;lHõ7lHõ7ZÓ;ûþ=m<x£!@Rí=¨¸P=ß?¼Vy;=Q;X¡?Ðå;¦O;	?¸F9¯O9' X? ¸È;óø4;Ô÷?¡jë;å]õ7å]õ7ZÓ;¿>Ñõº=F3F?Ü'>\7á=JÎ>?àY<z¹Õ;Õ?[¶<TBº;Ææ;?®:Ð¦»9N:?~Jb<DÅ<»YE?×uë;_sõ7_sõ7ZÓ;f:î=o¡=Ìã<?ü0>#,D>TI'?ßä=¨L=¦ù>æé;¯¾Ä:ô<?Í9qa69qp?p;¹hg;E¹?Ðzë;Ùõ7Ùõ7ZÓ;yF=É<úÉ<?â%À=·=?Ú³:-az:'>èØ¬<!§<Ï¤*?X7C9 -\9yh?Û==¯-=Ó¿?Eºë;Rõ7Rõ7ZÓ;lÊ">ñ»à=Sp9?$Ùg>y¾5>©I#?È®(;¿(;ºÖ?°9<vð:í¼=­Þ7pfQ9YÆ=Eh+;T
;)4?û×ë;Ì³õ7Ì³õ7ZÓ;sKØ=à=ö9?q}m>Rp;>ó-"?á¶=ß=fë>ºÆQ¯:;%c¾Mª9h_ð8<e? Ã;µ]¹;ä?¦àë;EÉõ7EÉõ7ZÓ;ñN>;Ëy=Êä?jI>y>³ú/?eÕº:Då:·Ð>`ÙÑ;â4I;?ôpz¹\&-89X=6ñ<+<#äp?&âë;¿Þõ7¿Þõ7ZÓ;b®>`>î7G?w
>h®=N
P?¦ÿ;;#ê";Nµ?ãµ< s<Æ6>? :[Á9¿g>?Ø±«>>$?èòë;8ôõ78ôõ7ZÓ;x°k=,&=k5?Ô=FÙ«=³F?ümm;½²;cRÞ>dæ{¹a:ê%ë½>³9Á«9§>æ>°ü¡;ÿ;/?Hì;²	ö7²	ö7ZÓ;Æ9>½S>ÕA?ï>¹Rú=#?±O.;©9m;Z¼>P]<<Ê5?æ*è9|º:»=?*
?©kü>{*?Èì;+ö7+ö7ZÓ;3`<6Ü<¶:?Ï4P=k!=(%?]2:ÓÙE:(ý·>ÕùF<¢ <?zü
9RC9	?ÛñÁ<2¹<?ªVì;¥4ö7¥4ö7ZÓ;	KÛ=K=y{A?þ
>%_>=K-?½D=É=xý>
:ÊË:a°3>Ùö9I¡¥9Õ»>_Bd;Í~;@å>·]ì;Jö7Jö7ZÓ;NØ=Q=f18?H>Õt >Ù¡?(l(=·4=xî>öÕÆ:ÀÌý:;È>H9H+9Æ?Qø;×;~?ì;_ö7_ö7ZÓ;M¼õ=ü¦=]<?[>G@V>V&?¶j±=É¦­=Æ?ã8^NQ:n#=Ê9o\9î>zñ;%öÖ;-?óì;uö7uö7ZÓ;á»>Jp>CNH?Y²>}>0'?Ì±Ô;>
é;d£é>:æ;Î;ð?&´<Ýè4<@5??EU?j¸)??Ø ?­ì;ö7ö7ZÓ;oFú=/¡¯=òf6?À9>k*>·?Æa·:F1Ë:y
ç>[¡:Y¨:Qõ>vÃ9<9÷>»^;÷\t;^Vé>½ì; ö7 ö7ZÓ;{¬>M a>4D?O>Í>ò&?â¤D;`h;¤çØ>I~;%Y;^+©>ô®R;Öä ;[#?¼òû>d0à>XÙ?Íúì;~µö7~µö7ZÓ;\À>ºþ>7ö;?W>£Kè=_, ?ÍZ;w_O;$?4<±úà;ü?ü3;nº:ò>?"æ?
¿í>¬Ë
?| í;øÊö7øÊö7ZÓ;H9=¿î=5"5?èVâ=÷+¶=£?OÌ<;â5I;,5ð>ÛÃ3:GÀ:FWo>ñ9ÿ+/9ËQ$?V9;4;êUÛ>§'í;ràö7ràö7ZÓ;þºÊ=ÜV=!;?³2>¢E
>@é!?>:å¿9;LW>Áß±:¦Yµ:Ìû>&£·ÖÃ8Öï=që;_;db?Xjí;ëõö7ëõö7ZÓ;fê=¼\=m>?Àp>:>}%?Æ;êñ;ñ?vª;ÆäM;ròS?úh¹!Ô¸EºÅ?:J=<rë<¦Ö?zí;e÷7e÷7ZÓ;·¬>Nl>7A;?ÓL
>ïhÛ=%]!?ÄlG;§Ga;â>¦ó:7J";Ý«¿>Iv×;ý¤;Á&?åè>.£>ìå?í;Þ ÷7Þ ÷7ZÓ;¿ ®=vk=º¿=?Yn>MÊ:>ùT#?/;$;ïÏÎ>ú¿;*jj;$o?½×8
E9¦ Ñ>ÃÀ¬;0Ò;m?^÷í;X6÷7X6÷7ZÓ;!wÐ>Y>B?UÉ*>\m>:U&?ý÷n;cùp;Þý>iê:±;ób>{Ï;ü*;`è(?ó>^×c>/¤?î;ÑK÷7ÑK÷7ZÓ;0>Fà<>`~:?HÐ=¨©=è¢?1;I+7;Ï÷>{>È;÷Ô;è32?:î:¹?dH¬>@ú>7?å2î;Ka÷7Ka÷7ZÓ;Þþî=A¨='t5?ïbM>½%>D?E·x=~ä=!Åí>$¬¸-WY:±J½ÀÀ&9â6²9,½U>öÉ;í¦®;±?)sî;Äv÷7Äv÷7ZÓ;¹bÇ>I>kª=?À>>÷Ô=ÛÆ#?"w;vq;»^?Ò`+<JÚ
<f¤?,>9(#k9çK?ø{?p³ð>Ûi?ó¦î;>÷7>÷7ZÓ;wuã=\ñ=]>?­>e>×#?¹Uä=ÐÝ÷=ÖÓë>
È:6p:¾ê>d9Ü´9c~Í>n;´@¤;µÖô>C½î;¸¡÷7¸¡÷7ZÓ;M&>þâ=]<?®=¶2l=®Ï?Y.;¿Ý;ð?ÂÇ9ED·:> c:N5^:d?\Z>^5Q>6³?ÐÅî;1·÷71·÷7ZÓ;Q=ºÐ¿<Èï9?02ß=#'µ=µ?m+;j_N;T¦Ô>2:Lù:-â>8D79¬9tý>/_ç:E
;Ï¢Ñ>ï;«Ì÷7«Ì÷7ZÓ;_>>5$>>??%o>Ìâ=Á\$?K<A;r=;Î?®_O<Í¯ <¤0%?
:W9ý9â?5è>RK>u?Ãï;$â÷7$â÷7ZÓ;Á/½=^ï=ò8?Bp>¾zH>$?ê;¡<@¤ã>×=b}Þ<h,?¾³>:j*:à
/??K=s =¹
?ú6ï;÷÷7÷÷7ZÓ;k>ÒÝI>»â>?4ÚÎ=¤£=$T"?Î¯T;~Çz;MÙ>ÅÑ;Dª;é²?8t¹Ì§A¹·¼¸*?Cnï>P		?êkï;
ø7
ø7ZÓ;cØ¥>i]>Ò¦??ô>?í=>!?¨J;åF;pk?å#";´à;ß ?Õé:+`º:ü­?2ú>Dæ>Ee?wqï;"ø7"ø7ZÓ;þz>ÇD>®'<?Æ4å=æ[²=}$?Ï9;}};ÿ¥»><)ñ;9ü¡;{>?®û:	²:?+6?õUá>BÁ>o?Ö«ï;
8ø7
8ø7ZÓ;ÚÂ=lä=7?&A>¬Zð=´ç?n}<=êÙE=/ãó>Úß9¾$:À4W>ü_Ò8n8Ç?-;Zp<;:µë>Å¯ï;Mø7Mø7ZÓ;O!=Ò]Û<Î³2?ÀÝ=xU±=;? 9];W;ãb?«T<"´Ø;"Ç%?¦} 9:<9aãã>®?þ;æBí;*	?÷óï;þbø7þbø7ZÓ;øÔ=4K==>?^w>1?>gv%?hò:IÆõ:z£>Hd;ó;´`?$¶9¤Z9ø*?UþÃ<a¦<g©?Fð;wxø7wxø7ZÓ;ò²=|z=ýK6?|°i>§6>I$?À½î<Å2=Ê(ç>®è_:~®:o?¤>¶R9àB?9Ikÿ>qÜ;Ø½;:¡?®mð;ñø7ñø7ZÓ;sô=¶¤=ïÒ=?¨(¤>*Çt>N¯+?¾JA;ç5;<G?(C;Pgû:jô?ÝÚ¸*8Ë½ßM=_+=û#?Ðvð;j£ø7j£ø7ZÓ;z	I=å¶==?½G×=_Þ©=ý7"?»!;`?;ªØ>Á¤4;V";´?]9¾¢9LIß>F<âz<ÛV?®ð;ä¸ø7ä¸ø7ZÓ;öRb==ç~8?zÛ=­®=s!?KiK<³T<1Òô>e.T9	|:#$Ð=¹?9æ9ÝÙ¦>ì?;[n;!Î>±ð;]Îø7]Îø7ZÓ;_Ò=´Ð==;?G6>ú0>IZ?'~¤=8Ç´=/ðè>yY:ý,
;¨à>Ø¸7·ÚÉ¾tÞ:S
;ÂÅÌ>÷¶ð;×ãø7×ãø7ZÓ;Ç^½>ÎÒ{>Ï@?q)j>j3>ù'?©>;e;Oü>½fù;ÑÆ;*!?k;`';æv2?ðòñ>ù[Å>Të?ïúð;Pùø7Pùø7ZÓ;Àí= ³¦=Û6?lÓ/>wÑ>W~$?Ô<þ*
<æÏù>-Ñ:¶»¤:ïØÌ>ãÁ9V9oM?};[½;;5Í>Æ
ñ;Êù7Êù7ZÓ;ìrÎ>Ú>"±??c~>ÈD>X§%?å<¦;Sé¦;÷þ>õ¹;Ë*;®Àf?	{$<_ìò;5!.?)?:iÞ>ý~?ñ;D$ù7D$ù7ZÓ;¤Zõ=1a©=íi9?éß=!±=º6!?­ç;¡õ:æ#?W©4<|ü;é|7?äÄ¹Æ9G>¸á;k¦Å;Æ-?Æ8ñ;½9ù7½9ù7ZÓ;>z«>Wea>¹ÂB?Å>Ó\>¬&?aq×;Ý;~ù>@ 6;2/ý:Á&8?<¦Ô;óÕ,?-?Óun?;ö?·Bñ;7Où77Où7ZÓ;Êª >woX>	>?°x>[@C>é#?Æ;a;
?/²M<¯<8?õ\<#5½;I2?Øë?I?Ë§
?¯´ñ;°dù7°dù7ZÓ;÷©>|c>ÐE?? (u>©>>
$?á°O=a=Ü¶ë>µY=eF=u1?Øaþ9 Jl9L°=?[´o>´X>·
?JØñ;*zù7*zù7ZÓ;g@t>a:'>ô:?iÚß=ïá±=P!?¹M;Ë);¥Ø>:ëÅ=ZH=Ï0?lÒG:bÐ9WY9?îp­>s>vÂ?âñ;£ù7£ù7ZÓ;cÐ>>Õ<?ß%>³Ú>ç4 ?H/;PV;?#9:39
;»Ô+>¹n;#¿[;¯1?A®?ÈÑë>®J?éðñ;¥ù7¥ù7ZÓ;	³>Ò¸=ã:?É>PM>)?ØÐ="=Ýßù>ù¤;à\T;í%?Ü7¾'9L>½Qä;SÁ¶;¥é?=üñ;ºù7ºù7ZÓ;7+®>Bg>!Í@?~à=>k7>ï³)?Zz;Iq;§?P[<';IoU?òµ29>9ÁD?¥ñÄ>68¦>ç¨?Rò;Ðù7Ðù7ZÓ;Q*¨=zi={´8?x¸«=À^=å ?Üy3;º?;üjð>v}:Dµ:¢b²>Çf29gû¾8h6?§ß);6º
;k?Yò;åù7åù7ZÓ;rÍ>#¸t>gêV?ul8?÷²ù>Ò=? <së`<e»)?ÿ&<é¯;9Ý>?¿ò;N;ÛYD?Ô?å
Î>lÀ(?Jò;ûù7ûù7ZÓ;KO=ñ»
=??è=äÁ®=v*?ð<"p<9g?	X_<!<þ@?èé8D,½8Íç-?âig;Ê¶w;'ï>Ï¥ò;}ú7}ú7ZÓ;b¼<6c<õî8?Þ=í¦V=Ä?¨
:W»:fD»>ì½:¦Lv:!Ö >ÉÀ
9mÄ8ùÞ?Æ<5Ùô;¬ï?*îò;ö%ú7ö%ú7ZÓ;¼¶=vy=Ú;?f>ËÏt>ÝQ?Õ;)åÒ;ð¦?¬;Ï<;«6?¡Í¸ö	9ï87>
#<r[þ;?D;ó;p;ú7p;ú7ZÓ;&®¿<*0<²68?c+=ºU=ÜL$?o°;;,ñ>c;kÐ:Ø©3?Ù*Ä9ìÄ«9Ö ?¤q2;x!;Ã
?wkó;éPú7éPú7ZÓ;8®è=dT=µ<?ùl>Ï;>M."?ä.;«L ;§?Aª:h·Õ:âðË>Twi7djR9Ø±ý=å;Ç%;_2Ë>wó;cfú7cfú7ZÓ;]`=hÉ1=LÚ8?©ß>íå=»¶?(I=¥[=×mê>·º(cW:³6¿m)Ò9Xß8ò¢?c;+wr;¸ï>. ó;Ý{ú7Ý{ú7ZÓ;.«&?Y±}>9/¨?»>@>"°?ÀÎ)<
×Û;ö¼E?D<Ý;±Xx;¯
d?Èu;%r;÷*?%w?=þ>Ây?ü ó;Vú7Vú7ZÓ;r%?«í_>IJ½?oE¸>F6>«õ?cÌ7<°Ù;ï$X?ò¢ú;qex;'?Q¥ª;qm;ß:?Þ+?Ëþ> '?³Áó;Ð¦ú7Ð¦ú7ZÓ;¦<h>À>öÛ>?¡ªF>ê>&$?=;q±;Ø^ü>ê,<¿;F?ka%<³ï;ë³1?ê^ô>ðØ>´/?|Êó;I¼ú7I¼ú7ZÓ;ö0><¥ð=¢@<?F>)F>Gu%?£¤=ùIª=M÷>Ô8;Ký;1
?Â{9óÈ9¬ô>x5¾;3V®;L§?ùó;ÃÑú7ÃÑú7ZÓ;L>Ü'>~¬B?3îM>nZ#>Ò\!?º¬;¯{²;®ã>Àâ;#±;+O#?Z<Ùº;²9?ø=?zá>"9?Uô;<çú7<çú7ZÓ;9µ=Ç³v=_W<?Iúo>±ö<>K"?*m=Þ}=_ï>À;L±ñ:Eé#?ç¾ô8L8Í\?ÁNø:';)hä>Eô;¶üú7¶üú7ZÓ;zßÒ=(=z<?Æ=ÿõT=ÆÑ&?\E;tîb;î£Þ>íÓ:[ºç:°¬é>ÐHD;ß;ÝJ?*>°¿m>á?W%ô;/û7/û7ZÓ;Öh=u =>ç9?­>sbá=×©?ê/;´=v;jã¶>Ãq:LÖ:lE>Óª*¹äü9mÉ¾~eÙ;kà;uá÷>¼,ô;©'û7©'û7ZÓ;xÎO=»
=¨ <?4(Õ=í¯§=Sµ"?"ùx;>ò{;¥úü>É4};)îL;;'?²¹'§¸'E>ôVS;}c;/?î>ÀIô;#=û7#=û7ZÓ;J^=ÔR=::?ªÛ=ÁÅ®=[Å ?4ð<î
ò<!×ý>E9¤SÄ:I(=tÄ9'V§9·é°>][»:
Å:kó>Lô;Rû7Rû7ZÓ;¡î¢>W>&A?M>1G >Æ3$?õW;];ù>ë½¥;Ý|;wK(?h6:kÁy:P?'.Ã>"ý©>
ø?û]ô;hû7hû7ZÓ;r6>bêø=µÅ;?zè¯=ï=/¤%?;tT
;ÅÜû>R(¨¹¸?:Æ`¾r¹ÃA8î;¹¿{Õ>ä>?h¢ô;}û7}û7ZÓ;mQ>¾¢D>Ë??W>Wå=Âþ"?ßN;Cm;`÷Þ>q£;áX;óë@?U;"0;Ç}8?/ø>Ù÷k>?¥ô;	û7	û7ZÓ;¼3>×öö=ú,:?ª{=n»b=}? ;¾v
[truncated: 36,333,714 more chars]
