# Supplementary material for: Bacterial RNA sensing by TLR8 requires RNase 6 processing and is inhibited by RNA 2’O-methylation
Source: EMBO Rep. 2024 Oct 3;25(11):4674–92. doi: 10.1038/s44319-024-00281-9 (PMC11549399; doi:10.1038/s44319-024-00281-9)
Supplement: Supplementary file 3 — Source data Fig. 1 [file 44319_2024_281_MOESM3_ESM.zip › Figure 1/1A/20240201-BLaER transdiff time.wsp]

<?xml version="1.0" encoding="UTF-8"?>
 <Workspace version="20.0"  modDate="Thu Feb 01 14:55:55 CET 2024"  clientTimestamp="1706795755094"  flowJoVersion="10.10.0"  drawRowBorders="1"  drawColumnBorders="1"  hideCompNodes="1"  curGroup="20191104_BLaER_No.1_Day7"  groupPaneHeight="248"  xmlns:xsi="http://www.w3.org/2001/XMLSchema-instance"  xmlns:gating="http://www.isac-net.org/std/Gating-ML/v2.0/gating"  xmlns:transforms="http://www.isac-net.org/std/Gating-ML/v2.0/transformations"  xmlns:data-type="http://www.isac-net.org/std/Gating-ML/v2.0/datatypes"  xsi:schemaLocation="http://www.isac-net.org/std/Gating-ML/v2.0/gating http://www.isac-net.org/std/Gating-ML/v2.0/gating/Gating-ML.v2.0.xsd http://www.isac-net.org/std/Gating-ML/v2.0/transformations http://www.isac-net.org/std/Gating-ML/v2.0/gating/Transformations.v2.0.xsd http://www.isac-net.org/std/Gating-ML/v2.0/datatypes http://www.isac-net.org/std/Gating-ML/v2.0/gating/DataTypes.v2.0.xsd "  nonAutoSaveFileName="file:/Users/lsc/Desktop/20240201-BLaER%20transdiff%20time.wsp" >
   <WindowPosition x="4"  y="38"  width="671"  height="1046"  displayed="1"  panelState="" />
   <TextTraits font="SansSerif"  size="11"  name=""  style="plain"  color="#000000"  background="#00ffffff"  just="left" />
   <Columns>
     <TColumn width="328" >
       <Property key="fj.appnode.prop.name" />
     </TColumn>
     <TColumn width="168" >
       <Property key="fj.appnode.prop.statistic" />
     </TColumn>
     <TColumn width="167" >
       <Property key="fj.appnode.prop.ncells" />
     </TColumn>
   </Columns>
   <Matrices/>
   <Cytometers>
     <Cytometer name="MACSQUANT"  cyt="MACSQuant VYB,2.11.1746.19438"  useFCS3="1"  extraNegs="0"  widthBasis="-1"  linMin="0"  logMin="0.1"  linMax="1000"  logMax="1000"  linearRescale="1"  logRescale="1"  linFromKW="1"  logFromKW="1"  useGain="0"  useTransform="0"  transformType="LOG"  manufacturer=""  serialnumber=""  homepage="workspaces-and-samples/flowjo-and-your-cytometer/ws-cytometer-miltenyi/"  icon="mylt.png" >
       <LinParams>
         <Param>time</Param>
       </LinParams>
       <LogParams/>
       <FilterParams/>
       <TransformStore/>
     </Cytometer>
   </Cytometers>
   <Groups>
     <GroupNode name="All Samples"  annotation=""  owningGroup="All Samples"  expanded="0"  sortPriority="10"  count="-1" >
       <Graph smoothing="0"  backColor="#ffffff"  foreColor="#000000"  type="Pseudocolor"  fast="1" >
         <Axis dimension="x"  name=""  label=""  auto="auto" />
         <Axis dimension="y"  name=""  label=""  auto="auto" />
         <GraphSettings level="5%"  smoothingHighResolution="1"  contourHighResolution="1"  histogramSmoothingCount="0"  graphResolution="256"  showOutliers="0"  drawLargeDots="0"  dotsToDraw="8000"  tint="le.chartfill.tinted.40"  lineWeight="le.lineweight.normal"  lineStyle="le.linestyle.solid" />
         <GraphEnvironment showGrid="0"  showAxes="tnlTNL"  showGates="1"  showFreqOnPlots="1"  showGateNameOnPlots="1"  showMedians="0"  showUncomped="0"  addEventParam="0"  lastYAxisName="" >
           <TextTraits font="SansSerif"  size="11"  name="Labels"  style="plain"  color="#000000"  background="#00ffffff"  just="left" />
           <TextTraits font="SansSerif"  size="11"  name="LayoutGates"  style="plain"  color="#000000"  background="#00ffffff"  just="left" />
           <TextTraits font="SansSerif"  size="9"  name="Numbers"  style="plain"  color="#000000"  background="#00ffffff"  just="left" />
           <TextTraits font="SansSerif"  size="9"  name="Legend"  style="plain"  color="#000000"  background="#00ffffff"  just="left" />
         </GraphEnvironment>
       </Graph>
       <Subpopulations>
         <Population name="cells"  annotation=""  owningGroup="All Samples"  expanded="0"  sortPriority="10"  count="154051" >
           <Graph smoothing="0"  backColor="#ffffff"  foreColor="#000000"  heatMapStatParameter="HDR-T"  type="Pseudocolor"  fast="1" >
             <Axis dimension="x"  name="FSC-H"  label=""  auto="auto" />
             <Axis dimension="y"  name="FSC-W"  label=""  auto="auto" />
             <GraphSettings level="5%"  smoothingHighResolution="1"  contourHighResolution="1"  histogramSmoothingCount="0"  graphResolution="256"  showOutliers="0"  drawLargeDots="0"  dotsToDraw="8000"  tint="le.chartfill.tinted.40"  lineWeight="le.lineweight.normal"  lineStyle="le.linestyle.solid" />
             <GraphEnvironment showGrid="0"  showAxes="tnlTNL"  showGates="1"  showFreqOnPlots="1"  showGateNameOnPlots="1"  showMedians="0"  showUncomped="0"  addEventParam="0"  lastYAxisName="" >
               <TextTraits font="SansSerif"  size="11"  name="Labels"  style="plain"  color="#000000"  background="#00ffffff"  just="left" />
               <TextTraits font="SansSerif"  size="11"  name="LayoutGates"  style="plain"  color="#000000"  background="#00ffffff"  just="left" />
               <TextTraits font="SansSerif"  size="9"  name="Numbers"  style="plain"  color="#000000"  background="#00ffffff"  just="left" />
               <TextTraits font="SansSerif"  size="9"  name="Legend"  style="plain"  color="#000000"  background="#00ffffff"  just="left" />
               <WindowPosition x="675"  y="38"  width="390"  height="582"  displayed="1"  panelState="---" />
             </GraphEnvironment>
           </Graph>
           <Gate gating:id="ID2052329702" >
             <gating:PolygonGate eventsInside="1"  annoOffsetX="-22"  annoOffsetY="-96"  tint="#000000"  isTinted="0"  lineWeight="Normal"  userDefined="1"  quadId="-1"  gateResolution="256" >
               <gating:dimension>
                 <data-type:fcs-dimension data-type:name="FSC-A" />
               </gating:dimension>
               <gating:dimension>
                 <data-type:fcs-dimension data-type:name="SSC-A" />
               </gating:dimension>
               <gating:vertex>
                 <gating:coordinate data-type:value="141.7322834646" />
                 <gating:coordinate data-type:value="28.3400809717" />
               </gating:vertex>
               <gating:vertex>
                 <gating:coordinate data-type:value="464.5669291339" />
                 <gating:coordinate data-type:value="40.4858299595" />
               </gating:vertex>
               <gating:vertex>
                 <gating:coordinate data-type:value="850.3937007874" />
                 <gating:coordinate data-type:value="186.2348178138" />
               </gating:vertex>
               <gating:vertex>
                 <gating:coordinate data-type:value="885.8267716535" />
                 <gating:coordinate data-type:value="404.8582995951" />
               </gating:vertex>
               <gating:vertex>
                 <gating:coordinate data-type:value="295.2755905512" />
                 <gating:coordinate data-type:value="356.2753036437" />
               </gating:vertex>
               <gating:vertex>
                 <gating:coordinate data-type:value="173.2283464567" />
                 <gating:coordinate data-type:value="214.5748987854" />
               </gating:vertex>
               <gating:vertex>
                 <gating:coordinate data-type:value="122.0472440945" />
                 <gating:coordinate data-type:value="68.8259109312" />
               </gating:vertex>
             </gating:PolygonGate>
           </Gate>
           <Subpopulations>
             <Population name="Single Cells"  annotation=""  owningGroup="All Samples"  expanded="0"  sortPriority="10"  count="148880" >
               <Graph smoothing="0"  backColor="#ffffff"  foreColor="#000000"  heatMapStatParameter="HDR-T"  type="Pseudocolor"  fast="1" >
                 <Axis dimension="x"  name="B1-H"  label=""  auto="auto" />
                 <Axis dimension="y"  name="SSC-H"  label=""  auto="auto" />
                 <GraphSettings level="5%"  smoothingHighResolution="1"  contourHighResolution="1"  histogramSmoothingCount="0"  graphResolution="256"  showOutliers="0"  drawLargeDots="0"  dotsToDraw="8000"  tint="le.chartfill.tinted.40"  lineWeight="le.lineweight.normal"  lineStyle="le.linestyle.solid" />
                 <GraphEnvironment showGrid="0"  showAxes="tnlTNL"  showGates="1"  showFreqOnPlots="1"  showGateNameOnPlots="1"  showMedians="0"  showUncomped="0"  addEventParam="0"  lastYAxisName="" >
                   <TextTraits font="SansSerif"  size="11"  name="Labels"  style="plain"  color="#000000"  background="#00ffffff"  just="left" />
                   <TextTraits font="SansSerif"  size="11"  name="LayoutGates"  style="plain"  color="#000000"  background="#00ffffff"  just="left" />
                   <TextTraits font="SansSerif"  size="9"  name="Numbers"  style="plain"  color="#000000"  background="#00ffffff"  just="left" />
                   <TextTraits font="SansSerif"  size="9"  name="Legend"  style="plain"  color="#000000"  background="#00ffffff"  just="left" />
                   <WindowPosition x="675"  y="38"  width="390"  height="582"  displayed="1"  panelState="---" />
                 </GraphEnvironment>
               </Graph>
               <Gate gating:id="ID742601719"  gating:parent_id="ID2052329702" >
                 <gating:RectangleGate eventsInside="1"  annoOffsetX="42"  annoOffsetY="111"  tint="#000000"  isTinted="0"  lineWeight="Normal"  userDefined="1"  percentX="0"  percentY="0" >
                   <gating:dimension gating:min="66.92913385826772"  gating:max="704.7244094488188" >
                     <data-type:fcs-dimension data-type:name="FSC-H" />
                   </gating:dimension>
                   <gating:dimension gating:min="619.4331983805668"  gating:max="842.1052631578947" >
                     <data-type:fcs-dimension data-type:name="FSC-W" />
                   </gating:dimension>
                 </gating:RectangleGate>
               </Gate>
               <Subpopulations>
                 <Population name="GFP+"  annotation=""  owningGroup="All Samples"  expanded="0"  sortPriority="10"  count="146795" >
                   <Graph smoothing="0"  backColor="#ffffff"  foreColor="#000000"  heatMapStatParameter="HDR-T"  type="Pseudocolor"  fast="1" >
                     <Axis dimension="x"  name="Y3-H"  label=""  auto="auto" />
                     <Axis dimension="y"  name="Y1-H"  label=""  auto="auto" />
                     <GraphSettings level="5%"  smoothingHighResolution="1"  contourHighResolution="1"  histogramSmoothingCount="0"  graphResolution="256"  showOutliers="0"  drawLargeDots="0"  dotsToDraw="8000"  tint="le.chartfill.tinted.40"  lineWeight="le.lineweight.normal"  lineStyle="le.linestyle.solid" />
                     <GraphEnvironment showGrid="0"  showAxes="tnlTNL"  showGates="1"  showFreqOnPlots="1"  showGateNameOnPlots="1"  showMedians="0"  showUncomped="0"  addEventParam="0"  lastYAxisName="" >
                       <TextTraits font="SansSerif"  size="11"  name="Labels"  style="plain"  color="#000000"  background="#00ffffff"  just="left" />
                       <TextTraits font="SansSerif"  size="11"  name="LayoutGates"  style="plain"  color="#000000"  background="#00ffffff"  just="left" />
                       <TextTraits font="SansSerif"  size="9"  name="Numbers"  style="plain"  color="#000000"  background="#00ffffff"  just="left" />
                       <TextTraits font="SansSerif"  size="9"  name="Legend"  style="plain"  color="#000000"  background="#00ffffff"  just="left" />
                       <WindowPosition x="1094"  y="290"  width="390"  height="582"  displayed="0"  panelState="---" />
                     </GraphEnvironment>
                   </Graph>
                   <Gate gating:id="ID246094488"  gating:parent_id="ID742601719" >
                     <gating:RectangleGate eventsInside="1"  annoOffsetX="-15"  annoOffsetY="-84"  tint="#000000"  isTinted="0"  lineWeight="Normal"  userDefined="1"  percentX="0"  percentY="0" >
                       <gating:dimension gating:min="73.47537385800986"  gating:max="930.0453888546591" >
                         <data-type:fcs-dimension data-type:name="B1-H" />
                       </gating:dimension>
                       <gating:dimension gating:min="16.194331983805668"  gating:max="303.64372469635623" >
                         <data-type:fcs-dimension data-type:name="SSC-H" />
                       </gating:dimension>
                     </gating:RectangleGate>
                   </Gate>
                   <Subpopulations>
                     <Population name="CD14+"  annotation=""  owningGroup="All Samples"  expanded="0"  sortPriority="10"  count="131291" >
                       <Graph smoothing="0"  backColor="#ffffff"  foreColor="#000000"  heatMapStatParameter="HDR-T"  type="Pseudocolor"  fast="1" >
                         <Axis dimension="x"  name="Y3-H"  label=""  auto="auto" />
                         <Axis dimension="y"  name="Y1-H"  label=""  auto="auto" />
                         <GraphSettings level="5%"  smoothingHighResolution="1"  contourHighResolution="1"  histogramSmoothingCount="0"  graphResolution="256"  showOutliers="0"  drawLargeDots="0"  dotsToDraw="8000"  tint="le.chartfill.tinted.40"  lineWeight="le.lineweight.normal"  lineStyle="le.linestyle.solid" />
                         <GraphEnvironment showGrid="0"  showAxes="tnlTNL"  showGates="1"  showFreqOnPlots="1"  showGateNameOnPlots="1"  showMedians="0"  showUncomped="0"  addEventParam="0"  lastYAxisName="" >
                           <TextTraits font="SansSerif"  size="11"  name="Labels"  style="plain"  color="#000000"  background="#00ffffff"  just="left" />
                           <TextTraits font="SansSerif"  size="11"  name="LayoutGates"  style="plain"  color="#000000"  background="#00ffffff"  just="left" />
                           <TextTraits font="SansSerif"  size="9"  name="Numbers"  style="plain"  color="#000000"  background="#00ffffff"  just="left" />
                           <TextTraits font="SansSerif"  size="9"  name="Legend"  style="plain"  color="#000000"  background="#00ffffff"  just="left" />
                           <WindowPosition x="675"  y="38"  width="390"  height="582"  displayed="1"  panelState="---" />
                         </GraphEnvironment>
                       </Graph>
                       <Gate gating:id="ID175141055"  gating:parent_id="ID246094488" >
                         <gating:RectangleGate eventsInside="1"  annoOffsetX="0"  annoOffsetY="0"  tint="#000000"  isTinted="0"  lineWeight="Normal"  userDefined="1"  percentX="0"  percentY="0" >
                           <gating:dimension gating:min="0.6062992125984252" >
                             <data-type:fcs-dimension data-type:name="Y3-H" />
                           </gating:dimension>
                           <gating:dimension gating:max="8.145755192064367" >
                             <data-type:fcs-dimension data-type:name="Y1-H" />
                           </gating:dimension>
                         </gating:RectangleGate>
                       </Gate>
                     </Population>
                     <Population name="CD19+"  annotation=""  owningGroup="All Samples"  expanded="0"  sortPriority="10"  count="4022" >
                       <Graph smoothing="0"  backColor="#ffffff"  foreColor="#000000"  heatMapStatParameter="HDR-T"  type="Pseudocolor"  fast="1" >
                         <Axis dimension="x"  name="Y3-H"  label=""  auto="auto" />
                         <Axis dimension="y"  name="Y1-H"  label=""  auto="auto" />
                         <GraphSettings level="5%"  smoothingHighResolution="1"  contourHighResolution="1"  histogramSmoothingCount="0"  graphResolution="256"  showOutliers="0"  drawLargeDots="0"  dotsToDraw="8000"  tint="le.chartfill.tinted.40"  lineWeight="le.lineweight.normal"  lineStyle="le.linestyle.solid" />
                         <GraphEnvironment showGrid="0"  showAxes="tnlTNL"  showGates="1"  showFreqOnPlots="1"  showGateNameOnPlots="1"  showMedians="0"  showUncomped="0"  addEventParam="0"  lastYAxisName="" >
                           <TextTraits font="SansSerif"  size="11"  name="Labels"  style="plain"  color="#000000"  background="#00ffffff"  just="left" />
                           <TextTraits font="SansSerif"  size="11"  name="LayoutGates"  style="plain"  color="#000000"  background="#00ffffff"  just="left" />
                           <TextTraits font="SansSerif"  size="9"  name="Numbers"  style="plain"  color="#000000"  background="#00ffffff"  just="left" />
                           <TextTraits font="SansSerif"  size="9"  name="Legend"  style="plain"  color="#000000"  background="#00ffffff"  just="left" />
                           <WindowPosition x="675"  y="38"  width="390"  height="582"  displayed="1"  panelState="---" />
                         </GraphEnvironment>
                       </Graph>
                       <Gate gating:id="ID1350144567"  gating:parent_id="ID246094488" >
                         <gating:RectangleGate eventsInside="1"  annoOffsetX="0"  annoOffsetY="0"  tint="#000000"  isTinted="0"  lineWeight="Normal"  userDefined="1"  percentX="0"  percentY="0" >
                           <gating:dimension gating:max="0.6062992125984252" >
                             <data-type:fcs-dimension data-type:name="Y3-H" />
                           </gating:dimension>
                           <gating:dimension gating:min="8.145755192064367" >
                             <data-type:fcs-dimension data-type:name="Y1-H" />
                           </gating:dimension>
                         </gating:RectangleGate>
                       </Gate>
                     </Population>
                     <Population name="Q2: mKate_APC-H+ , PE-H+"  annotation=""  owningGroup="All Samples"  expanded="0"  sortPriority="10"  count="2143" >
                       <Graph smoothing="0"  backColor="#ffffff"  foreColor="#000000"  heatMapStatParameter="HDR-T"  type="Pseudocolor"  fast="1" >
                         <Axis dimension="x"  name="Y3-H"  label=""  auto="auto" />
                         <Axis dimension="y"  name="Y1-H"  label=""  auto="auto" />
                         <GraphSettings level="5%"  smoothingHighResolution="1"  contourHighResolution="1"  histogramSmoothingCount="0"  graphResolution="256"  showOutliers="0"  drawLargeDots="0"  dotsToDraw="8000"  tint="le.chartfill.tinted.40"  lineWeight="le.lineweight.normal"  lineStyle="le.linestyle.solid" />
                         <GraphEnvironment showGrid="0"  showAxes="tnlTNL"  showGates="1"  showFreqOnPlots="1"  showGateNameOnPlots="1"  showMedians="0"  showUncomped="0"  addEventParam="0"  lastYAxisName="" >
                           <TextTraits font="SansSerif"  size="11"  name="Labels"  style="plain"  color="#000000"  background="#00ffffff"  just="left" />
                           <TextTraits font="SansSerif"  size="11"  name="LayoutGates"  style="plain"  color="#000000"  background="#00ffffff"  just="left" />
                           <TextTraits font="SansSerif"  size="9"  name="Numbers"  style="plain"  color="#000000"  background="#00ffffff"  just="left" />
                           <TextTraits font="SansSerif"  size="9"  name="Legend"  style="plain"  color="#000000"  background="#00ffffff"  just="left" />
                           <WindowPosition x="675"  y="38"  width="390"  height="582"  displayed="1"  panelState="---" />
                         </GraphEnvironment>
                       </Graph>
                       <Gate gating:id="ID1695600452"  gating:parent_id="ID246094488" >
                         <gating:RectangleGate eventsInside="1"  annoOffsetX="0"  annoOffsetY="0"  tint="#000000"  isTinted="0"  lineWeight="Normal"  userDefined="1"  percentX="0"  percentY="0" >
                           <gating:dimension gating:min="0.6062992125984252" >
                             <data-type:fcs-dimension data-type:name="Y3-H" />
                           </gating:dimension>
                           <gating:dimension gating:min="8.145755192064367" >
                             <data-type:fcs-dimension data-type:name="Y1-H" />
                           </gating:dimension>
                         </gating:RectangleGate>
                       </Gate>
                     </Population>
                     <Population name="Q4: mKate_APC-H- , PE-H-"  annotation=""  owningGroup="All Samples"  expanded="0"  sortPriority="10"  count="9339" >
                       <Graph smoothing="0"  backColor="#ffffff"  foreColor="#000000"  heatMapStatParameter="HDR-T"  type="Pseudocolor"  fast="1" >
                         <Axis dimension="x"  name="Y3-H"  label=""  auto="auto" />
                         <Axis dimension="y"  name="Y1-H"  label=""  auto="auto" />
                         <GraphSettings level="5%"  smoothingHighResolution="1"  contourHighResolution="1"  histogramSmoothingCount="0"  graphResolution="256"  showOutliers="0"  drawLargeDots="0"  dotsToDraw="8000"  tint="le.chartfill.tinted.40"  lineWeight="le.lineweight.normal"  lineStyle="le.linestyle.solid" />
                         <GraphEnvironment showGrid="0"  showAxes="tnlTNL"  showGates="1"  showFreqOnPlots="1"  showGateNameOnPlots="1"  showMedians="0"  showUncomped="0"  addEventParam="0"  lastYAxisName="" >
                           <TextTraits font="SansSerif"  size="11"  name="Labels"  style="plain"  color="#000000"  background="#00ffffff"  just="left" />
                           <TextTraits font="SansSerif"  size="11"  name="LayoutGates"  style="plain"  color="#000000"  background="#00ffffff"  just="left" />
                           <TextTraits font="SansSerif"  size="9"  name="Numbers"  style="plain"  color="#000000"  background="#00ffffff"  just="left" />
                           <TextTraits font="SansSerif"  size="9"  name="Legend"  style="plain"  color="#000000"  background="#00ffffff"  just="left" />
                           <WindowPosition x="675"  y="38"  width="390"  height="582"  displayed="1"  panelState="---" />
                         </GraphEnvironment>
                       </Graph>
                       <Gate gating:id="ID859403940"  gating:parent_id="ID246094488" >
                         <gating:RectangleGate eventsInside="1"  annoOffsetX="0"  annoOffsetY="0"  tint="#000000"  isTinted="0"  lineWeight="Normal"  userDefined="1"  percentX="0"  percentY="0" >
                           <gating:dimension gating:max="0.6062992125984252" >
                             <data-type:fcs-dimension data-type:name="Y3-H" />
                           </gating:dimension>
                           <gating:dimension gating:max="8.145755192064367" >
                             <data-type:fcs-dimension data-type:name="Y1-H" />
                           </gating:dimension>
                         </gating:RectangleGate>
                       </Gate>
                     </Population>
                   </Subpopulations>
                 </Population>
               </Subpopulations>
             </Population>
           </Subpopulations>
         </Population>
       </Subpopulations>
       <Group name="All Samples"  live="1"  role="ws.group.dlog.test"  key=""  synchronized="0"  foreground="#000000"  fontStyle="bold" >
         <Criteria/>
         <SampleRefs>
           <SampleRef sampleID="1" />
           <SampleRef sampleID="2" />
           <SampleRef sampleID="3" />
           <SampleRef sampleID="5" />
           <SampleRef sampleID="6" />
           <SampleRef sampleID="4" />
           <SampleRef sampleID="7" />
           <SampleRef sampleID="8" />
           <SampleRef sampleID="10" />
           <SampleRef sampleID="9" />
           <SampleRef sampleID="11" />
           <SampleRef sampleID="13" />
           <SampleRef sampleID="12" />
           <SampleRef sampleID="15" />
           <SampleRef sampleID="14" />
           <SampleRef sampleID="16" />
           <SampleRef sampleID="17" />
           <SampleRef sampleID="18" />
           <SampleRef sampleID="19" />
         </SampleRefs>
         <Keywords/>
       </Group>
     </GroupNode>
     <GroupNode name="20191104_BLaER_No.1_Day7"  annotation=""  owningGroup="20191104_BLaER_No.1_Day7"  expanded="1"  sortPriority="10"  count="-1" >
       <Graph smoothing="0"  backColor="#ffffff"  foreColor="#000000"  type="Pseudocolor"  fast="1" >
         <Axis dimension="x"  name=""  label=""  auto="auto" />
         <Axis dimension="y"  name=""  label=""  auto="auto" />
         <GraphSettings level="5%"  smoothingHighResolution="1"  contourHighResolution="1"  histogramSmoothingCount="0"  graphResolution="256"  showOutliers="0"  drawLargeDots="0"  dotsToDraw="8000"  tint="le.chartfill.tinted.40"  lineWeight="le.lineweight.normal"  lineStyle="le.linestyle.solid" />
         <GraphEnvironment showGrid="0"  showAxes="tnlTNL"  showGates="1"  showFreqOnPlots="1"  showGateNameOnPlots="1"  showMedians="0"  showUncomped="0"  addEventParam="0"  lastYAxisName="" >
           <TextTraits font="SansSerif"  size="11"  name="Labels"  style="plain"  color="#000000"  background="#00ffffff"  just="left" />
           <TextTraits font="SansSerif"  size="11"  name="LayoutGates"  style="plain"  color="#000000"  background="#00ffffff"  just="left" />
           <TextTraits font="SansSerif"  size="9"  name="Numbers"  style="plain"  color="#000000"  background="#00ffffff"  just="left" />
           <TextTraits font="SansSerif"  size="9"  name="Legend"  style="plain"  color="#000000"  background="#00ffffff"  just="left" />
         </GraphEnvironment>
       </Graph>
       <Subpopulations>
         <Population name="cells"  annotation=""  owningGroup="20191104_BLaER_No.1_Day7"  expanded="1"  sortPriority="10"  count="79776" >
           <Graph smoothing="0"  backColor="#ffffff"  foreColor="#000000"  heatMapStatParameter="HDR-T"  type="Pseudocolor"  fast="1" >
             <Axis dimension="x"  name="FSC-H"  label=""  auto="auto" />
             <Axis dimension="y"  name="FSC-W"  label=""  auto="auto" />
             <GraphSettings level="5%"  smoothingHighResolution="1"  contourHighResolution="1"  histogramSmoothingCount="0"  graphResolution="256"  showOutliers="0"  drawLargeDots="0"  dotsToDraw="8000"  tint="le.chartfill.tinted.40"  lineWeight="le.lineweight.normal"  lineStyle="le.linestyle.solid" />
             <GraphEnvironment showGrid="0"  showAxes="tnlTNL"  showGates="1"  showFreqOnPlots="1"  showGateNameOnPlots="1"  showMedians="0"  showUncomped="0"  addEventParam="0"  lastYAxisName="" >
               <TextTraits font="SansSerif"  size="11"  name="Labels"  style="plain"  color="#000000"  background="#00ffffff"  just="left" />
               <TextTraits font="SansSerif"  size="11"  name="LayoutGates"  style="plain"  color="#000000"  background="#00ffffff"  just="left" />
               <TextTraits font="SansSerif"  size="9"  name="Numbers"  style="plain"  color="#000000"  background="#00ffffff"  just="left" />
               <TextTraits font="SansSerif"  size="9"  name="Legend"  style="plain"  color="#000000"  background="#00ffffff"  just="left" />
               <WindowPosition x="675"  y="38"  width="390"  height="582"  displayed="1"  panelState="---" />
             </GraphEnvironment>
           </Graph>
           <Gate gating:id="ID203030646" >
             <gating:PolygonGate eventsInside="1"  annoOffsetX="-22"  annoOffsetY="-96"  tint="#000000"  isTinted="0"  lineWeight="Normal"  userDefined="1"  quadId="-1"  gateResolution="256" >
               <gating:dimension>
                 <data-type:fcs-dimension data-type:name="FSC-A" />
               </gating:dimension>
               <gating:dimension>
                 <data-type:fcs-dimension data-type:name="SSC-A" />
               </gating:dimension>
               <gating:vertex>
                 <gating:coordinate data-type:value="255.905511811" />
                 <gating:coordinate data-type:value="40.4858299595" />
               </gating:vertex>
               <gating:vertex>
                 <gating:coordinate data-type:value="401.5748031496" />
                 <gating:coordinate data-type:value="52.6315789474" />
               </gating:vertex>
               <gating:vertex>
                 <gating:coordinate data-type:value="397.6377952756" />
                 <gating:coordinate data-type:value="283.4008097166" />
               </gating:vertex>
               <gating:vertex>
                 <gating:coordinate data-type:value="350.3937007874" />
                 <gating:coordinate data-type:value="336.032388664" />
               </gating:vertex>
               <gating:vertex>
                 <gating:coordinate data-type:value="303.1496062992" />
                 <gating:coordinate data-type:value="344.1295546559" />
               </gating:vertex>
               <gating:vertex>
                 <gating:coordinate data-type:value="224.4094488189" />
                 <gating:coordinate data-type:value="206.4777327935" />
               </gating:vertex>
               <gating:vertex>
                 <gating:coordinate data-type:value="251.968503937" />
                 <gating:coordinate data-type:value="125.5060728745" />
               </gating:vertex>
             </gating:PolygonGate>
           </Gate>
           <Subpopulations>
             <Population name="Single Cells"  annotation=""  owningGroup="20191104_BLaER_No.1_Day7"  expanded="1"  sortPriority="10"  count="117611" >
               <Graph smoothing="0"  backColor="#ffffff"  foreColor="#000000"  heatMapStatParameter="HDR-T"  type="Pseudocolor"  fast="1" >
                 <Axis dimension="x"  name="B1-H"  label=""  auto="auto" />
                 <Axis dimension="y"  name="SSC-H"  label=""  auto="auto" />
                 <GraphSettings level="5%"  smoothingHighResolution="1"  contourHighResolution="1"  histogramSmoothingCount="0"  graphResolution="256"  showOutliers="0"  drawLargeDots="0"  dotsToDraw="8000"  tint="le.chartfill.tinted.40"  lineWeight="le.lineweight.normal"  lineStyle="le.linestyle.solid" />
                 <GraphEnvironment showGrid="0"  showAxes="tnlTNL"  showGates="1"  showFreqOnPlots="1"  showGateNameOnPlots="1"  showMedians="0"  showUncomped="0"  addEventParam="0"  lastYAxisName="" >
                   <TextTraits font="SansSerif"  size="11"  name="Labels"  style="plain"  color="#000000"  background="#00ffffff"  just="left" />
                   <TextTraits font="SansSerif"  size="11"  name="LayoutGates"  style="plain"  color="#000000"  background="#00ffffff"  just="left" />
                   <TextTraits font="SansSerif"  size="9"  name="Numbers"  style="plain"  color="#000000"  background="#00ffffff"  just="left" />
                   <TextTraits font="SansSerif"  size="9"  name="Legend"  style="plain"  color="#000000"  background="#00ffffff"  just="left" />
                   <WindowPosition x="694"  y="233"  width="390"  height="582"  displayed="0"  panelState="---" />
                 </GraphEnvironment>
               </Graph>
               <Gate gating:id="ID85560915"  gating:parent_id="ID203030646" >
                 <gating:RectangleGate eventsInside="1"  annoOffsetX="42"  annoOffsetY="111"  tint="#000000"  isTinted="0"  lineWeight="Normal"  userDefined="1"  percentX="0"  percentY="0" >
                   <gating:dimension gating:min="66.92913385826772"  gating:max="704.7244094488188" >
                     <data-type:fcs-dimension data-type:name="FSC-H" />
                   </gating:dimension>
                   <gating:dimension gating:min="619.4331983805668"  gating:max="842.1052631578947" >
                     <data-type:fcs-dimension data-type:name="FSC-W" />
                   </gating:dimension>
                 </gating:RectangleGate>
               </Gate>
               <Subpopulations>
                 <Population name="GFP+"  annotation=""  owningGroup="20191104_BLaER_No.1_Day7"  expanded="1"  sortPriority="10"  count="116499" >
                   <Graph smoothing="0"  backColor="#ffffff"  foreColor="#000000"  heatMapStatParameter="HDR-T"  type="Pseudocolor"  fast="1" >
                     <Axis dimension="x"  name="Y3-H"  label=""  auto="auto" />
                     <Axis dimension="y"  name="Y1-H"  label=""  auto="auto" />
                     <GraphSettings level="5%"  smoothingHighResolution="1"  contourHighResolution="1"  histogramSmoothingCount="0"  graphResolution="256"  showOutliers="0"  drawLargeDots="0"  dotsToDraw="8000"  tint="le.chartfill.tinted.40"  lineWeight="le.lineweight.normal"  lineStyle="le.linestyle.solid" />
                     <GraphEnvironment showGrid="0"  showAxes="tnlTNL"  showGates="1"  showFreqOnPlots="1"  showGateNameOnPlots="1"  showMedians="0"  showUncomped="0"  addEventParam="0"  lastYAxisName="" >
                       <TextTraits font="SansSerif"  size="11"  name="Labels"  style="plain"  color="#000000"  background="#00ffffff"  just="left" />
                       <TextTraits font="SansSerif"  size="11"  name="LayoutGates"  style="plain"  color="#000000"  background="#00ffffff"  just="left" />
                       <TextTraits font="SansSerif"  size="9"  name="Numbers"  style="plain"  color="#000000"  background="#00ffffff"  just="left" />
                       <TextTraits font="SansSerif"  size="9"  name="Legend"  style="plain"  color="#000000"  background="#00ffffff"  just="left" />
                       <WindowPosition x="582"  y="357"  width="390"  height="582"  displayed="0"  panelState="---" />
                     </GraphEnvironment>
                   </Graph>
                   <Gate gating:id="ID228773977"  gating:parent_id="ID85560915" >
                     <gating:RectangleGate eventsInside="1"  annoOffsetX="-15"  annoOffsetY="-84"  tint="#000000"  isTinted="0"  lineWeight="Normal"  userDefined="1"  percentX="0"  percentY="0" >
                       <gating:dimension gating:min="73.47537385800986"  gating:max="930.0453888546591" >
                         <data-type:fcs-dimension data-type:name="B1-H" />
                       </gating:dimension>
                       <gating:dimension gating:min="16.194331983805668"  gating:max="303.64372469635623" >
                         <data-type:fcs-dimension data-type:name="SSC-H" />
                       </gating:dimension>
                     </gating:RectangleGate>
                   </Gate>
                   <Subpopulations>
                     <Population name="CD14+"  annotation=""  owningGroup="20191104_BLaER_No.1_Day7"  expanded="1"  sortPriority="10"  count="81680" >
                       <Graph smoothing="0"  backColor="#ffffff"  foreColor="#000000"  heatMapStatParameter="HDR-T"  type="Pseudocolor"  fast="1" >
                         <Axis dimension="x"  name="Y3-H"  label=""  auto="auto" />
                         <Axis dimension="y"  name="Y1-H"  label=""  auto="auto" />
                         <GraphSettings level="5%"  smoothingHighResolution="1"  contourHighResolution="1"  histogramSmoothingCount="0"  graphResolution="256"  showOutliers="0"  drawLargeDots="0"  dotsToDraw="8000"  tint="le.chartfill.tinted.40"  lineWeight="le.lineweight.normal"  lineStyle="le.linestyle.solid" />
                         <GraphEnvironment showGrid="0"  showAxes="tnlTNL"  showGates="1"  showFreqOnPlots="1"  showGateNameOnPlots="1"  showMedians="0"  showUncomped="0"  addEventParam="0"  lastYAxisName="" >
                           <TextTraits font="SansSerif"  size="11"  name="Labels"  style="plain"  color="#000000"  background="#00ffffff"  just="left" />
                           <TextTraits font="SansSerif"  size="11"  name="LayoutGates"  style="plain"  color="#000000"  background="#00ffffff"  just="left" />
                           <TextTraits font="SansSerif"  size="9"  name="Numbers"  style="plain"  color="#000000"  background="#00ffffff"  just="left" />
                           <TextTraits font="SansSerif"  size="9"  name="Legend"  style="plain"  color="#000000"  background="#00ffffff"  just="left" />
                           <WindowPosition x="675"  y="38"  width="390"  height="582"  displayed="1"  panelState="---" />
                         </GraphEnvironment>
                       </Graph>
                       <Gate gating:id="ID1449939674"  gating:parent_id="ID228773977" >
                         <gating:RectangleGate eventsInside="1"  annoOffsetX="0"  annoOffsetY="0"  tint="#000000"  isTinted="0"  lineWeight="Normal"  userDefined="1"  percentX="0"  percentY="0" >
                           <gating:dimension gating:min="0.5433070866141732" >
                             <data-type:fcs-dimension data-type:name="Y3-H" />
                           </gating:dimension>
                           <gating:dimension gating:max="10.188198381422286" >
                             <data-type:fcs-dimension data-type:name="Y1-H" />
                           </gating:dimension>
                         </gating:RectangleGate>
                       </Gate>
                     </Population>
                     <Population name="CD19+"  annotation=""  owningGroup="20191104_BLaER_No.1_Day7"  expanded="1"  sortPriority="10"  count="9698" >
                       <Graph smoothing="0"  backColor="#ffffff"  foreColor="#000000"  heatMapStatParameter="HDR-T"  type="Pseudocolor"  fast="1" >
                         <Axis dimension="x"  name="Y3-H"  label=""  auto="auto" />
                         <Axis dimension="y"  name="Y1-H"  label=""  auto="auto" />
                         <GraphSettings level="5%"  smoothingHighResolution="1"  contourHighResolution="1"  histogramSmoothingCount="0"  graphResolution="256"  showOutliers="0"  drawLargeDots="0"  dotsToDraw="8000"  tint="le.chartfill.tinted.40"  lineWeight="le.lineweight.normal"  lineStyle="le.linestyle.solid" />
                         <GraphEnvironment showGrid="0"  showAxes="tnlTNL"  showGates="1"  showFreqOnPlots="1"  showGateNameOnPlots="1"  showMedians="0"  showUncomped="0"  addEventParam="0"  lastYAxisName="" >
                           <TextTraits font="SansSerif"  size="11"  name="Labels"  style="plain"  color="#000000"  background="#00ffffff"  just="left" />
                           <TextTraits font="SansSerif"  size="11"  name="LayoutGates"  style="plain"  color="#000000"  background="#00ffffff"  just="left" />
                           <TextTraits font="SansSerif"  size="9"  name="Numbers"  style="plain"  color="#000000"  background="#00ffffff"  just="left" />
                           <TextTraits font="SansSerif"  size="9"  name="Legend"  style="plain"  color="#000000"  background="#00ffffff"  just="left" />
                           <WindowPosition x="675"  y="38"  width="390"  height="582"  displayed="1"  panelState="---" />
                         </GraphEnvironment>
                       </Graph>
                       <Gate gating:id="ID217890531"  gating:parent_id="ID228773977" >
                         <gating:RectangleGate eventsInside="1"  annoOffsetX="0"  annoOffsetY="0"  tint="#000000"  isTinted="0"  lineWeight="Normal"  userDefined="1"  percentX="0"  percentY="0" >
                           <gating:dimension gating:max="0.5433070866141732" >
                             <data-type:fcs-dimension data-type:name="Y3-H" />
                           </gating:dimension>
                           <gating:dimension gating:min="10.188198381422286" >
                             <data-type:fcs-dimension data-type:name="Y1-H" />
                           </gating:dimension>
                         </gating:RectangleGate>
                       </Gate>
                     </Population>
                     <Population name="Q2: mKate_APC-H+ , PE-H+"  annotation=""  owningGroup="20191104_BLaER_No.1_Day7"  expanded="1"  sortPriority="10"  count="18151" >
                       <Graph smoothing="0"  backColor="#ffffff"  foreColor="#000000"  heatMapStatParameter="HDR-T"  type="Pseudocolor"  fast="1" >
                         <Axis dimension="x"  name="Y3-H"  label=""  auto="auto" />
                         <Axis dimension="y"  name="Y1-H"  label=""  auto="auto" />
                         <GraphSettings level="5%"  smoothingHighResolution="1"  contourHighResolution="1"  histogramSmoothingCount="0"  graphResolution="256"  showOutliers="0"  drawLargeDots="0"  dotsToDraw="8000"  tint="le.chartfill.tinted.40"  lineWeight="le.lineweight.normal"  lineStyle="le.linestyle.solid" />
                         <GraphEnvironment showGrid="0"  showAxes="tnlTNL"  showGates="1"  showFreqOnPlots="1"  showGateNameOnPlots="1"  showMedians="0"  showUncomped="0"  addEventParam="0"  lastYAxisName="" >
                           <TextTraits font="SansSerif"  size="11"  name="Labels"  style="plain"  color="#000000"  background="#00ffffff"  just="left" />
                           <TextTraits font="SansSerif"  size="11"  name="LayoutGates"  style="plain"  color="#000000"  background="#00ffffff"  just="left" />
                           <TextTraits font="SansSerif"  size="9"  name="Numbers"  style="plain"  color="#000000"  background="#00ffffff"  just="left" />
                           <TextTraits font="SansSerif"  size="9"  name="Legend"  style="plain"  color="#000000"  background="#00ffffff"  just="left" />
                           <WindowPosition x="675"  y="38"  width="390"  height="582"  displayed="1"  panelState="---" />
                         </GraphEnvironment>
                       </Graph>
                       <Gate gating:id="ID1163838009"  gating:parent_id="ID228773977" >
                         <gating:RectangleGate eventsInside="1"  annoOffsetX="0"  annoOffsetY="0"  tint="#000000"  isTinted="0"  lineWeight="Normal"  userDefined="1"  percentX="0"  percentY="0" >
                           <gating:dimension gating:min="0.5433070866141732" >
                             <data-type:fcs-dimension data-type:name="Y3-H" />
                           </gating:dimension>
                           <gating:dimension gating:min="10.188198381422286" >
                             <data-type:fcs-dimension data-type:name="Y1-H" />
                           </gating:dimension>
                         </gating:RectangleGate>
                       </Gate>
                     </Population>
                     <Population name="Q4: mKate_APC-H- , PE-H-"  annotation=""  owningGroup="20191104_BLaER_No.1_Day7"  expanded="1"  sortPriority="10"  count="6970" >
                       <Graph smoothing="0"  backColor="#ffffff"  foreColor="#000000"  heatMapStatParameter="HDR-T"  type="Pseudocolor"  fast="1" >
                         <Axis dimension="x"  name="Y3-H"  label=""  auto="auto" />
                         <Axis dimension="y"  name="Y1-H"  label=""  auto="auto" />
                         <GraphSettings level="5%"  smoothingHighResolution="1"  contourHighResolution="1"  histogramSmoothingCount="0"  graphResolution="256"  showOutliers="0"  drawLargeDots="0"  dotsToDraw="8000"  tint="le.chartfill.tinted.40"  lineWeight="le.lineweight.normal"  lineStyle="le.linestyle.solid" />
                         <GraphEnvironment showGrid="0"  showAxes="tnlTNL"  showGates="1"  showFreqOnPlots="1"  showGateNameOnPlots="1"  showMedians="0"  showUncomped="0"  addEventParam="0"  lastYAxisName="" >
                           <TextTraits font="SansSerif"  size="11"  name="Labels"  style="plain"  color="#000000"  background="#00ffffff"  just="left" />
                           <TextTraits font="SansSerif"  size="11"  name="LayoutGates"  style="plain"  color="#000000"  background="#00ffffff"  just="left" />
                           <TextTraits font="SansSerif"  size="9"  name="Numbers"  style="plain"  color="#000000"  background="#00ffffff"  just="left" />
                           <TextTraits font="SansSerif"  size="9"  name="Legend"  style="plain"  color="#000000"  background="#00ffffff"  just="left" />
                           <WindowPosition x="675"  y="38"  width="390"  height="582"  displayed="1"  panelState="---" />
                         </GraphEnvironment>
                       </Graph>
                       <Gate gating:id="ID1592124115"  gating:parent_id="ID228773977" >
                         <gating:RectangleGate eventsInside="1"  annoOffsetX="0"  annoOffsetY="0"  tint="#000000"  isTinted="0"  lineWeight="Normal"  userDefined="1"  percentX="0"  percentY="0" >
                           <gating:dimension gating:max="0.5433070866141732" >
                             <data-type:fcs-dimension data-type:name="Y3-H" />
                           </gating:dimension>
                           <gating:dimension gating:max="10.188198381422286" >
                             <data-type:fcs-dimension data-type:name="Y1-H" />
                           </gating:dimension>
                         </gating:RectangleGate>
                       </Gate>
                     </Population>
                   </Subpopulations>
                 </Population>
               </Subpopulations>
             </Population>
           </Subpopulations>
         </Population>
       </Subpopulations>
       <Group name="20191104_BLaER_No.1_Day7"  live="0"  role="ws.group.dlog.test"  key=""  synchronized="0"  foreground="#0000d0"  fontStyle="bold" >
         <Criteria/>
         <SampleRefs>
           <SampleRef sampleID="1" />
           <SampleRef sampleID="2" />
           <SampleRef sampleID="3" />
         </SampleRefs>
         <Keywords/>
       </Group>
     </GroupNode>
     <GroupNode name="20191107_BLaER_No.2_Day6"  annotation=""  owningGroup="20191107_BLaER_No.2_Day6"  expanded="0"  sortPriority="10"  count="-1" >
       <Graph smoothing="0"  backColor="#ffffff"  foreColor="#000000"  type="Pseudocolor"  fast="1" >
         <Axis dimension="x"  name=""  label=""  auto="auto" />
         <Axis dimension="y"  name=""  label=""  auto="auto" />
         <GraphSettings level="5%"  smoothingHighResolution="1"  contourHighResolution="1"  histogramSmoothingCount="0"  graphResolution="256"  showOutliers="0"  drawLargeDots="0"  dotsToDraw="8000"  tint="le.chartfill.tinted.40"  lineWeight="le.lineweight.normal"  lineStyle="le.linestyle.solid" />
         <GraphEnvironment showGrid="0"  showAxes="tnlTNL"  showGates="1"  showFreqOnPlots="1"  showGateNameOnPlots="1"  showMedians="0"  showUncomped="0"  addEventParam="0"  lastYAxisName="" >
           <TextTraits font="SansSerif"  size="11"  name="Labels"  style="plain"  color="#000000"  background="#00ffffff"  just="left" />
           <TextTraits font="SansSerif"  size="11"  name="LayoutGates"  style="plain"  color="#000000"  background="#00ffffff"  just="left" />
           <TextTraits font="SansSerif"  size="9"  name="Numbers"  style="plain"  color="#000000"  background="#00ffffff"  just="left" />
           <TextTraits font="SansSerif"  size="9"  name="Legend"  style="plain"  color="#000000"  background="#00ffffff"  just="left" />
         </GraphEnvironment>
       </Graph>
       <Subpopulations>
         <Population name="cells"  annotation=""  owningGroup="20191107_BLaER_No.2_Day6"  expanded="0"  sortPriority="10"  count="30511" >
           <Graph smoothing="0"  backColor="#ffffff"  foreColor="#000000"  heatMapStatParameter="HDR-T"  type="Pseudocolor"  fast="1" >
             <Axis dimension="x"  name="FSC-H"  label=""  auto="auto" />
             <Axis dimension="y"  name="FSC-W"  label=""  auto="auto" />
             <GraphSettings level="5%"  smoothingHighResolution="1"  contourHighResolution="1"  histogramSmoothingCount="0"  graphResolution="256"  showOutliers="0"  drawLargeDots="0"  dotsToDraw="8000"  tint="le.chartfill.tinted.40"  lineWeight="le.lineweight.normal"  lineStyle="le.linestyle.solid" />
             <GraphEnvironment showGrid="0"  showAxes="tnlTNL"  showGates="1"  showFreqOnPlots="1"  showGateNameOnPlots="1"  showMedians="0"  showUncomped="0"  addEventParam="0"  lastYAxisName="" >
               <TextTraits font="SansSerif"  size="11"  name="Labels"  style="plain"  color="#000000"  background="#00ffffff"  just="left" />
               <TextTraits font="SansSerif"  size="11"  name="LayoutGates"  style="plain"  color="#000000"  background="#00ffffff"  just="left" />
               <TextTraits font="SansSerif"  size="9"  name="Numbers"  style="plain"  color="#000000"  background="#00ffffff"  just="left" />
               <TextTraits font="SansSerif"  size="9"  name="Legend"  style="plain"  color="#000000"  background="#00ffffff"  just="left" />
               <WindowPosition x="675"  y="38"  width="390"  height="582"  displayed="1"  panelState="---" />
             </GraphEnvironment>
           </Graph>
           <Gate gating:id="ID1420282034" >
             <gating:PolygonGate eventsInside="1"  annoOffsetX="-22"  annoOffsetY="-96"  tint="#000000"  isTinted="0"  lineWeight="Normal"  userDefined="1"  quadId="-1"  gateResolution="256" >
               <gating:dimension>
                 <data-type:fcs-dimension data-type:name="FSC-A" />
               </gating:dimension>
               <gating:dimension>
                 <data-type:fcs-dimension data-type:name="SSC-A" />
               </gating:dimension>
               <gating:vertex>
                 <gating:coordinate data-type:value="204.7244094488" />
                 <gating:coordinate data-type:value="64.7773279352" />
               </gating:vertex>
               <gating:vertex>
                 <gating:coordinate data-type:value="417.3228346457" />
                 <gating:coordinate data-type:value="72.8744939271" />
               </gating:vertex>
               <gating:vertex>
                 <gating:coordinate data-type:value="507.874015748" />
                 <gating:coordinate data-type:value="133.6032388664" />
               </gating:vertex>
               <gating:vertex>
                 <gating:coordinate data-type:value="440.9448818898" />
                 <gating:coordinate data-type:value="315.7894736842" />
               </gating:vertex>
               <gating:vertex>
                 <gating:coordinate data-type:value="322.8346456693" />
                 <gating:coordinate data-type:value="323.8866396761" />
               </gating:vertex>
               <gating:vertex>
                 <gating:coordinate data-type:value="236.2204724409" />
                 <gating:coordinate data-type:value="222.6720647773" />
               </gating:vertex>
               <gating:vertex>
                 <gating:coordinate data-type:value="204.7244094488" />
                 <gating:coordinate data-type:value="109.3117408907" />
               </gating:vertex>
             </gating:PolygonGate>
           </Gate>
           <Subpopulations>
             <Population name="Single Cells"  annotation=""  owningGroup="20191107_BLaER_No.2_Day6"  expanded="0"  sortPriority="10"  count="160409" >
               <Graph smoothing="0"  backColor="#ffffff"  foreColor="#000000"  heatMapStatParameter="HDR-T"  type="Pseudocolor"  fast="1" >
                 <Axis dimension="x"  name="B1-H"  label=""  auto="auto" />
                 <Axis dimension="y"  name="SSC-H"  label=""  auto="auto" />
                 <GraphSettings level="5%"  smoothingHighResolution="1"  contourHighResolution="1"  histogramSmoothingCount="0"  graphResolution="256"  showOutliers="0"  drawLargeDots="0"  dotsToDraw="8000"  tint="le.chartfill.tinted.40"  lineWeight="le.lineweight.normal"  lineStyle="le.linestyle.solid" />
                 <GraphEnvironment showGrid="0"  showAxes="tnlTNL"  showGates="1"  showFreqOnPlots="1"  showGateNameOnPlots="1"  showMedians="0"  showUncomped="0"  addEventParam="0"  lastYAxisName="" >
                   <TextTraits font="SansSerif"  size="11"  name="Labels"  style="plain"  color="#000000"  background="#00ffffff"  just="left" />
                   <TextTraits font="SansSerif"  size="11"  name="LayoutGates"  style="plain"  color="#000000"  background="#00ffffff"  just="left" />
                   <TextTraits font="SansSerif"  size="9"  name="Numbers"  style="plain"  color="#000000"  background="#00ffffff"  just="left" />
                   <TextTraits font="SansSerif"  size="9"  name="Legend"  style="plain"  color="#000000"  background="#00ffffff"  just="left" />
                   <WindowPosition x="694"  y="233"  width="390"  height="582"  displayed="1"  panelState="---" />
                 </GraphEnvironment>
               </Graph>
               <Gate gating:id="ID170796765"  gating:parent_id="ID1420282034" >
                 <gating:RectangleGate eventsInside="1"  annoOffsetX="42"  annoOffsetY="111"  tint="#000000"  isTinted="0"  lineWeight="Normal"  userDefined="1"  percentX="0"  percentY="0" >
                   <gating:dimension gating:min="66.92913385826772"  gating:max="704.7244094488188" >
                     <data-type:fcs-dimension data-type:name="FSC-H" />
                   </gating:dimension>
                   <gating:dimension gating:min="619.4331983805668"  gating:max="842.1052631578947" >
                     <data-type:fcs-dimension data-type:name="FSC-W" />
                   </gating:dimension>
                 </gating:RectangleGate>
               </Gate>
               <Subpopulations>
                 <Population name="GFP+"  annotation=""  owningGroup="20191107_BLaER_No.2_Day6"  expanded="0"  sortPriority="10"  count="156991" >
                   <Graph smoothing="0"  backColor="#ffffff"  foreColor="#000000"  heatMapStatParameter="HDR-T"  type="Pseudocolor"  fast="1" >
                     <Axis dimension="x"  name="Y3-H"  label=""  auto="auto" />
                     <Axis dimension="y"  name="Y1-H"  label=""  auto="auto" />
                     <GraphSettings level="5%"  smoothingHighResolution="1"  contourHighResolution="1"  histogramSmoothingCount="0"  graphResolution="256"  showOutliers="0"  drawLargeDots="0"  dotsToDraw="8000"  tint="le.chartfill.tinted.40"  lineWeight="le.lineweight.normal"  lineStyle="le.linestyle.solid" />
                     <GraphEnvironment showGrid="0"  showAxes="tnlTNL"  showGates="1"  showFreqOnPlots="1"  showGateNameOnPlots="1"  showMedians="0"  showUncomped="0"  addEventParam="0"  lastYAxisName="" >
                       <TextTraits font="SansSerif"  size="11"  name="Labels"  style="plain"  color="#000000"  background="#00ffffff"  just="left" />
                       <TextTraits font="SansSerif"  size="11"  name="LayoutGates"  style="plain"  color="#000000"  background="#00ffffff"  just="left" />
                       <TextTraits font="SansSerif"  size="9"  name="Numbers"  style="plain"  color="#000000"  background="#00ffffff"  just="left" />
                       <TextTraits font="SansSerif"  size="9"  name="Legend"  style="plain"  color="#000000"  background="#00ffffff"  just="left" />
                       <WindowPosition x="1094"  y="290"  width="390"  height="582"  displayed="0"  panelState="---" />
                     </GraphEnvironment>
                   </Graph>
                   <Gate gating:id="ID716470605"  gating:parent_id="ID170796765" >
                     <gating:RectangleGate eventsInside="1"  annoOffsetX="-15"  annoOffsetY="-84"  tint="#000000"  isTinted="0"  lineWeight="Normal"  userDefined="1"  percentX="0"  percentY="0" >
                       <gating:dimension gating:min="73.47537385800986"  gating:max="930.0453888546591" >
                         <data-type:fcs-dimension data-type:name="B1-H" />
                       </gating:dimension>
                       <gating:dimension gating:min="16.194331983805668"  gating:max="303.64372469635623" >
                         <data-type:fcs-dimension data-type:name="SSC-H" />
                       </gating:dimension>
                     </gating:RectangleGate>
                   </Gate>
                   <Subpopulations>
                     <Population name="CD14+"  annotation=""  owningGroup="20191107_BLaER_No.2_Day6"  expanded="0"  sortPriority="10"  count="142378" >
                       <Graph smoothing="0"  backColor="#ffffff"  foreColor="#000000"  heatMapStatParameter="HDR-T"  type="Pseudocolor"  fast="1" >
                         <Axis dimension="x"  name="Y3-H"  label=""  auto="auto" />
                         <Axis dimension="y"  name="Y1-H"  label=""  auto="auto" />
                         <GraphSettings level="5%"  smoothingHighResolution="1"  contourHighResolution="1"  histogramSmoothingCount="0"  graphResolution="256"  showOutliers="0"  drawLargeDots="0"  dotsToDraw="8000"  tint="le.chartfill.tinted.40"  lineWeight="le.lineweight.normal"  lineStyle="le.linestyle.solid" />
                         <GraphEnvironment showGrid="0"  showAxes="tnlTNL"  showGates="1"  showFreqOnPlots="1"  showGateNameOnPlots="1"  showMedians="0"  showUncomped="0"  addEventParam="0"  lastYAxisName="" >
                           <TextTraits font="SansSerif"  size="11"  name="Labels"  style="plain"  color="#000000"  background="#00ffffff"  just="left" />
                           <TextTraits font="SansSerif"  size="11"  name="LayoutGates"  style="plain"  color="#000000"  background="#00ffffff"  just="left" />
                           <TextTraits font="SansSerif"  size="9"  name="Numbers"  style="plain"  color="#000000"  background="#00ffffff"  just="left" />
                           <TextTraits font="SansSerif"  size="9"  name="Legend"  style="plain"  color="#000000"  background="#00ffffff"  just="left" />
                           <WindowPosition x="675"  y="38"  width="390"  height="582"  displayed="1"  panelState="---" />
                         </GraphEnvironment>
                       </Graph>
                       <Gate gating:id="ID2015795442"  gating:parent_id="ID716470605" >
                         <gating:RectangleGate eventsInside="1"  annoOffsetX="0"  annoOffsetY="0"  tint="#000000"  isTinted="0"  lineWeight="Normal"  userDefined="1"  percentX="0"  percentY="0" >
                           <gating:dimension gating:min="0.4803149606299213" >
                             <data-type:fcs-dimension data-type:name="Y3-H" />
                           </gating:dimension>
                           <gating:dimension gating:max="9.109917469300601" >
                             <data-type:fcs-dimension data-type:name="Y1-H" />
                           </gating:dimension>
                         </gating:RectangleGate>
                       </Gate>
                     </Population>
                     <Population name="CD19+"  annotation=""  owningGroup="20191107_BLaER_No.2_Day6"  expanded="0"  sortPriority="10"  count="7180" >
                       <Graph smoothing="0"  backColor="#ffffff"  foreColor="#000000"  heatMapStatParameter="HDR-T"  type="Pseudocolor"  fast="1" >
                         <Axis dimension="x"  name="Y3-H"  label=""  auto="auto" />
                         <Axis dimension="y"  name="Y1-H"  label=""  auto="auto" />
                         <GraphSettings level="5%"  smoothingHighResolution="1"  contourHighResolution="1"  histogramSmoothingCount="0"  graphResolution="256"  showOutliers="0"  drawLargeDots="0"  dotsToDraw="8000"  tint="le.chartfill.tinted.40"  lineWeight="le.lineweight.normal"  lineStyle="le.linestyle.solid" />
                         <GraphEnvironment showGrid="0"  showAxes="tnlTNL"  showGates="1"  showFreqOnPlots="1"  showGateNameOnPlots="1"  showMedians="0"  showUncomped="0"  addEventParam="0"  lastYAxisName="" >
                           <TextTraits font="SansSerif"  size="11"  name="Labels"  style="plain"  color="#000000"  background="#00ffffff"  just="left" />
                           <TextTraits font="SansSerif"  size="11"  name="LayoutGates"  style="plain"  color="#000000"  background="#00ffffff"  just="left" />
                           <TextTraits font="SansSerif"  size="9"  name="Numbers"  style="plain"  color="#000000"  background="#00ffffff"  just="left" />
                           <TextTraits font="SansSerif"  size="9"  name="Legend"  style="plain"  color="#000000"  background="#00ffffff"  just="left" />
                           <WindowPosition x="675"  y="38"  width="390"  height="582"  displayed="1"  panelState="---" />
                         </GraphEnvironment>
                       </Graph>
                       <Gate gating:id="ID1152766301"  gating:parent_id="ID716470605" >
                         <gating:RectangleGate eventsInside="1"  annoOffsetX="0"  annoOffsetY="0"  tint="#000000"  isTinted="0"  lineWeight="Normal"  userDefined="1"  percentX="0"  percentY="0" >
                           <gating:dimension gating:max="0.4803149606299213" >
                             <data-type:fcs-dimension data-type:name="Y3-H" />
                           </gating:dimension>
                           <gating:dimension gating:min="9.109917469300601" >
                             <data-type:fcs-dimension data-type:name="Y1-H" />
                           </gating:dimension>
                         </gating:RectangleGate>
                       </Gate>
                     </Population>
                     <Population name="Q2: mKate_APC-H+ , PE-H+"  annotation=""  owningGroup="20191107_BLaER_No.2_Day6"  expanded="0"  sortPriority="10"  count="4520" >
                       <Graph smoothing="0"  backColor="#ffffff"  foreColor="#000000"  heatMapStatParameter="HDR-T"  type="Pseudocolor"  fast="1" >
                         <Axis dimension="x"  name="Y3-H"  label=""  auto="auto" />
                         <Axis dimension="y"  name="Y1-H"  label=""  auto="auto" />
                         <GraphSettings level="5%"  smoothingHighResolution="1"  contourHighResolution="1"  histogramSmoothingCount="0"  graphResolution="256"  showOutliers="0"  drawLargeDots="0"  dotsToDraw="8000"  tint="le.chartfill.tinted.40"  lineWeight="le.lineweight.normal"  lineStyle="le.linestyle.solid" />
                         <GraphEnvironment showGrid="0"  showAxes="tnlTNL"  showGates="1"  showFreqOnPlots="1"  showGateNameOnPlots="1"  showMedians="0"  showUncomped="0"  addEventParam="0"  lastYAxisName="" >
                           <TextTraits font="SansSerif"  size="11"  name="Labels"  style="plain"  color="#000000"  background="#00ffffff"  just="left" />
                           <TextTraits font="SansSerif"  size="11"  name="LayoutGates"  style="plain"  color="#000000"  background="#00ffffff"  just="left" />
                           <TextTraits font="SansSerif"  size="9"  name="Numbers"  style="plain"  color="#000000"  background="#00ffffff"  just="left" />
                           <TextTraits font="SansSerif"  size="9"  name="Legend"  style="plain"  color="#000000"  background="#00ffffff"  just="left" />
                           <WindowPosition x="675"  y="38"  width="390"  height="582"  displayed="1"  panelState="---" />
                         </GraphEnvironment>
                       </Graph>
                       <Gate gating:id="ID1972691656"  gating:parent_id="ID716470605" >
                         <gating:RectangleGate eventsInside="1"  annoOffsetX="0"  annoOffsetY="0"  tint="#000000"  isTinted="0"  lineWeight="Normal"  userDefined="1"  percentX="0"  percentY="0" >
                           <gating:dimension gating:min="0.4803149606299213" >
                             <data-type:fcs-dimension data-type:name="Y3-H" />
                           </gating:dimension>
                           <gating:dimension gating:min="9.109917469300601" >
                             <data-type:fcs-dimension data-type:name="Y1-H" />
                           </gating:dimension>
                         </gating:RectangleGate>
                       </Gate>
                     </Population>
                     <Population name="Q4: mKate_APC-H- , PE-H-"  annotation=""  owningGroup="20191107_BLaER_No.2_Day6"  expanded="0"  sortPriority="10"  count="10210" >
                       <Graph smoothing="0"  backColor="#ffffff"  foreColor="#000000"  heatMapStatParameter="HDR-T"  type="Pseudocolor"  fast="1" >
                         <Axis dimension="x"  name="Y3-H"  label=""  auto="auto" />
                         <Axis dimension="y"  name="Y1-H"  label=""  auto="auto" />
                         <GraphSettings level="5%"  smoothingHighResolution="1"  contourHighResolution="1"  histogramSmoothingCount="0"  graphResolution="256"  showOutliers="0"  drawLargeDots="0"  dotsToDraw="8000"  tint="le.chartfill.tinted.40"  lineWeight="le.lineweight.normal"  lineStyle="le.linestyle.solid" />
                         <GraphEnvironment showGrid="0"  showAxes="tnlTNL"  showGates="1"  showFreqOnPlots="1"  showGateNameOnPlots="1"  showMedians="0"  showUncomped="0"  addEventParam="0"  lastYAxisName="" >
                           <TextTraits font="SansSerif"  size="11"  name="Labels"  style="plain"  color="#000000"  background="#00ffffff"  just="left" />
                           <TextTraits font="SansSerif"  size="11"  name="LayoutGates"  style="plain"  color="#000000"  background="#00ffffff"  just="left" />
                           <TextTraits font="SansSerif"  size="9"  name="Numbers"  style="plain"  color="#000000"  background="#00ffffff"  just="left" />
                           <TextTraits font="SansSerif"  size="9"  name="Legend"  style="plain"  color="#000000"  background="#00ffffff"  just="left" />
                           <WindowPosition x="675"  y="38"  width="390"  height="582"  displayed="1"  panelState="---" />
                         </GraphEnvironment>
                       </Graph>
                       <Gate gating:id="ID280269797"  gating:parent_id="ID716470605" >
                         <gating:RectangleGate eventsInside="1"  annoOffsetX="0"  annoOffsetY="0"  tint="#000000"  isTinted="0"  lineWeight="Normal"  userDefined="1"  percentX="0"  percentY="0" >
                           <gating:dimension gating:max="0.4803149606299213" >
                             <data-type:fcs-dimension data-type:name="Y3-H" />
                           </gating:dimension>
                           <gating:dimension gating:max="9.109917469300601" >
                             <data-type:fcs-dimension data-type:name="Y1-H" />
                           </gating:dimension>
                         </gating:RectangleGate>
                       </Gate>
                     </Population>
                   </Subpopulations>
                 </Population>
               </Subpopulations>
             </Population>
           </Subpopulations>
         </Population>
       </Subpopulations>
       <Group name="20191107_BLaER_No.2_Day6"  live="0"  role="ws.group.dlog.test"  key=""  synchronized="0"  foreground="#909000"  fontStyle="bold" >
         <Criteria/>
         <SampleRefs>
           <SampleRef sampleID="5" />
           <SampleRef sampleID="6" />
           <SampleRef sampleID="4" />
         </SampleRefs>
         <Keywords/>
       </Group>
     </GroupNode>
     <GroupNode name="20191112_BLaER_No.3_Day7"  annotation=""  owningGroup="20191112_BLaER_No.3_Day7"  expanded="1"  sortPriority="10"  count="-1" >
       <Graph smoothing="0"  backColor="#ffffff"  foreColor="#000000"  type="Pseudocolor"  fast="1" >
         <Axis dimension="x"  name=""  label=""  auto="auto" />
         <Axis dimension="y"  name=""  label=""  auto="auto" />
         <GraphSettings level="5%"  smoothingHighResolution="1"  contourHighResolution="1"  histogramSmoothingCount="0"  graphResolution="256"  showOutliers="0"  drawLargeDots="0"  dotsToDraw="8000"  tint="le.chartfill.tinted.40"  lineWeight="le.lineweight.normal"  lineStyle="le.linestyle.solid" />
         <GraphEnvironment showGrid="0"  showAxes="tnlTNL"  showGates="1"  showFreqOnPlots="1"  showGateNameOnPlots="1"  showMedians="0"  showUncomped="0"  addEventParam="0"  lastYAxisName="" >
           <TextTraits font="SansSerif"  size="11"  name="Labels"  style="plain"  color="#000000"  background="#00ffffff"  just="left" />
           <TextTraits font="SansSerif"  size="11"  name="LayoutGates"  style="plain"  color="#000000"  background="#00ffffff"  just="left" />
           <TextTraits font="SansSerif"  size="9"  name="Numbers"  style="plain"  color="#000000"  background="#00ffffff"  just="left" />
           <TextTraits font="SansSerif"  size="9"  name="Legend"  style="plain"  color="#000000"  background="#00ffffff"  just="left" />
         </GraphEnvironment>
       </Graph>
       <Group name="20191112_BLaER_No.3_Day7"  live="0"  role="ws.group.dlog.test"  key=""  synchronized="0"  foreground="#d00000"  fontStyle="bold" >
         <Criteria/>
         <SampleRefs>
           <SampleRef sampleID="7" />
           <SampleRef sampleID="8" />
         </SampleRefs>
         <Keywords/>
       </Group>
     </GroupNode>
     <GroupNode name="20191114_BLaER_No.4_Day5"  annotation=""  owningGroup="20191114_BLaER_No.4_Day5"  expanded="1"  sortPriority="10"  count="-1" >
       <Graph smoothing="0"  backColor="#ffffff"  foreColor="#000000"  type="Pseudocolor"  fast="1" >
         <Axis dimension="x"  name=""  label=""  auto="auto" />
         <Axis dimension="y"  name=""  label=""  auto="auto" />
         <GraphSettings level="5%"  smoothingHighResolution="1"  contourHighResolution="1"  histogramSmoothingCount="0"  graphResolution="256"  showOutliers="0"  drawLargeDots="0"  dotsToDraw="8000"  tint="le.chartfill.tinted.40"  lineWeight="le.lineweight.normal"  lineStyle="le.linestyle.solid" />
         <GraphEnvironment showGrid="0"  showAxes="tnlTNL"  showGates="1"  showFreqOnPlots="1"  showGateNameOnPlots="1"  showMedians="0"  showUncomped="0"  addEventParam="0"  lastYAxisName="" >
           <TextTraits font="SansSerif"  size="11"  name="Labels"  style="plain"  color="#000000"  background="#00ffffff"  just="left" />
           <TextTraits font="SansSerif"  size="11"  name="LayoutGates"  style="plain"  color="#000000"  background="#00ffffff"  just="left" />
           <TextTraits font="SansSerif"  size="9"  name="Numbers"  style="plain"  color="#000000"  background="#00ffffff"  just="left" />
           <TextTraits font="SansSerif"  size="9"  name="Legend"  style="plain"  color="#000000"  background="#00ffffff"  just="left" />
         </GraphEnvironment>
       </Graph>
       <Subpopulations>
         <Population name="cells"  annotation=""  owningGroup="20191114_BLaER_No.4_Day5"  expanded="1"  sortPriority="10"  count="131472" >
           <Graph smoothing="0"  backColor="#ffffff"  foreColor="#000000"  heatMapStatParameter="HDR-T"  type="Pseudocolor"  fast="1" >
             <Axis dimension="x"  name="FSC-H"  label=""  auto="auto" />
             <Axis dimension="y"  name="FSC-W"  label=""  auto="auto" />
             <GraphSettings level="5%"  smoothingHighResolution="1"  contourHighResolution="1"  histogramSmoothingCount="0"  graphResolution="256"  showOutliers="0"  drawLargeDots="0"  dotsToDraw="8000"  tint="le.chartfill.tinted.40"  lineWeight="le.lineweight.normal"  lineStyle="le.linestyle.solid" />
             <GraphEnvironment showGrid="0"  showAxes="tnlTNL"  showGates="1"  showFreqOnPlots="1"  showGateNameOnPlots="1"  showMedians="0"  showUncomped="0"  addEventParam="0"  lastYAxisName="" >
               <TextTraits font="SansSerif"  size="11"  name="Labels"  style="plain"  color="#000000"  background="#00ffffff"  just="left" />
               <TextTraits font="SansSerif"  size="11"  name="LayoutGates"  style="plain"  color="#000000"  background="#00ffffff"  just="left" />
               <TextTraits font="SansSerif"  size="9"  name="Numbers"  style="plain"  color="#000000"  background="#00ffffff"  just="left" />
               <TextTraits font="SansSerif"  size="9"  name="Legend"  style="plain"  color="#000000"  background="#00ffffff"  just="left" />
               <WindowPosition x="675"  y="38"  width="390"  height="582"  displayed="1"  panelState="---" />
             </GraphEnvironment>
           </Graph>
           <Gate gating:id="ID1015616824" >
             <gating:PolygonGate eventsInside="1"  annoOffsetX="-22"  annoOffsetY="-96"  tint="#000000"  isTinted="0"  lineWeight="Normal"  userDefined="1"  quadId="-1"  gateResolution="256" >
               <gating:dimension>
                 <data-type:fcs-dimension data-type:name="FSC-A" />
               </gating:dimension>
               <gating:dimension>
                 <data-type:fcs-dimension data-type:name="SSC-A" />
               </gating:dimension>
               <gating:vertex>
                 <gating:coordinate data-type:value="271.6535433071" />
                 <gating:coordinate data-type:value="44.5344129555" />
               </gating:vertex>
               <gating:vertex>
                 <gating:coordinate data-type:value="377.9527559055" />
                 <gating:coordinate data-type:value="101.2145748988" />
               </gating:vertex>
               <gating:vertex>
                 <gating:coordinate data-type:value="389.7637795276" />
                 <gating:coordinate data-type:value="238.8663967611" />
               </gating:vertex>
               <gating:vertex>
                 <gating:coordinate data-type:value="342.5196850394" />
                 <gating:coordinate data-type:value="291.4979757085" />
               </gating:vertex>
               <gating:vertex>
                 <gating:coordinate data-type:value="295.2755905512" />
                 <gating:coordinate data-type:value="299.5951417004" />
               </gating:vertex>
               <gating:vertex>
                 <gating:coordinate data-type:value="216.5354330709" />
                 <gating:coordinate data-type:value="161.9433198381" />
               </gating:vertex>
               <gating:vertex>
                 <gating:coordinate data-type:value="244.094488189" />
                 <gating:coordinate data-type:value="80.971659919" />
               </gating:vertex>
             </gating:PolygonGate>
           </Gate>
           <Subpopulations>
             <Population name="Single Cells"  annotation=""  owningGroup="20191114_BLaER_No.4_Day5"  expanded="1"  sortPriority="10"  count="168282" >
               <Graph smoothing="0"  backColor="#ffffff"  foreColor="#000000"  heatMapStatParameter="HDR-T"  type="Pseudocolor"  fast="1" >
                 <Axis dimension="x"  name="B1-H"  label=""  auto="auto" />
                 <Axis dimension="y"  name="SSC-H"  label=""  auto="auto" />
                 <GraphSettings level="5%"  smoothingHighResolution="1"  contourHighResolution="1"  histogramSmoothingCount="0"  graphResolution="256"  showOutliers="0"  drawLargeDots="0"  dotsToDraw="8000"  tint="le.chartfill.tinted.40"  lineWeight="le.lineweight.normal"  lineStyle="le.linestyle.solid" />
                 <GraphEnvironment showGrid="0"  showAxes="tnlTNL"  showGates="1"  showFreqOnPlots="1"  showGateNameOnPlots="1"  showMedians="0"  showUncomped="0"  addEventParam="0"  lastYAxisName="" >
                   <TextTraits font="SansSerif"  size="11"  name="Labels"  style="plain"  color="#000000"  background="#00ffffff"  just="left" />
                   <TextTraits font="SansSerif"  size="11"  name="LayoutGates"  style="plain"  color="#000000"  background="#00ffffff"  just="left" />
                   <TextTraits font="SansSerif"  size="9"  name="Numbers"  style="plain"  color="#000000"  background="#00ffffff"  just="left" />
                   <TextTraits font="SansSerif"  size="9"  name="Legend"  style="plain"  color="#000000"  background="#00ffffff"  just="left" />
                   <WindowPosition x="694"  y="233"  width="390"  height="582"  displayed="0"  panelState="---" />
                 </GraphEnvironment>
               </Graph>
               <Gate gating:id="ID815622997"  gating:parent_id="ID1015616824" >
                 <gating:RectangleGate eventsInside="1"  annoOffsetX="42"  annoOffsetY="111"  tint="#000000"  isTinted="0"  lineWeight="Normal"  userDefined="1"  percentX="0"  percentY="0" >
                   <gating:dimension gating:min="66.92913385826772"  gating:max="704.7244094488188" >
                     <data-type:fcs-dimension data-type:name="FSC-H" />
                   </gating:dimension>
                   <gating:dimension gating:min="619.4331983805668"  gating:max="842.1052631578947" >
                     <data-type:fcs-dimension data-type:name="FSC-W" />
                   </gating:dimension>
                 </gating:RectangleGate>
               </Gate>
               <Subpopulations>
                 <Population name="GFP+"  annotation=""  owningGroup="20191114_BLaER_No.4_Day5"  expanded="1"  sortPriority="10"  count="164288" >
                   <Graph smoothing="0"  backColor="#ffffff"  foreColor="#000000"  heatMapStatParameter="HDR-T"  type="Pseudocolor"  fast="1" >
                     <Axis dimension="x"  name="Y3-H"  label=""  auto="auto" />
                     <Axis dimension="y"  name="Y1-H"  label=""  auto="auto" />
                     <GraphSettings level="5%"  smoothingHighResolution="1"  contourHighResolution="1"  histogramSmoothingCount="0"  graphResolution="256"  showOutliers="0"  drawLargeDots="0"  dotsToDraw="8000"  tint="le.chartfill.tinted.40"  lineWeight="le.lineweight.normal"  lineStyle="le.linestyle.solid" />
                     <GraphEnvironment showGrid="0"  showAxes="tnlTNL"  showGates="1"  showFreqOnPlots="1"  showGateNameOnPlots="1"  showMedians="0"  showUncomped="0"  addEventParam="0"  lastYAxisName="" >
                       <TextTraits font="SansSerif"  size="11"  name="Labels"  style="plain"  color="#000000"  background="#00ffffff"  just="left" />
                       <TextTraits font="SansSerif"  size="11"  name="LayoutGates"  style="plain"  color="#000000"  background="#00ffffff"  just="left" />
                       <TextTraits font="SansSerif"  size="9"  name="Numbers"  style="plain"  color="#000000"  background="#00ffffff"  just="left" />
                       <TextTraits font="SansSerif"  size="9"  name="Legend"  style="plain"  color="#000000"  background="#00ffffff"  just="left" />
                       <WindowPosition x="582"  y="357"  width="390"  height="582"  displayed="0"  panelState="---" />
                     </GraphEnvironment>
                   </Graph>
                   <Gate gating:id="ID1829399407"  gating:parent_id="ID815622997" >
                     <gating:RectangleGate eventsInside="1"  annoOffsetX="-15"  annoOffsetY="-84"  tint="#000000"  isTinted="0"  lineWeight="Normal"  userDefined="1"  percentX="0"  percentY="0" >
                       <gating:dimension gating:min="73.47537385800986"  gating:max="930.0453888546591" >
                         <data-type:fcs-dimension data-type:name="B1-H" />
                       </gating:dimension>
                       <gating:dimension gating:min="16.194331983805668"  gating:max="303.64372469635623" >
                         <data-type:fcs-dimension data-type:name="SSC-H" />
                       </gating:dimension>
                     </gating:RectangleGate>
                   </Gate>
                   <Subpopulations>
                     <Population name="CD14+"  annotation=""  owningGroup="20191114_BLaER_No.4_Day5"  expanded="1"  sortPriority="10"  count="106203" >
                       <Graph smoothing="0"  backColor="#ffffff"  foreColor="#000000"  heatMapStatParameter="HDR-T"  type="Pseudocolor"  fast="1" >
                         <Axis dimension="x"  name="Y3-H"  label=""  auto="auto" />
                         <Axis dimension="y"  name="Y1-H"  label=""  auto="auto" />
                         <GraphSettings level="5%"  smoothingHighResolution="1"  contourHighResolution="1"  histogramSmoothingCount="0"  graphResolution="256"  showOutliers="0"  drawLargeDots="0"  dotsToDraw="8000"  tint="le.chartfill.tinted.40"  lineWeight="le.lineweight.normal"  lineStyle="le.linestyle.solid" />
                         <GraphEnvironment showGrid="0"  showAxes="tnlTNL"  showGates="1"  showFreqOnPlots="1"  showGateNameOnPlots="1"  showMedians="0"  showUncomped="0"  addEventParam="0"  lastYAxisName="" >
                           <TextTraits font="SansSerif"  size="11"  name="Labels"  style="plain"  color="#000000"  background="#00ffffff"  just="left" />
                           <TextTraits font="SansSerif"  size="11"  name="LayoutGates"  style="plain"  color="#000000"  background="#00ffffff"  just="left" />
                           <TextTraits font="SansSerif"  size="9"  name="Numbers"  style="plain"  color="#000000"  background="#00ffffff"  just="left" />
                           <TextTraits font="SansSerif"  size="9"  name="Legend"  style="plain"  color="#000000"  background="#00ffffff"  just="left" />
                           <WindowPosition x="675"  y="38"  width="390"  height="582"  displayed="1"  panelState="---" />
                         </GraphEnvironment>
                       </Graph>
                       <Gate gating:id="ID1064022220"  gating:parent_id="ID1829399407" >
                         <gating:RectangleGate eventsInside="1"  annoOffsetX="0"  annoOffsetY="0"  tint="#000000"  isTinted="0"  lineWeight="Normal"  userDefined="1"  percentX="0"  percentY="0" >
                           <gating:dimension gating:min="0.5433070866141732" >
                             <data-type:fcs-dimension data-type:name="Y3-H" />
                           </gating:dimension>
                           <gating:dimension gating:max="10.188198381422286" >
                             <data-type:fcs-dimension data-type:name="Y1-H" />
                           </gating:dimension>
                         </gating:RectangleGate>
                       </Gate>
                     </Population>
                     <Population name="CD19+"  annotation=""  owningGroup="20191114_BLaER_No.4_Day5"  expanded="1"  sortPriority="10"  count="17380" >
                       <Graph smoothing="0"  backColor="#ffffff"  foreColor="#000000"  heatMapStatParameter="HDR-T"  type="Pseudocolor"  fast="1" >
                         <Axis dimension="x"  name="Y3-H"  label=""  auto="auto" />
                         <Axis dimension="y"  name="Y1-H"  label=""  auto="auto" />
                         <GraphSettings level="5%"  smoothingHighResolution="1"  contourHighResolution="1"  histogramSmoothingCount="0"  graphResolution="256"  showOutliers="0"  drawLargeDots="0"  dotsToDraw="8000"  tint="le.chartfill.tinted.40"  lineWeight="le.lineweight.normal"  lineStyle="le.linestyle.solid" />
                         <GraphEnvironment showGrid="0"  showAxes="tnlTNL"  showGates="1"  showFreqOnPlots="1"  showGateNameOnPlots="1"  showMedians="0"  showUncomped="0"  addEventParam="0"  lastYAxisName="" >
                           <TextTraits font="SansSerif"  size="11"  name="Labels"  style="plain"  color="#000000"  background="#00ffffff"  just="left" />
                           <TextTraits font="SansSerif"  size="11"  name="LayoutGates"  style="plain"  color="#000000"  background="#00ffffff"  just="left" />
                           <TextTraits font="SansSerif"  size="9"  name="Numbers"  style="plain"  color="#000000"  background="#00ffffff"  just="left" />
                           <TextTraits font="SansSerif"  size="9"  name="Legend"  style="plain"  color="#000000"  background="#00ffffff"  just="left" />
                           <WindowPosition x="675"  y="38"  width="390"  height="582"  displayed="1"  panelState="---" />
                         </GraphEnvironment>
                       </Graph>
                       <Gate gating:id="ID1627146834"  gating:parent_id="ID1829399407" >
                         <gating:RectangleGate eventsInside="1"  annoOffsetX="0"  annoOffsetY="0"  tint="#000000"  isTinted="0"  lineWeight="Normal"  userDefined="1"  percentX="0"  percentY="0" >
                           <gating:dimension gating:max="0.5433070866141732" >
                             <data-type:fcs-dimension data-type:name="Y3-H" />
                           </gating:dimension>
                           <gating:dimension gating:min="10.188198381422286" >
                             <data-type:fcs-dimension data-type:name="Y1-H" />
                           </gating:dimension>
                         </gating:RectangleGate>
                       </Gate>
                     </Population>
                     <Population name="Q2: mKate_APC-H+ , PE-H+"  annotation=""  owningGroup="20191114_BLaER_No.4_Day5"  expanded="1"  sortPriority="10"  count="11325" >
                       <Graph smoothing="0"  backColor="#ffffff"  foreColor="#000000"  heatMapStatParameter="HDR-T"  type="Pseudocolor"  fast="1" >
                         <Axis dimension="x"  name="Y3-H"  label=""  auto="auto" />
                         <Axis dimension="y"  name="Y1-H"  label=""  auto="auto" />
                         <GraphSettings level="5%"  smoothingHighResolution="1"  contourHighResolution="1"  histogramSmoothingCount="0"  graphResolution="256"  showOutliers="0"  drawLargeDots="0"  dotsToDraw="8000"  tint="le.chartfill.tinted.40"  lineWeight="le.lineweight.normal"  lineStyle="le.linestyle.solid" />
                         <GraphEnvironment showGrid="0"  showAxes="tnlTNL"  showGates="1"  showFreqOnPlots="1"  showGateNameOnPlots="1"  showMedians="0"  showUncomped="0"  addEventParam="0"  lastYAxisName="" >
                           <TextTraits font="SansSerif"  size="11"  name="Labels"  style="plain"  color="#000000"  background="#00ffffff"  just="left" />
                           <TextTraits font="SansSerif"  size="11"  name="LayoutGates"  style="plain"  color="#000000"  background="#00ffffff"  just="left" />
                           <TextTraits font="SansSerif"  size="9"  name="Numbers"  style="plain"  color="#000000"  background="#00ffffff"  just="left" />
                           <TextTraits font="SansSerif"  size="9"  name="Legend"  style="plain"  color="#000000"  background="#00ffffff"  just="left" />
                           <WindowPosition x="675"  y="38"  width="390"  height="582"  displayed="1"  panelState="---" />
                         </GraphEnvironment>
                       </Graph>
                       <Gate gating:id="ID351152202"  gating:parent_id="ID1829399407" >
                         <gating:RectangleGate eventsInside="1"  annoOffsetX="0"  annoOffsetY="0"  tint="#000000"  isTinted="0"  lineWeight="Normal"  userDefined="1"  percentX="0"  percentY="0" >
                           <gating:dimension gating:min="0.5433070866141732" >
                             <data-type:fcs-dimension data-type:name="Y3-H" />
                           </gating:dimension>
                           <gating:dimension gating:min="10.188198381422286" >
                             <data-type:fcs-dimension data-type:name="Y1-H" />
                           </gating:dimension>
                         </gating:RectangleGate>
                       </Gate>
                     </Population>
                     <Population name="Q4: mKate_APC-H- , PE-H-"  annotation=""  owningGroup="20191114_BLaER_No.4_Day5"  expanded="1"  sortPriority="10"  count="21167" >
                       <Graph smoothing="0"  backColor="#ffffff"  foreColor="#000000"  heatMapStatParameter="HDR-T"  type="Pseudocolor"  fast="1" >
                         <Axis dimension="x"  name="Y3-H"  label=""  auto="auto" />
                         <Axis dimension="y"  name="Y1-H"  label=""  auto="auto" />
                         <GraphSettings level="5%"  smoothingHighResolution="1"  contourHighResolution="1"  histogramSmoothingCount="0"  graphResolution="256"  showOutliers="0"  drawLargeDots="0"  dotsToDraw="8000"  tint="le.chartfill.tinted.40"  lineWeight="le.lineweight.normal"  lineStyle="le.linestyle.solid" />
                         <GraphEnvironment showGrid="0"  showAxes="tnlTNL"  showGates="1"  showFreqOnPlots="1"  showGateNameOnPlots="1"  showMedians="0"  showUncomped="0"  addEventParam="0"  lastYAxisName="" >
                           <TextTraits font="SansSerif"  size="11"  name="Labels"  style="plain"  color="#000000"  background="#00ffffff"  just="left" />
                           <TextTraits font="SansSerif"  size="11"  name="LayoutGates"  style="plain"  color="#000000"  background="#00ffffff"  just="left" />
                           <TextTraits font="SansSerif"  size="9"  name="Numbers"  style="plain"  color="#000000"  background="#00ffffff"  just="left" />
                           <TextTraits font="SansSerif"  size="9"  name="Legend"  style="plain"  color="#000000"  background="#00ffffff"  just="left" />
                           <WindowPosition x="675"  y="38"  width="390"  height="582"  displayed="1"  panelState="---" />
                         </GraphEnvironment>
                       </Graph>
                       <Gate gating:id="ID1466176784"  gating:parent_id="ID1829399407" >
                         <gating:RectangleGate eventsInside="1"  annoOffsetX="0"  annoOffsetY="0"  tint="#000000"  isTinted="0"  lineWeight="Normal"  userDefined="1"  percentX="0"  percentY="0" >
                           <gating:dimension gating:max="0.5433070866141732" >
                             <data-type:fcs-dimension data-type:name="Y3-H" />
                           </gating:dimension>
                           <gating:dimension gating:max="10.188198381422286" >
                             <data-type:fcs-dimension data-type:name="Y1-H" />
                           </gating:dimension>
                         </gating:RectangleGate>
                       </Gate>
                     </Population>
                   </Subpopulations>
                 </Population>
               </Subpopulations>
             </Population>
           </Subpopulations>
         </Population>
       </Subpopulations>
       <Group name="20191114_BLaER_No.4_Day5"  live="0"  role="ws.group.dlog.test"  key=""  synchronized="0"  foreground="#900080"  fontStyle="bold" >
         <Criteria/>
         <SampleRefs>
           <SampleRef sampleID="10" />
           <SampleRef sampleID="9" />
           <SampleRef sampleID="11" />
         </SampleRefs>
         <Keywords/>
       </Group>
     </GroupNode>
     <GroupNode name="20191118_BLaER_No.5_Day9"  annotation=""  owningGroup="20191118_BLaER_No.5_Day9"  expanded="1"  sortPriority="10"  count="-1" >
       <Graph smoothing="0"  backColor="#ffffff"  foreColor="#000000"  type="Pseudocolor"  fast="1" >
         <Axis dimension="x"  name=""  label=""  auto="auto" />
         <Axis dimension="y"  name=""  label=""  auto="auto" />
         <GraphSettings level="5%"  smoothingHighResolution="1"  contourHighResolution="1"  histogramSmoothingCount="0"  graphResolution="256"  showOutliers="0"  drawLargeDots="0"  dotsToDraw="8000"  tint="le.chartfill.tinted.40"  lineWeight="le.lineweight.normal"  lineStyle="le.linestyle.solid" />
         <GraphEnvironment showGrid="0"  showAxes="tnlTNL"  showGates="1"  showFreqOnPlots="1"  showGateNameOnPlots="1"  showMedians="0"  showUncomped="0"  addEventParam="0"  lastYAxisName="" >
           <TextTraits font="SansSerif"  size="11"  name="Labels"  style="plain"  color="#000000"  background="#00ffffff"  just="left" />
           <TextTraits font="SansSerif"  size="11"  name="LayoutGates"  style="plain"  color="#000000"  background="#00ffffff"  just="left" />
           <TextTraits font="SansSerif"  size="9"  name="Numbers"  style="plain"  color="#000000"  background="#00ffffff"  just="left" />
           <TextTraits font="SansSerif"  size="9"  name="Legend"  style="plain"  color="#000000"  background="#00ffffff"  just="left" />
         </GraphEnvironment>
       </Graph>
       <Group name="20191118_BLaER_No.5_Day9"  live="0"  role="ws.group.dlog.test"  key=""  synchronized="0"  foreground="#00c000"  fontStyle="bold" >
         <Criteria/>
         <SampleRefs>
           <SampleRef sampleID="13" />
           <SampleRef sampleID="12" />
         </SampleRefs>
         <Keywords/>
       </Group>
     </GroupNode>
     <GroupNode name="20191119_BLaER_No.5.1(nach transferieren in 96-well)_Day10"  annotation=""  owningGroup="20191119_BLaER_No.5.1(nach transferieren in 96-well)_Day10"  expanded="1"  sortPriority="10"  count="-1" >
       <Graph smoothing="0"  backColor="#ffffff"  foreColor="#000000"  type="Pseudocolor"  fast="1" >
         <Axis dimension="x"  name=""  label=""  auto="auto" />
         <Axis dimension="y"  name=""  label=""  auto="auto" />
         <GraphSettings level="5%"  smoothingHighResolution="1"  contourHighResolution="1"  histogramSmoothingCount="0"  graphResolution="256"  showOutliers="0"  drawLargeDots="0"  dotsToDraw="8000"  tint="le.chartfill.tinted.40"  lineWeight="le.lineweight.normal"  lineStyle="le.linestyle.solid" />
         <GraphEnvironment showGrid="0"  showAxes="tnlTNL"  showGates="1"  showFreqOnPlots="1"  showGateNameOnPlots="1"  showMedians="0"  showUncomped="0"  addEventParam="0"  lastYAxisName="" >
           <TextTraits font="SansSerif"  size="11"  name="Labels"  style="plain"  color="#000000"  background="#00ffffff"  just="left" />
           <TextTraits font="SansSerif"  size="11"  name="LayoutGates"  style="plain"  color="#000000"  background="#00ffffff"  just="left" />
           <TextTraits font="SansSerif"  size="9"  name="Numbers"  style="plain"  color="#000000"  background="#00ffffff"  just="left" />
           <TextTraits font="SansSerif"  size="9"  name="Legend"  style="plain"  color="#000000"  background="#00ffffff"  just="left" />
         </GraphEnvironment>
       </Graph>
       <Group name="20191119_BLaER_No.5.1(nach transferieren in 96-well)_Day10"  live="0"  role="ws.group.dlog.test"  key=""  synchronized="0"  foreground="#809880"  fontStyle="bold" >
         <Criteria/>
         <SampleRefs>
           <SampleRef sampleID="15" />
           <SampleRef sampleID="14" />
         </SampleRefs>
         <Keywords/>
       </Group>
     </GroupNode>
     <GroupNode name="20191128_BLaER_No.6_96-well_Day7"  annotation=""  owningGroup="20191128_BLaER_No.6_96-well_Day7"  expanded="0"  sortPriority="10"  count="-1" >
       <Graph smoothing="0"  backColor="#ffffff"  foreColor="#000000"  type="Pseudocolor"  fast="1" >
         <Axis dimension="x"  name=""  label=""  auto="auto" />
         <Axis dimension="y"  name=""  label=""  auto="auto" />
         <GraphSettings level="5%"  smoothingHighResolution="1"  contourHighResolution="1"  histogramSmoothingCount="0"  graphResolution="256"  showOutliers="0"  drawLargeDots="0"  dotsToDraw="8000"  tint="le.chartfill.tinted.40"  lineWeight="le.lineweight.normal"  lineStyle="le.linestyle.solid" />
         <GraphEnvironment showGrid="0"  showAxes="tnlTNL"  showGates="1"  showFreqOnPlots="1"  showGateNameOnPlots="1"  showMedians="0"  showUncomped="0"  addEventParam="0"  lastYAxisName="" >
           <TextTraits font="SansSerif"  size="11"  name="Labels"  style="plain"  color="#000000"  background="#00ffffff"  just="left" />
           <TextTraits font="SansSerif"  size="11"  name="LayoutGates"  style="plain"  color="#000000"  background="#00ffffff"  just="left" />
           <TextTraits font="SansSerif"  size="9"  name="Numbers"  style="plain"  color="#000000"  background="#00ffffff"  just="left" />
           <TextTraits font="SansSerif"  size="9"  name="Legend"  style="plain"  color="#000000"  background="#00ffffff"  just="left" />
         </GraphEnvironment>
       </Graph>
       <Subpopulations>
         <Population name="cells"  annotation=""  owningGroup="20191128_BLaER_No.6_96-well_Day7"  expanded="0"  sortPriority="10"  count="7365" >
           <Graph smoothing="0"  backColor="#ffffff"  foreColor="#000000"  heatMapStatParameter="HDR-T"  type="Pseudocolor"  fast="1" >
             <Axis dimension="x"  name="FSC-H"  label=""  auto="auto" />
             <Axis dimension="y"  name="FSC-W"  label=""  auto="auto" />
             <GraphSettings level="5%"  smoothingHighResolution="1"  contourHighResolution="1"  histogramSmoothingCount="0"  graphResolution="256"  showOutliers="0"  drawLargeDots="0"  dotsToDraw="8000"  tint="le.chartfill.tinted.40"  lineWeight="le.lineweight.normal"  lineStyle="le.linestyle.solid" />
             <GraphEnvironment showGrid="0"  showAxes="tnlTNL"  showGates="1"  showFreqOnPlots="1"  showGateNameOnPlots="1"  showMedians="0"  showUncomped="0"  addEventParam="0"  lastYAxisName="" >
               <TextTraits font="SansSerif"  size="11"  name="Labels"  style="plain"  color="#000000"  background="#00ffffff"  just="left" />
               <TextTraits font="SansSerif"  size="11"  name="LayoutGates"  style="plain"  color="#000000"  background="#00ffffff"  just="left" />
               <TextTraits font="SansSerif"  size="9"  name="Numbers"  style="plain"  color="#000000"  background="#00ffffff"  just="left" />
               <TextTraits font="SansSerif"  size="9"  name="Legend"  style="plain"  color="#000000"  background="#00ffffff"  just="left" />
               <WindowPosition x="675"  y="38"  width="390"  height="582"  displayed="1"  panelState="---" />
             </GraphEnvironment>
           </Graph>
           <Gate gating:id="ID887688224" >
             <gating:PolygonGate eventsInside="1"  annoOffsetX="-22"  annoOffsetY="-96"  tint="#000000"  isTinted="0"  lineWeight="Normal"  userDefined="1"  quadId="-1"  gateResolution="256" >
               <gating:dimension>
                 <data-type:fcs-dimension data-type:name="FSC-A" />
               </gating:dimension>
               <gating:dimension>
                 <data-type:fcs-dimension data-type:name="SSC-A" />
               </gating:dimension>
               <gating:vertex>
                 <gating:coordinate data-type:value="291.3385826772" />
                 <gating:coordinate data-type:value="113.3603238866" />
               </gating:vertex>
               <gating:vertex>
                 <gating:coordinate data-type:value="397.6377952756" />
                 <gating:coordinate data-type:value="170.04048583" />
               </gating:vertex>
               <gating:vertex>
                 <gating:coordinate data-type:value="409.4488188976" />
                 <gating:coordinate data-type:value="307.6923076923" />
               </gating:vertex>
               <gating:vertex>
                 <gating:coordinate data-type:value="362.2047244094" />
                 <gating:coordinate data-type:value="360.3238866397" />
               </gating:vertex>
               <gating:vertex>
                 <gating:coordinate data-type:value="314.9606299213" />
                 <gating:coordinate data-type:value="368.4210526316" />
               </gating:vertex>
               <gating:vertex>
                 <gating:coordinate data-type:value="236.2204724409" />
                 <gating:coordinate data-type:value="230.7692307692" />
               </gating:vertex>
               <gating:vertex>
                 <gating:coordinate data-type:value="263.7795275591" />
                 <gating:coordinate data-type:value="149.7975708502" />
               </gating:vertex>
             </gating:PolygonGate>
           </Gate>
           <Subpopulations>
             <Population name="Single Cells"  annotation=""  owningGroup="20191128_BLaER_No.6_96-well_Day7"  expanded="0"  sortPriority="10"  count="7337" >
               <Graph smoothing="0"  backColor="#ffffff"  foreColor="#000000"  heatMapStatParameter="HDR-T"  type="Pseudocolor"  fast="1" >
                 <Axis dimension="x"  name="B1-H"  label=""  auto="auto" />
                 <Axis dimension="y"  name="SSC-H"  label=""  auto="auto" />
                 <GraphSettings level="5%"  smoothingHighResolution="1"  contourHighResolution="1"  histogramSmoothingCount="0"  graphResolution="256"  showOutliers="0"  drawLargeDots="0"  dotsToDraw="8000"  tint="le.chartfill.tinted.40"  lineWeight="le.lineweight.normal"  lineStyle="le.linestyle.solid" />
                 <GraphEnvironment showGrid="0"  showAxes="tnlTNL"  showGates="1"  showFreqOnPlots="1"  showGateNameOnPlots="1"  showMedians="0"  showUncomped="0"  addEventParam="0"  lastYAxisName="" >
                   <TextTraits font="SansSerif"  size="11"  name="Labels"  style="plain"  color="#000000"  background="#00ffffff"  just="left" />
                   <TextTraits font="SansSerif"  size="11"  name="LayoutGates"  style="plain"  color="#000000"  background="#00ffffff"  just="left" />
                   <TextTraits font="SansSerif"  size="9"  name="Numbers"  style="plain"  color="#000000"  background="#00ffffff"  just="left" />
                   <TextTraits font="SansSerif"  size="9"  name="Legend"  style="plain"  color="#000000"  background="#00ffffff"  just="left" />
                   <WindowPosition x="675"  y="38"  width="390"  height="582"  displayed="1"  panelState="---" />
                 </GraphEnvironment>
               </Graph>
               <Gate gating:id="ID1987913339"  gating:parent_id="ID887688224" >
                 <gating:RectangleGate eventsInside="1"  annoOffsetX="42"  annoOffsetY="111"  tint="#000000"  isTinted="0"  lineWeight="Normal"  userDefined="1"  percentX="0"  percentY="0" >
                   <gating:dimension gating:min="66.92913385826772"  gating:max="704.7244094488188" >
                     <data-type:fcs-dimension data-type:name="FSC-H" />
                   </gating:dimension>
                   <gating:dimension gating:min="619.4331983805668"  gating:max="842.1052631578947" >
                     <data-type:fcs-dimension data-type:name="FSC-W" />
                   </gating:dimension>
                 </gating:RectangleGate>
               </Gate>
               <Subpopulations>
                 <Population name="GFP+"  annotation=""  owningGroup="20191128_BLaER_No.6_96-well_Day7"  expanded="0"  sortPriority="10"  count="7140" >
                   <Graph smoothing="0"  backColor="#ffffff"  foreColor="#000000"  heatMapStatParameter="HDR-T"  type="Pseudocolor"  fast="1" >
                     <Axis dimension="x"  name="Y3-H"  label=""  auto="auto" />
                     <Axis dimension="y"  name="Y1-H"  label=""  auto="auto" />
                     <GraphSettings level="5%"  smoothingHighResolution="1"  contourHighResolution="1"  histogramSmoothingCount="0"  graphResolution="256"  showOutliers="0"  drawLargeDots="0"  dotsToDraw="8000"  tint="le.chartfill.tinted.40"  lineWeight="le.lineweight.normal"  lineStyle="le.linestyle.solid" />
                     <GraphEnvironment showGrid="0"  showAxes="tnlTNL"  showGates="1"  showFreqOnPlots="1"  showGateNameOnPlots="1"  showMedians="0"  showUncomped="0"  addEventParam="0"  lastYAxisName="" >
                       <TextTraits font="SansSerif"  size="11"  name="Labels"  style="plain"  color="#000000"  background="#00ffffff"  just="left" />
                       <TextTraits font="SansSerif"  size="11"  name="LayoutGates"  style="plain"  color="#000000"  background="#00ffffff"  just="left" />
                       <TextTraits font="SansSerif"  size="9"  name="Numbers"  style="plain"  color="#000000"  background="#00ffffff"  just="left" />
                       <TextTraits font="SansSerif"  size="9"  name="Legend"  style="plain"  color="#000000"  background="#00ffffff"  just="left" />
                       <WindowPosition x="1094"  y="290"  width="390"  height="582"  displayed="0"  panelState="---" />
                     </GraphEnvironment>
                   </Graph>
                   <Gate gating:id="ID1613448051"  gating:parent_id="ID1987913339" >
                     <gating:RectangleGate eventsInside="1"  annoOffsetX="-15"  annoOffsetY="-84"  tint="#000000"  isTinted="0"  lineWeight="Normal"  userDefined="1"  percentX="0"  percentY="0" >
                       <gating:dimension gating:min="73.47537385800986"  gating:max="930.0453888546591" >
                         <data-type:fcs-dimension data-type:name="B1-H" />
                       </gating:dimension>
                       <gating:dimension gating:min="16.194331983805668"  gating:max="303.64372469635623" >
                         <data-type:fcs-dimension data-type:name="SSC-H" />
                       </gating:dimension>
                     </gating:RectangleGate>
                   </Gate>
                   <Subpopulations>
                     <Population name="CD14+"  annotation=""  owningGroup="20191128_BLaER_No.6_96-well_Day7"  expanded="0"  sortPriority="10"  count="6594" >
                       <Graph smoothing="0"  backColor="#ffffff"  foreColor="#000000"  heatMapStatParameter="HDR-T"  type="Pseudocolor"  fast="1" >
                         <Axis dimension="x"  name="Y3-H"  label=""  auto="auto" />
                         <Axis dimension="y"  name="Y1-H"  label=""  auto="auto" />
                         <GraphSettings level="5%"  smoothingHighResolution="1"  contourHighResolution="1"  histogramSmoothingCount="0"  graphResolution="256"  showOutliers="0"  drawLargeDots="0"  dotsToDraw="8000"  tint="le.chartfill.tinted.40"  lineWeight="le.lineweight.normal"  lineStyle="le.linestyle.solid" />
                         <GraphEnvironment showGrid="0"  showAxes="tnlTNL"  showGates="1"  showFreqOnPlots="1"  showGateNameOnPlots="1"  showMedians="0"  showUncomped="0"  addEventParam="0"  lastYAxisName="" >
                           <TextTraits font="SansSerif"  size="11"  name="Labels"  style="plain"  color="#000000"  background="#00ffffff"  just="left" />
                           <TextTraits font="SansSerif"  size="11"  name="LayoutGates"  style="plain"  color="#000000"  background="#00ffffff"  just="left" />
                           <TextTraits font="SansSerif"  size="9"  name="Numbers"  style="plain"  color="#000000"  background="#00ffffff"  just="left" />
                           <TextTraits font="SansSerif"  size="9"  name="Legend"  style="plain"  color="#000000"  background="#00ffffff"  just="left" />
                           <WindowPosition x="675"  y="38"  width="390"  height="582"  displayed="1"  panelState="---" />
                         </GraphEnvironment>
                       </Graph>
                       <Gate gating:id="ID1836283674"  gating:parent_id="ID1613448051" >
                         <gating:RectangleGate eventsInside="1"  annoOffsetX="0"  annoOffsetY="0"  tint="#000000"  isTinted="0"  lineWeight="Normal"  userDefined="1"  percentX="0"  percentY="0" >
                           <gating:dimension gating:min="0.6062992125984252" >
                             <data-type:fcs-dimension data-type:name="Y3-H" />
                           </gating:dimension>
                           <gating:dimension gating:max="8.145755192064367" >
                             <data-type:fcs-dimension data-type:name="Y1-H" />
                           </gating:dimension>
                         </gating:RectangleGate>
                       </Gate>
                     </Population>
                     <Population name="CD19+"  annotation=""  owningGroup="20191128_BLaER_No.6_96-well_Day7"  expanded="0"  sortPriority="10"  count="51" >
                       <Graph smoothing="0"  backColor="#ffffff"  foreColor="#000000"  heatMapStatParameter="HDR-T"  type="Pseudocolor"  fast="1" >
                         <Axis dimension="x"  name="Y3-H"  label=""  auto="auto" />
                         <Axis dimension="y"  name="Y1-H"  label=""  auto="auto" />
                         <GraphSettings level="5%"  smoothingHighResolution="1"  contourHighResolution="1"  histogramSmoothingCount="0"  graphResolution="256"  showOutliers="0"  drawLargeDots="0"  dotsToDraw="8000"  tint="le.chartfill.tinted.40"  lineWeight="le.lineweight.normal"  lineStyle="le.linestyle.solid" />
                         <GraphEnvironment showGrid="0"  showAxes="tnlTNL"  showGates="1"  showFreqOnPlots="1"  showGateNameOnPlots="1"  showMedians="0"  showUncomped="0"  addEventParam="0"  lastYAxisName="" >
                           <TextTraits font="SansSerif"  size="11"  name="Labels"  style="plain"  color="#000000"  background="#00ffffff"  just="left" />
                           <TextTraits font="SansSerif"  size="11"  name="LayoutGates"  style="plain"  color="#000000"  background="#00ffffff"  just="left" />
                           <TextTraits font="SansSerif"  size="9"  name="Numbers"  style="plain"  color="#000000"  background="#00ffffff"  just="left" />
                           <TextTraits font="SansSerif"  size="9"  name="Legend"  style="plain"  color="#000000"  background="#00ffffff"  just="left" />
                           <WindowPosition x="675"  y="38"  width="390"  height="582"  displayed="1"  panelState="---" />
                         </GraphEnvironment>
                       </Graph>
                       <Gate gating:id="ID294121112"  gating:parent_id="ID1613448051" >
                         <gating:RectangleGate eventsInside="1"  annoOffsetX="0"  annoOffsetY="0"  tint="#000000"  isTinted="0"  lineWeight="Normal"  userDefined="1"  percentX="0"  percentY="0" >
                           <gating:dimension gating:max="0.6062992125984252" >
                             <data-type:fcs-dimension data-type:name="Y3-H" />
                           </gating:dimension>
                           <gating:dimension gating:min="8.145755192064367" >
                             <data-type:fcs-dimension data-type:name="Y1-H" />
                           </gating:dimension>
                         </gating:RectangleGate>
                       </Gate>
                     </Population>
                     <Population name="Q2: mKate_APC-H+ , PE-H+"  annotation=""  owningGroup="20191128_BLaER_No.6_96-well_Day7"  expanded="0"  sortPriority="10"  count="33" >
                       <Graph smoothing="0"  backColor="#ffffff"  foreColor="#000000"  heatMapStatParameter="HDR-T"  type="Pseudocolor"  fast="1" >
                         <Axis dimension="x"  name="Y3-H"  label=""  auto="auto" />
                         <Axis dimension="y"  name="Y1-H"  label=""  auto="auto" />
                         <GraphSettings level="5%"  smoothingHighResolution="1"  contourHighResolution="1"  histogramSmoothingCount="0"  graphResolution="256"  showOutliers="0"  drawLargeDots="0"  dotsToDraw="8000"  tint="le.chartfill.tinted.40"  lineWeight="le.lineweight.normal"  lineStyle="le.linestyle.solid" />
                         <GraphEnvironment showGrid="0"  showAxes="tnlTNL"  showGates="1"  showFreqOnPlots="1"  showGateNameOnPlots="1"  showMedians="0"  showUncomped="0"  addEventParam="0"  lastYAxisName="" >
                           <TextTraits font="SansSerif"  size="11"  name="Labels"  style="plain"  color="#000000"  background="#00ffffff"  just="left" />
                           <TextTraits font="SansSerif"  size="11"  name="LayoutGates"  style="plain"  color="#000000"  background="#00ffffff"  just="left" />
                           <TextTraits font="SansSerif"  size="9"  name="Numbers"  style="plain"  color="#000000"  background="#00ffffff"  just="left" />
                           <TextTraits font="SansSerif"  size="9"  name="Legend"  style="plain"  color="#000000"  background="#00ffffff"  just="left" />
                           <WindowPosition x="675"  y="38"  width="390"  height="582"  displayed="1"  panelState="---" />
                         </GraphEnvironment>
                       </Graph>
                       <Gate gating:id="ID240536621"  gating:parent_id="ID1613448051" >
                         <gating:RectangleGate eventsInside="1"  annoOffsetX="0"  annoOffsetY="0"  tint="#000000"  isTinted="0"  lineWeight="Normal"  userDefined="1"  percentX="0"  percentY="0" >
                           <gating:dimension gating:min="0.6062992125984252" >
                             <data-type:fcs-dimension data-type:name="Y3-H" />
                           </gating:dimension>
                           <gating:dimension gating:min="8.145755192064367" >
                             <data-type:fcs-dimension data-type:name="Y1-H" />
                           </gating:dimension>
                         </gating:RectangleGate>
                       </Gate>
                     </Population>
                     <Population name="Q4: mKate_APC-H- , PE-H-"  annotation=""  owningGroup="20191128_BLaER_No.6_96-well_Day7"  expanded="0"  sortPriority="10"  count="462" >
                       <Graph smoothing="0"  backColor="#ffffff"  foreColor="#000000"  heatMapStatParameter="HDR-T"  type="Pseudocolor"  fast="1" >
                         <Axis dimension="x"  name="Y3-H"  label=""  auto="auto" />
                         <Axis dimension="y"  name="Y1-H"  label=""  auto="auto" />
                         <GraphSettings level="5%"  smoothingHighResolution="1"  contourHighResolution="1"  histogramSmoothingCount="0"  graphResolution="256"  showOutliers="0"  drawLargeDots="0"  dotsToDraw="8000"  tint="le.chartfill.tinted.40"  lineWeight="le.lineweight.normal"  lineStyle="le.linestyle.solid" />
                         <GraphEnvironment showGrid="0"  showAxes="tnlTNL"  showGates="1"  showFreqOnPlots="1"  showGateNameOnPlots="1"  showMedians="0"  showUncomped="0"  addEventParam="0"  lastYAxisName="" >
                           <TextTraits font="SansSerif"  size="11"  name="Labels"  style="plain"  color="#000000"  background="#00ffffff"  just="left" />
                           <TextTraits font="SansSerif"  size="11"  name="LayoutGates"  style="plain"  color="#000000"  background="#00ffffff"  just="left" />
                           <TextTraits font="SansSerif"  size="9"  name="Numbers"  style="plain"  color="#000000"  background="#00ffffff"  just="left" />
                           <TextTraits font="SansSerif"  size="9"  name="Legend"  style="plain"  color="#000000"  background="#00ffffff"  just="left" />
                           <WindowPosition x="675"  y="38"  width="390"  height="582"  displayed="1"  panelState="---" />
                         </GraphEnvironment>
                       </Graph>
                       <Gate gating:id="ID886875727"  gating:parent_id="ID1613448051" >
                         <gating:RectangleGate eventsInside="1"  annoOffsetX="0"  annoOffsetY="0"  tint="#000000"  isTinted="0"  lineWeight="Normal"  userDefined="1"  percentX="0"  percentY="0" >
                           <gating:dimension gating:max="0.6062992125984252" >
                             <data-type:fcs-dimension data-type:name="Y3-H" />
                           </gating:dimension>
                           <gating:dimension gating:max="8.145755192064367" >
                             <data-type:fcs-dimension data-type:name="Y1-H" />
                           </gating:dimension>
                         </gating:RectangleGate>
                       </Gate>
                     </Population>
                   </Subpopulations>
                 </Population>
               </Subpopulations>
             </Population>
           </Subpopulations>
         </Population>
       </Subpopulations>
       <Group name="20191128_BLaER_No.6_96-well_Day7"  live="0"  role="ws.group.dlog.test"  key=""  synchronized="0"  foreground="#988080"  fontStyle="bold" >
         <Criteria/>
         <SampleRefs>
           <SampleRef sampleID="16" />
           <SampleRef sampleID="17" />
         </SampleRefs>
         <Keywords/>
       </Group>
     </GroupNode>
     <GroupNode name="20191202_BLaER_No.7_Day9"  annotation=""  owningGroup="20191202_BLaER_No.7_Day9"  expanded="1"  sortPriority="10"  count="-1" >
       <Graph smoothing="0"  backColor="#ffffff"  foreColor="#000000"  type="Pseudocolor"  fast="1" >
         <Axis dimension="x"  name=""  label=""  auto="auto" />
         <Axis dimension="y"  name=""  label=""  auto="auto" />
         <GraphSettings level="5%"  smoothingHighResolution="1"  contourHighResolution="1"  histogramSmoothingCount="0"  graphResolution="256"  showOutliers="0"  drawLargeDots="0"  dotsToDraw="8000"  tint="le.chartfill.tinted.40"  lineWeight="le.lineweight.normal"  lineStyle="le.linestyle.solid" />
         <GraphEnvironment showGrid="0"  showAxes="tnlTNL"  showGates="1"  showFreqOnPlots="1"  showGateNameOnPlots="1"  showMedians="0"  showUncomped="0"  addEventParam="0"  lastYAxisName="" >
           <TextTraits font="SansSerif"  size="11"  name="Labels"  style="plain"  color="#000000"  background="#00ffffff"  just="left" />
           <TextTraits font="SansSerif"  size="11"  name="LayoutGates"  style="plain"  color="#000000"  background="#00ffffff"  just="left" />
           <TextTraits font="SansSerif"  size="9"  name="Numbers"  style="plain"  color="#000000"  background="#00ffffff"  just="left" />
           <TextTraits font="SansSerif"  size="9"  name="Legend"  style="plain"  color="#000000"  background="#00ffffff"  just="left" />
         </GraphEnvironment>
       </Graph>
       <Group name="20191202_BLaER_No.7_Day9"  live="0"  role="ws.group.dlog.test"  key=""  synchronized="0"  foreground="#9090d0"  fontStyle="bold" >
         <Criteria/>
         <SampleRefs>
           <SampleRef sampleID="18" />
           <SampleRef sampleID="19" />
         </SampleRefs>
         <Keywords/>
       </Group>
     </GroupNode>
     <GroupNode name="Compensation"  annotation=""  owningGroup="Compensation"  expanded="1"  sortPriority="10"  count="-1" >
       <Graph smoothing="0"  backColor="#ffffff"  foreColor="#000000"  type="Pseudocolor"  fast="1" >
         <Axis dimension="x"  name=""  label=""  auto="auto" />
         <Axis dimension="y"  name=""  label=""  auto="auto" />
         <GraphSettings level="5%"  smoothingHighResolution="1"  contourHighResolution="1"  histogramSmoothingCount="0"  graphResolution="256"  showOutliers="0"  drawLargeDots="0"  dotsToDraw="8000"  tint="le.chartfill.tinted.40"  lineWeight="le.lineweight.normal"  lineStyle="le.linestyle.solid" />
         <GraphEnvironment showGrid="0"  showAxes="tnlTNL"  showGates="1"  showFreqOnPlots="1"  showGateNameOnPlots="1"  showMedians="0"  showUncomped="0"  addEventParam="0"  lastYAxisName="" >
           <TextTraits font="SansSerif"  size="11"  name="Labels"  style="plain"  color="#000000"  background="#00ffffff"  just="left" />
           <TextTraits font="SansSerif"  size="11"  name="LayoutGates"  style="plain"  color="#000000"  background="#00ffffff"  just="left" />
           <TextTraits font="SansSerif"  size="9"  name="Numbers"  style="plain"  color="#000000"  background="#00ffffff"  just="left" />
           <TextTraits font="SansSerif"  size="9"  name="Legend"  style="plain"  color="#000000"  background="#00ffffff"  just="left" />
         </GraphEnvironment>
       </Graph>
       <Group name="Compensation"  live="1"  role="ws.group.dlog.compensation"  key=""  synchronized="0"  foreground="#bc1900"  fontStyle="bold" >
         <Criteria>
           <Criterion connector="And"  keyword="$FIL"  function="Contains"  value="comp" />
           <Criterion connector="Or"  keyword="$FIL"  function="Contains"  value="unstained" />
         </Criteria>
         <Keywords/>
       </Group>
     </GroupNode>
   </Groups>
   <SampleList>
     <Sample>
       <DataSet uri="file:/Users/lsc/Desktop/AG%20Dalpke/Luca%20Maria%20Findeis/FACS/20191114_BLaER_No.4_Day5/2019-11-14-WT--A1.0001.mqd"  sampleID="11" />
       <Transformations>
         <transforms:linear transforms:minRange="0"  transforms:maxRange="60.2778"  gain="1" >
           <data-type:parameter data-type:name="HDR-T" />
         </transforms:linear>
         <transforms:linear transforms:minRange="0"  transforms:maxRange="1000"  gain="1" >
           <data-type:parameter data-type:name="HDR-CE" />
         </transforms:linear>
         <transforms:linear transforms:minRange="0"  transforms:maxRange="1000"  gain="1" >
           <data-type:parameter data-type:name="HDR-SE" />
         </transforms:linear>
         <transforms:linear transforms:minRange="0"  transforms:maxRange="100"  gain="1" >
           <data-type:parameter data-type:name="HDR-V" />
         </transforms:linear>
         <transforms:linear transforms:minRange="0"  transforms:maxRange="1000"  gain="1" >
           <data-type:parameter data-type:name="FSC-A" />
         </transforms:linear>
         <transforms:linear transforms:minRange="0"  transforms:maxRange="1000"  gain="1" >
           <data-type:parameter data-type:name="FSC-H" />
         </transforms:linear>
         <transforms:linear transforms:minRange="0"  transforms:maxRange="1000"  gain="1" >
           <data-type:parameter data-type:name="FSC-W" />
         </transforms:linear>
         <transforms:linear transforms:minRange="0"  transforms:maxRange="1000"  gain="1" >
           <data-type:parameter data-type:name="SSC-A" />
         </transforms:linear>
         <transforms:linear transforms:minRange="0"  transforms:maxRange="1000"  gain="1" >
           <data-type:parameter data-type:name="SSC-H" />
         </transforms:linear>
         <transforms:linear transforms:minRange="0"  transforms:maxRange="1000"  gain="1" >
           <data-type:parameter data-type:name="SSC-W" />
         </transforms:linear>
         <transforms:miltenyi transforms:maxRange="1000" >
           <data-type:parameter data-type:name="V1-A" />
         </transforms:miltenyi>
         <transforms:miltenyi transforms:maxRange="1000" >
           <data-type:parameter data-type:name="V1-H" />
         </transforms:miltenyi>
         <transforms:miltenyi transforms:maxRange="1000" >
           <data-type:parameter data-type:name="V1-W" />
         </transforms:miltenyi>
         <transforms:miltenyi transforms:maxRange="1000" >
           <data-type:parameter data-type:name="Y1-A" />
         </transforms:miltenyi>
         <transforms:miltenyi transforms:maxRange="1000" >
           <data-type:parameter data-type:name="Y1-H" />
         </transforms:miltenyi>
         <transforms:miltenyi transforms:maxRange="1000" >
           <data-type:parameter data-type:name="Y1-W" />
         </transforms:miltenyi>
         <transforms:miltenyi transforms:maxRange="1000" >
           <data-type:parameter data-type:name="Y3-A" />
         </transforms:miltenyi>
         <transforms:miltenyi transforms:maxRange="1000" >
           <data-type:parameter data-type:name="Y3-H" />
         </transforms:miltenyi>
         <transforms:miltenyi transforms:maxRange="1000" >
           <data-type:parameter data-type:name="Y3-W" />
         </transforms:miltenyi>
         <transforms:miltenyi transforms:maxRange="1000" >
           <data-type:parameter data-type:name="B1-A" />
         </transforms:miltenyi>
         <transforms:miltenyi transforms:maxRange="1000" >
           <data-type:parameter data-type:name="B1-H" />
         </transforms:miltenyi>
         <transforms:miltenyi transforms:maxRange="1000" >
           <data-type:parameter data-type:name="B1-W" />
         </transforms:miltenyi>
       </Transformations>
       <Keywords>
         <Keyword name="FJ_FCS_VERSION"  value="3.1" />
         <Keyword name="$EXP"  value="chen lan-sun" />
         <Keyword name="$SYS"  value="MACSQuantify,2.11.1746.19438" />
         <Keyword name="$CYT"  value="MACSQuant VYB,2.11.1746.19438" />
         <Keyword name="$CYTSN"  value="3124" />
         <Keyword name="$CELLS"  value="WT" />
         <Keyword name="$DATE"  value="2019-Nov-14" />
         <Keyword name="$BTIM"  value="16:21:31" />
         <Keyword name="$ETIM"  value="16:22:46" />
         <Keyword name="$TIMESTEP"  value="1" />
         <Keyword name="$LAST_MODIFIED"  value="2019-Nov-14 16:22:46" />
         <Keyword name="$LAST_MODIFIER"  value="chen lan-sun" />
         <Keyword name="$ORIGINALITY"  value="Original" />
         <Keyword name="$PLATENAME"  value="Single tube rack" />
         <Keyword name="$WELLID"  value="A1" />
         <Keyword name="$TR"  value="FSC,8.54805" />
         <Keyword name="$FIL"  value="2019-11-14-WT--A1.0001.mqd" />
         <Keyword name="$PAR"  value="22" />
         <Keyword name="$TOT"  value="458877" />
         <Keyword name="$ABRT"  value="0" />
         <Keyword name="$LOST"  value="0" />
         <Keyword name="$VOL"  value="100000" />
         <Keyword name="$MODE"  value="L" />
         <Keyword name="$DATATYPE"  value="F" />
         <Keyword name="$BYTEORD"  value="1,2,3,4" />
         <Keyword name="$P1N"  value="HDR-T" />
         <Keyword name="$P1B"  value="32" />
         <Keyword name="$P1E"  value="0.0,0.0" />
         <Keyword name="$P1D"  value="Linear,0,60.4765" />
         <Keyword name="$P1R"  value="60.4765" />
         <Keyword name="$P1G"  value="1" />
         <Keyword name="$P1S"  value="HDR-T" />
         <Keyword name="$P2N"  value="HDR-CE" />
         <Keyword name="$P2B"  value="32" />
         <Keyword name="$P2E"  value="0.0,0.0" />
         <Keyword name="$P2D"  value="Linear,0,1000" />
         <Keyword name="$P2R"  value="1000" />
         <Keyword name="$P2G"  value="1" />
         <Keyword name="$P2S"  value="HDR-CE" />
         <Keyword name="$P3N"  value="HDR-SE" />
         <Keyword name="$P3B"  value="32" />
         <Keyword name="$P3E"  value="0.0,0.0" />
         <Keyword name="$P3D"  value="Linear,0,1000" />
         <Keyword name="$P3R"  value="1000" />
         <Keyword name="$P3G"  value="1" />
         <Keyword name="$P3S"  value="HDR-SE" />
         <Keyword name="$P4N"  value="HDR-V" />
         <Keyword name="$P4B"  value="32" />
         <Keyword name="$P4E"  value="0.0,0.0" />
         <Keyword name="$P4D"  value="Linear,0,100" />
         <Keyword name="$P4R"  value="100" />
         <Keyword name="$P4G"  value="1" />
         <Keyword name="$P4S"  value="HDR-V" />
         <Keyword name="$P5N"  value="FSC-A" />
         <Keyword name="$P5B"  value="32" />
         <Keyword name="$P5E"  value="0.0,0.0" />
         <Keyword name="$P5D"  value="Linear,0,1000" />
         <Keyword name="$P5R"  value="1000" />
         <Keyword name="$P5G"  value="1" />
         <Keyword name="$P5S"  value="FSC-A" />
         <Keyword name="$P5F"  value="561_10 nm" />
         <Keyword name="$P5L"  value="561nm" />
         <Keyword name="$P5O"  value="100mW" />
         <Keyword name="$P5V"  value="291" />
         <Keyword name="$P5T"  value="-00" />
         <Keyword name="$P6N"  value="FSC-H" />
         <Keyword name="$P6B"  value="32" />
         <Keyword name="$P6E"  value="0.0,0.0" />
         <Keyword name="$P6D"  value="Linear,0,1000" />
         <Keyword name="$P6R"  value="1000" />
         <Keyword name="$P6G"  value="1" />
         <Keyword name="$P6S"  value="FSC-H" />
         <Keyword name="$P6F"  value="561_10 nm" />
         <Keyword name="$P6L"  value="561nm" />
         <Keyword name="$P6O"  value="100mW" />
         <Keyword name="$P6V"  value="291" />
         <Keyword name="$P6T"  value="-00" />
         <Keyword name="$P7N"  value="FSC-W" />
         <Keyword name="$P7B"  value="32" />
         <Keyword name="$P7E"  value="0.0,0.0" />
         <Keyword name="$P7D"  value="Linear,0,1000" />
         <Keyword name="$P7R"  value="1000" />
         <Keyword name="$P7G"  value="1" />
         <Keyword name="$P7S"  value="FSC-W" />
         <Keyword name="$P7F"  value="561_10 nm" />
         <Keyword name="$P7L"  value="561nm" />
         <Keyword name="$P7O"  value="100mW" />
         <Keyword name="$P7V"  value="291" />
         <Keyword name="$P7T"  value="-00" />
         <Keyword name="$P8N"  value="SSC-A" />
         <Keyword name="$P8B"  value="32" />
         <Keyword name="$P8E"  value="0.0,0.0" />
         <Keyword name="$P8D"  value="Linear,0,1000" />
         <Keyword name="$P8R"  value="1000" />
         <Keyword name="$P8G"  value="1" />
         <Keyword name="$P8S"  value="SSC-A" />
         <Keyword name="$P8F"  value="561_10 nm" />
         <Keyword name="$P8L"  value="561nm" />
         <Keyword name="$P8O"  value="100mW" />
         <Keyword name="$P8V"  value="294" />
         <Keyword name="$P8T"  value="-00" />
         <Keyword name="$P9N"  value="SSC-H" />
         <Keyword name="$P9B"  value="32" />
         <Keyword name="$P9E"  value="0.0,0.0" />
         <Keyword name="$P9D"  value="Linear,0,1000" />
         <Keyword name="$P9R"  value="1000" />
         <Keyword name="$P9G"  value="1" />
         <Keyword name="$P9S"  value="SSC-H" />
         <Keyword name="$P9F"  value="561_10 nm" />
         <Keyword name="$P9L"  value="561nm" />
         <Keyword name="$P9O"  value="100mW" />
         <Keyword name="$P9V"  value="294" />
         <Keyword name="$P9T"  value="-00" />
         <Keyword name="$P10N"  value="SSC-W" />
         <Keyword name="$P10B"  value="32" />
         <Keyword name="$P10E"  value="0.0,0.0" />
         <Keyword name="$P10D"  value="Linear,0,1000" />
         <Keyword name="$P10R"  value="1000" />
         <Keyword name="$P10G"  value="1" />
         <Keyword name="$P10S"  value="SSC-W" />
         <Keyword name="$P10F"  value="561_10 nm" />
         <Keyword name="$P10L"  value="561nm" />
         <Keyword name="$P10O"  value="100mW" />
         <Keyword name="$P10V"  value="294" />
         <Keyword name="$P10T"  value="-00" />
         <Keyword name="$P11N"  value="V1-A" />
         <Keyword name="$P11B"  value="32" />
         <Keyword name="$P11E"  value="0.0,0.0" />
         <Keyword name="$P11D"  value="Hyperlogarithmic,-1.0,1000" />
         <Keyword name="$P11R"  value="1000" />
         <Keyword name="$P11G"  value="1" />
         <Keyword name="$P11S"  value="CFP_VioBlue-A" />
         <Keyword name="$P11F"  value="450_50 nm" />
         <Keyword name="$P11L"  value="405nm" />
         <Keyword name="$P11O"  value="40mW" />
         <Keyword name="$P11V"  value="352" />
         <Keyword name="$P11T"  value="-00" />
         <Keyword name="$P12N"  value="V1-H" />
         <Keyword name="$P12B"  value="32" />
         <Keyword name="$P12E"  value="0.0,0.0" />
         <Keyword name="$P12D"  value="Hyperlogarithmic,-1.0,1000" />
         <Keyword name="$P12R"  value="1000" />
         <Keyword name="$P12G"  value="1" />
         <Keyword name="$P12S"  value="CFP_VioBlue-H" />
         <Keyword name="$P12F"  value="450_50 nm" />
         <Keyword name="$P12L"  value="405nm" />
         <Keyword name="$P12O"  value="40mW" />
         <Keyword name="$P12V"  value="352" />
         <Keyword name="$P12T"  value="-00" />
         <Keyword name="$P13N"  value="V1-W" />
         <Keyword name="$P13B"  value="32" />
         <Keyword name="$P13E"  value="0.0,0.0" />
         <Keyword name="$P13D"  value="Hyperlogarithmic,-1.0,1000" />
         <Keyword name="$P13R"  value="1000" />
         <Keyword name="$P13G"  value="1" />
         <Keyword name="$P13S"  value="CFP_VioBlue-W" />
         <Keyword name="$P13F"  value="450_50 nm" />
         <Keyword name="$P13L"  value="405nm" />
         <Keyword name="$P13O"  value="40mW" />
         <Keyword name="$P13V"  value="352" />
         <Keyword name="$P13T"  value="-00" />
         <Keyword name="$P14N"  value="Y1-A" />
         <Keyword name="$P14B"  value="32" />
         <Keyword name="$P14E"  value="0.0,0.0" />
         <Keyword name="$P14D"  value="Hyperlogarithmic,-1.0,1000" />
         <Keyword name="$P14R"  value="1000" />
         <Keyword name="$P14G"  value="1" />
         <Keyword name="$P14S"  value="PE-A" />
         <Keyword name="$P14F"  value="586_50 nm" />
         <Keyword name="$P14L"  value="561nm" />
         <Keyword name="$P14O"  value="100mW" />
         <Keyword name="$P14V"  value="394" />
         <Keyword name="$P14T"  value="-00" />
         <Keyword name="$P15N"  value="Y1-H" />
         <Keyword name="$P15B"  value="32" />
         <Keyword name="$P15E"  value="0.0,0.0" />
         <Keyword name="$P15D"  value="Hyperlogarithmic,-1.0,1000" />
         <Keyword name="$P15R"  value="1000" />
         <Keyword name="$P15G"  value="1" />
         <Keyword name="$P15S"  value="PE-H" />
         <Keyword name="$P15F"  value="586_50 nm" />
         <Keyword name="$P15L"  value="561nm" />
         <Keyword name="$P15O"  value="100mW" />
         <Keyword name="$P15V"  value="394" />
         <Keyword name="$P15T"  value="-00" />
         <Keyword name="$P16N"  value="Y1-W" />
         <Keyword name="$P16B"  value="32" />
         <Keyword name="$P16E"  value="0.0,0.0" />
         <Keyword name="$P16D"  value="Hyperlogarithmic,-1.0,1000" />
         <Keyword name="$P16R"  value="1000" />
         <Keyword name="$P16G"  value="1" />
         <Keyword name="$P16S"  value="PE-W" />
         <Keyword name="$P16F"  value="586_50 nm" />
         <Keyword name="$P16L"  value="561nm" />
         <Keyword name="$P16O"  value="100mW" />
         <Keyword name="$P16V"  value="394" />
         <Keyword name="$P16T"  value="-00" />
         <Keyword name="$P17N"  value="Y3-A" />
         <Keyword name="$P17B"  value="32" />
         <Keyword name="$P17E"  value="0.0,0.0" />
         <Keyword name="$P17D"  value="Hyperlogarithmic,-1.0,1000" />
         <Keyword name="$P17R"  value="1000" />
         <Keyword name="$P17G"  value="1" />
         <Keyword name="$P17S"  value="mKate_APC-A" />
         <Keyword name="$P17F"  value="661_50 nm" />
         <Keyword name="$P17L"  value="561nm" />
         <Keyword name="$P17O"  value="100mW" />
         <Keyword name="$P17V"  value="427" />
         <Keyword name="$P17T"  value="-20" />
         <Keyword name="$P18N"  value="Y3-H" />
         <Keyword name="$P18B"  value="32" />
         <Keyword name="$P18E"  value="0.0,0.0" />
         <Keyword name="$P18D"  value="Hyperlogarithmic,-1.0,1000" />
         <Keyword name="$P18R"  value="1000" />
         <Keyword name="$P18G"  value="1" />
         <Keyword name="$P18S"  value="mKate_APC-H" />
         <Keyword name="$P18F"  value="661_50 nm" />
         <Keyword name="$P18L"  value="561nm" />
         <Keyword name="$P18O"  value="100mW" />
         <Keyword name="$P18V"  value="427" />
         <Keyword name="$P18T"  value="-20" />
         <Keyword name="$P19N"  value="Y3-W" />
         <Keyword name="$P19B"  value="32" />
         <Keyword name="$P19E"  value="0.0,0.0" />
         <Keyword name="$P19D"  value="Hyperlogarithmic,-1.0,1000" />
         <Keyword name="$P19R"  value="1000" />
         <Keyword name="$P19G"  value="1" />
         <Keyword name="$P19S"  value="mKate_APC-W" />
         <Keyword name="$P19F"  value="661_50 nm" />
         <Keyword name="$P19L"  value="561nm" />
         <Keyword name="$P19O"  value="100mW" />
         <Keyword name="$P19V"  value="427" />
         <Keyword name="$P19T"  value="-20" />
         <Keyword name="$P20N"  value="B1-A" />
         <Keyword name="$P20B"  value="32" />
         <Keyword name="$P20E"  value="0.0,0.0" />
         <Keyword name="$P20D"  value="Hyperlogarithmic,-1.0,1000" />
         <Keyword name="$P20R"  value="1000" />
         <Keyword name="$P20G"  value="1" />
         <Keyword name="$P20S"  value="GFP_FITC-A" />
         <Keyword name="$P20F"  value="525_50 nm" />
         <Keyword name="$P20L"  value="488nm" />
         <Keyword name="$P20O"  value="30mW" />
         <Keyword name="$P20V"  value="380" />
         <Keyword name="$P20T"  value="-01" />
         <Keyword name="$P21N"  value="B1-H" />
         <Keyword name="$P21B"  value="32" />
         <Keyword name="$P21E"  value="0.0,0.0" />
         <Keyword name="$P21D"  value="Hyperlogarithmic,-1.0,1000" />
         <Keyword name="$P21R"  value="1000" />
         <Keyword name="$P21G"  value="1" />
         <Keyword name="$P21S"  value="GFP_FITC-H" />
         <Keyword name="$P21F"  value="525_50 nm" />
         <Keyword name="$P21L"  value="488nm" />
         <Keyword name="$P21O"  value="30mW" />
         <Keyword name="$P21V"  value="380" />
         <Keyword name="$P21T"  value="-01" />
         <Keyword name="$P22N"  value="B1-W" />
         <Keyword name="$P22B"  value="32" />
         <Keyword name="$P22E"  value="0.0,0.0" />
         <Keyword name="$P22D"  value="Hyperlogarithmic,-1.0,1000" />
         <Keyword name="$P22R"  value="1000" />
         <Keyword name="$P22G"  value="1" />
         <Keyword name="$P22S"  value="GFP_FITC-W" />
         <Keyword name="$P22F"  value="525_50 nm" />
         <Keyword name="$P22L"  value="488nm" />
         <Keyword name="$P22O"  value="30mW" />
         <Keyword name="$P22V"  value="380" />
         <Keyword name="$P22T"  value="-01" />
         <Keyword name="$NEXTDATA"  value="0" />
         <Keyword name="$BEGINANALYSIS"  value="0" />
         <Keyword name="$ENDANALYSIS"  value="0" />
         <Keyword name="$BEGINSTEXT"  value="40546493" />
         <Keyword name="$ENDSTEXT"  value="40724995" />
         <Keyword name="$BEGINDATA"  value="159744" />
         <Keyword name="$ENDDATA"  value="40542208" />
         <Keyword name="FILENAME"  value="" />
       </Keywords>
       <SampleNode name="2019-11-14-WT--A1.0001.mqd"  annotation=""  owningGroup=""  expanded="1"  sortPriority="10"  count="458877"  sampleID="11" >
         <Graph smoothing="0"  backColor="#ffffff"  foreColor="#000000"  heatMapStatParameter="HDR-T"  type="Pseudocolor"  fast="1" >
           <Axis dimension="x"  name="FSC-A"  label=""  auto="auto" />
           <Axis dimension="y"  name="SSC-A"  label=""  auto="auto" />
           <GraphSettings level="5%"  smoothingHighResolution="1"  contourHighResolution="1"  histogramSmoothingCount="0"  graphResolution="256"  showOutliers="0"  drawLargeDots="0"  dotsToDraw="8000"  tint="le.chartfill.tinted.40"  lineWeight="le.lineweight.normal"  lineStyle="le.linestyle.solid" />
           <GraphEnvironment showGrid="0"  showAxes="tnlTNL"  showGates="1"  showFreqOnPlots="1"  showGateNameOnPlots="1"  showMedians="0"  showUncomped="0"  addEventParam="0"  lastYAxisName="" >
             <TextTraits font="SansSerif"  size="11"  name="Labels"  style="plain"  color="#000000"  background="#00ffffff"  just="left" />
             <TextTraits font="SansSerif"  size="11"  name="LayoutGates"  style="plain"  color="#000000"  background="#00ffffff"  just="left" />
             <TextTraits font="SansSerif"  size="9"  name="Numbers"  style="plain"  color="#000000"  background="#00ffffff"  just="left" />
             <TextTraits font="SansSerif"  size="9"  name="Legend"  style="plain"  color="#000000"  background="#00ffffff"  just="left" />
             <WindowPosition x="675"  y="38"  width="390"  height="582"  displayed="0"  panelState="---" />
           </GraphEnvironment>
         </Graph>
         <Subpopulations>
           <Population name="cells"  annotation=""  owningGroup="20191114_BLaER_No.4_Day5"  expanded="1"  sortPriority="10"  count="131472" >
             <Graph smoothing="0"  backColor="#ffffff"  foreColor="#000000"  heatMapStatParameter="HDR-T"  type="Pseudocolor"  fast="1" >
               <Axis dimension="x"  name="FSC-H"  label=""  auto="auto" />
               <Axis dimension="y"  name="FSC-W"  label=""  auto="auto" />
               <GraphSettings level="5%"  smoothingHighResolution="1"  contourHighResolution="1"  histogramSmoothingCount="0"  graphResolution="256"  showOutliers="0"  drawLargeDots="0"  dotsToDraw="8000"  tint="le.chartfill.tinted.40"  lineWeight="le.lineweight.normal"  lineStyle="le.linestyle.solid" />
               <GraphEnvironment showGrid="0"  showAxes="tnlTNL"  showGates="1"  showFreqOnPlots="1"  showGateNameOnPlots="1"  showMedians="0"  showUncomped="0"  addEventParam="0"  lastYAxisName="" >
                 <TextTraits font="SansSerif"  size="11"  name="Labels"  style="plain"  color="#000000"  background="#00ffffff"  just="left" />
                 <TextTraits font="SansSerif"  size="11"  name="LayoutGates"  style="plain"  color="#000000"  background="#00ffffff"  just="left" />
                 <TextTraits font="SansSerif"  size="9"  name="Numbers"  style="plain"  color="#000000"  background="#00ffffff"  just="left" />
                 <TextTraits font="SansSerif"  size="9"  name="Legend"  style="plain"  color="#000000"  background="#00ffffff"  just="left" />
                 <WindowPosition x="675"  y="38"  width="390"  height="582"  displayed="0"  panelState="---" />
               </GraphEnvironment>
             </Graph>
             <Gate gating:id="ID1817608808" >
               <gating:PolygonGate eventsInside="1"  annoOffsetX="-22"  annoOffsetY="-96"  tint="#000000"  isTinted="0"  lineWeight="Normal"  userDefined="1"  quadId="-1"  gateResolution="256" >
                 <gating:dimension>
                   <data-type:fcs-dimension data-type:name="FSC-A" />
                 </gating:dimension>
                 <gating:dimension>
                   <data-type:fcs-dimension data-type:name="SSC-A" />
                 </gating:dimension>
                 <gating:vertex>
                   <gating:coordinate data-type:value="271.6535433071" />
                   <gating:coordinate data-type:value="44.5344129555" />
                 </gating:vertex>
                 <gating:vertex>
                   <gating:coordinate data-type:value="377.9527559055" />
                   <gating:coordinate data-type:value="101.2145748988" />
                 </gating:vertex>
                 <gating:vertex>
                   <gating:coordinate data-type:value="389.7637795276" />
                   <gating:coordinate data-type:value="238.8663967611" />
                 </gating:vertex>
                 <gating:vertex>
                   <gating:coordinate data-type:value="342.5196850394" />
                   <gating:coordinate data-type:value="291.4979757085" />
                 </gating:vertex>
                 <gating:vertex>
                   <gating:coordinate data-type:value="295.2755905512" />
                   <gating:coordinate data-type:value="299.5951417004" />
                 </gating:vertex>
                 <gating:vertex>
                   <gating:coordinate data-type:value="216.5354330709" />
                   <gating:coordinate data-type:value="161.9433198381" />
                 </gating:vertex>
                 <gating:vertex>
                   <gating:coordinate data-type:value="244.094488189" />
                   <gating:coordinate data-type:value="80.971659919" />
                 </gating:vertex>
               </gating:PolygonGate>
             </Gate>
             <Subpopulations>
               <Population name="Single Cells"  annotation=""  owningGroup="20191114_BLaER_No.4_Day5"  expanded="1"  sortPriority="10"  count="126554" >
                 <Graph smoothing="0"  backColor="#ffffff"  foreColor="#000000"  heatMapStatParameter="HDR-T"  type="Pseudocolor"  fast="1" >
                   <Axis dimension="x"  name="B1-H"  label=""  auto="auto" />
                   <Axis dimension="y"  name="SSC-H"  label=""  auto="auto" />
                   <GraphSettings level="5%"  smoothingHighResolution="1"  contourHighResolution="1"  histogramSmoothingCount="0"  graphResolution="256"  showOutliers="0"  drawLargeDots="0"  dotsToDraw="8000"  tint="le.chartfill.tinted.40"  lineWeight="le.lineweight.normal"  lineStyle="le.linestyle.solid" />
                   <GraphEnvironment showGrid="0"  showAxes="tnlTNL"  showGates="1"  showFreqOnPlots="1"  showGateNameOnPlots="1"  showMedians="0"  showUncomped="0"  addEventParam="0"  lastYAxisName="" >
                     <TextTraits font="SansSerif"  size="11"  name="Labels"  style="plain"  color="#000000"  background="#00ffffff"  just="left" />
                     <TextTraits font="SansSerif"  size="11"  name="LayoutGates"  style="plain"  color="#000000"  background="#00ffffff"  just="left" />
                     <TextTraits font="SansSerif"  size="9"  name="Numbers"  style="plain"  color="#000000"  background="#00ffffff"  just="left" />
                     <TextTraits font="SansSerif"  size="9"  name="Legend"  style="plain"  color="#000000"  background="#00ffffff"  just="left" />
                     <WindowPosition x="694"  y="233"  width="390"  height="582"  displayed="0"  panelState="---" />
                   </GraphEnvironment>
                 </Graph>
                 <Gate gating:id="ID2090467180"  gating:parent_id="ID1817608808" >
                   <gating:RectangleGate eventsInside="1"  annoOffsetX="42"  annoOffsetY="111"  tint="#000000"  isTinted="0"  lineWeight="Normal"  userDefined="1"  percentX="0"  percentY="0" >
                     <gating:dimension gating:min="66.92913385826772"  gating:max="704.7244094488188" >
                       <data-type:fcs-dimension data-type:name="FSC-H" />
                     </gating:dimension>
                     <gating:dimension gating:min="619.4331983805668"  gating:max="842.1052631578947" >
                       <data-type:fcs-dimension data-type:name="FSC-W" />
                     </gating:dimension>
                   </gating:RectangleGate>
                 </Gate>
                 <Subpopulations>
                   <Population name="GFP+"  annotation=""  owningGroup="20191114_BLaER_No.4_Day5"  expanded="1"  sortPriority="10"  count="125738" >
                     <Graph smoothing="0"  backColor="#ffffff"  foreColor="#000000"  heatMapStatParameter="HDR-T"  type="Pseudocolor"  fast="1" >
                       <Axis dimension="x"  name="Y3-H"  label=""  auto="auto" />
                       <Axis dimension="y"  name="Y1-H"  label=""  auto="auto" />
                       <GraphSettings level="5%"  smoothingHighResolution="1"  contourHighResolution="1"  histogramSmoothingCount="0"  graphResolution="256"  showOutliers="0"  drawLargeDots="0"  dotsToDraw="8000"  tint="le.chartfill.tinted.40"  lineWeight="le.lineweight.normal"  lineStyle="le.linestyle.solid" />
                       <GraphEnvironment showGrid="0"  showAxes="tnlTNL"  showGates="1"  showFreqOnPlots="1"  showGateNameOnPlots="1"  showMedians="0"  showUncomped="0"  addEventParam="0"  lastYAxisName="" >
                         <TextTraits font="SansSerif"  size="11"  name="Labels"  style="plain"  color="#000000"  background="#00ffffff"  just="left" />
                         <TextTraits font="SansSerif"  size="11"  name="LayoutGates"  style="plain"  color="#000000"  background="#00ffffff"  just="left" />
                         <TextTraits font="SansSerif"  size="9"  name="Numbers"  style="plain"  color="#000000"  background="#00ffffff"  just="left" />
                         <TextTraits font="SansSerif"  size="9"  name="Legend"  style="plain"  color="#000000"  background="#00ffffff"  just="left" />
                         <WindowPosition x="582"  y="357"  width="390"  height="582"  displayed="0"  panelState="---" />
                       </GraphEnvironment>
                     </Graph>
                     <Gate gating:id="ID506494271"  gating:parent_id="ID2090467180" >
                       <gating:RectangleGate eventsInside="1"  annoOffsetX="-15"  annoOffsetY="-84"  tint="#000000"  isTinted="0"  lineWeight="Normal"  userDefined="1"  percentX="0"  percentY="0" >
                         <gating:dimension gating:min="73.47537385800986"  gating:max="930.0453888546591" >
                           <data-type:fcs-dimension data-type:name="B1-H" />
                         </gating:dimension>
                         <gating:dimension gating:min="16.194331983805668"  gating:max="303.64372469635623" >
                           <data-type:fcs-dimension data-type:name="SSC-H" />
                         </gating:dimension>
                       </gating:RectangleGate>
                     </Gate>
                     <Subpopulations>
                       <Population name="CD14+"  annotation=""  owningGroup="20191114_BLaER_No.4_Day5"  expanded="1"  sortPriority="10"  count="86921" >
                         <Graph smoothing="0"  backColor="#ffffff"  foreColor="#000000"  heatMapStatParameter="HDR-T"  type="Pseudocolor"  fast="1" >
                           <Axis dimension="x"  name="Y3-H"  label=""  auto="auto" />
                           <Axis dimension="y"  name="Y1-H"  label=""  auto="auto" />
                           <GraphSettings level="5%"  smoothingHighResolution="1"  contourHighResolution="1"  histogramSmoothingCount="0"  graphResolution="256"  showOutliers="0"  drawLargeDots="0"  dotsToDraw="8000"  tint="le.chartfill.tinted.40"  lineWeight="le.lineweight.normal"  lineStyle="le.linestyle.solid" />
                           <GraphEnvironment showGrid="0"  showAxes="tnlTNL"  showGates="1"  showFreqOnPlots="1"  showGateNameOnPlots="1"  showMedians="0"  showUncomped="0"  addEventParam="0"  lastYAxisName="" >
                             <TextTraits font="SansSerif"  size="11"  name="Labels"  style="plain"  color="#000000"  background="#00ffffff"  just="left" />
                             <TextTraits font="SansSerif"  size="11"  name="LayoutGates"  style="plain"  color="#000000"  background="#00ffffff"  just="left" />
                             <TextTraits font="SansSerif"  size="9"  name="Numbers"  style="plain"  color="#000000"  background="#00ffffff"  just="left" />
                             <TextTraits font="SansSerif"  size="9"  name="Legend"  style="plain"  color="#000000"  background="#00ffffff"  just="left" />
                             <WindowPosition x="675"  y="38"  width="390"  height="582"  displayed="1"  panelState="---" />
                           </GraphEnvironment>
                         </Graph>
                         <Gate gating:id="ID1949799262"  gating:parent_id="ID506494271" >
                           <gating:RectangleGate eventsInside="1"  annoOffsetX="0"  annoOffsetY="0"  tint="#000000"  isTinted="0"  lineWeight="Normal"  userDefined="1"  percentX="0"  percentY="0" >
                             <gating:dimension gating:min="0.5433070866141732" >
                               <data-type:fcs-dimension data-type:name="Y3-H" />
                             </gating:dimension>
                             <gating:dimension gating:max="10.188198381422286" >
                               <data-type:fcs-dimension data-type:name="Y1-H" />
                             </gating:dimension>
                           </gating:RectangleGate>
                         </Gate>
                       </Population>
                       <Population name="CD19+"  annotation=""  owningGroup="20191114_BLaER_No.4_Day5"  expanded="1"  sortPriority="10"  count="13203" >
                         <Graph smoothing="0"  backColor="#ffffff"  foreColor="#000000"  heatMapStatParameter="HDR-T"  type="Pseudocolor"  fast="1" >
                           <Axis dimension="x"  name="Y3-H"  label=""  auto="auto" />
                           <Axis dimension="y"  name="Y1-H"  label=""  auto="auto" />
                           <GraphSettings level="5%"  smoothingHighResolution="1"  contourHighResolution="1"  histogramSmoothingCount="0"  graphResolution="256"  showOutliers="0"  drawLargeDots="0"  dotsToDraw="8000"  tint="le.chartfill.tinted.40"  lineWeight="le.lineweight.normal"  lineStyle="le.linestyle.solid" />
                           <GraphEnvironment showGrid="0"  showAxes="tnlTNL"  showGates="1"  showFreqOnPlots="1"  showGateNameOnPlots="1"  showMedians="0"  showUncomped="0"  addEventParam="0"  lastYAxisName="" >
                             <TextTraits font="SansSerif"  size="11"  name="Labels"  style="plain"  color="#000000"  background="#00ffffff"  just="left" />
                             <TextTraits font="SansSerif"  size="11"  name="LayoutGates"  style="plain"  color="#000000"  background="#00ffffff"  just="left" />
                             <TextTraits font="SansSerif"  size="9"  name="Numbers"  style="plain"  color="#000000"  background="#00ffffff"  just="left" />
                             <TextTraits font="SansSerif"  size="9"  name="Legend"  style="plain"  color="#000000"  background="#00ffffff"  just="left" />
                             <WindowPosition x="675"  y="38"  width="390"  height="582"  displayed="1"  panelState="---" />
                           </GraphEnvironment>
                         </Graph>
                         <Gate gating:id="ID1808032017"  gating:parent_id="ID506494271" >
                           <gating:RectangleGate eventsInside="1"  annoOffsetX="0"  annoOffsetY="0"  tint="#000000"  isTinted="0"  lineWeight="Normal"  userDefined="1"  percentX="0"  percentY="0" >
                             <gating:dimension gating:max="0.5433070866141732" >
                               <data-type:fcs-dimension data-type:name="Y3-H" />
                             </gating:dimension>
                             <gating:dimension gating:min="10.188198381422286" >
                               <data-type:fcs-dimension data-type:name="Y1-H" />
                             </gating:dimension>
                           </gating:RectangleGate>
                         </Gate>
                       </Population>
                       <Population name="Q2: mKate_APC-H+ , PE-H+"  annotation=""  owningGroup="20191114_BLaER_No.4_Day5"  expanded="1"  sortPriority="10"  count="8895" >
                         <Graph smoothing="0"  backColor="#ffffff"  foreColor="#000000"  heatMapStatParameter="HDR-T"  type="Pseudocolor"  fast="1" >
                           <Axis dimension="x"  name="Y3-H"  label=""  auto="auto" />
                           <Axis dimension="y"  name="Y1-H"  label=""  auto="auto" />
                           <GraphSettings level="5%"  smoothingHighResolution="1"  contourHighResolution="1"  histogramSmoothingCount="0"  graphResolution="256"  showOutliers="0"  drawLargeDots="0"  dotsToDraw="8000"  tint="le.chartfill.tinted.40"  lineWeight="le.lineweight.normal"  lineStyle="le.linestyle.solid" />
                           <GraphEnvironment showGrid="0"  showAxes="tnlTNL"  showGates="1"  showFreqOnPlots="1"  showGateNameOnPlots="1"  showMedians="0"  showUncomped="0"  addEventParam="0"  lastYAxisName="" >
                             <TextTraits font="SansSerif"  size="11"  name="Labels"  style="plain"  color="#000000"  background="#00ffffff"  just="left" />
                             <TextTraits font="SansSerif"  size="11"  name="LayoutGates"  style="plain"  color="#000000"  background="#00ffffff"  just="left" />
                             <TextTraits font="SansSerif"  size="9"  name="Numbers"  style="plain"  color="#000000"  background="#00ffffff"  just="left" />
                             <TextTraits font="SansSerif"  size="9"  name="Legend"  style="plain"  color="#000000"  background="#00ffffff"  just="left" />
                             <WindowPosition x="675"  y="38"  width="390"  height="582"  displayed="1"  panelState="---" />
                           </GraphEnvironment>
                         </Graph>
                         <Gate gating:id="ID420959501"  gating:parent_id="ID506494271" >
                           <gating:RectangleGate eventsInside="1"  annoOffsetX="0"  annoOffsetY="0"  tint="#000000"  isTinted="0"  lineWeight="Normal"  userDefined="1"  percentX="0"  percentY="0" >
                             <gating:dimension gating:min="0.5433070866141732" >
                               <data-type:fcs-dimension data-type:name="Y3-H" />
                             </gating:dimension>
                             <gating:dimension gating:min="10.188198381422286" >
                               <data-type:fcs-dimension data-type:name="Y1-H" />
                             </gating:dimension>
                           </gating:RectangleGate>
                         </Gate>
                       </Population>
                       <Population name="Q4: mKate_APC-H- , PE-H-"  annotation=""  owningGroup="20191114_BLaER_No.4_Day5"  expanded="1"  sortPriority="10"  count="16719" >
                         <Graph smoothing="0"  backColor="#ffffff"  foreColor="#000000"  heatMapStatParameter="HDR-T"  type="Pseudocolor"  fast="1" >
                           <Axis dimension="x"  name="Y3-H"  label=""  auto="auto" />
                           <Axis dimension="y"  name="Y1-H"  label=""  auto="auto" />
                           <GraphSettings level="5%"  smoothingHighResolution="1"  contourHighResolution="1"  histogramSmoothingCount="0"  graphResolution="256"  showOutliers="0"  drawLargeDots="0"  dotsToDraw="8000"  tint="le.chartfill.tinted.40"  lineWeight="le.lineweight.normal"  lineStyle="le.linestyle.solid" />
                           <GraphEnvironment showGrid="0"  showAxes="tnlTNL"  showGates="1"  showFreqOnPlots="1"  showGateNameOnPlots="1"  showMedians="0"  showUncomped="0"  addEventParam="0"  lastYAxisName="" >
                             <TextTraits font="SansSerif"  size="11"  name="Labels"  style="plain"  color="#000000"  background="#00ffffff"  just="left" />
                             <TextTraits font="SansSerif"  size="11"  name="LayoutGates"  style="plain"  color="#000000"  background="#00ffffff"  just="left" />
                             <TextTraits font="SansSerif"  size="9"  name="Numbers"  style="plain"  color="#000000"  background="#00ffffff"  just="left" />
                             <TextTraits font="SansSerif"  size="9"  name="Legend"  style="plain"  color="#000000"  background="#00ffffff"  just="left" />
                             <WindowPosition x="675"  y="38"  width="390"  height="582"  displayed="1"  panelState="---" />
                           </GraphEnvironment>
                         </Graph>
                         <Gate gating:id="ID1893885887"  gating:parent_id="ID506494271" >
                           <gating:RectangleGate eventsInside="1"  annoOffsetX="0"  annoOffsetY="0"  tint="#000000"  isTinted="0"  lineWeight="Normal"  userDefined="1"  percentX="0"  percentY="0" >
                             <gating:dimension gating:max="0.5433070866141732" >
                               <data-type:fcs-dimension data-type:name="Y3-H" />
                             </gating:dimension>
                             <gating:dimension gating:max="10.188198381422286" >
                               <data-type:fcs-dimension data-type:name="Y1-H" />
                             </gating:dimension>
                           </gating:RectangleGate>
                         </Gate>
                       </Population>
                     </Subpopulations>
                   </Population>
                 </Subpopulations>
               </Population>
             </Subpopulations>
           </Population>
         </Subpopulations>
       </SampleNode>
     </Sample>
     <Sample>
       <DataSet uri="file:/Users/lsc/Desktop/AG%20Dalpke/Luca%20Maria%20Findeis/FACS/20191118_BLaER_No.5_Day9/2019-11-18-WT--A1.0001.mqd"  sampleID="12" />
       <Transformations>
         <transforms:linear transforms:minRange="0"  transforms:maxRange="60.2778"  gain="1" >
           <data-type:parameter data-type:name="HDR-T" />
         </transforms:linear>
         <transforms:linear transforms:minRange="0"  transforms:maxRange="1000"  gain="1" >
           <data-type:parameter data-type:name="HDR-CE" />
         </transforms:linear>
         <transforms:linear transforms:minRange="0"  transforms:maxRange="1000"  gain="1" >
           <data-type:parameter data-type:name="HDR-SE" />
         </transforms:linear>
         <transforms:linear transforms:minRange="0"  transforms:maxRange="100"  gain="1" >
           <data-type:parameter data-type:name="HDR-V" />
         </transforms:linear>
         <transforms:linear transforms:minRange="0"  transforms:maxRange="1000"  gain="1" >
           <data-type:parameter data-type:name="FSC-A" />
         </transforms:linear>
         <transforms:linear transforms:minRange="0"  transforms:maxRange="1000"  gain="1" >
           <data-type:parameter data-type:name="FSC-H" />
         </transforms:linear>
         <transforms:linear transforms:minRange="0"  transforms:maxRange="1000"  gain="1" >
           <data-type:parameter data-type:name="FSC-W" />
         </transforms:linear>
         <transforms:linear transforms:minRange="0"  transforms:maxRange="1000"  gain="1" >
           <data-type:parameter data-type:name="SSC-A" />
         </transforms:linear>
         <transforms:linear transforms:minRange="0"  transforms:maxRange="1000"  gain="1" >
           <data-type:parameter data-type:name="SSC-H" />
         </transforms:linear>
         <transforms:linear transforms:minRange="0"  transforms:maxRange="1000"  gain="1" >
           <data-type:parameter data-type:name="SSC-W" />
         </transforms:linear>
         <transforms:miltenyi transforms:maxRange="1000" >
           <data-type:parameter data-type:name="V1-A" />
         </transforms:miltenyi>
         <transforms:miltenyi transforms:maxRange="1000" >
           <data-type:parameter data-type:name="V1-H" />
         </transforms:miltenyi>
         <transforms:miltenyi transforms:maxRange="1000" >
           <data-type:parameter data-type:name="V1-W" />
         </transforms:miltenyi>
         <transforms:miltenyi transforms:maxRange="1000" >
           <data-type:parameter data-type:name="Y1-A" />
         </transforms:miltenyi>
         <transforms:miltenyi transforms:maxRange="1000" >
           <data-type:parameter data-type:name="Y1-H" />
         </transforms:miltenyi>
         <transforms:miltenyi transforms:maxRange="1000" >
           <data-type:parameter data-type:name="Y1-W" />
         </transforms:miltenyi>
         <transforms:miltenyi transforms:maxRange="1000" >
           <data-type:parameter data-type:name="Y3-A" />
         </transforms:miltenyi>
         <transforms:miltenyi transforms:maxRange="1000" >
           <data-type:parameter data-type:name="Y3-H" />
         </transforms:miltenyi>
         <transforms:miltenyi transforms:maxRange="1000" >
           <data-type:parameter data-type:name="Y3-W" />
         </transforms:miltenyi>
         <transforms:miltenyi transforms:maxRange="1000" >
           <data-type:parameter data-type:name="B1-A" />
         </transforms:miltenyi>
         <transforms:miltenyi transforms:maxRange="1000" >
           <data-type:parameter data-type:name="B1-H" />
         </transforms:miltenyi>
         <transforms:miltenyi transforms:maxRange="1000" >
           <data-type:parameter data-type:name="B1-W" />
         </transforms:miltenyi>
       </Transformations>
       <Keywords>
         <Keyword name="FJ_FCS_VERSION"  value="3.1" />
         <Keyword name="$EXP"  value="chen lan-sun" />
         <Keyword name="$SYS"  value="MACSQuantify,2.11.1746.19438" />
         <Keyword name="$CYT"  value="MACSQuant VYB,2.11.1746.19438" />
         <Keyword name="$CYTSN"  value="3124" />
         <Keyword name="$CELLS"  value="WT" />
         <Keyword name="$DATE"  value="2019-Nov-18" />
         <Keyword name="$BTIM"  value="17:46:01" />
         <Keyword name="$ETIM"  value="17:48:03" />
         <Keyword name="$TIMESTEP"  value="1" />
         <Keyword name="$LAST_MODIFIED"  value="2019-Nov-18 17:48:03" />
         <Keyword name="$LAST_MODIFIER"  value="chen lan-sun" />
         <Keyword name="$ORIGINALITY"  value="Original" />
         <Keyword name="$PLATENAME"  value="Single tube rack" />
         <Keyword name="$WELLID"  value="A1" />
         <Keyword name="$TR"  value="FSC,8.54805" />
         <Keyword name="$FIL"  value="2019-11-18-WT--A1.0001.mqd" />
         <Keyword name="$PAR"  value="22" />
         <Keyword name="$TOT"  value="61290" />
         <Keyword name="$ABRT"  value="0" />
         <Keyword name="$LOST"  value="0" />
         <Keyword name="$VOL"  value="100000" />
         <Keyword name="$MODE"  value="L" />
         <Keyword name="$DATATYPE"  value="F" />
         <Keyword name="$BYTEORD"  value="1,2,3,4" />
         <Keyword name="$P1N"  value="HDR-T" />
         <Keyword name="$P1B"  value="32" />
         <Keyword name="$P1E"  value="0.0,0.0" />
         <Keyword name="$P1D"  value="Linear,0,107.166" />
         <Keyword name="$P1R"  value="107.166" />
         <Keyword name="$P1G"  value="1" />
         <Keyword name="$P1S"  value="HDR-T" />
         <Keyword name="$P2N"  value="HDR-CE" />
         <Keyword name="$P2B"  value="32" />
         <Keyword name="$P2E"  value="0.0,0.0" />
         <Keyword name="$P2D"  value="Linear,0,1000" />
         <Keyword name="$P2R"  value="1000" />
         <Keyword name="$P2G"  value="1" />
         <Keyword name="$P2S"  value="HDR-CE" />
         <Keyword name="$P3N"  value="HDR-SE" />
         <Keyword name="$P3B"  value="32" />
         <Keyword name="$P3E"  value="0.0,0.0" />
         <Keyword name="$P3D"  value="Linear,0,1000" />
         <Keyword name="$P3R"  value="1000" />
         <Keyword name="$P3G"  value="1" />
         <Keyword name="$P3S"  value="HDR-SE" />
         <Keyword name="$P4N"  value="HDR-V" />
         <Keyword name="$P4B"  value="32" />
         <Keyword name="$P4E"  value="0.0,0.0" />
         <Keyword name="$P4D"  value="Linear,0,100" />
         <Keyword name="$P4R"  value="100" />
         <Keyword name="$P4G"  value="1" />
         <Keyword name="$P4S"  value="HDR-V" />
         <Keyword name="$P5N"  value="FSC-A" />
         <Keyword name="$P5B"  value="32" />
         <Keyword name="$P5E"  value="0.0,0.0" />
         <Keyword name="$P5D"  value="Linear,0,1000" />
         <Keyword name="$P5R"  value="1000" />
         <Keyword name="$P5G"  value="1" />
         <Keyword name="$P5S"  value="FSC-A" />
         <Keyword name="$P5F"  value="561_10 nm" />
         <Keyword name="$P5L"  value="561nm" />
         <Keyword name="$P5O"  value="100mW" />
         <Keyword name="$P5V"  value="291" />
         <Keyword name="$P5T"  value="-00" />
         <Keyword name="$P6N"  value="FSC-H" />
         <Keyword name="$P6B"  value="32" />
         <Keyword name="$P6E"  value="0.0,0.0" />
         <Keyword name="$P6D"  value="Linear,0,1000" />
         <Keyword name="$P6R"  value="1000" />
         <Keyword name="$P6G"  value="1" />
         <Keyword name="$P6S"  value="FSC-H" />
         <Keyword name="$P6F"  value="561_10 nm" />
         <Keyword name="$P6L"  value="561nm" />
         <Keyword name="$P6O"  value="100mW" />
         <Keyword name="$P6V"  value="291" />
         <Keyword name="$P6T"  value="-00" />
         <Keyword name="$P7N"  value="FSC-W" />
         <Keyword name="$P7B"  value="32" />
         <Keyword name="$P7E"  value="0.0,0.0" />
         <Keyword name="$P7D"  value="Linear,0,1000" />
         <Keyword name="$P7R"  value="1000" />
         <Keyword name="$P7G"  value="1" />
         <Keyword name="$P7S"  value="FSC-W" />
         <Keyword name="$P7F"  value="561_10 nm" />
         <Keyword name="$P7L"  value="561nm" />
         <Keyword name="$P7O"  value="100mW" />
         <Keyword name="$P7V"  value="291" />
         <Keyword name="$P7T"  value="-00" />
         <Keyword name="$P8N"  value="SSC-A" />
         <Keyword name="$P8B"  value="32" />
         <Keyword name="$P8E"  value="0.0,0.0" />
         <Keyword name="$P8D"  value="Linear,0,1000" />
         <Keyword name="$P8R"  value="1000" />
         <Keyword name="$P8G"  value="1" />
         <Keyword name="$P8S"  value="SSC-A" />
         <Keyword name="$P8F"  value="561_10 nm" />
         <Keyword name="$P8L"  value="561nm" />
         <Keyword name="$P8O"  value="100mW" />
         <Keyword name="$P8V"  value="294" />
         <Keyword name="$P8T"  value="-00" />
         <Keyword name="$P9N"  value="SSC-H" />
         <Keyword name="$P9B"  value="32" />
         <Keyword name="$P9E"  value="0.0,0.0" />
         <Keyword name="$P9D"  value="Linear,0,1000" />
         <Keyword name="$P9R"  value="1000" />
         <Keyword name="$P9G"  value="1" />
         <Keyword name="$P9S"  value="SSC-H" />
         <Keyword name="$P9F"  value="561_10 nm" />
         <Keyword name="$P9L"  value="561nm" />
         <Keyword name="$P9O"  value="100mW" />
         <Keyword name="$P9V"  value="294" />
         <Keyword name="$P9T"  value="-00" />
         <Keyword name="$P10N"  value="SSC-W" />
         <Keyword name="$P10B"  value="32" />
         <Keyword name="$P10E"  value="0.0,0.0" />
         <Keyword name="$P10D"  value="Linear,0,1000" />
         <Keyword name="$P10R"  value="1000" />
         <Keyword name="$P10G"  value="1" />
         <Keyword name="$P10S"  value="SSC-W" />
         <Keyword name="$P10F"  value="561_10 nm" />
         <Keyword name="$P10L"  value="561nm" />
         <Keyword name="$P10O"  value="100mW" />
         <Keyword name="$P10V"  value="294" />
         <Keyword name="$P10T"  value="-00" />
         <Keyword name="$P11N"  value="V1-A" />
         <Keyword name="$P11B"  value="32" />
         <Keyword name="$P11E"  value="0.0,0.0" />
         <Keyword name="$P11D"  value="Hyperlogarithmic,-1.0,1000" />
         <Keyword name="$P11R"  value="1000" />
         <Keyword name="$P11G"  value="1" />
         <Keyword name="$P11S"  value="CFP_VioBlue-A" />
         <Keyword name="$P11F"  value="450_50 nm" />
         <Keyword name="$P11L"  value="405nm" />
         <Keyword name="$P11O"  value="40mW" />
         <Keyword name="$P11V"  value="352" />
         <Keyword name="$P11T"  value="-00" />
         <Keyword name="$P12N"  value="V1-H" />
         <Keyword name="$P12B"  value="32" />
         <Keyword name="$P12E"  value="0.0,0.0" />
         <Keyword name="$P12D"  value="Hyperlogarithmic,-1.0,1000" />
         <Keyword name="$P12R"  value="1000" />
         <Keyword name="$P12G"  value="1" />
         <Keyword name="$P12S"  value="CFP_VioBlue-H" />
         <Keyword name="$P12F"  value="450_50 nm" />
         <Keyword name="$P12L"  value="405nm" />
         <Keyword name="$P12O"  value="40mW" />
         <Keyword name="$P12V"  value="352" />
         <Keyword name="$P12T"  value="-00" />
         <Keyword name="$P13N"  value="V1-W" />
         <Keyword name="$P13B"  value="32" />
         <Keyword name="$P13E"  value="0.0,0.0" />
         <Keyword name="$P13D"  value="Hyperlogarithmic,-1.0,1000" />
         <Keyword name="$P13R"  value="1000" />
         <Keyword name="$P13G"  value="1" />
         <Keyword name="$P13S"  value="CFP_VioBlue-W" />
         <Keyword name="$P13F"  value="450_50 nm" />
         <Keyword name="$P13L"  value="405nm" />
         <Keyword name="$P13O"  value="40mW" />
         <Keyword name="$P13V"  value="352" />
         <Keyword name="$P13T"  value="-00" />
         <Keyword name="$P14N"  value="Y1-A" />
         <Keyword name="$P14B"  value="32" />
         <Keyword name="$P14E"  value="0.0,0.0" />
         <Keyword name="$P14D"  value="Hyperlogarithmic,-1.0,1000" />
         <Keyword name="$P14R"  value="1000" />
         <Keyword name="$P14G"  value="1" />
         <Keyword name="$P14S"  value="PE-A" />
         <Keyword name="$P14F"  value="586_50 nm" />
         <Keyword name="$P14L"  value="561nm" />
         <Keyword name="$P14O"  value="100mW" />
         <Keyword name="$P14V"  value="394" />
         <Keyword name="$P14T"  value="-00" />
         <Keyword name="$P15N"  value="Y1-H" />
         <Keyword name="$P15B"  value="32" />
         <Keyword name="$P15E"  value="0.0,0.0" />
         <Keyword name="$P15D"  value="Hyperlogarithmic,-1.0,1000" />
         <Keyword name="$P15R"  value="1000" />
         <Keyword name="$P15G"  value="1" />
         <Keyword name="$P15S"  value="PE-H" />
         <Keyword name="$P15F"  value="586_50 nm" />
         <Keyword name="$P15L"  value="561nm" />
         <Keyword name="$P15O"  value="100mW" />
         <Keyword name="$P15V"  value="394" />
         <Keyword name="$P15T"  value="-00" />
         <Keyword name="$P16N"  value="Y1-W" />
         <Keyword name="$P16B"  value="32" />
         <Keyword name="$P16E"  value="0.0,0.0" />
         <Keyword name="$P16D"  value="Hyperlogarithmic,-1.0,1000" />
         <Keyword name="$P16R"  value="1000" />
         <Keyword name="$P16G"  value="1" />
         <Keyword name="$P16S"  value="PE-W" />
         <Keyword name="$P16F"  value="586_50 nm" />
         <Keyword name="$P16L"  value="561nm" />
         <Keyword name="$P16O"  value="100mW" />
         <Keyword name="$P16V"  value="394" />
         <Keyword name="$P16T"  value="-00" />
         <Keyword name="$P17N"  value="Y3-A" />
         <Keyword name="$P17B"  value="32" />
         <Keyword name="$P17E"  value="0.0,0.0" />
         <Keyword name="$P17D"  value="Hyperlogarithmic,-1.0,1000" />
         <Keyword name="$P17R"  value="1000" />
         <Keyword name="$P17G"  value="1" />
         <Keyword name="$P17S"  value="mKate_APC-A" />
         <Keyword name="$P17F"  value="661_50 nm" />
         <Keyword name="$P17L"  value="561nm" />
         <Keyword name="$P17O"  value="100mW" />
         <Keyword name="$P17V"  value="427" />
         <Keyword name="$P17T"  value="-20" />
         <Keyword name="$P18N"  value="Y3-H" />
         <Keyword name="$P18B"  value="32" />
         <Keyword name="$P18E"  value="0.0,0.0" />
         <Keyword name="$P18D"  value="Hyperlogarithmic,-1.0,1000" />
         <Keyword name="$P18R"  value="1000" />
         <Keyword name="$P18G"  value="1" />
         <Keyword name="$P18S"  value="mKate_APC-H" />
         <Keyword name="$P18F"  value="661_50 nm" />
         <Keyword name="$P18L"  value="561nm" />
         <Keyword name="$P18O"  value="100mW" />
         <Keyword name="$P18V"  value="427" />
         <Keyword name="$P18T"  value="-20" />
         <Keyword name="$P19N"  value="Y3-W" />
         <Keyword name="$P19B"  value="32" />
         <Keyword name="$P19E"  value="0.0,0.0" />
         <Keyword name="$P19D"  value="Hyperlogarithmic,-1.0,1000" />
         <Keyword name="$P19R"  value="1000" />
         <Keyword name="$P19G"  value="1" />
         <Keyword name="$P19S"  value="mKate_APC-W" />
         <Keyword name="$P19F"  value="661_50 nm" />
         <Keyword name="$P19L"  value="561nm" />
         <Keyword name="$P19O"  value="100mW" />
         <Keyword name="$P19V"  value="427" />
         <Keyword name="$P19T"  value="-20" />
         <Keyword name="$P20N"  value="B1-A" />
         <Keyword name="$P20B"  value="32" />
         <Keyword name="$P20E"  value="0.0,0.0" />
         <Keyword name="$P20D"  value="Hyperlogarithmic,-1.0,1000" />
         <Keyword name="$P20R"  value="1000" />
         <Keyword name="$P20G"  value="1" />
         <Keyword name="$P20S"  value="GFP_FITC-A" />
         <Keyword name="$P20F"  value="525_50 nm" />
         <Keyword name="$P20L"  value="488nm" />
         <Keyword name="$P20O"  value="30mW" />
         <Keyword name="$P20V"  value="380" />
         <Keyword name="$P20T"  value="-01" />
         <Keyword name="$P21N"  value="B1-H" />
         <Keyword name="$P21B"  value="32" />
         <Keyword name="$P21E"  value="0.0,0.0" />
         <Keyword name="$P21D"  value="Hyperlogarithmic,-1.0,1000" />
         <Keyword name="$P21R"  value="1000" />
         <Keyword name="$P21G"  value="1" />
         <Keyword name="$P21S"  value="GFP_FITC-H" />
         <Keyword name="$P21F"  value="525_50 nm" />
         <Keyword name="$P21L"  value="488nm" />
         <Keyword name="$P21O"  value="30mW" />
         <Keyword name="$P21V"  value="380" />
         <Keyword name="$P21T"  value="-01" />
         <Keyword name="$P22N"  value="B1-W" />
         <Keyword name="$P22B"  value="32" />
         <Keyword name="$P22E"  value="0.0,0.0" />
         <Keyword name="$P22D"  value="Hyperlogarithmic,-1.0,1000" />
         <Keyword name="$P22R"  value="1000" />
         <Keyword name="$P22G"  value="1" />
         <Keyword name="$P22S"  value="GFP_FITC-W" />
         <Keyword name="$P22F"  value="525_50 nm" />
         <Keyword name="$P22L"  value="488nm" />
         <Keyword name="$P22O"  value="30mW" />
         <Keyword name="$P22V"  value="380" />
         <Keyword name="$P22T"  value="-01" />
         <Keyword name="$NEXTDATA"  value="0" />
         <Keyword name="$BEGINANALYSIS"  value="0" />
         <Keyword name="$ENDANALYSIS"  value="0" />
         <Keyword name="$BEGINSTEXT"  value="5558460" />
         <Keyword name="$ENDSTEXT"  value="5736946" />
         <Keyword name="$BEGINDATA"  value="159744" />
         <Keyword name="$ENDDATA"  value="5554176" />
         <Keyword name="FILENAME"  value="" />
       </Keywords>
       <SampleNode name="2019-11-18-WT--A1.0001.mqd"  annotation=""  owningGroup=""  expanded="1"  sortPriority="10"  count="61290"  sampleID="12" >
         <Graph smoothing="0"  backColor="#ffffff"  foreColor="#000000"  heatMapStatParameter="HDR-T"  type="Pseudocolor"  fast="1" >
           <Axis dimension="x"  name="FSC-A"  label=""  auto="auto" />
           <Axis dimension="y"  name="SSC-A"  label=""  auto="auto" />
           <GraphSettings level="5%"  smoothingHighResolution="1"  contourHighResolution="1"  histogramSmoothingCount="0"  graphResolution="256"  showOutliers="0"  drawLargeDots="0"  dotsToDraw="8000"  tint="le.chartfill.tinted.40"  lineWeight="le.lineweight.normal"  lineStyle="le.linestyle.solid" />
           <GraphEnvironment showGrid="0"  showAxes="tnlTNL"  showGates="1"  showFreqOnPlots="1"  showGateNameOnPlots="1"  showMedians="0"  showUncomped="0"  addEventParam="0"  lastYAxisName="" >
             <TextTraits font="SansSerif"  size="11"  name="Labels"  style="plain"  color="#000000"  background="#00ffffff"  just="left" />
             <TextTraits font="SansSerif"  size="11"  name="LayoutGates"  style="plain"  color="#000000"  background="#00ffffff"  just="left" />
             <TextTraits font="SansSerif"  size="9"  name="Numbers"  style="plain"  color="#000000"  background="#00ffffff"  just="left" />
             <TextTraits font="SansSerif"  size="9"  name="Legend"  style="plain"  color="#000000"  background="#00ffffff"  just="left" />
             <WindowPosition x="675"  y="38"  width="390"  height="582"  displayed="0"  panelState="---" />
           </GraphEnvironment>
         </Graph>
         <Subpopulations>
           <Population name="cells"  annotation=""  owningGroup="All Samples"  expanded="1"  sortPriority="10"  count="23231" >
             <Graph smoothing="0"  backColor="#ffffff"  foreColor="#000000"  heatMapStatParameter="HDR-T"  type="Pseudocolor"  fast="1" >
               <Axis dimension="x"  name="FSC-H"  label=""  auto="auto" />
               <Axis dimension="y"  name="FSC-W"  label=""  auto="auto" />
               <GraphSettings level="5%"  smoothingHighResolution="1"  contourHighResolution="1"  histogramSmoothingCount="0"  graphResolution="256"  showOutliers="0"  drawLargeDots="0"  dotsToDraw="8000"  tint="le.chartfill.tinted.40"  lineWeight="le.lineweight.normal"  lineStyle="le.linestyle.solid" />
               <GraphEnvironment showGrid="0"  showAxes="tnlTNL"  showGates="1"  showFreqOnPlots="1"  showGateNameOnPlots="1"  showMedians="0"  showUncomped="0"  addEventParam="0"  lastYAxisName="" >
                 <TextTraits font="SansSerif"  size="11"  name="Labels"  style="plain"  color="#000000"  background="#00ffffff"  just="left" />
                 <TextTraits font="SansSerif"  size="11"  name="LayoutGates"  style="plain"  color="#000000"  background="#00ffffff"  just="left" />
                 <TextTraits font="SansSerif"  size="9"  name="Numbers"  style="plain"  color="#000000"  background="#00ffffff"  just="left" />
                 <TextTraits font="SansSerif"  size="9"  name="Legend"  style="plain"  color="#000000"  background="#00ffffff"  just="left" />
                 <WindowPosition x="675"  y="38"  width="390"  height="582"  displayed="1"  panelState="---" />
               </GraphEnvironment>
             </Graph>
             <Gate gating:id="ID182101227" >
               <gating:PolygonGate eventsInside="1"  annoOffsetX="-22"  annoOffsetY="-96"  tint="#000000"  isTinted="0"  lineWeight="Normal"  userDefined="1"  quadId="-1"  gateResolution="256" >
                 <gating:dimension>
                   <data-type:fcs-dimension data-type:name="FSC-A" />
                 </gating:dimension>
                 <gating:dimension>
                   <data-type:fcs-dimension data-type:name="SSC-A" />
                 </gating:dimension>
                 <gating:vertex>
                   <gating:coordinate data-type:value="141.7322834646" />
                   <gating:coordinate data-type:value="28.3400809717" />
                 </gating:vertex>
                 <gating:vertex>
                   <gating:coordinate data-type:value="464.5669291339" />
                   <gating:coordinate data-type:value="40.4858299595" />
                 </gating:vertex>
                 <gating:vertex>
                   <gating:coordinate data-type:value="850.3937007874" />
                   <gating:coordinate data-type:value="186.2348178138" />
                 </gating:vertex>
                 <gating:vertex>
                   <gating:coordinate data-type:value="885.8267716535" />
                   <gating:coordinate data-type:value="404.8582995951" />
                 </gating:vertex>
                 <gating:vertex>
                   <gating:coordinate data-type:value="295.2755905512" />
                   <gating:coordinate data-type:value="356.2753036437" />
                 </gating:vertex>
                 <gating:vertex>
                   <gating:coordinate data-type:value="173.2283464567" />
                   <gating:coordinate data-type:value="214.5748987854" />
                 </gating:vertex>
                 <gating:vertex>
                   <gating:coordinate data-type:value="122.0472440945" />
                   <gating:coordinate data-type:value="68.8259109312" />
                 </gating:vertex>
               </gating:PolygonGate>
             </Gate>
             <Subpopulations>
               <Population name="Single Cells"  annotation=""  owningGroup="All Samples"  expanded="1"  sortPriority="10"  count="22985" >
                 <Graph smoothing="0"  backColor="#ffffff"  foreColor="#000000"  heatMapStatParameter="HDR-T"  type="Pseudocolor"  fast="1" >
                   <Axis dimension="x"  name="B1-H"  label=""  auto="auto" />
                   <Axis dimension="y"  name="SSC-H"  label=""  auto="auto" />
                   <GraphSettings level="5%"  smoothingHighResolution="1"  contourHighResolution="1"  histogramSmoothingCount="0"  graphResolution="256"  showOutliers="0"  drawLargeDots="0"  dotsToDraw="8000"  tint="le.chartfill.tinted.40"  lineWeight="le.lineweight.normal"  lineStyle="le.linestyle.solid" />
                   <GraphEnvironment showGrid="0"  showAxes="tnlTNL"  showGates="1"  showFreqOnPlots="1"  showGateNameOnPlots="1"  showMedians="0"  showUncomped="0"  addEventParam="0"  lastYAxisName="" >
                     <TextTraits font="SansSerif"  size="11"  name="Labels"  style="plain"  color="#000000"  background="#00ffffff"  just="left" />
                     <TextTraits font="SansSerif"  size="11"  name="LayoutGates"  style="plain"  color="#000000"  background="#00ffffff"  just="left" />
                     <TextTraits font="SansSerif"  size="9"  name="Numbers"  style="plain"  color="#000000"  background="#00ffffff"  just="left" />
                     <TextTraits font="SansSerif"  size="9"  name="Legend"  style="plain"  color="#000000"  background="#00ffffff"  just="left" />
                     <WindowPosition x="675"  y="38"  width="390"  height="582"  displayed="1"  panelState="---" />
                   </GraphEnvironment>
                 </Graph>
                 <Gate gating:id="ID664164931"  gating:parent_id="ID182101227" >
                   <gating:RectangleGate eventsInside="1"  annoOffsetX="42"  annoOffsetY="111"  tint="#000000"  isTinted="0"  lineWeight="Normal"  userDefined="1"  percentX="0"  percentY="0" >
                     <gating:dimension gating:min="66.92913385826772"  gating:max="704.7244094488188" >
                       <data-type:fcs-dimension data-type:name="FSC-H" />
                     </gating:dimension>
                     <gating:dimension gating:min="619.4331983805668"  gating:max="842.1052631578947" >
                       <data-type:fcs-dimension data-type:name="FSC-W" />
                     </gating:dimension>
                   </gating:RectangleGate>
                 </Gate>
                 <Subpopulations>
                   <Population name="GFP+"  annotation=""  owningGroup="All Samples"  expanded="1"  sortPriority="10"  count="20557" >
                     <Graph smoothing="0"  backColor="#ffffff"  foreColor="#000000"  heatMapStatParameter="HDR-T"  type="Pseudocolor"  fast="1" >
                       <Axis dimension="x"  name="Y3-H"  label=""  auto="auto" />
                       <Axis dimension="y"  name="Y1-H"  label=""  auto="auto" />
                       <GraphSettings level="5%"  smoothingHighResolution="1"  contourHighResolution="1"  histogramSmoothingCount="0"  graphResolution="256"  showOutliers="0"  drawLargeDots="0"  dotsToDraw="8000"  tint="le.chartfill.tinted.40"  lineWeight="le.lineweight.normal"  lineStyle="le.linestyle.solid" />
                       <GraphEnvironment showGrid="0"  showAxes="tnlTNL"  showGates="1"  showFreqOnPlots="1"  showGateNameOnPlots="1"  showMedians="0"  showUncomped="0"  addEventParam="0"  lastYAxisName="" >
                         <TextTraits font="SansSerif"  size="11"  name="Labels"  style="plain"  color="#000000"  background="#00ffffff"  just="left" />
                         <TextTraits font="SansSerif"  size="11"  name="LayoutGates"  style="plain"  color="#000000"  background="#00ffffff"  just="left" />
                         <TextTraits font="SansSerif"  size="9"  name="Numbers"  style="plain"  color="#000000"  background="#00ffffff"  just="left" />
                         <TextTraits font="SansSerif"  size="9"  name="Legend"  style="plain"  color="#000000"  background="#00ffffff"  just="left" />
                         <WindowPosition x="1094"  y="290"  width="390"  height="582"  displayed="0"  panelState="---" />
                       </GraphEnvironment>
                     </Graph>
                     <Gate gating:id="ID200881954"  gating:parent_id="ID664164931" >
                       <gating:RectangleGate eventsInside="1"  annoOffsetX="-15"  annoOffsetY="-84"  tint="#000000"  isTinted="0"  lineWeight="Normal"  userDefined="1"  percentX="0"  percentY="0" >
                         <gating:dimension gating:min="73.47537385800986"  gating:max="930.0453888546591" >
                           <data-type:fcs-dimension data-type:name="B1-H" />
                         </gating:dimension>
                         <gating:dimension gating:min="16.194331983805668"  gating:max="303.64372469635623" >
                           <data-type:fcs-dimension data-type:name="SSC-H" />
                         </gating:dimension>
                       </gating:RectangleGate>
                     </Gate>
                     <Subpopulations>
                       <Population name="CD14+"  annotation=""  owningGroup="All Samples"  expanded="1"  sortPriority="10"  count="13809" >
                         <Graph smoothing="0"  backColor="#ffffff"  foreColor="#000000"  heatMapStatParameter="HDR-T"  type="Pseudocolor"  fast="1" >
                           <Axis dimension="x"  name="Y3-H"  label=""  auto="auto" />
                           <Axis dimension="y"  name="Y1-H"  label=""  auto="auto" />
                           <GraphSettings level="5%"  smoothingHighResolution="1"  contourHighResolution="1"  histogramSmoothingCount="0"  graphResolution="256"  showOutliers="0"  drawLargeDots="0"  dotsToDraw="8000"  tint="le.chartfill.tinted.40"  lineWeight="le.lineweight.normal"  lineStyle="le.linestyle.solid" />
                           <GraphEnvironment showGrid="0"  showAxes="tnlTNL"  showGates="1"  showFreqOnPlots="1"  showGateNameOnPlots="1"  showMedians="0"  showUncomped="0"  addEventParam="0"  lastYAxisName="" >
                             <TextTraits font="SansSerif"  size="11"  name="Labels"  style="plain"  color="#000000"  background="#00ffffff"  just="left" />
                             <TextTraits font="SansSerif"  size="11"  name="LayoutGates"  style="plain"  color="#000000"  background="#00ffffff"  just="left" />
                             <TextTraits font="SansSerif"  size="9"  name="Numbers"  style="plain"  color="#000000"  background="#00ffffff"  just="left" />
                             <TextTraits font="SansSerif"  size="9"  name="Legend"  style="plain"  color="#000000"  background="#00ffffff"  just="left" />
                             <WindowPosition x="675"  y="38"  width="390"  height="582"  displayed="1"  panelState="---" />
                           </GraphEnvironment>
                         </Graph>
                         <Gate gating:id="ID944643835"  gating:parent_id="ID200881954" >
                           <gating:RectangleGate eventsInside="1"  annoOffsetX="0"  annoOffsetY="0"  tint="#000000"  isTinted="0"  lineWeight="Normal"  userDefined="1"  percentX="0"  percentY="0" >
                             <gating:dimension gating:min="0.6062992125984252" >
                               <data-type:fcs-dimension data-type:name="Y3-H" />
                             </gating:dimension>
                             <gating:dimension gating:max="8.145755192064367" >
                               <data-type:fcs-dimension data-type:name="Y1-H" />
                             </gating:dimension>
                           </gating:RectangleGate>
                         </Gate>
                       </Population>
                       <Population name="CD19+"  annotation=""  owningGroup="All Samples"  expanded="1"  sortPriority="10"  count="3504" >
                         <Graph smoothing="0"  backColor="#ffffff"  foreColor="#000000"  heatMapStatParameter="HDR-T"  type="Pseudocolor"  fast="1" >
                           <Axis dimension="x"  name="Y3-H"  label=""  auto="auto" />
                           <Axis dimension="y"  name="Y1-H"  label=""  auto="auto" />
                           <GraphSettings level="5%"  smoothingHighResolution="1"  contourHighResolution="1"  histogramSmoothingCount="0"  graphResolution="256"  showOutliers="0"  drawLargeDots="0"  dotsToDraw="8000"  tint="le.chartfill.tinted.40"  lineWeight="le.lineweight.normal"  lineStyle="le.linestyle.solid" />
                           <GraphEnvironment showGrid="0"  showAxes="tnlTNL"  showGates="1"  showFreqOnPlots="1"  showGateNameOnPlots="1"  showMedians="0"  showUncomped="0"  addEventParam="0"  lastYAxisName="" >
                             <TextTraits font="SansSerif"  size="11"  name="Labels"  style="plain"  color="#000000"  background="#00ffffff"  just="left" />
                             <TextTraits font="SansSerif"  size="11"  name="LayoutGates"  style="plain"  color="#000000"  background="#00ffffff"  just="left" />
                             <TextTraits font="SansSerif"  size="9"  name="Numbers"  style="plain"  color="#000000"  background="#00ffffff"  just="left" />
                             <TextTraits font="SansSerif"  size="9"  name="Legend"  style="plain"  color="#000000"  background="#00ffffff"  just="left" />
                             <WindowPosition x="675"  y="38"  width="390"  height="582"  displayed="1"  panelState="---" />
                           </GraphEnvironment>
                         </Graph>
                         <Gate gating:id="ID1580326663"  gating:parent_id="ID200881954" >
                           <gating:RectangleGate eventsInside="1"  annoOffsetX="0"  annoOffsetY="0"  tint="#000000"  isTinted="0"  lineWeight="Normal"  userDefined="1"  percentX="0"  percentY="0" >
                             <gating:dimension gating:max="0.6062992125984252" >
                               <data-type:fcs-dimension data-type:name="Y3-H" />
                             </gating:dimension>
                             <gating:dimension gating:min="8.145755192064367" >
                               <data-type:fcs-dimension data-type:name="Y1-H" />
                             </gating:dimension>
                           </gating:RectangleGate>
                         </Gate>
                       </Population>
                       <Population name="Q2: mKate_APC-H+ , PE-H+"  annotation=""  owningGroup="All Samples"  expanded="1"  sortPriority="10"  count="25" >
                         <Graph smoothing="0"  backColor="#ffffff"  foreColor="#000000"  heatMapStatParameter="HDR-T"  type="Pseudocolor"  fast="1" >
                           <Axis dimension="x"  name="Y3-H"  label=""  auto="auto" />
                           <Axis dimension="y"  name="Y1-H"  label=""  auto="auto" />
                           <GraphSettings level="5%"  smoothingHighResolution="1"  contourHighResolution="1"  histogramSmoothingCount="0"  graphResolution="256"  showOutliers="0"  drawLargeDots="0"  dotsToDraw="8000"  tint="le.chartfill.tinted.40"  lineWeight="le.lineweight.normal"  lineStyle="le.linestyle.solid" />
                           <GraphEnvironment showGrid="0"  showAxes="tnlTNL"  showGates="1"  showFreqOnPlots="1"  showGateNameOnPlots="1"  showMedians="0"  showUncomped="0"  addEventParam="0"  lastYAxisName="" >
                             <TextTraits font="SansSerif"  size="11"  name="Labels"  style="plain"  color="#000000"  background="#00ffffff"  just="left" />
                             <TextTraits font="SansSerif"  size="11"  name="LayoutGates"  style="plain"  color="#000000"  background="#00ffffff"  just="left" />
                             <TextTraits font="SansSerif"  size="9"  name="Numbers"  style="plain"  color="#000000"  background="#00ffffff"  just="left" />
                             <TextTraits font="SansSerif"  size="9"  name="Legend"  style="plain"  color="#000000"  background="#00ffffff"  just="left" />
                             <WindowPosition x="675"  y="38"  width="390"  height="582"  displayed="1"  panelState="---" />
                           </GraphEnvironment>
                         </Graph>
                         <Gate gating:id="ID253149604"  gating:parent_id="ID200881954" >
                           <gating:RectangleGate eventsInside="1"  annoOffsetX="0"  annoOffsetY="0"  tint="#000000"  isTinted="0"  lineWeight="Normal"  userDefined="1"  percentX="0"  percentY="0" >
                             <gating:dimension gating:min="0.6062992125984252" >
                               <data-type:fcs-dimension data-type:name="Y3-H" />
                             </gating:dimension>
                             <gating:dimension gating:min="8.145755192064367" >
                               <data-type:fcs-dimension data-type:name="Y1-H" />
                             </gating:dimension>
                           </gating:RectangleGate>
                         </Gate>
                       </Population>
                       <Population name="Q4: mKate_APC-H- , PE-H-"  annotation=""  owningGroup="All Samples"  expanded="1"  sortPriority="10"  count="3219" >
                         <Graph smoothing="0"  backColor="#ffffff"  foreColor="#000000"  heatMapStatParameter="HDR-T"  type="Pseudocolor"  fast="1" >
                           <Axis dimension="x"  name="Y3-H"  label=""  auto="auto" />
                           <Axis dimension="y"  name="Y1-H"  label=""  auto="auto" />
                           <GraphSettings level="5%"  smoothingHighResolution="1"  contourHighResolution="1"  histogramSmoothingCount="0"  graphResolution="256"  showOutliers="0"  drawLargeDots="0"  dotsToDraw="8000"  tint="le.chartfill.tinted.40"  lineWeight="le.lineweight.normal"  lineStyle="le.linestyle.solid" />
                           <GraphEnvironment showGrid="0"  showAxes="tnlTNL"  showGates="1"  showFreqOnPlots="1"  showGateNameOnPlots="1"  showMedians="0"  showUncomped="0"  addEventParam="0"  lastYAxisName="" >
                             <TextTraits font="SansSerif"  size="11"  name="Labels"  style="plain"  color="#000000"  background="#00ffffff"  just="left" />
                             <TextTraits font="SansSerif"  size="11"  name="LayoutGates"  style="plain"  color="#000000"  background="#00ffffff"  just="left" />
                             <TextTraits font="SansSerif"  size="9"  name="Numbers"  style="plain"  color="#000000"  background="#00ffffff"  just="left" />
                             <TextTraits font="SansSerif"  size="9"  name="Legend"  style="plain"  color="#000000"  background="#00ffffff"  just="left" />
                             <WindowPosition x="675"  y="38"  width="390"  height="582"  displayed="1"  panelState="---" />
                           </GraphEnvironment>
                         </Graph>
                         <Gate gating:id="ID1767574880"  gating:parent_id="ID200881954" >
                           <gating:RectangleGate eventsInside="1"  annoOffsetX="0"  annoOffsetY="0"  tint="#000000"  isTinted="0"  lineWeight="Normal"  userDefined="1"  percentX="0"  percentY="0" >
                             <gating:dimension gating:max="0.6062992125984252" >
                               <data-type:fcs-dimension data-type:name="Y3-H" />
                             </gating:dimension>
                             <gating:dimension gating:max="8.145755192064367" >
                               <data-type:fcs-dimension data-type:name="Y1-H" />
                             </gating:dimension>
                           </gating:RectangleGate>
                         </Gate>
                       </Population>
                     </Subpopulations>
                   </Population>
                 </Subpopulations>
               </Population>
             </Subpopulations>
           </Population>
         </Subpopulations>
       </SampleNode>
     </Sample>
     <Sample>
       <DataSet uri="file:/Users/lsc/Desktop/AG%20Dalpke/Luca%20Maria%20Findeis/FACS/20191118_BLaER_No.5_Day9/2019-11-18-KO--A1.0001.mqd"  sampleID="13" />
       <Transformations>
         <transforms:linear transforms:minRange="0"  transforms:maxRange="60.2778"  gain="1" >
           <data-type:parameter data-type:name="HDR-T" />
         </transforms:linear>
         <transforms:linear transforms:minRange="0"  transforms:maxRange="1000"  gain="1" >
           <data-type:parameter data-type:name="HDR-CE" />
         </transforms:linear>
         <transforms:linear transforms:minRange="0"  transforms:maxRange="1000"  gain="1" >
           <data-type:parameter data-type:name="HDR-SE" />
         </transforms:linear>
         <transforms:linear transforms:minRange="0"  transforms:maxRange="100"  gain="1" >
           <data-type:parameter data-type:name="HDR-V" />
         </transforms:linear>
         <transforms:linear transforms:minRange="0"  transforms:maxRange="1000"  gain="1" >
           <data-type:parameter data-type:name="FSC-A" />
         </transforms:linear>
         <transforms:linear transforms:minRange="0"  transforms:maxRange="1000"  gain="1" >
           <data-type:parameter data-type:name="FSC-H" />
         </transforms:linear>
         <transforms:linear transforms:minRange="0"  transforms:maxRange="1000"  gain="1" >
           <data-type:parameter data-type:name="FSC-W" />
         </transforms:linear>
         <transforms:linear transforms:minRange="0"  transforms:maxRange="1000"  gain="1" >
           <data-type:parameter data-type:name="SSC-A" />
         </transforms:linear>
         <transforms:linear transforms:minRange="0"  transforms:maxRange="1000"  gain="1" >
           <data-type:parameter data-type:name="SSC-H" />
         </transforms:linear>
         <transforms:linear transforms:minRange="0"  transforms:maxRange="1000"  gain="1" >
           <data-type:parameter data-type:name="SSC-W" />
         </transforms:linear>
         <transforms:miltenyi transforms:maxRange="1000" >
           <data-type:parameter data-type:name="V1-A" />
         </transforms:miltenyi>
         <transforms:miltenyi transforms:maxRange="1000" >
           <data-type:parameter data-type:name="V1-H" />
         </transforms:miltenyi>
         <transforms:miltenyi transforms:maxRange="1000" >
           <data-type:parameter data-type:name="V1-W" />
         </transforms:miltenyi>
         <transforms:miltenyi transforms:maxRange="1000" >
           <data-type:parameter data-type:name="Y1-A" />
         </transforms:miltenyi>
         <transforms:miltenyi transforms:maxRange="1000" >
           <data-type:parameter data-type:name="Y1-H" />
         </transforms:miltenyi>
         <transforms:miltenyi transforms:maxRange="1000" >
           <data-type:parameter data-type:name="Y1-W" />
         </transforms:miltenyi>
         <transforms:miltenyi transforms:maxRange="1000" >
           <data-type:parameter data-type:name="Y3-A" />
         </transforms:miltenyi>
         <transforms:miltenyi transforms:maxRange="1000" >
           <data-type:parameter data-type:name="Y3-H" />
         </transforms:miltenyi>
         <transforms:miltenyi transforms:maxRange="1000" >
           <data-type:parameter data-type:name="Y3-W" />
         </transforms:miltenyi>
         <transforms:miltenyi transforms:maxRange="1000" >
           <data-type:parameter data-type:name="B1-A" />
         </transforms:miltenyi>
         <transforms:miltenyi transforms:maxRange="1000" >
           <data-type:parameter data-type:name="B1-H" />
         </transforms:miltenyi>
         <transforms:miltenyi transforms:maxRange="1000" >
           <data-type:parameter data-type:name="B1-W" />
         </transforms:miltenyi>
       </Transformations>
       <Keywords>
         <Keyword name="FJ_FCS_VERSION"  value="3.1" />
         <Keyword name="$EXP"  value="chen lan-sun" />
         <Keyword name="$SYS"  value="MACSQuantify,2.11.1746.19438" />
         <Keyword name="$CYT"  value="MACSQuant VYB,2.11.1746.19438" />
         <Keyword name="$CYTSN"  value="3124" />
         <Keyword name="$CELLS"  value="KO" />
         <Keyword name="$DATE"  value="2019-Nov-18" />
         <Keyword name="$BTIM"  value="17:48:37" />
         <Keyword name="$ETIM"  value="17:49:53" />
         <Keyword name="$TIMESTEP"  value="1" />
         <Keyword name="$LAST_MODIFIED"  value="2019-Nov-18 17:49:53" />
         <Keyword name="$LAST_MODIFIER"  value="chen lan-sun" />
         <Keyword name="$ORIGINALITY"  value="Original" />
         <Keyword name="$PLATENAME"  value="Single tube rack" />
         <Keyword name="$WELLID"  value="A1" />
         <Keyword name="$TR"  value="FSC,8.54805" />
         <Keyword name="$FIL"  value="2019-11-18-KO--A1.0001.mqd" />
         <Keyword name="$PAR"  value="22" />
         <Keyword name="$TOT"  value="39333" />
         <Keyword name="$ABRT"  value="0" />
         <Keyword name="$LOST"  value="0" />
         <Keyword name="$VOL"  value="100000" />
         <Keyword name="$MODE"  value="L" />
         <Keyword name="$DATATYPE"  value="F" />
         <Keyword name="$BYTEORD"  value="1,2,3,4" />
         <Keyword name="$P1N"  value="HDR-T" />
         <Keyword name="$P1B"  value="32" />
         <Keyword name="$P1E"  value="0.0,0.0" />
         <Keyword name="$P1D"  value="Linear,0,60.5825" />
         <Keyword name="$P1R"  value="60.5825" />
         <Keyword name="$P1G"  value="1" />
         <Keyword name="$P1S"  value="HDR-T" />
         <Keyword name="$P2N"  value="HDR-CE" />
         <Keyword name="$P2B"  value="32" />
         <Keyword name="$P2E"  value="0.0,0.0" />
         <Keyword name="$P2D"  value="Linear,0,1000" />
         <Keyword name="$P2R"  value="1000" />
         <Keyword name="$P2G"  value="1" />
         <Keyword name="$P2S"  value="HDR-CE" />
         <Keyword name="$P3N"  value="HDR-SE" />
         <Keyword name="$P3B"  value="32" />
         <Keyword name="$P3E"  value="0.0,0.0" />
         <Keyword name="$P3D"  value="Linear,0,1000" />
         <Keyword name="$P3R"  value="1000" />
         <Keyword name="$P3G"  value="1" />
         <Keyword name="$P3S"  value="HDR-SE" />
         <Keyword name="$P4N"  value="HDR-V" />
         <Keyword name="$P4B"  value="32" />
         <Keyword name="$P4E"  value="0.0,0.0" />
         <Keyword name="$P4D"  value="Linear,0,100" />
         <Keyword name="$P4R"  value="100" />
         <Keyword name="$P4G"  value="1" />
         <Keyword name="$P4S"  value="HDR-V" />
         <Keyword name="$P5N"  value="FSC-A" />
         <Keyword name="$P5B"  value="32" />
         <Keyword name="$P5E"  value="0.0,0.0" />
         <Keyword name="$P5D"  value="Linear,0,1000" />
         <Keyword name="$P5R"  value="1000" />
         <Keyword name="$P5G"  value="1" />
         <Keyword name="$P5S"  value="FSC-A" />
         <Keyword name="$P5F"  value="561_10 nm" />
         <Keyword name="$P5L"  value="561nm" />
         <Keyword name="$P5O"  value="100mW" />
         <Keyword name="$P5V"  value="291" />
         <Keyword name="$P5T"  value="-00" />
         <Keyword name="$P6N"  value="FSC-H" />
         <Keyword name="$P6B"  value="32" />
         <Keyword name="$P6E"  value="0.0,0.0" />
         <Keyword name="$P6D"  value="Linear,0,1000" />
         <Keyword name="$P6R"  value="1000" />
         <Keyword name="$P6G"  value="1" />
         <Keyword name="$P6S"  value="FSC-H" />
         <Keyword name="$P6F"  value="561_10 nm" />
         <Keyword name="$P6L"  value="561nm" />
         <Keyword name="$P6O"  value="100mW" />
         <Keyword name="$P6V"  value="291" />
         <Keyword name="$P6T"  value="-00" />
         <Keyword name="$P7N"  value="FSC-W" />
         <Keyword name="$P7B"  value="32" />
         <Keyword name="$P7E"  value="0.0,0.0" />
         <Keyword name="$P7D"  value="Linear,0,1000" />
         <Keyword name="$P7R"  value="1000" />
         <Keyword name="$P7G"  value="1" />
         <Keyword name="$P7S"  value="FSC-W" />
         <Keyword name="$P7F"  value="561_10 nm" />
         <Keyword name="$P7L"  value="561nm" />
         <Keyword name="$P7O"  value="100mW" />
         <Keyword name="$P7V"  value="291" />
         <Keyword name="$P7T"  value="-00" />
         <Keyword name="$P8N"  value="SSC-A" />
         <Keyword name="$P8B"  value="32" />
         <Keyword name="$P8E"  value="0.0,0.0" />
         <Keyword name="$P8D"  value="Linear,0,1000" />
         <Keyword name="$P8R"  value="1000" />
         <Keyword name="$P8G"  value="1" />
         <Keyword name="$P8S"  value="SSC-A" />
         <Keyword name="$P8F"  value="561_10 nm" />
         <Keyword name="$P8L"  value="561nm" />
         <Keyword name="$P8O"  value="100mW" />
         <Keyword name="$P8V"  value="294" />
         <Keyword name="$P8T"  value="-00" />
         <Keyword name="$P9N"  value="SSC-H" />
         <Keyword name="$P9B"  value="32" />
         <Keyword name="$P9E"  value="0.0,0.0" />
         <Keyword name="$P9D"  value="Linear,0,1000" />
         <Keyword name="$P9R"  value="1000" />
         <Keyword name="$P9G"  value="1" />
         <Keyword name="$P9S"  value="SSC-H" />
         <Keyword name="$P9F"  value="561_10 nm" />
         <Keyword name="$P9L"  value="561nm" />
         <Keyword name="$P9O"  value="100mW" />
         <Keyword name="$P9V"  value="294" />
         <Keyword name="$P9T"  value="-00" />
         <Keyword name="$P10N"  value="SSC-W" />
         <Keyword name="$P10B"  value="32" />
         <Keyword name="$P10E"  value="0.0,0.0" />
         <Keyword name="$P10D"  value="Linear,0,1000" />
         <Keyword name="$P10R"  value="1000" />
         <Keyword name="$P10G"  value="1" />
         <Keyword name="$P10S"  value="SSC-W" />
         <Keyword name="$P10F"  value="561_10 nm" />
         <Keyword name="$P10L"  value="561nm" />
         <Keyword name="$P10O"  value="100mW" />
         <Keyword name="$P10V"  value="294" />
         <Keyword name="$P10T"  value="-00" />
         <Keyword name="$P11N"  value="V1-A" />
         <Keyword name="$P11B"  value="32" />
         <Keyword name="$P11E"  value="0.0,0.0" />
         <Keyword name="$P11D"  value="Hyperlogarithmic,-1.0,1000" />
         <Keyword name="$P11R"  value="1000" />
         <Keyword name="$P11G"  value="1" />
         <Keyword name="$P11S"  value="CFP_VioBlue-A" />
         <Keyword name="$P11F"  value="450_50 nm" />
         <Keyword name="$P11L"  value="405nm" />
         <Keyword name="$P11O"  value="40mW" />
         <Keyword name="$P11V"  value="352" />
         <Keyword name="$P11T"  value="-00" />
         <Keyword name="$P12N"  value="V1-H" />
         <Keyword name="$P12B"  value="32" />
         <Keyword name="$P12E"  value="0.0,0.0" />
         <Keyword name="$P12D"  value="Hyperlogarithmic,-1.0,1000" />
         <Keyword name="$P12R"  value="1000" />
         <Keyword name="$P12G"  value="1" />
         <Keyword name="$P12S"  value="CFP_VioBlue-H" />
         <Keyword name="$P12F"  value="450_50 nm" />
         <Keyword name="$P12L"  value="405nm" />
         <Keyword name="$P12O"  value="40mW" />
         <Keyword name="$P12V"  value="352" />
         <Keyword name="$P12T"  value="-00" />
         <Keyword name="$P13N"  value="V1-W" />
         <Keyword name="$P13B"  value="32" />
         <Keyword name="$P13E"  value="0.0,0.0" />
         <Keyword name="$P13D"  value="Hyperlogarithmic,-1.0,1000" />
         <Keyword name="$P13R"  value="1000" />
         <Keyword name="$P13G"  value="1" />
         <Keyword name="$P13S"  value="CFP_VioBlue-W" />
         <Keyword name="$P13F"  value="450_50 nm" />
         <Keyword name="$P13L"  value="405nm" />
         <Keyword name="$P13O"  value="40mW" />
         <Keyword name="$P13V"  value="352" />
         <Keyword name="$P13T"  value="-00" />
         <Keyword name="$P14N"  value="Y1-A" />
         <Keyword name="$P14B"  value="32" />
         <Keyword name="$P14E"  value="0.0,0.0" />
         <Keyword name="$P14D"  value="Hyperlogarithmic,-1.0,1000" />
         <Keyword name="$P14R"  value="1000" />
         <Keyword name="$P14G"  value="1" />
         <Keyword name="$P14S"  value="PE-A" />
         <Keyword name="$P14F"  value="586_50 nm" />
         <Keyword name="$P14L"  value="561nm" />
         <Keyword name="$P14O"  value="100mW" />
         <Keyword name="$P14V"  value="394" />
         <Keyword name="$P14T"  value="-00" />
         <Keyword name="$P15N"  value="Y1-H" />
         <Keyword name="$P15B"  value="32" />
         <Keyword name="$P15E"  value="0.0,0.0" />
         <Keyword name="$P15D"  value="Hyperlogarithmic,-1.0,1000" />
         <Keyword name="$P15R"  value="1000" />
         <Keyword name="$P15G"  value="1" />
         <Keyword name="$P15S"  value="PE-H" />
         <Keyword name="$P15F"  value="586_50 nm" />
         <Keyword name="$P15L"  value="561nm" />
         <Keyword name="$P15O"  value="100mW" />
         <Keyword name="$P15V"  value="394" />
         <Keyword name="$P15T"  value="-00" />
         <Keyword name="$P16N"  value="Y1-W" />
         <Keyword name="$P16B"  value="32" />
         <Keyword name="$P16E"  value="0.0,0.0" />
         <Keyword name="$P16D"  value="Hyperlogarithmic,-1.0,1000" />
         <Keyword name="$P16R"  value="1000" />
         <Keyword name="$P16G"  value="1" />
         <Keyword name="$P16S"  value="PE-W" />
         <Keyword name="$P16F"  value="586_50 nm" />
         <Keyword name="$P16L"  value="561nm" />
         <Keyword name="$P16O"  value="100mW" />
         <Keyword name="$P16V"  value="394" />
         <Keyword name="$P16T"  value="-00" />
         <Keyword name="$P17N"  value="Y3-A" />
         <Keyword name="$P17B"  value="32" />
         <Keyword name="$P17E"  value="0.0,0.0" />
         <Keyword name="$P17D"  value="Hyperlogarithmic,-1.0,1000" />
         <Keyword name="$P17R"  value="1000" />
         <Keyword name="$P17G"  value="1" />
         <Keyword name="$P17S"  value="mKate_APC-A" />
         <Keyword name="$P17F"  value="661_50 nm" />
         <Keyword name="$P17L"  value="561nm" />
         <Keyword name="$P17O"  value="100mW" />
         <Keyword name="$P17V"  value="427" />
         <Keyword name="$P17T"  value="-20" />
         <Keyword name="$P18N"  value="Y3-H" />
         <Keyword name="$P18B"  value="32" />
         <Keyword name="$P18E"  value="0.0,0.0" />
         <Keyword name="$P18D"  value="Hyperlogarithmic,-1.0,1000" />
         <Keyword name="$P18R"  value="1000" />
         <Keyword name="$P18G"  value="1" />
         <Keyword name="$P18S"  value="mKate_APC-H" />
         <Keyword name="$P18F"  value="661_50 nm" />
         <Keyword name="$P18L"  value="561nm" />
         <Keyword name="$P18O"  value="100mW" />
         <Keyword name="$P18V"  value="427" />
         <Keyword name="$P18T"  value="-20" />
         <Keyword name="$P19N"  value="Y3-W" />
         <Keyword name="$P19B"  value="32" />
         <Keyword name="$P19E"  value="0.0,0.0" />
         <Keyword name="$P19D"  value="Hyperlogarithmic,-1.0,1000" />
         <Keyword name="$P19R"  value="1000" />
         <Keyword name="$P19G"  value="1" />
         <Keyword name="$P19S"  value="mKate_APC-W" />
         <Keyword name="$P19F"  value="661_50 nm" />
         <Keyword name="$P19L"  value="561nm" />
         <Keyword name="$P19O"  value="100mW" />
         <Keyword name="$P19V"  value="427" />
         <Keyword name="$P19T"  value="-20" />
         <Keyword name="$P20N"  value="B1-A" />
         <Keyword name="$P20B"  value="32" />
         <Keyword name="$P20E"  value="0.0,0.0" />
         <Keyword name="$P20D"  value="Hyperlogarithmic,-1.0,1000" />
         <Keyword name="$P20R"  value="1000" />
         <Keyword name="$P20G"  value="1" />
         <Keyword name="$P20S"  value="GFP_FITC-A" />
         <Keyword name="$P20F"  value="525_50 nm" />
         <Keyword name="$P20L"  value="488nm" />
         <Keyword name="$P20O"  value="30mW" />
         <Keyword name="$P20V"  value="380" />
         <Keyword name="$P20T"  value="-01" />
         <Keyword name="$P21N"  value="B1-H" />
         <Keyword name="$P21B"  value="32" />
         <Keyword name="$P21E"  value="0.0,0.0" />
         <Keyword name="$P21D"  value="Hyperlogarithmic,-1.0,1000" />
         <Keyword name="$P21R"  value="1000" />
         <Keyword name="$P21G"  value="1" />
         <Keyword name="$P21S"  value="GFP_FITC-H" />
         <Keyword name="$P21F"  value="525_50 nm" />
         <Keyword name="$P21L"  value="488nm" />
         <Keyword name="$P21O"  value="30mW" />
         <Keyword name="$P21V"  value="380" />
         <Keyword name="$P21T"  value="-01" />
         <Keyword name="$P22N"  value="B1-W" />
         <Keyword name="$P22B"  value="32" />
         <Keyword name="$P22E"  value="0.0,0.0" />
         <Keyword name="$P22D"  value="Hyperlogarithmic,-1.0,1000" />
         <Keyword name="$P22R"  value="1000" />
         <Keyword name="$P22G"  value="1" />
         <Keyword name="$P22S"  value="GFP_FITC-W" />
         <Keyword name="$P22F"  value="525_50 nm" />
         <Keyword name="$P22L"  value="488nm" />
         <Keyword name="$P22O"  value="30mW" />
         <Keyword name="$P22V"  value="380" />
         <Keyword name="$P22T"  value="-01" />
         <Keyword name="$NEXTDATA"  value="0" />
         <Keyword name="$BEGINANALYSIS"  value="0" />
         <Keyword name="$ENDANALYSIS"  value="0" />
         <Keyword name="$BEGINSTEXT"  value="3629244" />
         <Keyword name="$ENDSTEXT"  value="3807730" />
         <Keyword name="$BEGINDATA"  value="159744" />
         <Keyword name="$ENDDATA"  value="3624960" />
         <Keyword name="FILENAME"  value="" />
       </Keywords>
       <SampleNode name="2019-11-18-KO--A1.0001.mqd"  annotation=""  owningGroup=""  expanded="1"  sortPriority="10"  count="39333"  sampleID="13" >
         <Graph smoothing="0"  backColor="#ffffff"  foreColor="#000000"  type="Pseudocolor"  fast="1" >
           <Axis dimension="x"  name="FSC-A"  label=""  auto="auto" />
           <Axis dimension="y"  name="SSC-A"  label=""  auto="auto" />
           <GraphSettings level="5%"  smoothingHighResolution="1"  contourHighResolution="1"  histogramSmoothingCount="0"  graphResolution="256"  showOutliers="0"  drawLargeDots="0"  dotsToDraw="8000"  tint="le.chartfill.tinted.40"  lineWeight="le.lineweight.normal"  lineStyle="le.linestyle.solid" />
           <GraphEnvironment showGrid="0"  showAxes="tnlTNL"  showGates="1"  showFreqOnPlots="1"  showGateNameOnPlots="1"  showMedians="0"  showUncomped="0"  addEventParam="0"  lastYAxisName="" >
             <TextTraits font="SansSerif"  size="11"  name="Labels"  style="plain"  color="#000000"  background="#00ffffff"  just="left" />
             <TextTraits font="SansSerif"  size="11"  name="LayoutGates"  style="plain"  color="#000000"  background="#00ffffff"  just="left" />
             <TextTraits font="SansSerif"  size="9"  name="Numbers"  style="plain"  color="#000000"  background="#00ffffff"  just="left" />
             <TextTraits font="SansSerif"  size="9"  name="Legend"  style="plain"  color="#000000"  background="#00ffffff"  just="left" />
             <WindowPosition x="0"  y="0"  width="0"  height="0"  displayed="0"  panelState="" />
           </GraphEnvironment>
         </Graph>
         <Subpopulations>
           <Population name="cells"  annotation=""  owningGroup="All Samples"  expanded="1"  sortPriority="10"  count="15628" >
             <Graph smoothing="0"  backColor="#ffffff"  foreColor="#000000"  heatMapStatParameter="HDR-T"  type="Pseudocolor"  fast="1" >
               <Axis dimension="x"  name="FSC-H"  label=""  auto="auto" />
               <Axis dimension="y"  name="FSC-W"  label=""  auto="auto" />
               <GraphSettings level="5%"  smoothingHighResolution="1"  contourHighResolution="1"  histogramSmoothingCount="0"  graphResolution="256"  showOutliers="0"  drawLargeDots="0"  dotsToDraw="8000"  tint="le.chartfill.tinted.40"  lineWeight="le.lineweight.normal"  lineStyle="le.linestyle.solid" />
               <GraphEnvironment showGrid="0"  showAxes="tnlTNL"  showGates="1"  showFreqOnPlots="1"  showGateNameOnPlots="1"  showMedians="0"  showUncomped="0"  addEventParam="0"  lastYAxisName="" >
                 <TextTraits font="SansSerif"  size="11"  name="Labels"  style="plain"  color="#000000"  background="#00ffffff"  just="left" />
                 <TextTraits font="SansSerif"  size="11"  name="LayoutGates"  style="plain"  color="#000000"  background="#00ffffff"  just="left" />
                 <TextTraits font="SansSerif"  size="9"  name="Numbers"  style="plain"  color="#000000"  background="#00ffffff"  just="left" />
                 <TextTraits font="SansSerif"  size="9"  name="Legend"  style="plain"  color="#000000"  background="#00ffffff"  just="left" />
                 <WindowPosition x="675"  y="38"  width="390"  height="582"  displayed="1"  panelState="---" />
               </GraphEnvironment>
             </Graph>
             <Gate gating:id="ID1758568339" >
               <gating:PolygonGate eventsInside="1"  annoOffsetX="-22"  annoOffsetY="-96"  tint="#000000"  isTinted="0"  lineWeight="Normal"  userDefined="1"  quadId="-1"  gateResolution="256" >
                 <gating:dimension>
                   <data-type:fcs-dimension data-type:name="FSC-A" />
                 </gating:dimension>
                 <gating:dimension>
                   <data-type:fcs-dimension data-type:name="SSC-A" />
                 </gating:dimension>
                 <gating:vertex>
                   <gating:coordinate data-type:value="141.7322834646" />
                   <gating:coordinate data-type:value="28.3400809717" />
                 </gating:vertex>
                 <gating:vertex>
                   <gating:coordinate data-type:value="464.5669291339" />
                   <gating:coordinate data-type:value="40.4858299595" />
                 </gating:vertex>
                 <gating:vertex>
                   <gating:coordinate data-type:value="850.3937007874" />
                   <gating:coordinate data-type:value="186.2348178138" />
                 </gating:vertex>
                 <gating:vertex>
                   <gating:coordinate data-type:value="885.8267716535" />
                   <gating:coordinate data-type:value="404.8582995951" />
                 </gating:vertex>
                 <gating:vertex>
                   <gating:coordinate data-type:value="295.2755905512" />
                   <gating:coordinate data-type:value="356.2753036437" />
                 </gating:vertex>
                 <gating:vertex>
                   <gating:coordinate data-type:value="173.2283464567" />
                   <gating:coordinate data-type:value="214.5748987854" />
                 </gating:vertex>
                 <gating:vertex>
                   <gating:coordinate data-type:value="122.0472440945" />
                   <gating:coordinate data-type:value="68.8259109312" />
                 </gating:vertex>
               </gating:PolygonGate>
             </Gate>
             <Subpopulations>
               <Population name="Single Cells"  annotation=""  owningGroup="All Samples"  expanded="1"  sortPriority="10"  count="15502" >
                 <Graph smoothing="0"  backColor="#ffffff"  foreColor="#000000"  heatMapStatParameter="HDR-T"  type="Pseudocolor"  fast="1" >
                   <Axis dimension="x"  name="B1-H"  label=""  auto="auto" />
                   <Axis dimension="y"  name="SSC-H"  label=""  auto="auto" />
                   <GraphSettings level="5%"  smoothingHighResolution="1"  contourHighResolution="1"  histogramSmoothingCount="0"  graphResolution="256"  showOutliers="0"  drawLargeDots="0"  dotsToDraw="8000"  tint="le.chartfill.tinted.40"  lineWeight="le.lineweight.normal"  lineStyle="le.linestyle.solid" />
                   <GraphEnvironment showGrid="0"  showAxes="tnlTNL"  showGates="1"  showFreqOnPlots="1"  showGateNameOnPlots="1"  showMedians="0"  showUncomped="0"  addEventParam="0"  lastYAxisName="" >
                     <TextTraits font="SansSerif"  size="11"  name="Labels"  style="plain"  color="#000000"  background="#00ffffff"  just="left" />
                     <TextTraits font="SansSerif"  size="11"  name="LayoutGates"  style="plain"  color="#000000"  background="#00ffffff"  just="left" />
                     <TextTraits font="SansSerif"  size="9"  name="Numbers"  style="plain"  color="#000000"  background="#00ffffff"  just="left" />
                     <TextTraits font="SansSerif"  size="9"  name="Legend"  style="plain"  color="#000000"  background="#00ffffff"  just="left" />
                     <WindowPosition x="675"  y="38"  width="390"  height="582"  displayed="1"  panelState="---" />
                   </GraphEnvironment>
                 </Graph>
                 <Gate gating:id="ID2028951027"  gating:parent_id="ID1758568339" >
                   <gating:RectangleGate eventsInside="1"  annoOffsetX="42"  annoOffsetY="111"  tint="#000000"  isTinted="0"  lineWeight="Normal"  userDefined="1"  percentX="0"  percentY="0" >
                     <gating:dimension gating:min="66.92913385826772"  gating:max="704.7244094488188" >
                       <data-type:fcs-dimension data-type:name="FSC-H" />
                     </gating:dimension>
                     <gating:dimension gating:min="619.4331983805668"  gating:max="842.1052631578947" >
                       <data-type:fcs-dimension data-type:name="FSC-W" />
                     </gating:dimension>
                   </gating:RectangleGate>
                 </Gate>
                 <Subpopulations>
                   <Population name="GFP+"  annotation=""  owningGroup="All Samples"  expanded="1"  sortPriority="10"  count="14542" >
                     <Graph smoothing="0"  backColor="#ffffff"  foreColor="#000000"  heatMapStatParameter="HDR-T"  type="Pseudocolor"  fast="1" >
                       <Axis dimension="x"  name="Y3-H"  label=""  auto="auto" />
                       <Axis dimension="y"  name="Y1-H"  label=""  auto="auto" />
                       <GraphSettings level="5%"  smoothingHighResolution="1"  contourHighResolution="1"  histogramSmoothingCount="0"  graphResolution="256"  showOutliers="0"  drawLargeDots="0"  dotsToDraw="8000"  tint="le.chartfill.tinted.40"  lineWeight="le.lineweight.normal"  lineStyle="le.linestyle.solid" />
                       <GraphEnvironment showGrid="0"  showAxes="tnlTNL"  showGates="1"  showFreqOnPlots="1"  showGateNameOnPlots="1"  showMedians="0"  showUncomped="0"  addEventParam="0"  lastYAxisName="" >
                         <TextTraits font="SansSerif"  size="11"  name="Labels"  style="plain"  color="#000000"  background="#00ffffff"  just="left" />
                         <TextTraits font="SansSerif"  size="11"  name="LayoutGates"  style="plain"  color="#000000"  background="#00ffffff"  just="left" />
                         <TextTraits font="SansSerif"  size="9"  name="Numbers"  style="plain"  color="#000000"  background="#00ffffff"  just="left" />
                         <TextTraits font="SansSerif"  size="9"  name="Legend"  style="plain"  color="#000000"  background="#00ffffff"  just="left" />
                         <WindowPosition x="1094"  y="290"  width="390"  height="582"  displayed="0"  panelState="---" />
                       </GraphEnvironment>
                     </Graph>
                     <Gate gating:id="ID1985652026"  gating:parent_id="ID2028951027" >
                       <gating:RectangleGate eventsInside="1"  annoOffsetX="-15"  annoOffsetY="-84"  tint="#000000"  isTinted="0"  lineWeight="Normal"  userDefined="1"  percentX="0"  percentY="0" >
                         <gating:dimension gating:min="73.47537385800986"  gating:max="930.0453888546591" >
                           <data-type:fcs-dimension data-type:name="B1-H" />
                         </gating:dimension>
                         <gating:dimension gating:min="16.194331983805668"  gating:max="303.64372469635623" >
                           <data-type:fcs-dimension data-type:name="SSC-H" />
                         </gating:dimension>
                       </gating:RectangleGate>
                     </Gate>
                     <Subpopulations>
                       <Population name="CD14+"  annotation=""  owningGroup="All Samples"  expanded="1"  sortPriority="10"  count="8844" >
                         <Graph smoothing="0"  backColor="#ffffff"  foreColor="#000000"  heatMapStatParameter="HDR-T"  type="Pseudocolor"  fast="1" >
                           <Axis dimension="x"  name="Y3-H"  label=""  auto="auto" />
                           <Axis dimension="y"  name="Y1-H"  label=""  auto="auto" />
                           <GraphSettings level="5%"  smoothingHighResolution="1"  contourHighResolution="1"  histogramSmoothingCount="0"  graphResolution="256"  showOutliers="0"  drawLargeDots="0"  dotsToDraw="8000"  tint="le.chartfill.tinted.40"  lineWeight="le.lineweight.normal"  lineStyle="le.linestyle.solid" />
                           <GraphEnvironment showGrid="0"  showAxes="tnlTNL"  showGates="1"  showFreqOnPlots="1"  showGateNameOnPlots="1"  showMedians="0"  showUncomped="0"  addEventParam="0"  lastYAxisName="" >
                             <TextTraits font="SansSerif"  size="11"  name="Labels"  style="plain"  color="#000000"  background="#00ffffff"  just="left" />
                             <TextTraits font="SansSerif"  size="11"  name="LayoutGates"  style="plain"  color="#000000"  background="#00ffffff"  just="left" />
                             <TextTraits font="SansSerif"  size="9"  name="Numbers"  style="plain"  color="#000000"  background="#00ffffff"  just="left" />
                             <TextTraits font="SansSerif"  size="9"  name="Legend"  style="plain"  color="#000000"  background="#00ffffff"  just="left" />
                             <WindowPosition x="675"  y="38"  width="390"  height="582"  displayed="1"  panelState="---" />
                           </GraphEnvironment>
                         </Graph>
                         <Gate gating:id="ID2090358033"  gating:parent_id="ID1985652026" >
                           <gating:RectangleGate eventsInside="1"  annoOffsetX="0"  annoOffsetY="0"  tint="#000000"  isTinted="0"  lineWeight="Normal"  userDefined="1"  percentX="0"  percentY="0" >
                             <gating:dimension gating:min="0.6062992125984252" >
                               <data-type:fcs-dimension data-type:name="Y3-H" />
                             </gating:dimension>
                             <gating:dimension gating:max="8.145755192064367" >
                               <data-type:fcs-dimension data-type:name="Y1-H" />
                             </gating:dimension>
                           </gating:RectangleGate>
                         </Gate>
                       </Population>
                       <Population name="CD19+"  annotation=""  owningGroup="All Samples"  expanded="1"  sortPriority="10"  count="2708" >
                         <Graph smoothing="0"  backColor="#ffffff"  foreColor="#000000"  heatMapStatParameter="HDR-T"  type="Pseudocolor"  fast="1" >
                           <Axis dimension="x"  name="Y3-H"  label=""  auto="auto" />
                           <Axis dimension="y"  name="Y1-H"  label=""  auto="auto" />
                           <GraphSettings level="5%"  smoothingHighResolution="1"  contourHighResolution="1"  histogramSmoothingCount="0"  graphResolution="256"  showOutliers="0"  drawLargeDots="0"  dotsToDraw="8000"  tint="le.chartfill.tinted.40"  lineWeight="le.lineweight.normal"  lineStyle="le.linestyle.solid" />
                           <GraphEnvironment showGrid="0"  showAxes="tnlTNL"  showGates="1"  showFreqOnPlots="1"  showGateNameOnPlots="1"  showMedians="0"  showUncomped="0"  addEventParam="0"  lastYAxisName="" >
                             <TextTraits font="SansSerif"  size="11"  name="Labels"  style="plain"  color="#000000"  background="#00ffffff"  just="left" />
                             <TextTraits font="SansSerif"  size="11"  name="LayoutGates"  style="plain"  color="#000000"  background="#00ffffff"  just="left" />
                             <TextTraits font="SansSerif"  size="9"  name="Numbers"  style="plain"  color="#000000"  background="#00ffffff"  just="left" />
                             <TextTraits font="SansSerif"  size="9"  name="Legend"  style="plain"  color="#000000"  background="#00ffffff"  just="left" />
                             <WindowPosition x="675"  y="38"  width="390"  height="582"  displayed="1"  panelState="---" />
                           </GraphEnvironment>
                         </Graph>
                         <Gate gating:id="ID593322146"  gating:parent_id="ID1985652026" >
                           <gating:RectangleGate eventsInside="1"  annoOffsetX="0"  annoOffsetY="0"  tint="#000000"  isTinted="0"  lineWeight="Normal"  userDefined="1"  percentX="0"  percentY="0" >
                             <gating:dimension gating:max="0.6062992125984252" >
                               <data-type:fcs-dimension data-type:name="Y3-H" />
                             </gating:dimension>
                             <gating:dimension gating:min="8.145755192064367" >
                               <data-type:fcs-dimension data-type:name="Y1-H" />
                             </gating:dimension>
                           </gating:RectangleGate>
                         </Gate>
                       </Population>
                       <Population name="Q2: mKate_APC-H+ , PE-H+"  annotation=""  owningGroup="All Samples"  expanded="1"  sortPriority="10"  count="37" >
                         <Graph smoothing="0"  backColor="#ffffff"  foreColor="#000000"  heatMapStatParameter="HDR-T"  type="Pseudocolor"  fast="1" >
                           <Axis dimension="x"  name="Y3-H"  label=""  auto="auto" />
                           <Axis dimension="y"  name="Y1-H"  label=""  auto="auto" />
                           <GraphSettings level="5%"  smoothingHighResolution="1"  contourHighResolution="1"  histogramSmoothingCount="0"  graphResolution="256"  showOutliers="0"  drawLargeDots="0"  dotsToDraw="8000"  tint="le.chartfill.tinted.40"  lineWeight="le.lineweight.normal"  lineStyle="le.linestyle.solid" />
                           <GraphEnvironment showGrid="0"  showAxes="tnlTNL"  showGates="1"  showFreqOnPlots="1"  showGateNameOnPlots="1"  showMedians="0"  showUncomped="0"  addEventParam="0"  lastYAxisName="" >
                             <TextTraits font="SansSerif"  size="11"  name="Labels"  style="plain"  color="#000000"  background="#00ffffff"  just="left" />
                             <TextTraits font="SansSerif"  size="11"  name="LayoutGates"  style="plain"  color="#000000"  background="#00ffffff"  just="left" />
                             <TextTraits font="SansSerif"  size="9"  name="Numbers"  style="plain"  color="#000000"  background="#00ffffff"  just="left" />
                             <TextTraits font="SansSerif"  size="9"  name="Legend"  style="plain"  color="#000000"  background="#00ffffff"  just="left" />
                             <WindowPosition x="675"  y="38"  width="390"  height="582"  displayed="1"  panelState="---" />
                           </GraphEnvironment>
                         </Graph>
                         <Gate gating:id="ID279368246"  gating:parent_id="ID1985652026" >
                           <gating:RectangleGate eventsInside="1"  annoOffsetX="0"  annoOffsetY="0"  tint="#000000"  isTinted="0"  lineWeight="Normal"  userDefined="1"  percentX="0"  percentY="0" >
                             <gating:dimension gating:min="0.6062992125984252" >
                               <data-type:fcs-dimension data-type:name="Y3-H" />
                             </gating:dimension>
                             <gating:dimension gating:min="8.145755192064367" >
                               <data-type:fcs-dimension data-type:name="Y1-H" />
                             </gating:dimension>
                           </gating:RectangleGate>
                         </Gate>
                       </Population>
                       <Population name="Q4: mKate_APC-H- , PE-H-"  annotation=""  owningGroup="All Samples"  expanded="1"  sortPriority="10"  count="2953" >
                         <Graph smoothing="0"  backColor="#ffffff"  foreColor="#000000"  heatMapStatParameter="HDR-T"  type="Pseudocolor"  fast="1" >
                           <Axis dimension="x"  name="Y3-H"  label=""  auto="auto" />
                           <Axis dimension="y"  name="Y1-H"  label=""  auto="auto" />
                           <GraphSettings level="5%"  smoothingHighResolution="1"  contourHighResolution="1"  histogramSmoothingCount="0"  graphResolution="256"  showOutliers="0"  drawLargeDots="0"  dotsToDraw="8000"  tint="le.chartfill.tinted.40"  lineWeight="le.lineweight.normal"  lineStyle="le.linestyle.solid" />
                           <GraphEnvironment showGrid="0"  showAxes="tnlTNL"  showGates="1"  showFreqOnPlots="1"  showGateNameOnPlots="1"  showMedians="0"  showUncomped="0"  addEventParam="0"  lastYAxisName="" >
                             <TextTraits font="SansSerif"  size="11"  name="Labels"  style="plain"  color="#000000"  background="#00ffffff"  just="left" />
                             <TextTraits font="SansSerif"  size="11"  name="LayoutGates"  style="plain"  color="#000000"  background="#00ffffff"  just="left" />
                             <TextTraits font="SansSerif"  size="9"  name="Numbers"  style="plain"  color="#000000"  background="#00ffffff"  just="left" />
                             <TextTraits font="SansSerif"  size="9"  name="Legend"  style="plain"  color="#000000"  background="#00ffffff"  just="left" />
                             <WindowPosition x="675"  y="38"  width="390"  height="582"  displayed="1"  panelState="---" />
                           </GraphEnvironment>
                         </Graph>
                         <Gate gating:id="ID1172848063"  gating:parent_id="ID1985652026" >
                           <gating:RectangleGate eventsInside="1"  annoOffsetX="0"  annoOffsetY="0"  tint="#000000"  isTinted="0"  lineWeight="Normal"  userDefined="1"  percentX="0"  percentY="0" >
                             <gating:dimension gating:max="0.6062992125984252" >
                               <data-type:fcs-dimension data-type:name="Y3-H" />
                             </gating:dimension>
                             <gating:dimension gating:max="8.145755192064367" >
                               <data-type:fcs-dimension data-type:name="Y1-H" />
                             </gating:dimension>
                           </gating:RectangleGate>
                         </Gate>
                       </Population>
                     </Subpopulations>
                   </Population>
                 </Subpopulations>
               </Population>
             </Subpopulations>
           </Population>
         </Subpopulations>
       </SampleNode>
     </Sample>
     <Sample>
       <DataSet uri="file:/Users/lsc/Desktop/AG%20Dalpke/Luca%20Maria%20Findeis/FACS/20191119_BLaER_No.5.1(nach%20transferieren%20in%2096-well)_Day10/2019-11-19-WT--A1.0003.mqd"  sampleID="14" />
       <Transformations>
         <transforms:linear transforms:minRange="0"  transforms:maxRange="60.2778"  gain="1" >
           <data-type:parameter data-type:name="HDR-T" />
         </transforms:linear>
         <transforms:linear transforms:minRange="0"  transforms:maxRange="1000"  gain="1" >
           <data-type:parameter data-type:name="HDR-CE" />
         </transforms:linear>
         <transforms:linear transforms:minRange="0"  transforms:maxRange="1000"  gain="1" >
           <data-type:parameter data-type:name="HDR-SE" />
         </transforms:linear>
         <transforms:linear transforms:minRange="0"  transforms:maxRange="100"  gain="1" >
           <data-type:parameter data-type:name="HDR-V" />
         </transforms:linear>
         <transforms:linear transforms:minRange="0"  transforms:maxRange="1000"  gain="1" >
           <data-type:parameter data-type:name="FSC-A" />
         </transforms:linear>
         <transforms:linear transforms:minRange="0"  transforms:maxRange="1000"  gain="1" >
           <data-type:parameter data-type:name="FSC-H" />
         </transforms:linear>
         <transforms:linear transforms:minRange="0"  transforms:maxRange="1000"  gain="1" >
           <data-type:parameter data-type:name="FSC-W" />
         </transforms:linear>
         <transforms:linear transforms:minRange="0"  transforms:maxRange="1000"  gain="1" >
           <data-type:parameter data-type:name="SSC-A" />
         </transforms:linear>
         <transforms:linear transforms:minRange="0"  transforms:maxRange="1000"  gain="1" >
           <data-type:parameter data-type:name="SSC-H" />
         </transforms:linear>
         <transforms:linear transforms:minRange="0"  transforms:maxRange="1000"  gain="1" >
           <data-type:parameter data-type:name="SSC-W" />
         </transforms:linear>
         <transforms:miltenyi transforms:maxRange="1000" >
           <data-type:parameter data-type:name="V1-A" />
         </transforms:miltenyi>
         <transforms:miltenyi transforms:maxRange="1000" >
           <data-type:parameter data-type:name="V1-H" />
         </transforms:miltenyi>
         <transforms:miltenyi transforms:maxRange="1000" >
           <data-type:parameter data-type:name="V1-W" />
         </transforms:miltenyi>
         <transforms:miltenyi transforms:maxRange="1000" >
           <data-type:parameter data-type:name="Y1-A" />
         </transforms:miltenyi>
         <transforms:miltenyi transforms:maxRange="1000" >
           <data-type:parameter data-type:name="Y1-H" />
         </transforms:miltenyi>
         <transforms:miltenyi transforms:maxRange="1000" >
           <data-type:parameter data-type:name="Y1-W" />
         </transforms:miltenyi>
         <transforms:miltenyi transforms:maxRange="1000" >
           <data-type:parameter data-type:name="Y3-A" />
         </transforms:miltenyi>
         <transforms:miltenyi transforms:maxRange="1000" >
           <data-type:parameter data-type:name="Y3-H" />
         </transforms:miltenyi>
         <transforms:miltenyi transforms:maxRange="1000" >
           <data-type:parameter data-type:name="Y3-W" />
         </transforms:miltenyi>
         <transforms:miltenyi transforms:maxRange="1000" >
           <data-type:parameter data-type:name="B1-A" />
         </transforms:miltenyi>
         <transforms:miltenyi transforms:maxRange="1000" >
           <data-type:parameter data-type:name="B1-H" />
         </transforms:miltenyi>
         <transforms:miltenyi transforms:maxRange="1000" >
           <data-type:parameter data-type:name="B1-W" />
         </transforms:miltenyi>
       </Transformations>
       <Keywords>
         <Keyword name="FJ_FCS_VERSION"  value="3.1" />
         <Keyword name="$EXP"  value="chen lan-sun" />
         <Keyword name="$SYS"  value="MACSQuantify,2.11.1746.19438" />
         <Keyword name="$CYT"  value="MACSQuant VYB,2.11.1746.19438" />
         <Keyword name="$CYTSN"  value="3124" />
         <Keyword name="$CELLS"  value="WT" />
         <Keyword name="$DATE"  value="2019-Nov-19" />
         <Keyword name="$BTIM"  value="17:50:15" />
         <Keyword name="$ETIM"  value="17:52:00" />
         <Keyword name="$TIMESTEP"  value="1" />
         <Keyword name="$LAST_MODIFIED"  value="2019-Nov-19 17:52:00" />
         <Keyword name="$LAST_MODIFIER"  value="chen lan-sun" />
         <Keyword name="$ORIGINALITY"  value="Original" />
         <Keyword name="$PLATENAME"  value="Single tube rack" />
         <Keyword name="$WELLID"  value="A1" />
         <Keyword name="$TR"  value="FSC,8.54805" />
         <Keyword name="$FIL"  value="2019-11-19-WT--A1.0003.mqd" />
         <Keyword name="$PAR"  value="22" />
         <Keyword name="$TOT"  value="71349" />
         <Keyword name="$ABRT"  value="0" />
         <Keyword name="$LOST"  value="0" />
         <Keyword name="$VOL"  value="100000" />
         <Keyword name="$MODE"  value="L" />
         <Keyword name="$DATATYPE"  value="F" />
         <Keyword name="$BYTEORD"  value="1,2,3,4" />
         <Keyword name="$P1N"  value="HDR-T" />
         <Keyword name="$P1B"  value="32" />
         <Keyword name="$P1E"  value="0.0,0.0" />
         <Keyword name="$P1D"  value="Linear,0,90.1697" />
         <Keyword name="$P1R"  value="90.1697" />
         <Keyword name="$P1G"  value="1" />
         <Keyword name="$P1S"  value="HDR-T" />
         <Keyword name="$P2N"  value="HDR-CE" />
         <Keyword name="$P2B"  value="32" />
         <Keyword name="$P2E"  value="0.0,0.0" />
         <Keyword name="$P2D"  value="Linear,0,1000" />
         <Keyword name="$P2R"  value="1000" />
         <Keyword name="$P2G"  value="1" />
         <Keyword name="$P2S"  value="HDR-CE" />
         <Keyword name="$P3N"  value="HDR-SE" />
         <Keyword name="$P3B"  value="32" />
         <Keyword name="$P3E"  value="0.0,0.0" />
         <Keyword name="$P3D"  value="Linear,0,1000" />
         <Keyword name="$P3R"  value="1000" />
         <Keyword name="$P3G"  value="1" />
         <Keyword name="$P3S"  value="HDR-SE" />
         <Keyword name="$P4N"  value="HDR-V" />
         <Keyword name="$P4B"  value="32" />
         <Keyword name="$P4E"  value="0.0,0.0" />
         <Keyword name="$P4D"  value="Linear,0,100" />
         <Keyword name="$P4R"  value="100" />
         <Keyword name="$P4G"  value="1" />
         <Keyword name="$P4S"  value="HDR-V" />
         <Keyword name="$P5N"  value="FSC-A" />
         <Keyword name="$P5B"  value="32" />
         <Keyword name="$P5E"  value="0.0,0.0" />
         <Keyword name="$P5D"  value="Linear,0,1000" />
         <Keyword name="$P5R"  value="1000" />
         <Keyword name="$P5G"  value="1" />
         <Keyword name="$P5S"  value="FSC-A" />
         <Keyword name="$P5F"  value="561_10 nm" />
         <Keyword name="$P5L"  value="561nm" />
         <Keyword name="$P5O"  value="100mW" />
         <Keyword name="$P5V"  value="291" />
         <Keyword name="$P5T"  value="-00" />
         <Keyword name="$P6N"  value="FSC-H" />
         <Keyword name="$P6B"  value="32" />
         <Keyword name="$P6E"  value="0.0,0.0" />
         <Keyword name="$P6D"  value="Linear,0,1000" />
         <Keyword name="$P6R"  value="1000" />
         <Keyword name="$P6G"  value="1" />
         <Keyword name="$P6S"  value="FSC-H" />
         <Keyword name="$P6F"  value="561_10 nm" />
         <Keyword name="$P6L"  value="561nm" />
         <Keyword name="$P6O"  value="100mW" />
         <Keyword name="$P6V"  value="291" />
         <Keyword name="$P6T"  value="-00" />
         <Keyword name="$P7N"  value="FSC-W" />
         <Keyword name="$P7B"  value="32" />
         <Keyword name="$P7E"  value="0.0,0.0" />
         <Keyword name="$P7D"  value="Linear,0,1000" />
         <Keyword name="$P7R"  value="1000" />
         <Keyword name="$P7G"  value="1" />
         <Keyword name="$P7S"  value="FSC-W" />
         <Keyword name="$P7F"  value="561_10 nm" />
         <Keyword name="$P7L"  value="561nm" />
         <Keyword name="$P7O"  value="100mW" />
         <Keyword name="$P7V"  value="291" />
         <Keyword name="$P7T"  value="-00" />
         <Keyword name="$P8N"  value="SSC-A" />
         <Keyword name="$P8B"  value="32" />
         <Keyword name="$P8E"  value="0.0,0.0" />
         <Keyword name="$P8D"  value="Linear,0,1000" />
         <Keyword name="$P8R"  value="1000" />
         <Keyword name="$P8G"  value="1" />
         <Keyword name="$P8S"  value="SSC-A" />
         <Keyword name="$P8F"  value="561_10 nm" />
         <Keyword name="$P8L"  value="561nm" />
         <Keyword name="$P8O"  value="100mW" />
         <Keyword name="$P8V"  value="294" />
         <Keyword name="$P8T"  value="-00" />
         <Keyword name="$P9N"  value="SSC-H" />
         <Keyword name="$P9B"  value="32" />
         <Keyword name="$P9E"  value="0.0,0.0" />
         <Keyword name="$P9D"  value="Linear,0,1000" />
         <Keyword name="$P9R"  value="1000" />
         <Keyword name="$P9G"  value="1" />
         <Keyword name="$P9S"  value="SSC-H" />
         <Keyword name="$P9F"  value="561_10 nm" />
         <Keyword name="$P9L"  value="561nm" />
         <Keyword name="$P9O"  value="100mW" />
         <Keyword name="$P9V"  value="294" />
         <Keyword name="$P9T"  value="-00" />
         <Keyword name="$P10N"  value="SSC-W" />
         <Keyword name="$P10B"  value="32" />
         <Keyword name="$P10E"  value="0.0,0.0" />
         <Keyword name="$P10D"  value="Linear,0,1000" />
         <Keyword name="$P10R"  value="1000" />
         <Keyword name="$P10G"  value="1" />
         <Keyword name="$P10S"  value="SSC-W" />
         <Keyword name="$P10F"  value="561_10 nm" />
         <Keyword name="$P10L"  value="561nm" />
         <Keyword name="$P10O"  value="100mW" />
         <Keyword name="$P10V"  value="294" />
         <Keyword name="$P10T"  value="-00" />
         <Keyword name="$P11N"  value="V1-A" />
         <Keyword name="$P11B"  value="32" />
         <Keyword name="$P11E"  value="0.0,0.0" />
         <Keyword name="$P11D"  value="Hyperlogarithmic,-1.0,1000" />
         <Keyword name="$P11R"  value="1000" />
         <Keyword name="$P11G"  value="1" />
         <Keyword name="$P11S"  value="CFP_VioBlue-A" />
         <Keyword name="$P11F"  value="450_50 nm" />
         <Keyword name="$P11L"  value="405nm" />
         <Keyword name="$P11O"  value="40mW" />
         <Keyword name="$P11V"  value="352" />
         <Keyword name="$P11T"  value="-00" />
         <Keyword name="$P12N"  value="V1-H" />
         <Keyword name="$P12B"  value="32" />
         <Keyword name="$P12E"  value="0.0,0.0" />
         <Keyword name="$P12D"  value="Hyperlogarithmic,-1.0,1000" />
         <Keyword name="$P12R"  value="1000" />
         <Keyword name="$P12G"  value="1" />
         <Keyword name="$P12S"  value="CFP_VioBlue-H" />
         <Keyword name="$P12F"  value="450_50 nm" />
         <Keyword name="$P12L"  value="405nm" />
         <Keyword name="$P12O"  value="40mW" />
         <Keyword name="$P12V"  value="352" />
         <Keyword name="$P12T"  value="-00" />
         <Keyword name="$P13N"  value="V1-W" />
         <Keyword name="$P13B"  value="32" />
         <Keyword name="$P13E"  value="0.0,0.0" />
         <Keyword name="$P13D"  value="Hyperlogarithmic,-1.0,1000" />
         <Keyword name="$P13R"  value="1000" />
         <Keyword name="$P13G"  value="1" />
         <Keyword name="$P13S"  value="CFP_VioBlue-W" />
         <Keyword name="$P13F"  value="450_50 nm" />
         <Keyword name="$P13L"  value="405nm" />
         <Keyword name="$P13O"  value="40mW" />
         <Keyword name="$P13V"  value="352" />
         <Keyword name="$P13T"  value="-00" />
         <Keyword name="$P14N"  value="Y1-A" />
         <Keyword name="$P14B"  value="32" />
         <Keyword name="$P14E"  value="0.0,0.0" />
         <Keyword name="$P14D"  value="Hyperlogarithmic,-1.0,1000" />
         <Keyword name="$P14R"  value="1000" />
         <Keyword name="$P14G"  value="1" />
         <Keyword name="$P14S"  value="PE-A" />
         <Keyword name="$P14F"  value="586_50 nm" />
         <Keyword name="$P14L"  value="561nm" />
         <Keyword name="$P14O"  value="100mW" />
         <Keyword name="$P14V"  value="394" />
         <Keyword name="$P14T"  value="-00" />
         <Keyword name="$P15N"  value="Y1-H" />
         <Keyword name="$P15B"  value="32" />
         <Keyword name="$P15E"  value="0.0,0.0" />
         <Keyword name="$P15D"  value="Hyperlogarithmic,-1.0,1000" />
         <Keyword name="$P15R"  value="1000" />
         <Keyword name="$P15G"  value="1" />
         <Keyword name="$P15S"  value="PE-H" />
         <Keyword name="$P15F"  value="586_50 nm" />
         <Keyword name="$P15L"  value="561nm" />
         <Keyword name="$P15O"  value="100mW" />
         <Keyword name="$P15V"  value="394" />
         <Keyword name="$P15T"  value="-00" />
         <Keyword name="$P16N"  value="Y1-W" />
         <Keyword name="$P16B"  value="32" />
         <Keyword name="$P16E"  value="0.0,0.0" />
         <Keyword name="$P16D"  value="Hyperlogarithmic,-1.0,1000" />
         <Keyword name="$P16R"  value="1000" />
         <Keyword name="$P16G"  value="1" />
         <Keyword name="$P16S"  value="PE-W" />
         <Keyword name="$P16F"  value="586_50 nm" />
         <Keyword name="$P16L"  value="561nm" />
         <Keyword name="$P16O"  value="100mW" />
         <Keyword name="$P16V"  value="394" />
         <Keyword name="$P16T"  value="-00" />
         <Keyword name="$P17N"  value="Y3-A" />
         <Keyword name="$P17B"  value="32" />
         <Keyword name="$P17E"  value="0.0,0.0" />
         <Keyword name="$P17D"  value="Hyperlogarithmic,-1.0,1000" />
         <Keyword name="$P17R"  value="1000" />
         <Keyword name="$P17G"  value="1" />
         <Keyword name="$P17S"  value="mKate_APC-A" />
         <Keyword name="$P17F"  value="661_50 nm" />
         <Keyword name="$P17L"  value="561nm" />
         <Keyword name="$P17O"  value="100mW" />
         <Keyword name="$P17V"  value="427" />
         <Keyword name="$P17T"  value="-20" />
         <Keyword name="$P18N"  value="Y3-H" />
         <Keyword name="$P18B"  value="32" />
         <Keyword name="$P18E"  value="0.0,0.0" />
         <Keyword name="$P18D"  value="Hyperlogarithmic,-1.0,1000" />
         <Keyword name="$P18R"  value="1000" />
         <Keyword name="$P18G"  value="1" />
         <Keyword name="$P18S"  value="mKate_APC-H" />
         <Keyword name="$P18F"  value="661_50 nm" />
         <Keyword name="$P18L"  value="561nm" />
         <Keyword name="$P18O"  value="100mW" />
         <Keyword name="$P18V"  value="427" />
         <Keyword name="$P18T"  value="-20" />
         <Keyword name="$P19N"  value="Y3-W" />
         <Keyword name="$P19B"  value="32" />
         <Keyword name="$P19E"  value="0.0,0.0" />
         <Keyword name="$P19D"  value="Hyperlogarithmic,-1.0,1000" />
         <Keyword name="$P19R"  value="1000" />
         <Keyword name="$P19G"  value="1" />
         <Keyword name="$P19S"  value="mKate_APC-W" />
         <Keyword name="$P19F"  value="661_50 nm" />
         <Keyword name="$P19L"  value="561nm" />
         <Keyword name="$P19O"  value="100mW" />
         <Keyword name="$P19V"  value="427" />
         <Keyword name="$P19T"  value="-20" />
         <Keyword name="$P20N"  value="B1-A" />
         <Keyword name="$P20B"  value="32" />
         <Keyword name="$P20E"  value="0.0,0.0" />
         <Keyword name="$P20D"  value="Hyperlogarithmic,-1.0,1000" />
         <Keyword name="$P20R"  value="1000" />
         <Keyword name="$P20G"  value="1" />
         <Keyword name="$P20S"  value="GFP_FITC-A" />
         <Keyword name="$P20F"  value="525_50 nm" />
         <Keyword name="$P20L"  value="488nm" />
         <Keyword name="$P20O"  value="30mW" />
         <Keyword name="$P20V"  value="380" />
         <Keyword name="$P20T"  value="-01" />
         <Keyword name="$P21N"  value="B1-H" />
         <Keyword name="$P21B"  value="32" />
         <Keyword name="$P21E"  value="0.0,0.0" />
         <Keyword name="$P21D"  value="Hyperlogarithmic,-1.0,1000" />
         <Keyword name="$P21R"  value="1000" />
         <Keyword name="$P21G"  value="1" />
         <Keyword name="$P21S"  value="GFP_FITC-H" />
         <Keyword name="$P21F"  value="525_50 nm" />
         <Keyword name="$P21L"  value="488nm" />
         <Keyword name="$P21O"  value="30mW" />
         <Keyword name="$P21V"  value="380" />
         <Keyword name="$P21T"  value="-01" />
         <Keyword name="$P22N"  value="B1-W" />
         <Keyword name="$P22B"  value="32" />
         <Keyword name="$P22E"  value="0.0,0.0" />
         <Keyword name="$P22D"  value="Hyperlogarithmic,-1.0,1000" />
         <Keyword name="$P22R"  value="1000" />
         <Keyword name="$P22G"  value="1" />
         <Keyword name="$P22S"  value="GFP_FITC-W" />
         <Keyword name="$P22F"  value="525_50 nm" />
         <Keyword name="$P22L"  value="488nm" />
         <Keyword name="$P22O"  value="30mW" />
         <Keyword name="$P22V"  value="380" />
         <Keyword name="$P22T"  value="-01" />
         <Keyword name="$NEXTDATA"  value="0" />
         <Keyword name="$BEGINANALYSIS"  value="0" />
         <Keyword name="$ENDANALYSIS"  value="0" />
         <Keyword name="$BEGINSTEXT"  value="6443196" />
         <Keyword name="$ENDSTEXT"  value="6621678" />
         <Keyword name="$BEGINDATA"  value="159744" />
         <Keyword name="$ENDDATA"  value="6438912" />
         <Keyword name="FILENAME"  value="" />
       </Keywords>
       <SampleNode name="2019-11-19-WT--A1.0003.mqd"  annotation=""  owningGroup=""  expanded="1"  sortPriority="10"  count="71349"  sampleID="14" >
         <Graph smoothing="0"  backColor="#ffffff"  foreColor="#000000"  heatMapStatParameter="HDR-T"  type="Pseudocolor"  fast="1" >
           <Axis dimension="x"  name="FSC-A"  label=""  auto="auto" />
           <Axis dimension="y"  name="SSC-A"  label=""  auto="auto" />
           <GraphSettings level="5%"  smoothingHighResolution="1"  contourHighResolution="1"  histogramSmoothingCount="0"  graphResolution="256"  showOutliers="0"  drawLargeDots="0"  dotsToDraw="8000"  tint="le.chartfill.tinted.40"  lineWeight="le.lineweight.normal"  lineStyle="le.linestyle.solid" />
           <GraphEnvironment showGrid="0"  showAxes="tnlTNL"  showGates="1"  showFreqOnPlots="1"  showGateNameOnPlots="1"  showMedians="0"  showUncomped="0"  addEventParam="0"  lastYAxisName="" >
             <TextTraits font="SansSerif"  size="11"  name="Labels"  style="plain"  color="#000000"  background="#00ffffff"  just="left" />
             <TextTraits font="SansSerif"  size="11"  name="LayoutGates"  style="plain"  color="#000000"  background="#00ffffff"  just="left" />
             <TextTraits font="SansSerif"  size="9"  name="Numbers"  style="plain"  color="#000000"  background="#00ffffff"  just="left" />
             <TextTraits font="SansSerif"  size="9"  name="Legend"  style="plain"  color="#000000"  background="#00ffffff"  just="left" />
             <WindowPosition x="675"  y="38"  width="390"  height="582"  displayed="0"  panelState="---" />
           </GraphEnvironment>
         </Graph>
         <Subpopulations>
           <Population name="cells"  annotation=""  owningGroup="All Samples"  expanded="1"  sortPriority="10"  count="22144" >
             <Graph smoothing="0"  backColor="#ffffff"  foreColor="#000000"  heatMapStatParameter="HDR-T"  type="Pseudocolor"  fast="1" >
               <Axis dimension="x"  name="FSC-H"  label=""  auto="auto" />
               <Axis dimension="y"  name="FSC-W"  label=""  auto="auto" />
               <GraphSettings level="5%"  smoothingHighResolution="1"  contourHighResolution="1"  histogramSmoothingCount="0"  graphResolution="256"  showOutliers="0"  drawLargeDots="0"  dotsToDraw="8000"  tint="le.chartfill.tinted.40"  lineWeight="le.lineweight.normal"  lineStyle="le.linestyle.solid" />
               <GraphEnvironment showGrid="0"  showAxes="tnlTNL"  showGates="1"  showFreqOnPlots="1"  showGateNameOnPlots="1"  showMedians="0"  showUncomped="0"  addEventParam="0"  lastYAxisName="" >
                 <TextTraits font="SansSerif"  size="11"  name="Labels"  style="plain"  color="#000000"  background="#00ffffff"  just="left" />
                 <TextTraits font="SansSerif"  size="11"  name="LayoutGates"  style="plain"  color="#000000"  background="#00ffffff"  just="left" />
                 <TextTraits font="SansSerif"  size="9"  name="Numbers"  style="plain"  color="#000000"  background="#00ffffff"  just="left" />
                 <TextTraits font="SansSerif"  size="9"  name="Legend"  style="plain"  color="#000000"  background="#00ffffff"  just="left" />
                 <WindowPosition x="675"  y="38"  width="390"  height="582"  displayed="1"  panelState="---" />
               </GraphEnvironment>
             </Graph>
             <Gate gating:id="ID2058073658" >
               <gating:PolygonGate eventsInside="1"  annoOffsetX="-22"  annoOffsetY="-96"  tint="#000000"  isTinted="0"  lineWeight="Normal"  userDefined="1"  quadId="-1"  gateResolution="256" >
                 <gating:dimension>
                   <data-type:fcs-dimension data-type:name="FSC-A" />
                 </gating:dimension>
                 <gating:dimension>
                   <data-type:fcs-dimension data-type:name="SSC-A" />
                 </gating:dimension>
                 <gating:vertex>
                   <gating:coordinate data-type:value="141.7322834646" />
                   <gating:coordinate data-type:value="28.3400809717" />
                 </gating:vertex>
                 <gating:vertex>
                   <gating:coordinate data-type:value="464.5669291339" />
                   <gating:coordinate data-type:value="40.4858299595" />
                 </gating:vertex>
                 <gating:vertex>
                   <gating:coordinate data-type:value="850.3937007874" />
                   <gating:coordinate data-type:value="186.2348178138" />
                 </gating:vertex>
                 <gating:vertex>
                   <gating:coordinate data-type:value="885.8267716535" />
                   <gating:coordinate data-type:value="404.8582995951" />
                 </gating:vertex>
                 <gating:vertex>
                   <gating:coordinate data-type:value="295.2755905512" />
                   <gating:coordinate data-type:value="356.2753036437" />
                 </gating:vertex>
                 <gating:vertex>
                   <gating:coordinate data-type:value="173.2283464567" />
                   <gating:coordinate data-type:value="214.5748987854" />
                 </gating:vertex>
                 <gating:vertex>
                   <gating:coordinate data-type:value="122.0472440945" />
                   <gating:coordinate data-type:value="68.8259109312" />
                 </gating:vertex>
               </gating:PolygonGate>
             </Gate>
             <Subpopulations>
               <Population name="Single Cells"  annotation=""  owningGroup="All Samples"  expanded="1"  sortPriority="10"  count="21258" >
                 <Graph smoothing="0"  backColor="#ffffff"  foreColor="#000000"  heatMapStatParameter="HDR-T"  type="Pseudocolor"  fast="1" >
                   <Axis dimension="x"  name="B1-H"  label=""  auto="auto" />
                   <Axis dimension="y"  name="SSC-H"  label=""  auto="auto" />
                   <GraphSettings level="5%"  smoothingHighResolution="1"  contourHighResolution="1"  histogramSmoothingCount="0"  graphResolution="256"  showOutliers="0"  drawLargeDots="0"  dotsToDraw="8000"  tint="le.chartfill.tinted.40"  lineWeight="le.lineweight.normal"  lineStyle="le.linestyle.solid" />
                   <GraphEnvironment showGrid="0"  showAxes="tnlTNL"  showGates="1"  showFreqOnPlots="1"  showGateNameOnPlots="1"  showMedians="0"  showUncomped="0"  addEventParam="0"  lastYAxisName="" >
                     <TextTraits font="SansSerif"  size="11"  name="Labels"  style="plain"  color="#000000"  background="#00ffffff"  just="left" />
                     <TextTraits font="SansSerif"  size="11"  name="LayoutGates"  style="plain"  color="#000000"  background="#00ffffff"  just="left" />
                     <TextTraits font="SansSerif"  size="9"  name="Numbers"  style="plain"  color="#000000"  background="#00ffffff"  just="left" />
                     <TextTraits font="SansSerif"  size="9"  name="Legend"  style="plain"  color="#000000"  background="#00ffffff"  just="left" />
                     <WindowPosition x="675"  y="38"  width="390"  height="582"  displayed="1"  panelState="---" />
                   </GraphEnvironment>
                 </Graph>
                 <Gate gating:id="ID321923152"  gating:parent_id="ID2058073658" >
                   <gating:RectangleGate eventsInside="1"  annoOffsetX="42"  annoOffsetY="111"  tint="#000000"  isTinted="0"  lineWeight="Normal"  userDefined="1"  percentX="0"  percentY="0" >
                     <gating:dimension gating:min="66.92913385826772"  gating:max="704.7244094488188" >
                       <data-type:fcs-dimension data-type:name="FSC-H" />
                     </gating:dimension>
                     <gating:dimension gating:min="619.4331983805668"  gating:max="842.1052631578947" >
                       <data-type:fcs-dimension data-type:name="FSC-W" />
                     </gating:dimension>
                   </gating:RectangleGate>
                 </Gate>
                 <Subpopulations>
                   <Population name="GFP+"  annotation=""  owningGroup="All Samples"  expanded="1"  sortPriority="10"  count="16916" >
                     <Graph smoothing="0"  backColor="#ffffff"  foreColor="#000000"  heatMapStatParameter="HDR-T"  type="Pseudocolor"  fast="1" >
                       <Axis dimension="x"  name="Y3-H"  label=""  auto="auto" />
                       <Axis dimension="y"  name="Y1-H"  label=""  auto="auto" />
                       <GraphSettings level="5%"  smoothingHighResolution="1"  contourHighResolution="1"  histogramSmoothingCount="0"  graphResolution="256"  showOutliers="0"  drawLargeDots="0"  dotsToDraw="8000"  tint="le.chartfill.tinted.40"  lineWeight="le.lineweight.normal"  lineStyle="le.linestyle.solid" />
                       <GraphEnvironment showGrid="0"  showAxes="tnlTNL"  showGates="1"  showFreqOnPlots="1"  showGateNameOnPlots="1"  showMedians="0"  showUncomped="0"  addEventParam="0"  lastYAxisName="" >
                         <TextTraits font="SansSerif"  size="11"  name="Labels"  style="plain"  color="#000000"  background="#00ffffff"  just="left" />
                         <TextTraits font="SansSerif"  size="11"  name="LayoutGates"  style="plain"  color="#000000"  background="#00ffffff"  just="left" />
                         <TextTraits font="SansSerif"  size="9"  name="Numbers"  style="plain"  color="#000000"  background="#00ffffff"  just="left" />
                         <TextTraits font="SansSerif"  size="9"  name="Legend"  style="plain"  color="#000000"  background="#00ffffff"  just="left" />
                         <WindowPosition x="1094"  y="290"  width="390"  height="582"  displayed="0"  panelState="---" />
                       </GraphEnvironment>
                     </Graph>
                     <Gate gating:id="ID2068637204"  gating:parent_id="ID321923152" >
                       <gating:RectangleGate eventsInside="1"  annoOffsetX="-15"  annoOffsetY="-84"  tint="#000000"  isTinted="0"  lineWeight="Normal"  userDefined="1"  percentX="0"  percentY="0" >
                         <gating:dimension gating:min="73.47537385800986"  gating:max="930.0453888546591" >
                           <data-type:fcs-dimension data-type:name="B1-H" />
                         </gating:dimension>
                         <gating:dimension gating:min="16.194331983805668"  gating:max="303.64372469635623" >
                           <data-type:fcs-dimension data-type:name="SSC-H" />
                         </gating:dimension>
                       </gating:RectangleGate>
                     </Gate>
                     <Subpopulations>
                       <Population name="CD14+"  annotation=""  owningGroup="All Samples"  expanded="1"  sortPriority="10"  count="5853" >
                         <Graph smoothing="0"  backColor="#ffffff"  foreColor="#000000"  heatMapStatParameter="HDR-T"  type="Pseudocolor"  fast="1" >
                           <Axis dimension="x"  name="Y3-H"  label=""  auto="auto" />
                           <Axis dimension="y"  name="Y1-H"  label=""  auto="auto" />
                           <GraphSettings level="5%"  smoothingHighResolution="1"  contourHighResolution="1"  histogramSmoothingCount="0"  graphResolution="256"  showOutliers="0"  drawLargeDots="0"  dotsToDraw="8000"  tint="le.chartfill.tinted.40"  lineWeight="le.lineweight.normal"  lineStyle="le.linestyle.solid" />
                           <GraphEnvironment showGrid="0"  showAxes="tnlTNL"  showGates="1"  showFreqOnPlots="1"  showGateNameOnPlots="1"  showMedians="0"  showUncomped="0"  addEventParam="0"  lastYAxisName="" >
                             <TextTraits font="SansSerif"  size="11"  name="Labels"  style="plain"  color="#000000"  background="#00ffffff"  just="left" />
                             <TextTraits font="SansSerif"  size="11"  name="LayoutGates"  style="plain"  color="#000000"  background="#00ffffff"  just="left" />
                             <TextTraits font="SansSerif"  size="9"  name="Numbers"  style="plain"  color="#000000"  background="#00ffffff"  just="left" />
                             <TextTraits font="SansSerif"  size="9"  name="Legend"  style="plain"  color="#000000"  background="#00ffffff"  just="left" />
                             <WindowPosition x="675"  y="38"  width="390"  height="582"  displayed="1"  panelState="---" />
                           </GraphEnvironment>
                         </Graph>
                         <Gate gating:id="ID1789219367"  gating:parent_id="ID2068637204" >
                           <gating:RectangleGate eventsInside="1"  annoOffsetX="0"  annoOffsetY="0"  tint="#000000"  isTinted="0"  lineWeight="Normal"  userDefined="1"  percentX="0"  percentY="0" >
                             <gating:dimension gating:min="0.6062992125984252" >
                               <data-type:fcs-dimension data-type:name="Y3-H" />
                             </gating:dimension>
                             <gating:dimension gating:max="8.145755192064367" >
                               <data-type:fcs-dimension data-type:name="Y1-H" />
                             </gating:dimension>
                           </gating:RectangleGate>
                         </Gate>
                       </Population>
                       <Population name="CD19+"  annotation=""  owningGroup="All Samples"  expanded="1"  sortPriority="10"  count="6503" >
                         <Graph smoothing="0"  backColor="#ffffff"  foreColor="#000000"  heatMapStatParameter="HDR-T"  type="Pseudocolor"  fast="1" >
                           <Axis dimension="x"  name="Y3-H"  label=""  auto="auto" />
                           <Axis dimension="y"  name="Y1-H"  label=""  auto="auto" />
                           <GraphSettings level="5%"  smoothingHighResolution="1"  contourHighResolution="1"  histogramSmoothingCount="0"  graphResolution="256"  showOutliers="0"  drawLargeDots="0"  dotsToDraw="8000"  tint="le.chartfill.tinted.40"  lineWeight="le.lineweight.normal"  lineStyle="le.linestyle.solid" />
                           <GraphEnvironment showGrid="0"  showAxes="tnlTNL"  showGates="1"  showFreqOnPlots="1"  showGateNameOnPlots="1"  showMedians="0"  showUncomped="0"  addEventParam="0"  lastYAxisName="" >
                             <TextTraits font="SansSerif"  size="11"  name="Labels"  style="plain"  color="#000000"  background="#00ffffff"  just="left" />
                             <TextTraits font="SansSerif"  size="11"  name="LayoutGates"  style="plain"  color="#000000"  background="#00ffffff"  just="left" />
                             <TextTraits font="SansSerif"  size="9"  name="Numbers"  style="plain"  color="#000000"  background="#00ffffff"  just="left" />
                             <TextTraits font="SansSerif"  size="9"  name="Legend"  style="plain"  color="#000000"  background="#00ffffff"  just="left" />
                             <WindowPosition x="675"  y="38"  width="390"  height="582"  displayed="1"  panelState="---" />
                           </GraphEnvironment>
                         </Graph>
                         <Gate gating:id="ID1128250079"  gating:parent_id="ID2068637204" >
                           <gating:RectangleGate eventsInside="1"  annoOffsetX="0"  annoOffsetY="0"  tint="#000000"  isTinted="0"  lineWeight="Normal"  userDefined="1"  percentX="0"  percentY="0" >
                             <gating:dimension gating:max="0.6062992125984252" >
                               <data-type:fcs-dimension data-type:name="Y3-H" />
                             </gating:dimension>
                             <gating:dimension gating:min="8.145755192064367" >
                               <data-type:fcs-dimension data-type:name="Y1-H" />
                             </gating:dimension>
                           </gating:RectangleGate>
                         </Gate>
                       </Population>
                       <Population name="Q2: mKate_APC-H+ , PE-H+"  annotation=""  owningGroup="All Samples"  expanded="1"  sortPriority="10"  count="62" >
                         <Graph smoothing="0"  backColor="#ffffff"  foreColor="#000000"  heatMapStatParameter="HDR-T"  type="Pseudocolor"  fast="1" >
                           <Axis dimension="x"  name="Y3-H"  label=""  auto="auto" />
                           <Axis dimension="y"  name="Y1-H"  label=""  auto="auto" />
                           <GraphSettings level="5%"  smoothingHighResolution="1"  contourHighResolution="1"  histogramSmoothingCount="0"  graphResolution="256"  showOutliers="0"  drawLargeDots="0"  dotsToDraw="8000"  tint="le.chartfill.tinted.40"  lineWeight="le.lineweight.normal"  lineStyle="le.linestyle.solid" />
                           <GraphEnvironment showGrid="0"  showAxes="tnlTNL"  showGates="1"  showFreqOnPlots="1"  showGateNameOnPlots="1"  showMedians="0"  showUncomped="0"  addEventParam="0"  lastYAxisName="" >
                             <TextTraits font="SansSerif"  size="11"  name="Labels"  style="plain"  color="#000000"  background="#00ffffff"  just="left" />
                             <TextTraits font="SansSerif"  size="11"  name="LayoutGates"  style="plain"  color="#000000"  background="#00ffffff"  just="left" />
                             <TextTraits font="SansSerif"  size="9"  name="Numbers"  style="plain"  color="#000000"  background="#00ffffff"  just="left" />
                             <TextTraits font="SansSerif"  size="9"  name="Legend"  style="plain"  color="#000000"  background="#00ffffff"  just="left" />
                             <WindowPosition x="675"  y="38"  width="390"  height="582"  displayed="1"  panelState="---" />
                           </GraphEnvironment>
                         </Graph>
                         <Gate gating:id="ID1336382652"  gating:parent_id="ID2068637204" >
                           <gating:RectangleGate eventsInside="1"  annoOffsetX="0"  annoOffsetY="0"  tint="#000000"  isTinted="0"  lineWeight="Normal"  userDefined="1"  percentX="0"  percentY="0" >
                             <gating:dimension gating:min="0.6062992125984252" >
                               <data-type:fcs-dimension data-type:name="Y3-H" />
                             </gating:dimension>
                             <gating:dimension gating:min="8.145755192064367" >
                               <data-type:fcs-dimension data-type:name="Y1-H" />
                             </gating:dimension>
                           </gating:RectangleGate>
                         </Gate>
                       </Population>
                       <Population name="Q4: mKate_APC-H- , PE-H-"  annotation=""  owningGroup="All Samples"  expanded="1"  sortPriority="10"  count="4498" >
                         <Graph smoothing="0"  backColor="#ffffff"  foreColor="#000000"  heatMapStatParameter="HDR-T"  type="Pseudocolor"  fast="1" >
                           <Axis dimension="x"  name="Y3-H"  label=""  auto="auto" />
                           <Axis dimension="y"  name="Y1-H"  label=""  auto="auto" />
                           <GraphSettings level="5%"  smoothingHighResolution="1"  contourHighResolution="1"  histogramSmoothingCount="0"  graphResolution="256"  showOutliers="0"  drawLargeDots="0"  dotsToDraw="8000"  tint="le.chartfill.tinted.40"  lineWeight="le.lineweight.normal"  lineStyle="le.linestyle.solid" />
                           <GraphEnvironment showGrid="0"  showAxes="tnlTNL"  showGates="1"  showFreqOnPlots="1"  showGateNameOnPlots="1"  showMedians="0"  showUncomped="0"  addEventParam="0"  lastYAxisName="" >
                             <TextTraits font="SansSerif"  size="11"  name="Labels"  style="plain"  color="#000000"  background="#00ffffff"  just="left" />
                             <TextTraits font="SansSerif"  size="11"  name="LayoutGates"  style="plain"  color="#000000"  background="#00ffffff"  just="left" />
                             <TextTraits font="SansSerif"  size="9"  name="Numbers"  style="plain"  color="#000000"  background="#00ffffff"  just="left" />
                             <TextTraits font="SansSerif"  size="9"  name="Legend"  style="plain"  color="#000000"  background="#00ffffff"  just="left" />
                             <WindowPosition x="675"  y="38"  width="390"  height="582"  displayed="1"  panelState="---" />
                           </GraphEnvironment>
                         </Graph>
                         <Gate gating:id="ID1197723627"  gating:parent_id="ID2068637204" >
                           <gating:RectangleGate eventsInside="1"  annoOffsetX="0"  annoOffsetY="0"  tint="#000000"  isTinted="0"  lineWeight="Normal"  userDefined="1"  percentX="0"  percentY="0" >
                             <gating:dimension gating:max="0.6062992125984252" >
                               <data-type:fcs-dimension data-type:name="Y3-H" />
                             </gating:dimension>
                             <gating:dimension gating:max="8.145755192064367" >
                               <data-type:fcs-dimension data-type:name="Y1-H" />
                             </gating:dimension>
                           </gating:RectangleGate>
                         </Gate>
                       </Population>
                     </Subpopulations>
                   </Population>
                 </Subpopulations>
               </Population>
             </Subpopulations>
           </Population>
         </Subpopulations>
       </SampleNode>
     </Sample>
     <Sample>
       <DataSet uri="file:/Users/lsc/Desktop/AG%20Dalpke/Luca%20Maria%20Findeis/FACS/20191119_BLaER_No.5.1(nach%20transferieren%20in%2096-well)_Day10/2019-11-19-KO--A1.0002.mqd"  sampleID="15" />
       <Transformations>
         <transforms:linear transforms:minRange="0"  transforms:maxRange="60.2778"  gain="1" >
           <data-type:parameter data-type:name="HDR-T" />
         </transforms:linear>
         <transforms:linear transforms:minRange="0"  transforms:maxRange="1000"  gain="1" >
           <data-type:parameter data-type:name="HDR-CE" />
         </transforms:linear>
         <transforms:linear transforms:minRange="0"  transforms:maxRange="1000"  gain="1" >
           <data-type:parameter data-type:name="HDR-SE" />
         </transforms:linear>
         <transforms:linear transforms:minRange="0"  transforms:maxRange="100"  gain="1" >
           <data-type:parameter data-type:name="HDR-V" />
         </transforms:linear>
         <transforms:linear transforms:minRange="0"  transforms:maxRange="1000"  gain="1" >
           <data-type:parameter data-type:name="FSC-A" />
         </transforms:linear>
         <transforms:linear transforms:minRange="0"  transforms:maxRange="1000"  gain="1" >
           <data-type:parameter data-type:name="FSC-H" />
         </transforms:linear>
         <transforms:linear transforms:minRange="0"  transforms:maxRange="1000"  gain="1" >
           <data-type:parameter data-type:name="FSC-W" />
         </transforms:linear>
         <transforms:linear transforms:minRange="0"  transforms:maxRange="1000"  gain="1" >
           <data-type:parameter data-type:name="SSC-A" />
         </transforms:linear>
         <transforms:linear transforms:minRange="0"  transforms:maxRange="1000"  gain="1" >
           <data-type:parameter data-type:name="SSC-H" />
         </transforms:linear>
         <transforms:linear transforms:minRange="0"  transforms:maxRange="1000"  gain="1" >
           <data-type:parameter data-type:name="SSC-W" />
         </transforms:linear>
         <transforms:miltenyi transforms:maxRange="1000" >
           <data-type:parameter data-type:name="V1-A" />
         </transforms:miltenyi>
         <transforms:miltenyi transforms:maxRange="1000" >
           <data-type:parameter data-type:name="V1-H" />
         </transforms:miltenyi>
         <transforms:miltenyi transforms:maxRange="1000" >
           <data-type:parameter data-type:name="V1-W" />
         </transforms:miltenyi>
         <transforms:miltenyi transforms:maxRange="1000" >
           <data-type:parameter data-type:name="Y1-A" />
         </transforms:miltenyi>
         <transforms:miltenyi transforms:maxRange="1000" >
           <data-type:parameter data-type:name="Y1-H" />
         </transforms:miltenyi>
         <transforms:miltenyi transforms:maxRange="1000" >
           <data-type:parameter data-type:name="Y1-W" />
         </transforms:miltenyi>
         <transforms:miltenyi transforms:maxRange="1000" >
           <data-type:parameter data-type:name="Y3-A" />
         </transforms:miltenyi>
         <transforms:miltenyi transforms:maxRange="1000" >
           <data-type:parameter data-type:name="Y3-H" />
         </transforms:miltenyi>
         <transforms:miltenyi transforms:maxRange="1000" >
           <data-type:parameter data-type:name="Y3-W" />
         </transforms:miltenyi>
         <transforms:miltenyi transforms:maxRange="1000" >
           <data-type:parameter data-type:name="B1-A" />
         </transforms:miltenyi>
         <transforms:miltenyi transforms:maxRange="1000" >
           <data-type:parameter data-type:name="B1-H" />
         </transforms:miltenyi>
         <transforms:miltenyi transforms:maxRange="1000" >
           <data-type:parameter data-type:name="B1-W" />
         </transforms:miltenyi>
       </Transformations>
       <Keywords>
         <Keyword name="FJ_FCS_VERSION"  value="3.1" />
         <Keyword name="$EXP"  value="chen lan-sun" />
         <Keyword name="$SYS"  value="MACSQuantify,2.11.1746.19438" />
         <Keyword name="$CYT"  value="MACSQuant VYB,2.11.1746.19438" />
         <Keyword name="$CYTSN"  value="3124" />
         <Keyword name="$CELLS"  value="KO" />
         <Keyword name="$DATE"  value="2019-Nov-19" />
         <Keyword name="$BTIM"  value="17:52:41" />
         <Keyword name="$ETIM"  value="17:53:56" />
         <Keyword name="$TIMESTEP"  value="1" />
         <Keyword name="$LAST_MODIFIED"  value="2019-Nov-19 17:53:56" />
         <Keyword name="$LAST_MODIFIER"  value="chen lan-sun" />
         <Keyword name="$ORIGINALITY"  value="Original" />
         <Keyword name="$PLATENAME"  value="Single tube rack" />
         <Keyword name="$WELLID"  value="A1" />
         <Keyword name="$TR"  value="FSC,8.54805" />
         <Keyword name="$FIL"  value="2019-11-19-KO--A1.0002.mqd" />
         <Keyword name="$PAR"  value="22" />
         <Keyword name="$TOT"  value="68549" />
         <Keyword name="$ABRT"  value="0" />
         <Keyword name="$LOST"  value="0" />
         <Keyword name="$VOL"  value="100000" />
         <Keyword name="$MODE"  value="L" />
         <Keyword name="$DATATYPE"  value="F" />
         <Keyword name="$BYTEORD"  value="1,2,3,4" />
         <Keyword name="$P1N"  value="HDR-T" />
         <Keyword name="$P1B"  value="32" />
         <Keyword name="$P1E"  value="0.0,0.0" />
         <Keyword name="$P1D"  value="Linear,0,60.4055" />
         <Keyword name="$P1R"  value="60.4055" />
         <Keyword name="$P1G"  value="1" />
         <Keyword name="$P1S"  value="HDR-T" />
         <Keyword name="$P2N"  value="HDR-CE" />
         <Keyword name="$P2B"  value="32" />
         <Keyword name="$P2E"  value="0.0,0.0" />
         <Keyword name="$P2D"  value="Linear,0,1000" />
         <Keyword name="$P2R"  value="1000" />
         <Keyword name="$P2G"  value="1" />
         <Keyword name="$P2S"  value="HDR-CE" />
         <Keyword name="$P3N"  value="HDR-SE" />
         <Keyword name="$P3B"  value="32" />
         <Keyword name="$P3E"  value="0.0,0.0" />
         <Keyword name="$P3D"  value="Linear,0,1000" />
         <Keyword name="$P3R"  value="1000" />
         <Keyword name="$P3G"  value="1" />
         <Keyword name="$P3S"  value="HDR-SE" />
         <Keyword name="$P4N"  value="HDR-V" />
         <Keyword name="$P4B"  value="32" />
         <Keyword name="$P4E"  value="0.0,0.0" />
         <Keyword name="$P4D"  value="Linear,0,100" />
         <Keyword name="$P4R"  value="100" />
         <Keyword name="$P4G"  value="1" />
         <Keyword name="$P4S"  value="HDR-V" />
         <Keyword name="$P5N"  value="FSC-A" />
         <Keyword name="$P5B"  value="32" />
         <Keyword name="$P5E"  value="0.0,0.0" />
         <Keyword name="$P5D"  value="Linear,0,1000" />
         <Keyword name="$P5R"  value="1000" />
         <Keyword name="$P5G"  value="1" />
         <Keyword name="$P5S"  value="FSC-A" />
         <Keyword name="$P5F"  value="561_10 nm" />
         <Keyword name="$P5L"  value="561nm" />
         <Keyword name="$P5O"  value="100mW" />
         <Keyword name="$P5V"  value="291" />
         <Keyword name="$P5T"  value="-00" />
         <Keyword name="$P6N"  value="FSC-H" />
         <Keyword name="$P6B"  value="32" />
         <Keyword name="$P6E"  value="0.0,0.0" />
         <Keyword name="$P6D"  value="Linear,0,1000" />
         <Keyword name="$P6R"  value="1000" />
         <Keyword name="$P6G"  value="1" />
         <Keyword name="$P6S"  value="FSC-H" />
         <Keyword name="$P6F"  value="561_10 nm" />
         <Keyword name="$P6L"  value="561nm" />
         <Keyword name="$P6O"  value="100mW" />
         <Keyword name="$P6V"  value="291" />
         <Keyword name="$P6T"  value="-00" />
         <Keyword name="$P7N"  value="FSC-W" />
         <Keyword name="$P7B"  value="32" />
         <Keyword name="$P7E"  value="0.0,0.0" />
         <Keyword name="$P7D"  value="Linear,0,1000" />
         <Keyword name="$P7R"  value="1000" />
         <Keyword name="$P7G"  value="1" />
         <Keyword name="$P7S"  value="FSC-W" />
         <Keyword name="$P7F"  value="561_10 nm" />
         <Keyword name="$P7L"  value="561nm" />
         <Keyword name="$P7O"  value="100mW" />
         <Keyword name="$P7V"  value="291" />
         <Keyword name="$P7T"  value="-00" />
         <Keyword name="$P8N"  value="SSC-A" />
         <Keyword name="$P8B"  value="32" />
         <Keyword name="$P8E"  value="0.0,0.0" />
         <Keyword name="$P8D"  value="Linear,0,1000" />
         <Keyword name="$P8R"  value="1000" />
         <Keyword name="$P8G"  value="1" />
         <Keyword name="$P8S"  value="SSC-A" />
         <Keyword name="$P8F"  value="561_10 nm" />
         <Keyword name="$P8L"  value="561nm" />
         <Keyword name="$P8O"  value="100mW" />
         <Keyword name="$P8V"  value="294" />
         <Keyword name="$P8T"  value="-00" />
         <Keyword name="$P9N"  value="SSC-H" />
         <Keyword name="$P9B"  value="32" />
         <Keyword name="$P9E"  value="0.0,0.0" />
         <Keyword name="$P9D"  value="Linear,0,1000" />
         <Keyword name="$P9R"  value="1000" />
         <Keyword name="$P9G"  value="1" />
         <Keyword name="$P9S"  value="SSC-H" />
         <Keyword name="$P9F"  value="561_10 nm" />
         <Keyword name="$P9L"  value="561nm" />
         <Keyword name="$P9O"  value="100mW" />
         <Keyword name="$P9V"  value="294" />
         <Keyword name="$P9T"  value="-00" />
         <Keyword name="$P10N"  value="SSC-W" />
         <Keyword name="$P10B"  value="32" />
         <Keyword name="$P10E"  value="0.0,0.0" />
         <Keyword name="$P10D"  value="Linear,0,1000" />
         <Keyword name="$P10R"  value="1000" />
         <Keyword name="$P10G"  value="1" />
         <Keyword name="$P10S"  value="SSC-W" />
         <Keyword name="$P10F"  value="561_10 nm" />
         <Keyword name="$P10L"  value="561nm" />
         <Keyword name="$P10O"  value="100mW" />
         <Keyword name="$P10V"  value="294" />
         <Keyword name="$P10T"  value="-00" />
         <Keyword name="$P11N"  value="V1-A" />
         <Keyword name="$P11B"  value="32" />
         <Keyword name="$P11E"  value="0.0,0.0" />
         <Keyword name="$P11D"  value="Hyperlogarithmic,-1.0,1000" />
         <Keyword name="$P11R"  value="1000" />
         <Keyword name="$P11G"  value="1" />
         <Keyword name="$P11S"  value="CFP_VioBlue-A" />
         <Keyword name="$P11F"  value="450_50 nm" />
         <Keyword name="$P11L"  value="405nm" />
         <Keyword name="$P11O"  value="40mW" />
         <Keyword name="$P11V"  value="352" />
         <Keyword name="$P11T"  value="-00" />
         <Keyword name="$P12N"  value="V1-H" />
         <Keyword name="$P12B"  value="32" />
         <Keyword name="$P12E"  value="0.0,0.0" />
         <Keyword name="$P12D"  value="Hyperlogarithmic,-1.0,1000" />
         <Keyword name="$P12R"  value="1000" />
         <Keyword name="$P12G"  value="1" />
         <Keyword name="$P12S"  value="CFP_VioBlue-H" />
         <Keyword name="$P12F"  value="450_50 nm" />
         <Keyword name="$P12L"  value="405nm" />
         <Keyword name="$P12O"  value="40mW" />
         <Keyword name="$P12V"  value="352" />
         <Keyword name="$P12T"  value="-00" />
         <Keyword name="$P13N"  value="V1-W" />
         <Keyword name="$P13B"  value="32" />
         <Keyword name="$P13E"  value="0.0,0.0" />
         <Keyword name="$P13D"  value="Hyperlogarithmic,-1.0,1000" />
         <Keyword name="$P13R"  value="1000" />
         <Keyword name="$P13G"  value="1" />
         <Keyword name="$P13S"  value="CFP_VioBlue-W" />
         <Keyword name="$P13F"  value="450_50 nm" />
         <Keyword name="$P13L"  value="405nm" />
         <Keyword name="$P13O"  value="40mW" />
         <Keyword name="$P13V"  value="352" />
         <Keyword name="$P13T"  value="-00" />
         <Keyword name="$P14N"  value="Y1-A" />
         <Keyword name="$P14B"  value="32" />
         <Keyword name="$P14E"  value="0.0,0.0" />
         <Keyword name="$P14D"  value="Hyperlogarithmic,-1.0,1000" />
         <Keyword name="$P14R"  value="1000" />
         <Keyword name="$P14G"  value="1" />
         <Keyword name="$P14S"  value="PE-A" />
         <Keyword name="$P14F"  value="586_50 nm" />
         <Keyword name="$P14L"  value="561nm" />
         <Keyword name="$P14O"  value="100mW" />
         <Keyword name="$P14V"  value="394" />
         <Keyword name="$P14T"  value="-00" />
         <Keyword name="$P15N"  value="Y1-H" />
         <Keyword name="$P15B"  value="32" />
         <Keyword name="$P15E"  value="0.0,0.0" />
         <Keyword name="$P15D"  value="Hyperlogarithmic,-1.0,1000" />
         <Keyword name="$P15R"  value="1000" />
         <Keyword name="$P15G"  value="1" />
         <Keyword name="$P15S"  value="PE-H" />
         <Keyword name="$P15F"  value="586_50 nm" />
         <Keyword name="$P15L"  value="561nm" />
         <Keyword name="$P15O"  value="100mW" />
         <Keyword name="$P15V"  value="394" />
         <Keyword name="$P15T"  value="-00" />
         <Keyword name="$P16N"  value="Y1-W" />
         <Keyword name="$P16B"  value="32" />
         <Keyword name="$P16E"  value="0.0,0.0" />
         <Keyword name="$P16D"  value="Hyperlogarithmic,-1.0,1000" />
         <Keyword name="$P16R"  value="1000" />
         <Keyword name="$P16G"  value="1" />
         <Keyword name="$P16S"  value="PE-W" />
         <Keyword name="$P16F"  value="586_50 nm" />
         <Keyword name="$P16L"  value="561nm" />
         <Keyword name="$P16O"  value="100mW" />
         <Keyword name="$P16V"  value="394" />
         <Keyword name="$P16T"  value="-00" />
         <Keyword name="$P17N"  value="Y3-A" />
         <Keyword name="$P17B"  value="32" />
         <Keyword name="$P17E"  value="0.0,0.0" />
         <Keyword name="$P17D"  value="Hyperlogarithmic,-1.0,1000" />
         <Keyword name="$P17R"  value="1000" />
         <Keyword name="$P17G"  value="1" />
         <Keyword name="$P17S"  value="mKate_APC-A" />
         <Keyword name="$P17F"  value="661_50 nm" />
         <Keyword name="$P17L"  value="561nm" />
         <Keyword name="$P17O"  value="100mW" />
         <Keyword name="$P17V"  value="427" />
         <Keyword name="$P17T"  value="-20" />
         <Keyword name="$P18N"  value="Y3-H" />
         <Keyword name="$P18B"  value="32" />
         <Keyword name="$P18E"  value="0.0,0.0" />
         <Keyword name="$P18D"  value="Hyperlogarithmic,-1.0,1000" />
         <Keyword name="$P18R"  value="1000" />
         <Keyword name="$P18G"  value="1" />
         <Keyword name="$P18S"  value="mKate_APC-H" />
         <Keyword name="$P18F"  value="661_50 nm" />
         <Keyword name="$P18L"  value="561nm" />
         <Keyword name="$P18O"  value="100mW" />
         <Keyword name="$P18V"  value="427" />
         <Keyword name="$P18T"  value="-20" />
         <Keyword name="$P19N"  value="Y3-W" />
         <Keyword name="$P19B"  value="32" />
         <Keyword name="$P19E"  value="0.0,0.0" />
         <Keyword name="$P19D"  value="Hyperlogarithmic,-1.0,1000" />
         <Keyword name="$P19R"  value="1000" />
         <Keyword name="$P19G"  value="1" />
         <Keyword name="$P19S"  value="mKate_APC-W" />
         <Keyword name="$P19F"  value="661_50 nm" />
         <Keyword name="$P19L"  value="561nm" />
         <Keyword name="$P19O"  value="100mW" />
         <Keyword name="$P19V"  value="427" />
         <Keyword name="$P19T"  value="-20" />
         <Keyword name="$P20N"  value="B1-A" />
         <Keyword name="$P20B"  value="32" />
         <Keyword name="$P20E"  value="0.0,0.0" />
         <Keyword name="$P20D"  value="Hyperlogarithmic,-1.0,1000" />
         <Keyword name="$P20R"  value="1000" />
         <Keyword name="$P20G"  value="1" />
         <Keyword name="$P20S"  value="GFP_FITC-A" />
         <Keyword name="$P20F"  value="525_50 nm" />
         <Keyword name="$P20L"  value="488nm" />
         <Keyword name="$P20O"  value="30mW" />
         <Keyword name="$P20V"  value="380" />
         <Keyword name="$P20T"  value="-01" />
         <Keyword name="$P21N"  value="B1-H" />
         <Keyword name="$P21B"  value="32" />
         <Keyword name="$P21E"  value="0.0,0.0" />
         <Keyword name="$P21D"  value="Hyperlogarithmic,-1.0,1000" />
         <Keyword name="$P21R"  value="1000" />
         <Keyword name="$P21G"  value="1" />
         <Keyword name="$P21S"  value="GFP_FITC-H" />
         <Keyword name="$P21F"  value="525_50 nm" />
         <Keyword name="$P21L"  value="488nm" />
         <Keyword name="$P21O"  value="30mW" />
         <Keyword name="$P21V"  value="380" />
         <Keyword name="$P21T"  value="-01" />
         <Keyword name="$P22N"  value="B1-W" />
         <Keyword name="$P22B"  value="32" />
         <Keyword name="$P22E"  value="0.0,0.0" />
         <Keyword name="$P22D"  value="Hyperlogarithmic,-1.0,1000" />
         <Keyword name="$P22R"  value="1000" />
         <Keyword name="$P22G"  value="1" />
         <Keyword name="$P22S"  value="GFP_FITC-W" />
         <Keyword name="$P22F"  value="525_50 nm" />
         <Keyword name="$P22L"  value="488nm" />
         <Keyword name="$P22O"  value="30mW" />
         <Keyword name="$P22V"  value="380" />
         <Keyword name="$P22T"  value="-01" />
         <Keyword name="$NEXTDATA"  value="0" />
         <Keyword name="$BEGINANALYSIS"  value="0" />
         <Keyword name="$ENDANALYSIS"  value="0" />
         <Keyword name="$BEGINSTEXT"  value="6197436" />
         <Keyword name="$ENDSTEXT"  value="6375918" />
         <Keyword name="$BEGINDATA"  value="159744" />
         <Keyword name="$ENDDATA"  value="6193152" />
         <Keyword name="FILENAME"  value="" />
       </Keywords>
       <SampleNode name="2019-11-19-KO--A1.0002.mqd"  annotation=""  owningGroup=""  expanded="1"  sortPriority="10"  count="68549"  sampleID="15" >
         <Graph smoothing="0"  backColor="#ffffff"  foreColor="#000000"  type="Pseudocolor"  fast="1" >
           <Axis dimension="x"  name="FSC-A"  label=""  auto="auto" />
           <Axis dimension="y"  name="SSC-A"  label=""  auto="auto" />
           <GraphSettings level="5%"  smoothingHighResolution="1"  contourHighResolution="1"  histogramSmoothingCount="0"  graphResolution="256"  showOutliers="0"  drawLargeDots="0"  dotsToDraw="8000"  tint="le.chartfill.tinted.40"  lineWeight="le.lineweight.normal"  lineStyle="le.linestyle.solid" />
           <GraphEnvironment showGrid="0"  showAxes="tnlTNL"  showGates="1"  showFreqOnPlots="1"  showGateNameOnPlots="1"  showMedians="0"  showUncomped="0"  addEventParam="0"  lastYAxisName="" >
             <TextTraits font="SansSerif"  size="11"  name="Labels"  style="plain"  color="#000000"  background="#00ffffff"  just="left" />
             <TextTraits font="SansSerif"  size="11"  name="LayoutGates"  style="plain"  color="#000000"  background="#00ffffff"  just="left" />
             <TextTraits font="SansSerif"  size="9"  name="Numbers"  style="plain"  color="#000000"  background="#00ffffff"  just="left" />
             <TextTraits font="SansSerif"  size="9"  name="Legend"  style="plain"  color="#000000"  background="#00ffffff"  just="left" />
             <WindowPosition x="0"  y="0"  width="0"  height="0"  displayed="0"  panelState="" />
           </GraphEnvironment>
         </Graph>
         <Subpopulations>
           <Population name="cells"  annotation=""  owningGroup="All Samples"  expanded="1"  sortPriority="10"  count="20860" >
             <Graph smoothing="0"  backColor="#ffffff"  foreColor="#000000"  heatMapStatParameter="HDR-T"  type="Pseudocolor"  fast="1" >
               <Axis dimension="x"  name="FSC-H"  label=""  auto="auto" />
               <Axis dimension="y"  name="FSC-W"  label=""  auto="auto" />
               <GraphSettings level="5%"  smoothingHighResolution="1"  contourHighResolution="1"  histogramSmoothingCount="0"  graphResolution="256"  showOutliers="0"  drawLargeDots="0"  dotsToDraw="8000"  tint="le.chartfill.tinted.40"  lineWeight="le.lineweight.normal"  lineStyle="le.linestyle.solid" />
               <GraphEnvironment showGrid="0"  showAxes="tnlTNL"  showGates="1"  showFreqOnPlots="1"  showGateNameOnPlots="1"  showMedians="0"  showUncomped="0"  addEventParam="0"  lastYAxisName="" >
                 <TextTraits font="SansSerif"  size="11"  name="Labels"  style="plain"  color="#000000"  background="#00ffffff"  just="left" />
                 <TextTraits font="SansSerif"  size="11"  name="LayoutGates"  style="plain"  color="#000000"  background="#00ffffff"  just="left" />
                 <TextTraits font="SansSerif"  size="9"  name="Numbers"  style="plain"  color="#000000"  background="#00ffffff"  just="left" />
                 <TextTraits font="SansSerif"  size="9"  name="Legend"  style="plain"  color="#000000"  background="#00ffffff"  just="left" />
                 <WindowPosition x="675"  y="38"  width="390"  height="582"  displayed="1"  panelState="---" />
               </GraphEnvironment>
             </Graph>
             <Gate gating:id="ID1378623066" >
               <gating:PolygonGate eventsInside="1"  annoOffsetX="-22"  annoOffsetY="-96"  tint="#000000"  isTinted="0"  lineWeight="Normal"  userDefined="1"  quadId="-1"  gateResolution="256" >
                 <gating:dimension>
                   <data-type:fcs-dimension data-type:name="FSC-A" />
                 </gating:dimension>
                 <gating:dimension>
                   <data-type:fcs-dimension data-type:name="SSC-A" />
                 </gating:dimension>
                 <gating:vertex>
                   <gating:coordinate data-type:value="141.7322834646" />
                   <gating:coordinate data-type:value="28.3400809717" />
                 </gating:vertex>
                 <gating:vertex>
                   <gating:coordinate data-type:value="464.5669291339" />
                   <gating:coordinate data-type:value="40.4858299595" />
                 </gating:vertex>
                 <gating:vertex>
                   <gating:coordinate data-type:value="850.3937007874" />
                   <gating:coordinate data-type:value="186.2348178138" />
                 </gating:vertex>
                 <gating:vertex>
                   <gating:coordinate data-type:value="885.8267716535" />
                   <gating:coordinate data-type:value="404.8582995951" />
                 </gating:vertex>
                 <gating:vertex>
                   <gating:coordinate data-type:value="295.2755905512" />
                   <gating:coordinate data-type:value="356.2753036437" />
                 </gating:vertex>
                 <gating:vertex>
                   <gating:coordinate data-type:value="173.2283464567" />
                   <gating:coordinate data-type:value="214.5748987854" />
                 </gating:vertex>
                 <gating:vertex>
                   <gating:coordinate data-type:value="122.0472440945" />
                   <gating:coordinate data-type:value="68.8259109312" />
                 </gating:vertex>
               </gating:PolygonGate>
             </Gate>
             <Subpopulations>
               <Population name="Single Cells"  annotation=""  owningGroup="All Samples"  expanded="1"  sortPriority="10"  count="19606" >
                 <Graph smoothing="0"  backColor="#ffffff"  foreColor="#000000"  heatMapStatParameter="HDR-T"  type="Pseudocolor"  fast="1" >
                   <Axis dimension="x"  name="B1-H"  label=""  auto="auto" />
                   <Axis dimension="y"  name="SSC-H"  label=""  auto="auto" />
                   <GraphSettings level="5%"  smoothingHighResolution="1"  contourHighResolution="1"  histogramSmoothingCount="0"  graphResolution="256"  showOutliers="0"  drawLargeDots="0"  dotsToDraw="8000"  tint="le.chartfill.tinted.40"  lineWeight="le.lineweight.normal"  lineStyle="le.linestyle.solid" />
                   <GraphEnvironment showGrid="0"  showAxes="tnlTNL"  showGates="1"  showFreqOnPlots="1"  showGateNameOnPlots="1"  showMedians="0"  showUncomped="0"  addEventParam="0"  lastYAxisName="" >
                     <TextTraits font="SansSerif"  size="11"  name="Labels"  style="plain"  color="#000000"  background="#00ffffff"  just="left" />
                     <TextTraits font="SansSerif"  size="11"  name="LayoutGates"  style="plain"  color="#000000"  background="#00ffffff"  just="left" />
                     <TextTraits font="SansSerif"  size="9"  name="Numbers"  style="plain"  color="#000000"  background="#00ffffff"  just="left" />
                     <TextTraits font="SansSerif"  size="9"  name="Legend"  style="plain"  color="#000000"  background="#00ffffff"  just="left" />
                     <WindowPosition x="675"  y="38"  width="390"  height="582"  displayed="1"  panelState="---" />
                   </GraphEnvironment>
                 </Graph>
                 <Gate gating:id="ID661981423"  gating:parent_id="ID1378623066" >
                   <gating:RectangleGate eventsInside="1"  annoOffsetX="42"  annoOffsetY="111"  tint="#000000"  isTinted="0"  lineWeight="Normal"  userDefined="1"  percentX="0"  percentY="0" >
                     <gating:dimension gating:min="66.92913385826772"  gating:max="704.7244094488188" >
                       <data-type:fcs-dimension data-type:name="FSC-H" />
                     </gating:dimension>
                     <gating:dimension gating:min="619.4331983805668"  gating:max="842.1052631578947" >
                       <data-type:fcs-dimension data-type:name="FSC-W" />
                     </gating:dimension>
                   </gating:RectangleGate>
                 </Gate>
                 <Subpopulations>
                   <Population name="GFP+"  annotation=""  owningGroup="All Samples"  expanded="1"  sortPriority="10"  count="17104" >
                     <Graph smoothing="0"  backColor="#ffffff"  foreColor="#000000"  heatMapStatParameter="HDR-T"  type="Pseudocolor"  fast="1" >
                       <Axis dimension="x"  name="Y3-H"  label=""  auto="auto" />
                       <Axis dimension="y"  name="Y1-H"  label=""  auto="auto" />
                       <GraphSettings level="5%"  smoothingHighResolution="1"  contourHighResolution="1"  histogramSmoothingCount="0"  graphResolution="256"  showOutliers="0"  drawLargeDots="0"  dotsToDraw="8000"  tint="le.chartfill.tinted.40"  lineWeight="le.lineweight.normal"  lineStyle="le.linestyle.solid" />
                       <GraphEnvironment showGrid="0"  showAxes="tnlTNL"  showGates="1"  showFreqOnPlots="1"  showGateNameOnPlots="1"  showMedians="0"  showUncomped="0"  addEventParam="0"  lastYAxisName="" >
                         <TextTraits font="SansSerif"  size="11"  name="Labels"  style="plain"  color="#000000"  background="#00ffffff"  just="left" />
                         <TextTraits font="SansSerif"  size="11"  name="LayoutGates"  style="plain"  color="#000000"  background="#00ffffff"  just="left" />
                         <TextTraits font="SansSerif"  size="9"  name="Numbers"  style="plain"  color="#000000"  background="#00ffffff"  just="left" />
                         <TextTraits font="SansSerif"  size="9"  name="Legend"  style="plain"  color="#000000"  background="#00ffffff"  just="left" />
                         <WindowPosition x="1094"  y="290"  width="390"  height="582"  displayed="0"  panelState="---" />
                       </GraphEnvironment>
                     </Graph>
                     <Gate gating:id="ID1411451627"  gating:parent_id="ID661981423" >
                       <gating:RectangleGate eventsInside="1"  annoOffsetX="-15"  annoOffsetY="-84"  tint="#000000"  isTinted="0"  lineWeight="Normal"  userDefined="1"  percentX="0"  percentY="0" >
                         <gating:dimension gating:min="73.47537385800986"  gating:max="930.0453888546591" >
                           <data-type:fcs-dimension data-type:name="B1-H" />
                         </gating:dimension>
                         <gating:dimension gating:min="16.194331983805668"  gating:max="303.64372469635623" >
                           <data-type:fcs-dimension data-type:name="SSC-H" />
                         </gating:dimension>
                       </gating:RectangleGate>
                     </Gate>
                     <Subpopulations>
                       <Population name="CD14+"  annotation=""  owningGroup="All Samples"  expanded="1"  sortPriority="10"  count="5410" >
                         <Graph smoothing="0"  backColor="#ffffff"  foreColor="#000000"  heatMapStatParameter="HDR-T"  type="Pseudocolor"  fast="1" >
                           <Axis dimension="x"  name="Y3-H"  label=""  auto="auto" />
                           <Axis dimension="y"  name="Y1-H"  label=""  auto="auto" />
                           <GraphSettings level="5%"  smoothingHighResolution="1"  contourHighResolution="1"  histogramSmoothingCount="0"  graphResolution="256"  showOutliers="0"  drawLargeDots="0"  dotsToDraw="8000"  tint="le.chartfill.tinted.40"  lineWeight="le.lineweight.normal"  lineStyle="le.linestyle.solid" />
                           <GraphEnvironment showGrid="0"  showAxes="tnlTNL"  showGates="1"  showFreqOnPlots="1"  showGateNameOnPlots="1"  showMedians="0"  showUncomped="0"  addEventParam="0"  lastYAxisName="" >
                             <TextTraits font="SansSerif"  size="11"  name="Labels"  style="plain"  color="#000000"  background="#00ffffff"  just="left" />
                             <TextTraits font="SansSerif"  size="11"  name="LayoutGates"  style="plain"  color="#000000"  background="#00ffffff"  just="left" />
                             <TextTraits font="SansSerif"  size="9"  name="Numbers"  style="plain"  color="#000000"  background="#00ffffff"  just="left" />
                             <TextTraits font="SansSerif"  size="9"  name="Legend"  style="plain"  color="#000000"  background="#00ffffff"  just="left" />
                             <WindowPosition x="675"  y="38"  width="390"  height="582"  displayed="1"  panelState="---" />
                           </GraphEnvironment>
                         </Graph>
                         <Gate gating:id="ID692251446"  gating:parent_id="ID1411451627" >
                           <gating:RectangleGate eventsInside="1"  annoOffsetX="0"  annoOffsetY="0"  tint="#000000"  isTinted="0"  lineWeight="Normal"  userDefined="1"  percentX="0"  percentY="0" >
                             <gating:dimension gating:min="0.6062992125984252" >
                               <data-type:fcs-dimension data-type:name="Y3-H" />
                             </gating:dimension>
                             <gating:dimension gating:max="8.145755192064367" >
                               <data-type:fcs-dimension data-type:name="Y1-H" />
                             </gating:dimension>
                           </gating:RectangleGate>
                         </Gate>
                       </Population>
                       <Population name="CD19+"  annotation=""  owningGroup="All Samples"  expanded="1"  sortPriority="10"  count="8222" >
                         <Graph smoothing="0"  backColor="#ffffff"  foreColor="#000000"  heatMapStatParameter="HDR-T"  type="Pseudocolor"  fast="1" >
                           <Axis dimension="x"  name="Y3-H"  label=""  auto="auto" />
                           <Axis dimension="y"  name="Y1-H"  label=""  auto="auto" />
                           <GraphSettings level="5%"  smoothingHighResolution="1"  contourHighResolution="1"  histogramSmoothingCount="0"  graphResolution="256"  showOutliers="0"  drawLargeDots="0"  dotsToDraw="8000"  tint="le.chartfill.tinted.40"  lineWeight="le.lineweight.normal"  lineStyle="le.linestyle.solid" />
                           <GraphEnvironment showGrid="0"  showAxes="tnlTNL"  showGates="1"  showFreqOnPlots="1"  showGateNameOnPlots="1"  showMedians="0"  showUncomped="0"  addEventParam="0"  lastYAxisName="" >
                             <TextTraits font="SansSerif"  size="11"  name="Labels"  style="plain"  color="#000000"  background="#00ffffff"  just="left" />
                             <TextTraits font="SansSerif"  size="11"  name="LayoutGates"  style="plain"  color="#000000"  background="#00ffffff"  just="left" />
                             <TextTraits font="SansSerif"  size="9"  name="Numbers"  style="plain"  color="#000000"  background="#00ffffff"  just="left" />
                             <TextTraits font="SansSerif"  size="9"  name="Legend"  style="plain"  color="#000000"  background="#00ffffff"  just="left" />
                             <WindowPosition x="675"  y="38"  width="390"  height="582"  displayed="1"  panelState="---" />
                           </GraphEnvironment>
                         </Graph>
                         <Gate gating:id="ID1550041893"  gating:parent_id="ID1411451627" >
                           <gating:RectangleGate eventsInside="1"  annoOffsetX="0"  annoOffsetY="0"  tint="#000000"  isTinted="0"  lineWeight="Normal"  userDefined="1"  percentX="0"  percentY="0" >
                             <gating:dimension gating:max="0.6062992125984252" >
                               <data-type:fcs-dimension data-type:name="Y3-H" />
                             </gating:dimension>
                             <gating:dimension gating:min="8.145755192064367" >
                               <data-type:fcs-dimension data-type:name="Y1-H" />
                             </gating:dimension>
                           </gating:RectangleGate>
                         </Gate>
                       </Population>
                       <Population name="Q2: mKate_APC-H+ , PE-H+"  annotation=""  owningGroup="All Samples"  expanded="1"  sortPriority="10"  count="112" >
                         <Graph smoothing="0"  backColor="#ffffff"  foreColor="#000000"  heatMapStatParameter="HDR-T"  type="Pseudocolor"  fast="1" >
                           <Axis dimension="x"  name="Y3-H"  label=""  auto="auto" />
                           <Axis dimension="y"  name="Y1-H"  label=""  auto="auto" />
                           <GraphSettings level="5%"  smoothingHighResolution="1"  contourHighResolution="1"  histogramSmoothingCount="0"  graphResolution="256"  showOutliers="0"  drawLargeDots="0"  dotsToDraw="8000"  tint="le.chartfill.tinted.40"  lineWeight="le.lineweight.normal"  lineStyle="le.linestyle.solid" />
                           <GraphEnvironment showGrid="0"  showAxes="tnlTNL"  showGates="1"  showFreqOnPlots="1"  showGateNameOnPlots="1"  showMedians="0"  showUncomped="0"  addEventParam="0"  lastYAxisName="" >
                             <TextTraits font="SansSerif"  size="11"  name="Labels"  style="plain"  color="#000000"  background="#00ffffff"  just="left" />
                             <TextTraits font="SansSerif"  size="11"  name="LayoutGates"  style="plain"  color="#000000"  background="#00ffffff"  just="left" />
                             <TextTraits font="SansSerif"  size="9"  name="Numbers"  style="plain"  color="#000000"  background="#00ffffff"  just="left" />
                             <TextTraits font="SansSerif"  size="9"  name="Legend"  style="plain"  color="#000000"  background="#00ffffff"  just="left" />
                             <WindowPosition x="675"  y="38"  width="390"  height="582"  displayed="1"  panelState="---" />
                           </GraphEnvironment>
                         </Graph>
                         <Gate gating:id="ID2130673189"  gating:parent_id="ID1411451627" >
                           <gating:RectangleGate eventsInside="1"  annoOffsetX="0"  annoOffsetY="0"  tint="#000000"  isTinted="0"  lineWeight="Normal"  userDefined="1"  percentX="0"  percentY="0" >
                             <gating:dimension gating:min="0.6062992125984252" >
                               <data-type:fcs-dimension data-type:name="Y3-H" />
                             </gating:dimension>
                             <gating:dimension gating:min="8.145755192064367" >
                               <data-type:fcs-dimension data-type:name="Y1-H" />
                             </gating:dimension>
                           </gating:RectangleGate>
                         </Gate>
                       </Population>
                       <Population name="Q4: mKate_APC-H- , PE-H-"  annotation=""  owningGroup="All Samples"  expanded="1"  sortPriority="10"  count="3360" >
                         <Graph smoothing="0"  backColor="#ffffff"  foreColor="#000000"  heatMapStatParameter="HDR-T"  type="Pseudocolor"  fast="1" >
                           <Axis dimension="x"  name="Y3-H"  label=""  auto="auto" />
                           <Axis dimension="y"  name="Y1-H"  label=""  auto="auto" />
                           <GraphSettings level="5%"  smoothingHighResolution="1"  contourHighResolution="1"  histogramSmoothingCount="0"  graphResolution="256"  showOutliers="0"  drawLargeDots="0"  dotsToDraw="8000"  tint="le.chartfill.tinted.40"  lineWeight="le.lineweight.normal"  lineStyle="le.linestyle.solid" />
                           <GraphEnvironment showGrid="0"  showAxes="tnlTNL"  showGates="1"  showFreqOnPlots="1"  showGateNameOnPlots="1"  showMedians="0"  showUncomped="0"  addEventParam="0"  lastYAxisName="" >
                             <TextTraits font="SansSerif"  size="11"  name="Labels"  style="plain"  color="#000000"  background="#00ffffff"  just="left" />
                             <TextTraits font="SansSerif"  size="11"  name="LayoutGates"  style="plain"  color="#000000"  background="#00ffffff"  just="left" />
                             <TextTraits font="SansSerif"  size="9"  name="Numbers"  style="plain"  color="#000000"  background="#00ffffff"  just="left" />
                             <TextTraits font="SansSerif"  size="9"  name="Legend"  style="plain"  color="#000000"  background="#00ffffff"  just="left" />
                             <WindowPosition x="675"  y="38"  width="390"  height="582"  displayed="1"  panelState="---" />
                           </GraphEnvironment>
                         </Graph>
                         <Gate gating:id="ID998095188"  gating:parent_id="ID1411451627" >
                           <gating:RectangleGate eventsInside="1"  annoOffsetX="0"  annoOffsetY="0"  tint="#000000"  isTinted="0"  lineWeight="Normal"  userDefined="1"  percentX="0"  percentY="0" >
                             <gating:dimension gating:max="0.6062992125984252" >
                               <data-type:fcs-dimension data-type:name="Y3-H" />
                             </gating:dimension>
                             <gating:dimension gating:max="8.145755192064367" >
                               <data-type:fcs-dimension data-type:name="Y1-H" />
                             </gating:dimension>
                           </gating:RectangleGate>
                         </Gate>
                       </Population>
                     </Subpopulations>
                   </Population>
                 </Subpopulations>
               </Population>
             </Subpopulations>
           </Population>
         </Subpopulations>
       </SampleNode>
     </Sample>
     <Sample>
       <DataSet uri="file:/Users/lsc/Desktop/AG%20Dalpke/Luca%20Maria%20Findeis/FACS/20191128_BLaER_No.6_96-well_Day7/2019-11-28-KO--A1.0002.mqd"  sampleID="16" />
       <Transformations>
         <transforms:linear transforms:minRange="0"  transforms:maxRange="60.2778"  gain="1" >
           <data-type:parameter data-type:name="HDR-T" />
         </transforms:linear>
         <transforms:linear transforms:minRange="0"  transforms:maxRange="1000"  gain="1" >
           <data-type:parameter data-type:name="HDR-CE" />
         </transforms:linear>
         <transforms:linear transforms:minRange="0"  transforms:maxRange="1000"  gain="1" >
           <data-type:parameter data-type:name="HDR-SE" />
         </transforms:linear>
         <transforms:linear transforms:minRange="0"  transforms:maxRange="100"  gain="1" >
           <data-type:parameter data-type:name="HDR-V" />
         </transforms:linear>
         <transforms:linear transforms:minRange="0"  transforms:maxRange="1000"  gain="1" >
           <data-type:parameter data-type:name="FSC-A" />
         </transforms:linear>
         <transforms:linear transforms:minRange="0"  transforms:maxRange="1000"  gain="1" >
           <data-type:parameter data-type:name="FSC-H" />
         </transforms:linear>
         <transforms:linear transforms:minRange="0"  transforms:maxRange="1000"  gain="1" >
           <data-type:parameter data-type:name="FSC-W" />
         </transforms:linear>
         <transforms:linear transforms:minRange="0"  transforms:maxRange="1000"  gain="1" >
           <data-type:parameter data-type:name="SSC-A" />
         </transforms:linear>
         <transforms:linear transforms:minRange="0"  transforms:maxRange="1000"  gain="1" >
           <data-type:parameter data-type:name="SSC-H" />
         </transforms:linear>
         <transforms:linear transforms:minRange="0"  transforms:maxRange="1000"  gain="1" >
           <data-type:parameter data-type:name="SSC-W" />
         </transforms:linear>
         <transforms:miltenyi transforms:maxRange="1000" >
           <data-type:parameter data-type:name="V1-A" />
         </transforms:miltenyi>
         <transforms:miltenyi transforms:maxRange="1000" >
           <data-type:parameter data-type:name="V1-H" />
         </transforms:miltenyi>
         <transforms:miltenyi transforms:maxRange="1000" >
           <data-type:parameter data-type:name="V1-W" />
         </transforms:miltenyi>
         <transforms:miltenyi transforms:maxRange="1000" >
           <data-type:parameter data-type:name="Y1-A" />
         </transforms:miltenyi>
         <transforms:miltenyi transforms:maxRange="1000" >
           <data-type:parameter data-type:name="Y1-H" />
         </transforms:miltenyi>
         <transforms:miltenyi transforms:maxRange="1000" >
           <data-type:parameter data-type:name="Y1-W" />
         </transforms:miltenyi>
         <transforms:miltenyi transforms:maxRange="1000" >
           <data-type:parameter data-type:name="Y3-A" />
         </transforms:miltenyi>
         <transforms:miltenyi transforms:maxRange="1000" >
           <data-type:parameter data-type:name="Y3-H" />
         </transforms:miltenyi>
         <transforms:miltenyi transforms:maxRange="1000" >
           <data-type:parameter data-type:name="Y3-W" />
         </transforms:miltenyi>
         <transforms:miltenyi transforms:maxRange="1000" >
           <data-type:parameter data-type:name="B1-A" />
         </transforms:miltenyi>
         <transforms:miltenyi transforms:maxRange="1000" >
           <data-type:parameter data-type:name="B1-H" />
         </transforms:miltenyi>
         <transforms:miltenyi transforms:maxRange="1000" >
           <data-type:parameter data-type:name="B1-W" />
         </transforms:miltenyi>
       </Transformations>
       <Keywords>
         <Keyword name="FJ_FCS_VERSION"  value="3.1" />
         <Keyword name="$EXP"  value="chen lan-sun" />
         <Keyword name="$SYS"  value="MACSQuantify,2.11.1746.19438" />
         <Keyword name="$CYT"  value="MACSQuant VYB,2.11.1746.19438" />
         <Keyword name="$CYTSN"  value="3124" />
         <Keyword name="$CELLS"  value="KO" />
         <Keyword name="$DATE"  value="2019-Nov-28" />
         <Keyword name="$BTIM"  value="12:22:14" />
         <Keyword name="$ETIM"  value="12:23:30" />
         <Keyword name="$TIMESTEP"  value="1" />
         <Keyword name="$LAST_MODIFIED"  value="2019-Nov-28 12:23:30" />
         <Keyword name="$LAST_MODIFIER"  value="chen lan-sun" />
         <Keyword name="$ORIGINALITY"  value="Original" />
         <Keyword name="$PLATENAME"  value="Single tube rack" />
         <Keyword name="$WELLID"  value="A1" />
         <Keyword name="$TR"  value="FSC,8.54805" />
         <Keyword name="$FIL"  value="2019-11-28-KO--A1.0002.mqd" />
         <Keyword name="$PAR"  value="22" />
         <Keyword name="$TOT"  value="12453" />
         <Keyword name="$ABRT"  value="0" />
         <Keyword name="$LOST"  value="0" />
         <Keyword name="$VOL"  value="100000" />
         <Keyword name="$MODE"  value="L" />
         <Keyword name="$DATATYPE"  value="F" />
         <Keyword name="$BYTEORD"  value="1,2,3,4" />
         <Keyword name="$P1N"  value="HDR-T" />
         <Keyword name="$P1B"  value="32" />
         <Keyword name="$P1E"  value="0.0,0.0" />
         <Keyword name="$P1D"  value="Linear,0,60.4703" />
         <Keyword name="$P1R"  value="60.4703" />
         <Keyword name="$P1G"  value="1" />
         <Keyword name="$P1S"  value="HDR-T" />
         <Keyword name="$P2N"  value="HDR-CE" />
         <Keyword name="$P2B"  value="32" />
         <Keyword name="$P2E"  value="0.0,0.0" />
         <Keyword name="$P2D"  value="Linear,0,1000" />
         <Keyword name="$P2R"  value="1000" />
         <Keyword name="$P2G"  value="1" />
         <Keyword name="$P2S"  value="HDR-CE" />
         <Keyword name="$P3N"  value="HDR-SE" />
         <Keyword name="$P3B"  value="32" />
         <Keyword name="$P3E"  value="0.0,0.0" />
         <Keyword name="$P3D"  value="Linear,0,1000" />
         <Keyword name="$P3R"  value="1000" />
         <Keyword name="$P3G"  value="1" />
         <Keyword name="$P3S"  value="HDR-SE" />
         <Keyword name="$P4N"  value="HDR-V" />
         <Keyword name="$P4B"  value="32" />
         <Keyword name="$P4E"  value="0.0,0.0" />
         <Keyword name="$P4D"  value="Linear,0,100" />
         <Keyword name="$P4R"  value="100" />
         <Keyword name="$P4G"  value="1" />
         <Keyword name="$P4S"  value="HDR-V" />
         <Keyword name="$P5N"  value="FSC-A" />
         <Keyword name="$P5B"  value="32" />
         <Keyword name="$P5E"  value="0.0,0.0" />
         <Keyword name="$P5D"  value="Linear,0,1000" />
         <Keyword name="$P5R"  value="1000" />
         <Keyword name="$P5G"  value="1" />
         <Keyword name="$P5S"  value="FSC-A" />
         <Keyword name="$P5F"  value="561_10 nm" />
         <Keyword name="$P5L"  value="561nm" />
         <Keyword name="$P5O"  value="100mW" />
         <Keyword name="$P5V"  value="291" />
         <Keyword name="$P5T"  value="-00" />
         <Keyword name="$P6N"  value="FSC-H" />
         <Keyword name="$P6B"  value="32" />
         <Keyword name="$P6E"  value="0.0,0.0" />
         <Keyword name="$P6D"  value="Linear,0,1000" />
         <Keyword name="$P6R"  value="1000" />
         <Keyword name="$P6G"  value="1" />
         <Keyword name="$P6S"  value="FSC-H" />
         <Keyword name="$P6F"  value="561_10 nm" />
         <Keyword name="$P6L"  value="561nm" />
         <Keyword name="$P6O"  value="100mW" />
         <Keyword name="$P6V"  value="291" />
         <Keyword name="$P6T"  value="-00" />
         <Keyword name="$P7N"  value="FSC-W" />
         <Keyword name="$P7B"  value="32" />
         <Keyword name="$P7E"  value="0.0,0.0" />
         <Keyword name="$P7D"  value="Linear,0,1000" />
         <Keyword name="$P7R"  value="1000" />
         <Keyword name="$P7G"  value="1" />
         <Keyword name="$P7S"  value="FSC-W" />
         <Keyword name="$P7F"  value="561_10 nm" />
         <Keyword name="$P7L"  value="561nm" />
         <Keyword name="$P7O"  value="100mW" />
         <Keyword name="$P7V"  value="291" />
         <Keyword name="$P7T"  value="-00" />
         <Keyword name="$P8N"  value="SSC-A" />
         <Keyword name="$P8B"  value="32" />
         <Keyword name="$P8E"  value="0.0,0.0" />
         <Keyword name="$P8D"  value="Linear,0,1000" />
         <Keyword name="$P8R"  value="1000" />
         <Keyword name="$P8G"  value="1" />
         <Keyword name="$P8S"  value="SSC-A" />
         <Keyword name="$P8F"  value="561_10 nm" />
         <Keyword name="$P8L"  value="561nm" />
         <Keyword name="$P8O"  value="100mW" />
         <Keyword name="$P8V"  value="294" />
         <Keyword name="$P8T"  value="-00" />
         <Keyword name="$P9N"  value="SSC-H" />
         <Keyword name="$P9B"  value="32" />
         <Keyword name="$P9E"  value="0.0,0.0" />
         <Keyword name="$P9D"  value="Linear,0,1000" />
         <Keyword name="$P9R"  value="1000" />
         <Keyword name="$P9G"  value="1" />
         <Keyword name="$P9S"  value="SSC-H" />
         <Keyword name="$P9F"  value="561_10 nm" />
         <Keyword name="$P9L"  value="561nm" />
         <Keyword name="$P9O"  value="100mW" />
         <Keyword name="$P9V"  value="294" />
         <Keyword name="$P9T"  value="-00" />
         <Keyword name="$P10N"  value="SSC-W" />
         <Keyword name="$P10B"  value="32" />
         <Keyword name="$P10E"  value="0.0,0.0" />
         <Keyword name="$P10D"  value="Linear,0,1000" />
         <Keyword name="$P10R"  value="1000" />
         <Keyword name="$P10G"  value="1" />
         <Keyword name="$P10S"  value="SSC-W" />
         <Keyword name="$P10F"  value="561_10 nm" />
         <Keyword name="$P10L"  value="561nm" />
         <Keyword name="$P10O"  value="100mW" />
         <Keyword name="$P10V"  value="294" />
         <Keyword name="$P10T"  value="-00" />
         <Keyword name="$P11N"  value="V1-A" />
         <Keyword name="$P11B"  value="32" />
         <Keyword name="$P11E"  value="0.0,0.0" />
         <Keyword name="$P11D"  value="Hyperlogarithmic,-1.0,1000" />
         <Keyword name="$P11R"  value="1000" />
         <Keyword name="$P11G"  value="1" />
         <Keyword name="$P11S"  value="CFP_VioBlue-A" />
         <Keyword name="$P11F"  value="450_50 nm" />
         <Keyword name="$P11L"  value="405nm" />
         <Keyword name="$P11O"  value="40mW" />
         <Keyword name="$P11V"  value="352" />
         <Keyword name="$P11T"  value="-00" />
         <Keyword name="$P12N"  value="V1-H" />
         <Keyword name="$P12B"  value="32" />
         <Keyword name="$P12E"  value="0.0,0.0" />
         <Keyword name="$P12D"  value="Hyperlogarithmic,-1.0,1000" />
         <Keyword name="$P12R"  value="1000" />
         <Keyword name="$P12G"  value="1" />
         <Keyword name="$P12S"  value="CFP_VioBlue-H" />
         <Keyword name="$P12F"  value="450_50 nm" />
         <Keyword name="$P12L"  value="405nm" />
         <Keyword name="$P12O"  value="40mW" />
         <Keyword name="$P12V"  value="352" />
         <Keyword name="$P12T"  value="-00" />
         <Keyword name="$P13N"  value="V1-W" />
         <Keyword name="$P13B"  value="32" />
         <Keyword name="$P13E"  value="0.0,0.0" />
         <Keyword name="$P13D"  value="Hyperlogarithmic,-1.0,1000" />
         <Keyword name="$P13R"  value="1000" />
         <Keyword name="$P13G"  value="1" />
         <Keyword name="$P13S"  value="CFP_VioBlue-W" />
         <Keyword name="$P13F"  value="450_50 nm" />
         <Keyword name="$P13L"  value="405nm" />
         <Keyword name="$P13O"  value="40mW" />
         <Keyword name="$P13V"  value="352" />
         <Keyword name="$P13T"  value="-00" />
         <Keyword name="$P14N"  value="Y1-A" />
         <Keyword name="$P14B"  value="32" />
         <Keyword name="$P14E"  value="0.0,0.0" />
         <Keyword name="$P14D"  value="Hyperlogarithmic,-1.0,1000" />
         <Keyword name="$P14R"  value="1000" />
         <Keyword name="$P14G"  value="1" />
         <Keyword name="$P14S"  value="PE-A" />
         <Keyword name="$P14F"  value="586_50 nm" />
         <Keyword name="$P14L"  value="561nm" />
         <Keyword name="$P14O"  value="100mW" />
         <Keyword name="$P14V"  value="394" />
         <Keyword name="$P14T"  value="-00" />
         <Keyword name="$P15N"  value="Y1-H" />
         <Keyword name="$P15B"  value="32" />
         <Keyword name="$P15E"  value="0.0,0.0" />
         <Keyword name="$P15D"  value="Hyperlogarithmic,-1.0,1000" />
         <Keyword name="$P15R"  value="1000" />
         <Keyword name="$P15G"  value="1" />
         <Keyword name="$P15S"  value="PE-H" />
         <Keyword name="$P15F"  value="586_50 nm" />
         <Keyword name="$P15L"  value="561nm" />
         <Keyword name="$P15O"  value="100mW" />
         <Keyword name="$P15V"  value="394" />
         <Keyword name="$P15T"  value="-00" />
         <Keyword name="$P16N"  value="Y1-W" />
         <Keyword name="$P16B"  value="32" />
         <Keyword name="$P16E"  value="0.0,0.0" />
         <Keyword name="$P16D"  value="Hyperlogarithmic,-1.0,1000" />
         <Keyword name="$P16R"  value="1000" />
         <Keyword name="$P16G"  value="1" />
         <Keyword name="$P16S"  value="PE-W" />
         <Keyword name="$P16F"  value="586_50 nm" />
         <Keyword name="$P16L"  value="561nm" />
         <Keyword name="$P16O"  value="100mW" />
         <Keyword name="$P16V"  value="394" />
         <Keyword name="$P16T"  value="-00" />
         <Keyword name="$P17N"  value="Y3-A" />
         <Keyword name="$P17B"  value="32" />
         <Keyword name="$P17E"  value="0.0,0.0" />
         <Keyword name="$P17D"  value="Hyperlogarithmic,-1.0,1000" />
         <Keyword name="$P17R"  value="1000" />
         <Keyword name="$P17G"  value="1" />
         <Keyword name="$P17S"  value="mKate_APC-A" />
         <Keyword name="$P17F"  value="661_50 nm" />
         <Keyword name="$P17L"  value="561nm" />
         <Keyword name="$P17O"  value="100mW" />
         <Keyword name="$P17V"  value="427" />
         <Keyword name="$P17T"  value="-20" />
         <Keyword name="$P18N"  value="Y3-H" />
         <Keyword name="$P18B"  value="32" />
         <Keyword name="$P18E"  value="0.0,0.0" />
         <Keyword name="$P18D"  value="Hyperlogarithmic,-1.0,1000" />
         <Keyword name="$P18R"  value="1000" />
         <Keyword name="$P18G"  value="1" />
         <Keyword name="$P18S"  value="mKate_APC-H" />
         <Keyword name="$P18F"  value="661_50 nm" />
         <Keyword name="$P18L"  value="561nm" />
         <Keyword name="$P18O"  value="100mW" />
         <Keyword name="$P18V"  value="427" />
         <Keyword name="$P18T"  value="-20" />
         <Keyword name="$P19N"  value="Y3-W" />
         <Keyword name="$P19B"  value="32" />
         <Keyword name="$P19E"  value="0.0,0.0" />
         <Keyword name="$P19D"  value="Hyperlogarithmic,-1.0,1000" />
         <Keyword name="$P19R"  value="1000" />
         <Keyword name="$P19G"  value="1" />
         <Keyword name="$P19S"  value="mKate_APC-W" />
         <Keyword name="$P19F"  value="661_50 nm" />
         <Keyword name="$P19L"  value="561nm" />
         <Keyword name="$P19O"  value="100mW" />
         <Keyword name="$P19V"  value="427" />
         <Keyword name="$P19T"  value="-20" />
         <Keyword name="$P20N"  value="B1-A" />
         <Keyword name="$P20B"  value="32" />
         <Keyword name="$P20E"  value="0.0,0.0" />
         <Keyword name="$P20D"  value="Hyperlogarithmic,-1.0,1000" />
         <Keyword name="$P20R"  value="1000" />
         <Keyword name="$P20G"  value="1" />
         <Keyword name="$P20S"  value="GFP_FITC-A" />
         <Keyword name="$P20F"  value="525_50 nm" />
         <Keyword name="$P20L"  value="488nm" />
         <Keyword name="$P20O"  value="30mW" />
         <Keyword name="$P20V"  value="380" />
         <Keyword name="$P20T"  value="-01" />
         <Keyword name="$P21N"  value="B1-H" />
         <Keyword name="$P21B"  value="32" />
         <Keyword name="$P21E"  value="0.0,0.0" />
         <Keyword name="$P21D"  value="Hyperlogarithmic,-1.0,1000" />
         <Keyword name="$P21R"  value="1000" />
         <Keyword name="$P21G"  value="1" />
         <Keyword name="$P21S"  value="GFP_FITC-H" />
         <Keyword name="$P21F"  value="525_50 nm" />
         <Keyword name="$P21L"  value="488nm" />
         <Keyword name="$P21O"  value="30mW" />
         <Keyword name="$P21V"  value="380" />
         <Keyword name="$P21T"  value="-01" />
         <Keyword name="$P22N"  value="B1-W" />
         <Keyword name="$P22B"  value="32" />
         <Keyword name="$P22E"  value="0.0,0.0" />
         <Keyword name="$P22D"  value="Hyperlogarithmic,-1.0,1000" />
         <Keyword name="$P22R"  value="1000" />
         <Keyword name="$P22G"  value="1" />
         <Keyword name="$P22S"  value="GFP_FITC-W" />
         <Keyword name="$P22F"  value="525_50 nm" />
         <Keyword name="$P22L"  value="488nm" />
         <Keyword name="$P22O"  value="30mW" />
         <Keyword name="$P22V"  value="380" />
         <Keyword name="$P22T"  value="-01" />
         <Keyword name="$NEXTDATA"  value="0" />
         <Keyword name="$BEGINANALYSIS"  value="0" />
         <Keyword name="$ENDANALYSIS"  value="0" />
         <Keyword name="$BEGINSTEXT"  value="1261756" />
         <Keyword name="$ENDSTEXT"  value="1440258" />
         <Keyword name="$BEGINDATA"  value="159744" />
         <Keyword name="$ENDDATA"  value="1257472" />
         <Keyword name="FILENAME"  value="" />
       </Keywords>
       <SampleNode name="2019-11-28-KO--A1.0002.mqd"  annotation=""  owningGroup=""  expanded="1"  sortPriority="10"  count="12453"  sampleID="16" >
         <Graph smoothing="0"  backColor="#ffffff"  foreColor="#000000"  heatMapStatParameter="HDR-T"  type="Pseudocolor"  fast="1" >
           <Axis dimension="x"  name="FSC-A"  label=""  auto="auto" />
           <Axis dimension="y"  name="SSC-A"  label=""  auto="auto" />
           <GraphSettings level="5%"  smoothingHighResolution="1"  contourHighResolution="1"  histogramSmoothingCount="0"  graphResolution="256"  showOutliers="0"  drawLargeDots="0"  dotsToDraw="8000"  tint="le.chartfill.tinted.40"  lineWeight="le.lineweight.normal"  lineStyle="le.linestyle.solid" />
           <GraphEnvironment showGrid="0"  showAxes="tnlTNL"  showGates="1"  showFreqOnPlots="1"  showGateNameOnPlots="1"  showMedians="0"  showUncomped="0"  addEventParam="0"  lastYAxisName="" >
             <TextTraits font="SansSerif"  size="11"  name="Labels"  style="plain"  color="#000000"  background="#00ffffff"  just="left" />
             <TextTraits font="SansSerif"  size="11"  name="LayoutGates"  style="plain"  color="#000000"  background="#00ffffff"  just="left" />
             <TextTraits font="SansSerif"  size="9"  name="Numbers"  style="plain"  color="#000000"  background="#00ffffff"  just="left" />
             <TextTraits font="SansSerif"  size="9"  name="Legend"  style="plain"  color="#000000"  background="#00ffffff"  just="left" />
             <WindowPosition x="675"  y="38"  width="390"  height="582"  displayed="0"  panelState="---" />
           </GraphEnvironment>
         </Graph>
         <Subpopulations>
           <Population name="cells"  annotation=""  owningGroup="20191128_BLaER_No.6_96-well_Day7"  expanded="1"  sortPriority="10"  count="5562" >
             <Graph smoothing="0"  backColor="#ffffff"  foreColor="#000000"  heatMapStatParameter="HDR-T"  type="Pseudocolor"  fast="1" >
               <Axis dimension="x"  name="FSC-H"  label=""  auto="auto" />
               <Axis dimension="y"  name="FSC-W"  label=""  auto="auto" />
               <GraphSettings level="5%"  smoothingHighResolution="1"  contourHighResolution="1"  histogramSmoothingCount="0"  graphResolution="256"  showOutliers="0"  drawLargeDots="0"  dotsToDraw="8000"  tint="le.chartfill.tinted.40"  lineWeight="le.lineweight.normal"  lineStyle="le.linestyle.solid" />
               <GraphEnvironment showGrid="0"  showAxes="tnlTNL"  showGates="1"  showFreqOnPlots="1"  showGateNameOnPlots="1"  showMedians="0"  showUncomped="0"  addEventParam="0"  lastYAxisName="" >
                 <TextTraits font="SansSerif"  size="11"  name="Labels"  style="plain"  color="#000000"  background="#00ffffff"  just="left" />
                 <TextTraits font="SansSerif"  size="11"  name="LayoutGates"  style="plain"  color="#000000"  background="#00ffffff"  just="left" />
                 <TextTraits font="SansSerif"  size="9"  name="Numbers"  style="plain"  color="#000000"  background="#00ffffff"  just="left" />
                 <TextTraits font="SansSerif"  size="9"  name="Legend"  style="plain"  color="#000000"  background="#00ffffff"  just="left" />
                 <WindowPosition x="675"  y="38"  width="390"  height="582"  displayed="0"  panelState="---" />
               </GraphEnvironment>
             </Graph>
             <Gate gating:id="ID1074583231" >
               <gating:PolygonGate eventsInside="1"  annoOffsetX="-22"  annoOffsetY="-96"  tint="#000000"  isTinted="0"  lineWeight="Normal"  userDefined="1"  quadId="-1"  gateResolution="256" >
                 <gating:dimension>
                   <data-type:fcs-dimension data-type:name="FSC-A" />
                 </gating:dimension>
                 <gating:dimension>
                   <data-type:fcs-dimension data-type:name="SSC-A" />
                 </gating:dimension>
                 <gating:vertex>
                   <gating:coordinate data-type:value="291.3385826772" />
                   <gating:coordinate data-type:value="113.3603238866" />
                 </gating:vertex>
                 <gating:vertex>
                   <gating:coordinate data-type:value="397.6377952756" />
                   <gating:coordinate data-type:value="170.04048583" />
                 </gating:vertex>
                 <gating:vertex>
                   <gating:coordinate data-type:value="409.4488188976" />
                   <gating:coordinate data-type:value="307.6923076923" />
                 </gating:vertex>
                 <gating:vertex>
                   <gating:coordinate data-type:value="362.2047244094" />
                   <gating:coordinate data-type:value="360.3238866397" />
                 </gating:vertex>
                 <gating:vertex>
                   <gating:coordinate data-type:value="314.9606299213" />
                   <gating:coordinate data-type:value="368.4210526316" />
                 </gating:vertex>
                 <gating:vertex>
                   <gating:coordinate data-type:value="236.2204724409" />
                   <gating:coordinate data-type:value="230.7692307692" />
                 </gating:vertex>
                 <gating:vertex>
                   <gating:coordinate data-type:value="263.7795275591" />
                   <gating:coordinate data-type:value="149.7975708502" />
                 </gating:vertex>
               </gating:PolygonGate>
             </Gate>
             <Subpopulations>
               <Population name="Single Cells"  annotation=""  owningGroup="20191128_BLaER_No.6_96-well_Day7"  expanded="1"  sortPriority="10"  count="5500" >
                 <Graph smoothing="0"  backColor="#ffffff"  foreColor="#000000"  heatMapStatParameter="HDR-T"  type="Pseudocolor"  fast="1" >
                   <Axis dimension="x"  name="B1-H"  label=""  auto="auto" />
                   <Axis dimension="y"  name="SSC-H"  label=""  auto="auto" />
                   <GraphSettings level="5%"  smoothingHighResolution="1"  contourHighResolution="1"  histogramSmoothingCount="0"  graphResolution="256"  showOutliers="0"  drawLargeDots="0"  dotsToDraw="8000"  tint="le.chartfill.tinted.40"  lineWeight="le.lineweight.normal"  lineStyle="le.linestyle.solid" />
                   <GraphEnvironment showGrid="0"  showAxes="tnlTNL"  showGates="1"  showFreqOnPlots="1"  showGateNameOnPlots="1"  showMedians="0"  showUncomped="0"  addEventParam="0"  lastYAxisName="" >
                     <TextTraits font="SansSerif"  size="11"  name="Labels"  style="plain"  color="#000000"  background="#00ffffff"  just="left" />
                     <TextTraits font="SansSerif"  size="11"  name="LayoutGates"  style="plain"  color="#000000"  background="#00ffffff"  just="left" />
                     <TextTraits font="SansSerif"  size="9"  name="Numbers"  style="plain"  color="#000000"  background="#00ffffff"  just="left" />
                     <TextTraits font="SansSerif"  size="9"  name="Legend"  style="plain"  color="#000000"  background="#00ffffff"  just="left" />
                     <WindowPosition x="675"  y="38"  width="390"  height="582"  displayed="0"  panelState="---" />
                   </GraphEnvironment>
                 </Graph>
                 <Gate gating:id="ID1114775519"  gating:parent_id="ID1074583231" >
                   <gating:RectangleGate eventsInside="1"  annoOffsetX="42"  annoOffsetY="111"  tint="#000000"  isTinted="0"  lineWeight="Normal"  userDefined="1"  percentX="0"  percentY="0" >
                     <gating:dimension gating:min="66.92913385826772"  gating:max="704.7244094488188" >
                       <data-type:fcs-dimension data-type:name="FSC-H" />
                     </gating:dimension>
                     <gating:dimension gating:min="619.4331983805668"  gating:max="842.1052631578947" >
                       <data-type:fcs-dimension data-type:name="FSC-W" />
                     </gating:dimension>
                   </gating:RectangleGate>
                 </Gate>
                 <Subpopulations>
                   <Population name="GFP+"  annotation=""  owningGroup="20191128_BLaER_No.6_96-well_Day7"  expanded="1"  sortPriority="10"  count="5367" >
                     <Graph smoothing="0"  backColor="#ffffff"  foreColor="#000000"  heatMapStatParameter="HDR-T"  type="Pseudocolor"  fast="1" >
                       <Axis dimension="x"  name="Y3-H"  label=""  auto="auto" />
                       <Axis dimension="y"  name="Y1-H"  label=""  auto="auto" />
                       <GraphSettings level="5%"  smoothingHighResolution="1"  contourHighResolution="1"  histogramSmoothingCount="0"  graphResolution="256"  showOutliers="0"  drawLargeDots="0"  dotsToDraw="8000"  tint="le.chartfill.tinted.40"  lineWeight="le.lineweight.normal"  lineStyle="le.linestyle.solid" />
                       <GraphEnvironment showGrid="0"  showAxes="tnlTNL"  showGates="1"  showFreqOnPlots="1"  showGateNameOnPlots="1"  showMedians="0"  showUncomped="0"  addEventParam="0"  lastYAxisName="" >
                         <TextTraits font="SansSerif"  size="11"  name="Labels"  style="plain"  color="#000000"  background="#00ffffff"  just="left" />
                         <TextTraits font="SansSerif"  size="11"  name="LayoutGates"  style="plain"  color="#000000"  background="#00ffffff"  just="left" />
                         <TextTraits font="SansSerif"  size="9"  name="Numbers"  style="plain"  color="#000000"  background="#00ffffff"  just="left" />
                         <TextTraits font="SansSerif"  size="9"  name="Legend"  style="plain"  color="#000000"  background="#00ffffff"  just="left" />
                         <WindowPosition x="1094"  y="290"  width="390"  height="582"  displayed="0"  panelState="---" />
                       </GraphEnvironment>
                     </Graph>
                     <Gate gating:id="ID1671005523"  gating:parent_id="ID1114775519" >
                       <gating:RectangleGate eventsInside="1"  annoOffsetX="-15"  annoOffsetY="-84"  tint="#000000"  isTinted="0"  lineWeight="Normal"  userDefined="1"  percentX="0"  percentY="0" >
                         <gating:dimension gating:min="73.47537385800986"  gating:max="930.0453888546591" >
                           <data-type:fcs-dimension data-type:name="B1-H" />
                         </gating:dimension>
                         <gating:dimension gating:min="16.194331983805668"  gating:max="303.64372469635623" >
                           <data-type:fcs-dimension data-type:name="SSC-H" />
                         </gating:dimension>
                       </gating:RectangleGate>
                     </Gate>
                     <Subpopulations>
                       <Population name="CD14+"  annotation=""  owningGroup="20191128_BLaER_No.6_96-well_Day7"  expanded="1"  sortPriority="10"  count="5089" >
                         <Graph smoothing="0"  backColor="#ffffff"  foreColor="#000000"  heatMapStatParameter="HDR-T"  type="Pseudocolor"  fast="1" >
                           <Axis dimension="x"  name="Y3-H"  label=""  auto="auto" />
                           <Axis dimension="y"  name="Y1-H"  label=""  auto="auto" />
                           <GraphSettings level="5%"  smoothingHighResolution="1"  contourHighResolution="1"  histogramSmoothingCount="0"  graphResolution="256"  showOutliers="0"  drawLargeDots="0"  dotsToDraw="8000"  tint="le.chartfill.tinted.40"  lineWeight="le.lineweight.normal"  lineStyle="le.linestyle.solid" />
                           <GraphEnvironment showGrid="0"  showAxes="tnlTNL"  showGates="1"  showFreqOnPlots="1"  showGateNameOnPlots="1"  showMedians="0"  showUncomped="0"  addEventParam="0"  lastYAxisName="" >
                             <TextTraits font="SansSerif"  size="11"  name="Labels"  style="plain"  color="#000000"  background="#00ffffff"  just="left" />
                             <TextTraits font="SansSerif"  size="11"  name="LayoutGates"  style="plain"  color="#000000"  background="#00ffffff"  just="left" />
                             <TextTraits font="SansSerif"  size="9"  name="Numbers"  style="plain"  color="#000000"  background="#00ffffff"  just="left" />
                             <TextTraits font="SansSerif"  size="9"  name="Legend"  style="plain"  color="#000000"  background="#00ffffff"  just="left" />
                             <WindowPosition x="675"  y="38"  width="390"  height="582"  displayed="1"  panelState="---" />
                           </GraphEnvironment>
                         </Graph>
                         <Gate gating:id="ID1537814759"  gating:parent_id="ID1671005523" >
                           <gating:RectangleGate eventsInside="1"  annoOffsetX="0"  annoOffsetY="0"  tint="#000000"  isTinted="0"  lineWeight="Normal"  userDefined="1"  percentX="0"  percentY="0" >
                             <gating:dimension gating:min="0.6062992125984252" >
                               <data-type:fcs-dimension data-type:name="Y3-H" />
                             </gating:dimension>
                             <gating:dimension gating:max="8.145755192064367" >
                               <data-type:fcs-dimension data-type:name="Y1-H" />
                             </gating:dimension>
                           </gating:RectangleGate>
                         </Gate>
                       </Population>
                       <Population name="CD19+"  annotation=""  owningGroup="20191128_BLaER_No.6_96-well_Day7"  expanded="1"  sortPriority="10"  count="40" >
                         <Graph smoothing="0"  backColor="#ffffff"  foreColor="#000000"  heatMapStatParameter="HDR-T"  type="Pseudocolor"  fast="1" >
                           <Axis dimension="x"  name="Y3-H"  label=""  auto="auto" />
                           <Axis dimension="y"  name="Y1-H"  label=""  auto="auto" />
                           <GraphSettings level="5%"  smoothingHighResolution="1"  contourHighResolution="1"  histogramSmoothingCount="0"  graphResolution="256"  showOutliers="0"  drawLargeDots="0"  dotsToDraw="8000"  tint="le.chartfill.tinted.40"  lineWeight="le.lineweight.normal"  lineStyle="le.linestyle.solid" />
                           <GraphEnvironment showGrid="0"  showAxes="tnlTNL"  showGates="1"  showFreqOnPlots="1"  showGateNameOnPlots="1"  showMedians="0"  showUncomped="0"  addEventParam="0"  lastYAxisName="" >
                             <TextTraits font="SansSerif"  size="11"  name="Labels"  style="plain"  color="#000000"  background="#00ffffff"  just="left" />
                             <TextTraits font="SansSerif"  size="11"  name="LayoutGates"  style="plain"  color="#000000"  background="#00ffffff"  just="left" />
                             <TextTraits font="SansSerif"  size="9"  name="Numbers"  style="plain"  color="#000000"  background="#00ffffff"  just="left" />
                             <TextTraits font="SansSerif"  size="9"  name="Legend"  style="plain"  color="#000000"  background="#00ffffff"  just="left" />
                             <WindowPosition x="675"  y="38"  width="390"  height="582"  displayed="1"  panelState="---" />
                           </GraphEnvironment>
                         </Graph>
                         <Gate gating:id="ID16612598"  gating:parent_id="ID1671005523" >
                           <gating:RectangleGate eventsInside="1"  annoOffsetX="0"  annoOffsetY="0"  tint="#000000"  isTinted="0"  lineWeight="Normal"  userDefined="1"  percentX="0"  percentY="0" >
                             <gating:dimension gating:max="0.6062992125984252" >
                               <data-type:fcs-dimension data-type:name="Y3-H" />
                             </gating:dimension>
                             <gating:dimension gating:min="8.145755192064367" >
                               <data-type:fcs-dimension data-type:name="Y1-H" />
                             </gating:dimension>
                           </gating:RectangleGate>
                         </Gate>
                       </Population>
                       <Population name="Q2: mKate_APC-H+ , PE-H+"  annotation=""  owningGroup="20191128_BLaER_No.6_96-well_Day7"  expanded="1"  sortPriority="10"  count="13" >
                         <Graph smoothing="0"  backColor="#ffffff"  foreColor="#000000"  heatMapStatParameter="HDR-T"  type="Pseudocolor"  fast="1" >
                           <Axis dimension="x"  name="Y3-H"  label=""  auto="auto" />
                           <Axis dimension="y"  name="Y1-H"  label=""  auto="auto" />
                           <GraphSettings level="5%"  smoothingHighResolution="1"  contourHighResolution="1"  histogramSmoothingCount="0"  graphResolution="256"  showOutliers="0"  drawLargeDots="0"  dotsToDraw="8000"  tint="le.chartfill.tinted.40"  lineWeight="le.lineweight.normal"  lineStyle="le.linestyle.solid" />
                           <GraphEnvironment showGrid="0"  showAxes="tnlTNL"  showGates="1"  showFreqOnPlots="1"  showGateNameOnPlots="1"  showMedians="0"  showUncomped="0"  addEventParam="0"  lastYAxisName="" >
                             <TextTraits font="SansSerif"  size="11"  name="Labels"  style="plain"  color="#000000"  background="#00ffffff"  just="left" />
                             <TextTraits font="SansSerif"  size="11"  name="LayoutGates"  style="plain"  color="#000000"  background="#00ffffff"  just="left" />
                             <TextTraits font="SansSerif"  size="9"  name="Numbers"  style="plain"  color="#000000"  background="#00ffffff"  just="left" />
                             <TextTraits font="SansSerif"  size="9"  name="Legend"  style="plain"  color="#000000"  background="#00ffffff"  just="left" />
                             <WindowPosition x="675"  y="38"  width="390"  height="582"  displayed="1"  panelState="---" />
                           </GraphEnvironment>
                         </Graph>
                         <Gate gating:id="ID1249270344"  gating:parent_id="ID1671005523" >
                           <gating:RectangleGate eventsInside="1"  annoOffsetX="0"  annoOffsetY="0"  tint="#000000"  isTinted="0"  lineWeight="Normal"  userDefined="1"  percentX="0"  percentY="0" >
                             <gating:dimension gating:min="0.6062992125984252" >
                               <data-type:fcs-dimension data-type:name="Y3-H" />
                             </gating:dimension>
                             <gating:dimension gating:min="8.145755192064367" >
                               <data-type:fcs-dimension data-type:name="Y1-H" />
                             </gating:dimension>
                           </gating:RectangleGate>
                         </Gate>
                       </Population>
                       <Population name="Q4: mKate_APC-H- , PE-H-"  annotation=""  owningGroup="20191128_BLaER_No.6_96-well_Day7"  expanded="1"  sortPriority="10"  count="225" >
                         <Graph smoothing="0"  backColor="#ffffff"  foreColor="#000000"  heatMapStatParameter="HDR-T"  type="Pseudocolor"  fast="1" >
                           <Axis dimension="x"  name="Y3-H"  label=""  auto="auto" />
                           <Axis dimension="y"  name="Y1-H"  label=""  auto="auto" />
                           <GraphSettings level="5%"  smoothingHighResolution="1"  contourHighResolution="1"  histogramSmoothingCount="0"  graphResolution="256"  showOutliers="0"  drawLargeDots="0"  dotsToDraw="8000"  tint="le.chartfill.tinted.40"  lineWeight="le.lineweight.normal"  lineStyle="le.linestyle.solid" />
                           <GraphEnvironment showGrid="0"  showAxes="tnlTNL"  showGates="1"  showFreqOnPlots="1"  showGateNameOnPlots="1"  showMedians="0"  showUncomped="0"  addEventParam="0"  lastYAxisName="" >
                             <TextTraits font="SansSerif"  size="11"  name="Labels"  style="plain"  color="#000000"  background="#00ffffff"  just="left" />
                             <TextTraits font="SansSerif"  size="11"  name="LayoutGates"  style="plain"  color="#000000"  background="#00ffffff"  just="left" />
                             <TextTraits font="SansSerif"  size="9"  name="Numbers"  style="plain"  color="#000000"  background="#00ffffff"  just="left" />
                             <TextTraits font="SansSerif"  size="9"  name="Legend"  style="plain"  color="#000000"  background="#00ffffff"  just="left" />
                             <WindowPosition x="675"  y="38"  width="390"  height="582"  displayed="1"  panelState="---" />
                           </GraphEnvironment>
                         </Graph>
                         <Gate gating:id="ID1698129524"  gating:parent_id="ID1671005523" >
                           <gating:RectangleGate eventsInside="1"  annoOffsetX="0"  annoOffsetY="0"  tint="#000000"  isTinted="0"  lineWeight="Normal"  userDefined="1"  percentX="0"  percentY="0" >
                             <gating:dimension gating:max="0.6062992125984252" >
                               <data-type:fcs-dimension data-type:name="Y3-H" />
                             </gating:dimension>
                             <gating:dimension gating:max="8.145755192064367" >
                               <data-type:fcs-dimension data-type:name="Y1-H" />
                             </gating:dimension>
                           </gating:RectangleGate>
                         </Gate>
                       </Population>
                     </Subpopulations>
                   </Population>
                 </Subpopulations>
               </Population>
             </Subpopulations>
           </Population>
         </Subpopulations>
       </SampleNode>
     </Sample>
     <Sample>
       <DataSet uri="file:/Users/lsc/Desktop/AG%20Dalpke/Luca%20Maria%20Findeis/FACS/20191128_BLaER_No.6_96-well_Day7/2019-11-28-WT--A1.0002.mqd"  sampleID="17" />
       <Transformations>
         <transforms:linear transforms:minRange="0"  transforms:maxRange="60.2778"  gain="1" >
           <data-type:parameter data-type:name="HDR-T" />
         </transforms:linear>
         <transforms:linear transforms:minRange="0"  transforms:maxRange="1000"  gain="1" >
           <data-type:parameter data-type:name="HDR-CE" />
         </transforms:linear>
         <transforms:linear transforms:minRange="0"  transforms:maxRange="1000"  gain="1" >
           <data-type:parameter data-type:name="HDR-SE" />
         </transforms:linear>
         <transforms:linear transforms:minRange="0"  transforms:maxRange="100"  gain="1" >
           <data-type:parameter data-type:name="HDR-V" />
         </transforms:linear>
         <transforms:linear transforms:minRange="0"  transforms:maxRange="1000"  gain="1" >
           <data-type:parameter data-type:name="FSC-A" />
         </transforms:linear>
         <transforms:linear transforms:minRange="0"  transforms:maxRange="1000"  gain="1" >
           <data-type:parameter data-type:name="FSC-H" />
         </transforms:linear>
         <transforms:linear transforms:minRange="0"  transforms:maxRange="1000"  gain="1" >
           <data-type:parameter data-type:name="FSC-W" />
         </transforms:linear>
         <transforms:linear transforms:minRange="0"  transforms:maxRange="1000"  gain="1" >
           <data-type:parameter data-type:name="SSC-A" />
         </transforms:linear>
         <transforms:linear transforms:minRange="0"  transforms:maxRange="1000"  gain="1" >
           <data-type:parameter data-type:name="SSC-H" />
         </transforms:linear>
         <transforms:linear transforms:minRange="0"  transforms:maxRange="1000"  gain="1" >
           <data-type:parameter data-type:name="SSC-W" />
         </transforms:linear>
         <transforms:miltenyi transforms:maxRange="1000" >
           <data-type:parameter data-type:name="V1-A" />
         </transforms:miltenyi>
         <transforms:miltenyi transforms:maxRange="1000" >
           <data-type:parameter data-type:name="V1-H" />
         </transforms:miltenyi>
         <transforms:miltenyi transforms:maxRange="1000" >
           <data-type:parameter data-type:name="V1-W" />
         </transforms:miltenyi>
         <transforms:miltenyi transforms:maxRange="1000" >
           <data-type:parameter data-type:name="Y1-A" />
         </transforms:miltenyi>
         <transforms:miltenyi transforms:maxRange="1000" >
           <data-type:parameter data-type:name="Y1-H" />
         </transforms:miltenyi>
         <transforms:miltenyi transforms:maxRange="1000" >
           <data-type:parameter data-type:name="Y1-W" />
         </transforms:miltenyi>
         <transforms:miltenyi transforms:maxRange="1000" >
           <data-type:parameter data-type:name="Y3-A" />
         </transforms:miltenyi>
         <transforms:miltenyi transforms:maxRange="1000" >
           <data-type:parameter data-type:name="Y3-H" />
         </transforms:miltenyi>
         <transforms:miltenyi transforms:maxRange="1000" >
           <data-type:parameter data-type:name="Y3-W" />
         </transforms:miltenyi>
         <transforms:miltenyi transforms:maxRange="1000" >
           <data-type:parameter data-type:name="B1-A" />
         </transforms:miltenyi>
         <transforms:miltenyi transforms:maxRange="1000" >
           <data-type:parameter data-type:name="B1-H" />
         </transforms:miltenyi>
         <transforms:miltenyi transforms:maxRange="1000" >
           <data-type:parameter data-type:name="B1-W" />
         </transforms:miltenyi>
       </Transformations>
       <Keywords>
         <Keyword name="FJ_FCS_VERSION"  value="3.1" />
         <Keyword name="$EXP"  value="chen lan-sun" />
         <Keyword name="$SYS"  value="MACSQuantify,2.11.1746.19438" />
         <Keyword name="$CYT"  value="MACSQuant VYB,2.11.1746.19438" />
         <Keyword name="$CYTSN"  value="3124" />
         <Keyword name="$CELLS"  value="WT" />
         <Keyword name="$DATE"  value="2019-Nov-28" />
         <Keyword name="$BTIM"  value="12:20:11" />
         <Keyword name="$ETIM"  value="12:21:40" />
         <Keyword name="$TIMESTEP"  value="1" />
         <Keyword name="$LAST_MODIFIED"  value="2019-Nov-28 12:21:40" />
         <Keyword name="$LAST_MODIFIER"  value="chen lan-sun" />
         <Keyword name="$ORIGINALITY"  value="Original" />
         <Keyword name="$PLATENAME"  value="Single tube rack" />
         <Keyword name="$WELLID"  value="A1" />
         <Keyword name="$TR"  value="FSC,8.54805" />
         <Keyword name="$FIL"  value="2019-11-28-WT--A1.0002.mqd" />
         <Keyword name="$PAR"  value="22" />
         <Keyword name="$TOT"  value="14292" />
         <Keyword name="$ABRT"  value="0" />
         <Keyword name="$LOST"  value="0" />
         <Keyword name="$VOL"  value="100000" />
         <Keyword name="$MODE"  value="L" />
         <Keyword name="$DATATYPE"  value="F" />
         <Keyword name="$BYTEORD"  value="1,2,3,4" />
         <Keyword name="$P1N"  value="HDR-T" />
         <Keyword name="$P1B"  value="32" />
         <Keyword name="$P1E"  value="0.0,0.0" />
         <Keyword name="$P1D"  value="Linear,0,74.0434" />
         <Keyword name="$P1R"  value="74.0434" />
         <Keyword name="$P1G"  value="1" />
         <Keyword name="$P1S"  value="HDR-T" />
         <Keyword name="$P2N"  value="HDR-CE" />
         <Keyword name="$P2B"  value="32" />
         <Keyword name="$P2E"  value="0.0,0.0" />
         <Keyword name="$P2D"  value="Linear,0,1000" />
         <Keyword name="$P2R"  value="1000" />
         <Keyword name="$P2G"  value="1" />
         <Keyword name="$P2S"  value="HDR-CE" />
         <Keyword name="$P3N"  value="HDR-SE" />
         <Keyword name="$P3B"  value="32" />
         <Keyword name="$P3E"  value="0.0,0.0" />
         <Keyword name="$P3D"  value="Linear,0,1000" />
         <Keyword name="$P3R"  value="1000" />
         <Keyword name="$P3G"  value="1" />
         <Keyword name="$P3S"  value="HDR-SE" />
         <Keyword name="$P4N"  value="HDR-V" />
         <Keyword name="$P4B"  value="32" />
         <Keyword name="$P4E"  value="0.0,0.0" />
         <Keyword name="$P4D"  value="Linear,0,100" />
         <Keyword name="$P4R"  value="100" />
         <Keyword name="$P4G"  value="1" />
         <Keyword name="$P4S"  value="HDR-V" />
         <Keyword name="$P5N"  value="FSC-A" />
         <Keyword name="$P5B"  value="32" />
         <Keyword name="$P5E"  value="0.0,0.0" />
         <Keyword name="$P5D"  value="Linear,0,1000" />
         <Keyword name="$P5R"  value="1000" />
         <Keyword name="$P5G"  value="1" />
         <Keyword name="$P5S"  value="FSC-A" />
         <Keyword name="$P5F"  value="561_10 nm" />
         <Keyword name="$P5L"  value="561nm" />
         <Keyword name="$P5O"  value="100mW" />
         <Keyword name="$P5V"  value="291" />
         <Keyword name="$P5T"  value="-00" />
         <Keyword name="$P6N"  value="FSC-H" />
         <Keyword name="$P6B"  value="32" />
         <Keyword name="$P6E"  value="0.0,0.0" />
         <Keyword name="$P6D"  value="Linear,0,1000" />
         <Keyword name="$P6R"  value="1000" />
         <Keyword name="$P6G"  value="1" />
         <Keyword name="$P6S"  value="FSC-H" />
         <Keyword name="$P6F"  value="561_10 nm" />
         <Keyword name="$P6L"  value="561nm" />
         <Keyword name="$P6O"  value="100mW" />
         <Keyword name="$P6V"  value="291" />
         <Keyword name="$P6T"  value="-00" />
         <Keyword name="$P7N"  value="FSC-W" />
         <Keyword name="$P7B"  value="32" />
         <Keyword name="$P7E"  value="0.0,0.0" />
         <Keyword name="$P7D"  value="Linear,0,1000" />
         <Keyword name="$P7R"  value="1000" />
         <Keyword name="$P7G"  value="1" />
         <Keyword name="$P7S"  value="FSC-W" />
         <Keyword name="$P7F"  value="561_10 nm" />
         <Keyword name="$P7L"  value="561nm" />
         <Keyword name="$P7O"  value="100mW" />
         <Keyword name="$P7V"  value="291" />
         <Keyword name="$P7T"  value="-00" />
         <Keyword name="$P8N"  value="SSC-A" />
         <Keyword name="$P8B"  value="32" />
         <Keyword name="$P8E"  value="0.0,0.0" />
         <Keyword name="$P8D"  value="Linear,0,1000" />
         <Keyword name="$P8R"  value="1000" />
         <Keyword name="$P8G"  value="1" />
         <Keyword name="$P8S"  value="SSC-A" />
         <Keyword name="$P8F"  value="561_10 nm" />
         <Keyword name="$P8L"  value="561nm" />
         <Keyword name="$P8O"  value="100mW" />
         <Keyword name="$P8V"  value="294" />
         <Keyword name="$P8T"  value="-00" />
         <Keyword name="$P9N"  value="SSC-H" />
         <Keyword name="$P9B"  value="32" />
         <Keyword name="$P9E"  value="0.0,0.0" />
         <Keyword name="$P9D"  value="Linear,0,1000" />
         <Keyword name="$P9R"  value="1000" />
         <Keyword name="$P9G"  value="1" />
         <Keyword name="$P9S"  value="SSC-H" />
         <Keyword name="$P9F"  value="561_10 nm" />
         <Keyword name="$P9L"  value="561nm" />
         <Keyword name="$P9O"  value="100mW" />
         <Keyword name="$P9V"  value="294" />
         <Keyword name="$P9T"  value="-00" />
         <Keyword name="$P10N"  value="SSC-W" />
         <Keyword name="$P10B"  value="32" />
         <Keyword name="$P10E"  value="0.0,0.0" />
         <Keyword name="$P10D"  value="Linear,0,1000" />
         <Keyword name="$P10R"  value="1000" />
         <Keyword name="$P10G"  value="1" />
         <Keyword name="$P10S"  value="SSC-W" />
         <Keyword name="$P10F"  value="561_10 nm" />
         <Keyword name="$P10L"  value="561nm" />
         <Keyword name="$P10O"  value="100mW" />
         <Keyword name="$P10V"  value="294" />
         <Keyword name="$P10T"  value="-00" />
         <Keyword name="$P11N"  value="V1-A" />
         <Keyword name="$P11B"  value="32" />
         <Keyword name="$P11E"  value="0.0,0.0" />
         <Keyword name="$P11D"  value="Hyperlogarithmic,-1.0,1000" />
         <Keyword name="$P11R"  value="1000" />
         <Keyword name="$P11G"  value="1" />
         <Keyword name="$P11S"  value="CFP_VioBlue-A" />
         <Keyword name="$P11F"  value="450_50 nm" />
         <Keyword name="$P11L"  value="405nm" />
         <Keyword name="$P11O"  value="40mW" />
         <Keyword name="$P11V"  value="352" />
         <Keyword name="$P11T"  value="-00" />
         <Keyword name="$P12N"  value="V1-H" />
         <Keyword name="$P12B"  value="32" />
         <Keyword name="$P12E"  value="0.0,0.0" />
         <Keyword name="$P12D"  value="Hyperlogarithmic,-1.0,1000" />
         <Keyword name="$P12R"  value="1000" />
         <Keyword name="$P12G"  value="1" />
         <Keyword name="$P12S"  value="CFP_VioBlue-H" />
         <Keyword name="$P12F"  value="450_50 nm" />
         <Keyword name="$P12L"  value="405nm" />
         <Keyword name="$P12O"  value="40mW" />
         <Keyword name="$P12V"  value="352" />
         <Keyword name="$P12T"  value="-00" />
         <Keyword name="$P13N"  value="V1-W" />
         <Keyword name="$P13B"  value="32" />
         <Keyword name="$P13E"  value="0.0,0.0" />
         <Keyword name="$P13D"  value="Hyperlogarithmic,-1.0,1000" />
         <Keyword name="$P13R"  value="1000" />
         <Keyword name="$P13G"  value="1" />
         <Keyword name="$P13S"  value="CFP_VioBlue-W" />
         <Keyword name="$P13F"  value="450_50 nm" />
         <Keyword name="$P13L"  value="405nm" />
         <Keyword name="$P13O"  value="40mW" />
         <Keyword name="$P13V"  value="352" />
         <Keyword name="$P13T"  value="-00" />
         <Keyword name="$P14N"  value="Y1-A" />
         <Keyword name="$P14B"  value="32" />
         <Keyword name="$P14E"  value="0.0,0.0" />
         <Keyword name="$P14D"  value="Hyperlogarithmic,-1.0,1000" />
         <Keyword name="$P14R"  value="1000" />
         <Keyword name="$P14G"  value="1" />
         <Keyword name="$P14S"  value="PE-A" />
         <Keyword name="$P14F"  value="586_50 nm" />
         <Keyword name="$P14L"  value="561nm" />
         <Keyword name="$P14O"  value="100mW" />
         <Keyword name="$P14V"  value="394" />
         <Keyword name="$P14T"  value="-00" />
         <Keyword name="$P15N"  value="Y1-H" />
         <Keyword name="$P15B"  value="32" />
         <Keyword name="$P15E"  value="0.0,0.0" />
         <Keyword name="$P15D"  value="Hyperlogarithmic,-1.0,1000" />
         <Keyword name="$P15R"  value="1000" />
         <Keyword name="$P15G"  value="1" />
         <Keyword name="$P15S"  value="PE-H" />
         <Keyword name="$P15F"  value="586_50 nm" />
         <Keyword name="$P15L"  value="561nm" />
         <Keyword name="$P15O"  value="100mW" />
         <Keyword name="$P15V"  value="394" />
         <Keyword name="$P15T"  value="-00" />
         <Keyword name="$P16N"  value="Y1-W" />
         <Keyword name="$P16B"  value="32" />
         <Keyword name="$P16E"  value="0.0,0.0" />
         <Keyword name="$P16D"  value="Hyperlogarithmic,-1.0,1000" />
         <Keyword name="$P16R"  value="1000" />
         <Keyword name="$P16G"  value="1" />
         <Keyword name="$P16S"  value="PE-W" />
         <Keyword name="$P16F"  value="586_50 nm" />
         <Keyword name="$P16L"  value="561nm" />
         <Keyword name="$P16O"  value="100mW" />
         <Keyword name="$P16V"  value="394" />
         <Keyword name="$P16T"  value="-00" />
         <Keyword name="$P17N"  value="Y3-A" />
         <Keyword name="$P17B"  value="32" />
         <Keyword name="$P17E"  value="0.0,0.0" />
         <Keyword name="$P17D"  value="Hyperlogarithmic,-1.0,1000" />
         <Keyword name="$P17R"  value="1000" />
         <Keyword name="$P17G"  value="1" />
         <Keyword name="$P17S"  value="mKate_APC-A" />
         <Keyword name="$P17F"  value="661_50 nm" />
         <Keyword name="$P17L"  value="561nm" />
         <Keyword name="$P17O"  value="100mW" />
         <Keyword name="$P17V"  value="427" />
         <Keyword name="$P17T"  value="-20" />
         <Keyword name="$P18N"  value="Y3-H" />
         <Keyword name="$P18B"  value="32" />
         <Keyword name="$P18E"  value="0.0,0.0" />
         <Keyword name="$P18D"  value="Hyperlogarithmic,-1.0,1000" />
         <Keyword name="$P18R"  value="1000" />
         <Keyword name="$P18G"  value="1" />
         <Keyword name="$P18S"  value="mKate_APC-H" />
         <Keyword name="$P18F"  value="661_50 nm" />
         <Keyword name="$P18L"  value="561nm" />
         <Keyword name="$P18O"  value="100mW" />
         <Keyword name="$P18V"  value="427" />
         <Keyword name="$P18T"  value="-20" />
         <Keyword name="$P19N"  value="Y3-W" />
         <Keyword name="$P19B"  value="32" />
         <Keyword name="$P19E"  value="0.0,0.0" />
         <Keyword name="$P19D"  value="Hyperlogarithmic,-1.0,1000" />
         <Keyword name="$P19R"  value="1000" />
         <Keyword name="$P19G"  value="1" />
         <Keyword name="$P19S"  value="mKate_APC-W" />
         <Keyword name="$P19F"  value="661_50 nm" />
         <Keyword name="$P19L"  value="561nm" />
         <Keyword name="$P19O"  value="100mW" />
         <Keyword name="$P19V"  value="427" />
         <Keyword name="$P19T"  value="-20" />
         <Keyword name="$P20N"  value="B1-A" />
         <Keyword name="$P20B"  value="32" />
         <Keyword name="$P20E"  value="0.0,0.0" />
         <Keyword name="$P20D"  value="Hyperlogarithmic,-1.0,1000" />
         <Keyword name="$P20R"  value="1000" />
         <Keyword name="$P20G"  value="1" />
         <Keyword name="$P20S"  value="GFP_FITC-A" />
         <Keyword name="$P20F"  value="525_50 nm" />
         <Keyword name="$P20L"  value="488nm" />
         <Keyword name="$P20O"  value="30mW" />
         <Keyword name="$P20V"  value="380" />
         <Keyword name="$P20T"  value="-01" />
         <Keyword name="$P21N"  value="B1-H" />
         <Keyword name="$P21B"  value="32" />
         <Keyword name="$P21E"  value="0.0,0.0" />
         <Keyword name="$P21D"  value="Hyperlogarithmic,-1.0,1000" />
         <Keyword name="$P21R"  value="1000" />
         <Keyword name="$P21G"  value="1" />
         <Keyword name="$P21S"  value="GFP_FITC-H" />
         <Keyword name="$P21F"  value="525_50 nm" />
         <Keyword name="$P21L"  value="488nm" />
         <Keyword name="$P21O"  value="30mW" />
         <Keyword name="$P21V"  value="380" />
         <Keyword name="$P21T"  value="-01" />
         <Keyword name="$P22N"  value="B1-W" />
         <Keyword name="$P22B"  value="32" />
         <Keyword name="$P22E"  value="0.0,0.0" />
         <Keyword name="$P22D"  value="Hyperlogarithmic,-1.0,1000" />
         <Keyword name="$P22R"  value="1000" />
         <Keyword name="$P22G"  value="1" />
         <Keyword name="$P22S"  value="GFP_FITC-W" />
         <Keyword name="$P22F"  value="525_50 nm" />
         <Keyword name="$P22L"  value="488nm" />
         <Keyword name="$P22O"  value="30mW" />
         <Keyword name="$P22V"  value="380" />
         <Keyword name="$P22T"  value="-01" />
         <Keyword name="$NEXTDATA"  value="0" />
         <Keyword name="$BEGINANALYSIS"  value="0" />
         <Keyword name="$ENDANALYSIS"  value="0" />
         <Keyword name="$BEGINSTEXT"  value="1425596" />
         <Keyword name="$ENDSTEXT"  value="1604078" />
         <Keyword name="$BEGINDATA"  value="159744" />
         <Keyword name="$ENDDATA"  value="1421312" />
         <Keyword name="FILENAME"  value="" />
       </Keywords>
       <SampleNode name="2019-11-28-WT--A1.0002.mqd"  annotation=""  owningGroup=""  expanded="1"  sortPriority="10"  count="14292"  sampleID="17" >
         <Graph smoothing="0"  backColor="#ffffff"  foreColor="#000000"  heatMapStatParameter="HDR-T"  type="Pseudocolor"  fast="1" >
           <Axis dimension="x"  name="FSC-A"  label=""  auto="auto" />
           <Axis dimension="y"  name="SSC-A"  label=""  auto="auto" />
           <GraphSettings level="5%"  smoothingHighResolution="1"  contourHighResolution="1"  histogramSmoothingCount="0"  graphResolution="256"  showOutliers="0"  drawLargeDots="0"  dotsToDraw="8000"  tint="le.chartfill.tinted.40"  lineWeight="le.lineweight.normal"  lineStyle="le.linestyle.solid" />
           <GraphEnvironment showGrid="0"  showAxes="tnlTNL"  showGates="1"  showFreqOnPlots="1"  showGateNameOnPlots="1"  showMedians="0"  showUncomped="0"  addEventParam="0"  lastYAxisName="" >
             <TextTraits font="SansSerif"  size="11"  name="Labels"  style="plain"  color="#000000"  background="#00ffffff"  just="left" />
             <TextTraits font="SansSerif"  size="11"  name="LayoutGates"  style="plain"  color="#000000"  background="#00ffffff"  just="left" />
             <TextTraits font="SansSerif"  size="9"  name="Numbers"  style="plain"  color="#000000"  background="#00ffffff"  just="left" />
             <TextTraits font="SansSerif"  size="9"  name="Legend"  style="plain"  color="#000000"  background="#00ffffff"  just="left" />
             <WindowPosition x="675"  y="38"  width="390"  height="582"  displayed="0"  panelState="---" />
           </GraphEnvironment>
         </Graph>
         <Subpopulations>
           <Population name="cells"  annotation=""  owningGroup="20191128_BLaER_No.6_96-well_Day7"  expanded="1"  sortPriority="10"  count="7365" >
             <Graph smoothing="0"  backColor="#ffffff"  foreColor="#000000"  heatMapStatParameter="HDR-T"  type="Pseudocolor"  fast="1" >
               <Axis dimension="x"  name="FSC-H"  label=""  auto="auto" />
               <Axis dimension="y"  name="FSC-W"  label=""  auto="auto" />
               <GraphSettings level="5%"  smoothingHighResolution="1"  contourHighResolution="1"  histogramSmoothingCount="0"  graphResolution="256"  showOutliers="0"  drawLargeDots="0"  dotsToDraw="8000"  tint="le.chartfill.tinted.40"  lineWeight="le.lineweight.normal"  lineStyle="le.linestyle.solid" />
               <GraphEnvironment showGrid="0"  showAxes="tnlTNL"  showGates="1"  showFreqOnPlots="1"  showGateNameOnPlots="1"  showMedians="0"  showUncomped="0"  addEventParam="0"  lastYAxisName="" >
                 <TextTraits font="SansSerif"  size="11"  name="Labels"  style="plain"  color="#000000"  background="#00ffffff"  just="left" />
                 <TextTraits font="SansSerif"  size="11"  name="LayoutGates"  style="plain"  color="#000000"  background="#00ffffff"  just="left" />
                 <TextTraits font="SansSerif"  size="9"  name="Numbers"  style="plain"  color="#000000"  background="#00ffffff"  just="left" />
                 <TextTraits font="SansSerif"  size="9"  name="Legend"  style="plain"  color="#000000"  background="#00ffffff"  just="left" />
                 <WindowPosition x="675"  y="38"  width="390"  height="582"  displayed="1"  panelState="---" />
               </GraphEnvironment>
             </Graph>
             <Gate gating:id="ID565509334" >
               <gating:PolygonGate eventsInside="1"  annoOffsetX="-22"  annoOffsetY="-96"  tint="#000000"  isTinted="0"  lineWeight="Normal"  userDefined="1"  quadId="-1"  gateResolution="256" >
                 <gating:dimension>
                   <data-type:fcs-dimension data-type:name="FSC-A" />
                 </gating:dimension>
                 <gating:dimension>
                   <data-type:fcs-dimension data-type:name="SSC-A" />
                 </gating:dimension>
                 <gating:vertex>
                   <gating:coordinate data-type:value="291.3385826772" />
                   <gating:coordinate data-type:value="113.3603238866" />
                 </gating:vertex>
                 <gating:vertex>
                   <gating:coordinate data-type:value="397.6377952756" />
                   <gating:coordinate data-type:value="170.04048583" />
                 </gating:vertex>
                 <gating:vertex>
                   <gating:coordinate data-type:value="409.4488188976" />
                   <gating:coordinate data-type:value="307.6923076923" />
                 </gating:vertex>
                 <gating:vertex>
                   <gating:coordinate data-type:value="362.2047244094" />
                   <gating:coordinate data-type:value="360.3238866397" />
                 </gating:vertex>
                 <gating:vertex>
                   <gating:coordinate data-type:value="314.9606299213" />
                   <gating:coordinate data-type:value="368.4210526316" />
                 </gating:vertex>
                 <gating:vertex>
                   <gating:coordinate data-type:value="236.2204724409" />
                   <gating:coordinate data-type:value="230.7692307692" />
                 </gating:vertex>
                 <gating:vertex>
                   <gating:coordinate data-type:value="263.7795275591" />
                   <gating:coordinate data-type:value="149.7975708502" />
                 </gating:vertex>
               </gating:PolygonGate>
             </Gate>
             <Subpopulations>
               <Population name="Single Cells"  annotation=""  owningGroup="20191128_BLaER_No.6_96-well_Day7"  expanded="1"  sortPriority="10"  count="7337" >
                 <Graph smoothing="0"  backColor="#ffffff"  foreColor="#000000"  heatMapStatParameter="HDR-T"  type="Pseudocolor"  fast="1" >
                   <Axis dimension="x"  name="B1-H"  label=""  auto="auto" />
                   <Axis dimension="y"  name="SSC-H"  label=""  auto="auto" />
                   <GraphSettings level="5%"  smoothingHighResolution="1"  contourHighResolution="1"  histogramSmoothingCount="0"  graphResolution="256"  showOutliers="0"  drawLargeDots="0"  dotsToDraw="8000"  tint="le.chartfill.tinted.40"  lineWeight="le.lineweight.normal"  lineStyle="le.linestyle.solid" />
                   <GraphEnvironment showGrid="0"  showAxes="tnlTNL"  showGates="1"  showFreqOnPlots="1"  showGateNameOnPlots="1"  showMedians="0"  showUncomped="0"  addEventParam="0"  lastYAxisName="" >
                     <TextTraits font="SansSerif"  size="11"  name="Labels"  style="plain"  color="#000000"  background="#00ffffff"  just="left" />
                     <TextTraits font="SansSerif"  size="11"  name="LayoutGates"  style="plain"  color="#000000"  background="#00ffffff"  just="left" />
                     <TextTraits font="SansSerif"  size="9"  name="Numbers"  style="plain"  color="#000000"  background="#00ffffff"  just="left" />
                     <TextTraits font="SansSerif"  size="9"  name="Legend"  style="plain"  color="#000000"  background="#00ffffff"  just="left" />
                     <WindowPosition x="675"  y="38"  width="390"  height="582"  displayed="1"  panelState="---" />
                   </GraphEnvironment>
                 </Graph>
                 <Gate gating:id="ID1959358485"  gating:parent_id="ID565509334" >
                   <gating:RectangleGate eventsInside="1"  annoOffsetX="42"  annoOffsetY="111"  tint="#000000"  isTinted="0"  lineWeight="Normal"  userDefined="1"  percentX="0"  percentY="0" >
                     <gating:dimension gating:min="66.92913385826772"  gating:max="704.7244094488188" >
                       <data-type:fcs-dimension data-type:name="FSC-H" />
                     </gating:dimension>
                     <gating:dimension gating:min="619.4331983805668"  gating:max="842.1052631578947" >
                       <data-type:fcs-dimension data-type:name="FSC-W" />
                     </gating:dimension>
                   </gating:RectangleGate>
                 </Gate>
                 <Subpopulations>
                   <Population name="GFP+"  annotation=""  owningGroup="20191128_BLaER_No.6_96-well_Day7"  expanded="1"  sortPriority="10"  count="7140" >
                     <Graph smoothing="0"  backColor="#ffffff"  foreColor="#000000"  heatMapStatParameter="HDR-T"  type="Pseudocolor"  fast="1" >
                       <Axis dimension="x"  name="Y3-H"  label=""  auto="auto" />
                       <Axis dimension="y"  name="Y1-H"  label=""  auto="auto" />
                       <GraphSettings level="5%"  smoothingHighResolution="1"  contourHighResolution="1"  histogramSmoothingCount="0"  graphResolution="256"  showOutliers="0"  drawLargeDots="0"  dotsToDraw="8000"  tint="le.chartfill.tinted.40"  lineWeight="le.lineweight.normal"  lineStyle="le.linestyle.solid" />
                       <GraphEnvironment showGrid="0"  showAxes="tnlTNL"  showGates="1"  showFreqOnPlots="1"  showGateNameOnPlots="1"  showMedians="0"  showUncomped="0"  addEventParam="0"  lastYAxisName="" >
                         <TextTraits font="SansSerif"  size="11"  name="Labels"  style="plain"  color="#000000"  background="#00ffffff"  just="left" />
                         <TextTraits font="SansSerif"  size="11"  name="LayoutGates"  style="plain"  color="#000000"  background="#00ffffff"  just="left" />
                         <TextTraits font="SansSerif"  size="9"  name="Numbers"  style="plain"  color="#000000"  background="#00ffffff"  just="left" />
                         <TextTraits font="SansSerif"  size="9"  name="Legend"  style="plain"  color="#000000"  background="#00ffffff"  just="left" />
                         <WindowPosition x="1094"  y="290"  width="390"  height="582"  displayed="0"  panelState="---" />
                       </GraphEnvironment>
                     </Graph>
                     <Gate gating:id="ID2034502869"  gating:parent_id="ID1959358485" >
                       <gating:RectangleGate eventsInside="1"  annoOffsetX="-15"  annoOffsetY="-84"  tint="#000000"  isTinted="0"  lineWeight="Normal"  userDefined="1"  percentX="0"  percentY="0" >
                         <gating:dimension gating:min="73.47537385800986"  gating:max="930.0453888546591" >
                           <data-type:fcs-dimension data-type:name="B1-H" />
                         </gating:dimension>
                         <gating:dimension gating:min="16.194331983805668"  gating:max="303.64372469635623" >
                           <data-type:fcs-dimension data-type:name="SSC-H" />
                         </gating:dimension>
                       </gating:RectangleGate>
                     </Gate>
                     <Subpopulations>
                       <Population name="CD14+"  annotation=""  owningGroup="20191128_BLaER_No.6_96-well_Day7"  expanded="1"  sortPriority="10"  count="6594" >
                         <Graph smoothing="0"  backColor="#ffffff"  foreColor="#000000"  heatMapStatParameter="HDR-T"  type="Pseudocolor"  fast="1" >
                           <Axis dimension="x"  name="Y3-H"  label=""  auto="auto" />
                           <Axis dimension="y"  name="Y1-H"  label=""  auto="auto" />
                           <GraphSettings level="5%"  smoothingHighResolution="1"  contourHighResolution="1"  histogramSmoothingCount="0"  graphResolution="256"  showOutliers="0"  drawLargeDots="0"  dotsToDraw="8000"  tint="le.chartfill.tinted.40"  lineWeight="le.lineweight.normal"  lineStyle="le.linestyle.solid" />
                           <GraphEnvironment showGrid="0"  showAxes="tnlTNL"  showGates="1"  showFreqOnPlots="1"  showGateNameOnPlots="1"  showMedians="0"  showUncomped="0"  addEventParam="0"  lastYAxisName="" >
                             <TextTraits font="SansSerif"  size="11"  name="Labels"  style="plain"  color="#000000"  background="#00ffffff"  just="left" />
                             <TextTraits font="SansSerif"  size="11"  name="LayoutGates"  style="plain"  color="#000000"  background="#00ffffff"  just="left" />
                             <TextTraits font="SansSerif"  size="9"  name="Numbers"  style="plain"  color="#000000"  background="#00ffffff"  just="left" />
                             <TextTraits font="SansSerif"  size="9"  name="Legend"  style="plain"  color="#000000"  background="#00ffffff"  just="left" />
                             <WindowPosition x="675"  y="38"  width="390"  height="582"  displayed="1"  panelState="---" />
                           </GraphEnvironment>
                         </Graph>
                         <Gate gating:id="ID1459534109"  gating:parent_id="ID2034502869" >
                           <gating:RectangleGate eventsInside="1"  annoOffsetX="0"  annoOffsetY="0"  tint="#000000"  isTinted="0"  lineWeight="Normal"  userDefined="1"  percentX="0"  percentY="0" >
                             <gating:dimension gating:min="0.6062992125984252" >
                               <data-type:fcs-dimension data-type:name="Y3-H" />
                             </gating:dimension>
                             <gating:dimension gating:max="8.145755192064367" >
                               <data-type:fcs-dimension data-type:name="Y1-H" />
                             </gating:dimension>
                           </gating:RectangleGate>
                         </Gate>
                       </Population>
                       <Population name="CD19+"  annotation=""  owningGroup="20191128_BLaER_No.6_96-well_Day7"  expanded="1"  sortPriority="10"  count="51" >
                         <Graph smoothing="0"  backColor="#ffffff"  foreColor="#000000"  heatMapStatParameter="HDR-T"  type="Pseudocolor"  fast="1" >
                           <Axis dimension="x"  name="Y3-H"  label=""  auto="auto" />
                           <Axis dimension="y"  name="Y1-H"  label=""  auto="auto" />
                           <GraphSettings level="5%"  smoothingHighResolution="1"  contourHighResolution="1"  histogramSmoothingCount="0"  graphResolution="256"  showOutliers="0"  drawLargeDots="0"  dotsToDraw="8000"  tint="le.chartfill.tinted.40"  lineWeight="le.lineweight.normal"  lineStyle="le.linestyle.solid" />
                           <GraphEnvironment showGrid="0"  showAxes="tnlTNL"  showGates="1"  showFreqOnPlots="1"  showGateNameOnPlots="1"  showMedians="0"  showUncomped="0"  addEventParam="0"  lastYAxisName="" >
                             <TextTraits font="SansSerif"  size="11"  name="Labels"  style="plain"  color="#000000"  background="#00ffffff"  just="left" />
                             <TextTraits font="SansSerif"  size="11"  name="LayoutGates"  style="plain"  color="#000000"  background="#00ffffff"  just="left" />
                             <TextTraits font="SansSerif"  size="9"  name="Numbers"  style="plain"  color="#000000"  background="#00ffffff"  just="left" />
                             <TextTraits font="SansSerif"  size="9"  name="Legend"  style="plain"  color="#000000"  background="#00ffffff"  just="left" />
                             <WindowPosition x="675"  y="38"  width="390"  height="582"  displayed="1"  panelState="---" />
                           </GraphEnvironment>
                         </Graph>
                         <Gate gating:id="ID1113709673"  gating:parent_id="ID2034502869" >
                           <gating:RectangleGate eventsInside="1"  annoOffsetX="0"  annoOffsetY="0"  tint="#000000"  isTinted="0"  lineWeight="Normal"  userDefined="1"  percentX="0"  percentY="0" >
                             <gating:dimension gating:max="0.6062992125984252" >
                               <data-type:fcs-dimension data-type:name="Y3-H" />
                             </gating:dimension>
                             <gating:dimension gating:min="8.145755192064367" >
                               <data-type:fcs-dimension data-type:name="Y1-H" />
                             </gating:dimension>
                           </gating:RectangleGate>
                         </Gate>
                       </Population>
                       <Population name="Q2: mKate_APC-H+ , PE-H+"  annotation=""  owningGroup="20191128_BLaER_No.6_96-well_Day7"  expanded="1"  sortPriority="10"  count="33" >
                         <Graph smoothing="0"  backColor="#ffffff"  foreColor="#000000"  heatMapStatParameter="HDR-T"  type="Pseudocolor"  fast="1" >
                           <Axis dimension="x"  name="Y3-H"  label=""  auto="auto" />
                           <Axis dimension="y"  name="Y1-H"  label=""  auto="auto" />
                           <GraphSettings level="5%"  smoothingHighResolution="1"  contourHighResolution="1"  histogramSmoothingCount="0"  graphResolution="256"  showOutliers="0"  drawLargeDots="0"  dotsToDraw="8000"  tint="le.chartfill.tinted.40"  lineWeight="le.lineweight.normal"  lineStyle="le.linestyle.solid" />
                           <GraphEnvironment showGrid="0"  showAxes="tnlTNL"  showGates="1"  showFreqOnPlots="1"  showGateNameOnPlots="1"  showMedians="0"  showUncomped="0"  addEventParam="0"  lastYAxisName="" >
                             <TextTraits font="SansSerif"  size="11"  name="Labels"  style="plain"  color="#000000"  background="#00ffffff"  just="left" />
                             <TextTraits font="SansSerif"  size="11"  name="LayoutGates"  style="plain"  color="#000000"  background="#00ffffff"  just="left" />
                             <TextTraits font="SansSerif"  size="9"  name="Numbers"  style="plain"  color="#000000"  background="#00ffffff"  just="left" />
                             <TextTraits font="SansSerif"  size="9"  name="Legend"  style="plain"  color="#000000"  background="#00ffffff"  just="left" />
                             <WindowPosition x="675"  y="38"  width="390"  height="582"  displayed="1"  panelState="---" />
                           </GraphEnvironment>
                         </Graph>
                         <Gate gating:id="ID225503171"  gating:parent_id="ID2034502869" >
                           <gating:RectangleGate eventsInside="1"  annoOffsetX="0"  annoOffsetY="0"  tint="#000000"  isTinted="0"  lineWeight="Normal"  userDefined="1"  percentX="0"  percentY="0" >
                             <gating:dimension gating:min="0.6062992125984252" >
                               <data-type:fcs-dimension data-type:name="Y3-H" />
                             </gating:dimension>
                             <gating:dimension gating:min="8.145755192064367" >
                               <data-type:fcs-dimension data-type:name="Y1-H" />
                             </gating:dimension>
                           </gating:RectangleGate>
                         </Gate>
                       </Population>
                       <Population name="Q4: mKate_APC-H- , PE-H-"  annotation=""  owningGroup="20191128_BLaER_No.6_96-well_Day7"  expanded="1"  sortPriority="10"  count="462" >
                         <Graph smoothing="0"  backColor="#ffffff"  foreColor="#000000"  heatMapStatParameter="HDR-T"  type="Pseudocolor"  fast="1" >
                           <Axis dimension="x"  name="Y3-H"  label=""  auto="auto" />
                           <Axis dimension="y"  name="Y1-H"  label=""  auto="auto" />
                           <GraphSettings level="5%"  smoothingHighResolution="1"  contourHighResolution="1"  histogramSmoothingCount="0"  graphResolution="256"  showOutliers="0"  drawLargeDots="0"  dotsToDraw="8000"  tint="le.chartfill.tinted.40"  lineWeight="le.lineweight.normal"  lineStyle="le.linestyle.solid" />
                           <GraphEnvironment showGrid="0"  showAxes="tnlTNL"  showGates="1"  showFreqOnPlots="1"  showGateNameOnPlots="1"  showMedians="0"  showUncomped="0"  addEventParam="0"  lastYAxisName="" >
                             <TextTraits font="SansSerif"  size="11"  name="Labels"  style="plain"  color="#000000"  background="#00ffffff"  just="left" />
                             <TextTraits font="SansSerif"  size="11"  name="LayoutGates"  style="plain"  color="#000000"  background="#00ffffff"  just="left" />
                             <TextTraits font="SansSerif"  size="9"  name="Numbers"  style="plain"  color="#000000"  background="#00ffffff"  just="left" />
                             <TextTraits font="SansSerif"  size="9"  name="Legend"  style="plain"  color="#000000"  background="#00ffffff"  just="left" />
                             <WindowPosition x="675"  y="38"  width="390"  height="582"  displayed="1"  panelState="---" />
                           </GraphEnvironment>
                         </Graph>
                         <Gate gating:id="ID243920344"  gating:parent_id="ID2034502869" >
                           <gating:RectangleGate eventsInside="1"  annoOffsetX="0"  annoOffsetY="0"  tint="#000000"  isTinted="0"  lineWeight="Normal"  userDefined="1"  percentX="0"  percentY="0" >
                             <gating:dimension gating:max="0.6062992125984252" >
                               <data-type:fcs-dimension data-type:name="Y3-H" />
                             </gating:dimension>
                             <gating:dimension gating:max="8.145755192064367" >
                               <data-type:fcs-dimension data-type:name="Y1-H" />
                             </gating:dimension>
                           </gating:RectangleGate>
                         </Gate>
                       </Population>
                     </Subpopulations>
                   </Population>
                 </Subpopulations>
               </Population>
             </Subpopulations>
           </Population>
         </Subpopulations>
       </SampleNode>
     </Sample>
     <Sample>
       <DataSet uri="file:/Users/lsc/Desktop/AG%20Dalpke/Luca%20Maria%20Findeis/FACS/20191202_BLaER_No.7_Day9/2019-12-02-KO--A1.0001.mqd"  sampleID="18" />
       <Transformations>
         <transforms:linear transforms:minRange="0"  transforms:maxRange="60.2778"  gain="1" >
           <data-type:parameter data-type:name="HDR-T" />
         </transforms:linear>
         <transforms:linear transforms:minRange="0"  transforms:maxRange="1000"  gain="1" >
           <data-type:parameter data-type:name="HDR-CE" />
         </transforms:linear>
         <transforms:linear transforms:minRange="0"  transforms:maxRange="1000"  gain="1" >
           <data-type:parameter data-type:name="HDR-SE" />
         </transforms:linear>
         <transforms:linear transforms:minRange="0"  transforms:maxRange="100"  gain="1" >
           <data-type:parameter data-type:name="HDR-V" />
         </transforms:linear>
         <transforms:linear transforms:minRange="0"  transforms:maxRange="1000"  gain="1" >
           <data-type:parameter data-type:name="FSC-A" />
         </transforms:linear>
         <transforms:linear transforms:minRange="0"  transforms:maxRange="1000"  gain="1" >
           <data-type:parameter data-type:name="FSC-H" />
         </transforms:linear>
         <transforms:linear transforms:minRange="0"  transforms:maxRange="1000"  gain="1" >
           <data-type:parameter data-type:name="FSC-W" />
         </transforms:linear>
         <transforms:linear transforms:minRange="0"  transforms:maxRange="1000"  gain="1" >
           <data-type:parameter data-type:name="SSC-A" />
         </transforms:linear>
         <transforms:linear transforms:minRange="0"  transforms:maxRange="1000"  gain="1" >
           <data-type:parameter data-type:name="SSC-H" />
         </transforms:linear>
         <transforms:linear transforms:minRange="0"  transforms:maxRange="1000"  gain="1" >
           <data-type:parameter data-type:name="SSC-W" />
         </transforms:linear>
         <transforms:miltenyi transforms:maxRange="1000" >
           <data-type:parameter data-type:name="V1-A" />
         </transforms:miltenyi>
         <transforms:miltenyi transforms:maxRange="1000" >
           <data-type:parameter data-type:name="V1-H" />
         </transforms:miltenyi>
         <transforms:miltenyi transforms:maxRange="1000" >
           <data-type:parameter data-type:name="V1-W" />
         </transforms:miltenyi>
         <transforms:miltenyi transforms:maxRange="1000" >
           <data-type:parameter data-type:name="Y1-A" />
         </transforms:miltenyi>
         <transforms:miltenyi transforms:maxRange="1000" >
           <data-type:parameter data-type:name="Y1-H" />
         </transforms:miltenyi>
         <transforms:miltenyi transforms:maxRange="1000" >
           <data-type:parameter data-type:name="Y1-W" />
         </transforms:miltenyi>
         <transforms:miltenyi transforms:maxRange="1000" >
           <data-type:parameter data-type:name="Y3-A" />
         </transforms:miltenyi>
         <transforms:miltenyi transforms:maxRange="1000" >
           <data-type:parameter data-type:name="Y3-H" />
         </transforms:miltenyi>
         <transforms:miltenyi transforms:maxRange="1000" >
           <data-type:parameter data-type:name="Y3-W" />
         </transforms:miltenyi>
         <transforms:miltenyi transforms:maxRange="1000" >
           <data-type:parameter data-type:name="B1-A" />
         </transforms:miltenyi>
         <transforms:miltenyi transforms:maxRange="1000" >
           <data-type:parameter data-type:name="B1-H" />
         </transforms:miltenyi>
         <transforms:miltenyi transforms:maxRange="1000" >
           <data-type:parameter data-type:name="B1-W" />
         </transforms:miltenyi>
       </Transformations>
       <Keywords>
         <Keyword name="FJ_FCS_VERSION"  value="3.1" />
         <Keyword name="$EXP"  value="chen lan-sun" />
         <Keyword name="$SYS"  value="MACSQuantify,2.11.1746.19438" />
         <Keyword name="$CYT"  value="MACSQuant VYB,2.11.1746.19438" />
         <Keyword name="$CYTSN"  value="3124" />
         <Keyword name="$CELLS"  value="KO" />
         <Keyword name="$DATE"  value="2019-Dec-02" />
         <Keyword name="$BTIM"  value="16:58:12" />
         <Keyword name="$ETIM"  value="16:59:28" />
         <Keyword name="$TIMESTEP"  value="1" />
         <Keyword name="$LAST_MODIFIED"  value="2019-Dec-02 16:59:28" />
         <Keyword name="$LAST_MODIFIER"  value="chen lan-sun" />
         <Keyword name="$ORIGINALITY"  value="Original" />
         <Keyword name="$PLATENAME"  value="Single tube rack" />
         <Keyword name="$WELLID"  value="A1" />
         <Keyword name="$TR"  value="FSC,8.54805" />
         <Keyword name="$FIL"  value="2019-12-02-KO--A1.0001.mqd" />
         <Keyword name="$PAR"  value="22" />
         <Keyword name="$TOT"  value="9986" />
         <Keyword name="$ABRT"  value="0" />
         <Keyword name="$LOST"  value="0" />
         <Keyword name="$VOL"  value="100000" />
         <Keyword name="$MODE"  value="L" />
         <Keyword name="$DATATYPE"  value="F" />
         <Keyword name="$BYTEORD"  value="1,2,3,4" />
         <Keyword name="$P1N"  value="HDR-T" />
         <Keyword name="$P1B"  value="32" />
         <Keyword name="$P1E"  value="0.0,0.0" />
         <Keyword name="$P1D"  value="Linear,0,60.4498" />
         <Keyword name="$P1R"  value="60.4498" />
[truncated: 519,390 more chars]
