# Supplementary material for: Bacterial RNA sensing by TLR8 requires RNase 6 processing and is inhibited by RNA 2’O-methylation
Source: EMBO Rep. 2024 Oct 3;25(11):4674–92. doi: 10.1038/s44319-024-00281-9 (PMC11549399; doi:10.1038/s44319-024-00281-9)
Supplement: Supplementary file 3 — Source data Fig. 1 [file 44319_2024_281_MOESM3_ESM.zip › Figure 1/1B/1B.xlsx]

## Sheet: Tabelle1
	Wild-Type								TLR8-/-
Untreated	19.466	0	28.94	25.576	58.909	7.673	30.276	29.909	0	0	12.773	0	0	0	8.012	0
TL8-506	230.514	278.74	231.915	278.915	269.743	265.738	268.631	383.269	0	0	5.529	0	0	4.205	0	0
LPS	379.615	428.392	293.877	348.39	328.239	285.767	378.945	371.228	294.194	266.325	234.381	256.613	292.046	321.005	263.303	249
E. faecalis infection	Wild-Type								TLR8-/-
MOI 12	106.328	120.722	136.778	155.434	277.32	241.822	160.381	220.134	0	0	9.819	2.566	72.174	61.691	40.251	38.131
MOI 6	158.613	155.307	131.52	133.593	248.3	251.955	163.73	209.237	0	0	21.706	29.092	34.884	32.683	30.626	32.615
MOI 3	146.341	136.077	93.784	116.602	172.236	171.115	131.495	128.797	0	0	33.042	36.495	17.326	28.763	0	22.999
MOI 1.5	112.126	101.645	50.645	73.336	112.706	122.305	78.291	98.78	0	0	14.082	17.372	8.354	17.895	1.334	0
S. aureus	Wild-Type								TLR8-/-
MOI 12	110.899	139.792	114.98	133.149	122.112	151.194	67.717	72.541	0	0	12.874	24.537	10.718	0	0	0
MOI 6	48.096	54.537	68.179	74.809	60.595	88.1	19.029	26.03	0	0	4.884	14.182	5.995	5.944	0	0
MOI 3	15.128	25.073	35.383	55.839	14.052	33.248	0	2.782	0	0	1.527	10.435	0	7.276	0	0
MOI 1.5	6.321	11.445	9.774	33.116	0	0	0	0	0	0	0	2.904	0	0	0	0
