# Supplementary material for: Bacterial RNA sensing by TLR8 requires RNase 6 processing and is inhibited by RNA 2’O-methylation
Source: EMBO Rep. 2024 Oct 3;25(11):4674–92. doi: 10.1038/s44319-024-00281-9 (PMC11549399; doi:10.1038/s44319-024-00281-9)
Supplement: Supplementary file 3 — Source data Fig. 1 [file 44319_2024_281_MOESM3_ESM.zip › Figure 1/1C/1C.xlsx]

## Sheet: Tabelle1
RNASE6
Untreated	E. faecalis	S. aureus	TL8-506
0.020986	0.0116005	0.0119806	0.00582951
0.0201208	0.0123056	0.0122829	0.00770368
0.0212107	0.0113321	0.00967244	0.0054068
0.0217625	0.0125116	0.0115913	0.00536151
0.0179731	0.0126485	0.0125198
TLR8
Untreated	E. faecalis	S. aureus	TL8-506
0.00437822	0.00326687	0.00479326	0.00497985
0.00479615	0.00298016	0.00348344	0.00814422
0.00547595	0.00337934	0.00431343	0.00759846
0.00610856	0.00314061	0.00431095	0.00544224
0.00427959	0.00396309	0.00499457
RNASE2
Untreated	E. faecalis	S. aureus	TL8-506
0.00188317	0.00180179	0.00195825	0.000502801
0.00216028	0.00208947	0.00165525	0.0010241
0.00212635	0.00142737	0.0011067	0.0010642
0.00194897	0.00232265	0.00244381	0.000383278
0.00168433	0.00250689	0.0024295
RNASET2
Untreated	E. faecalis	S. aureus	TL8-506
0.0467377	0.0453999	0.0344382	0.0305707
0.0445154	0.0550068	0.0439517	0.0375339
0.0386262	0.0356256	0.0453979	0.0269596
0.0533676	0.0514855	0.025643	0.0264491
0.0442886	0.0540318	0.0332653
IL6
Untreated	E. faecalis	S. aureus	TL8-506
0.00400718	0.438209	0.146436	0.838611
0.00449062	0.410124	0.152808	0.922089
0.00440378	0.468617	0.141083	0.761123
0.00616856	0.504639	0.159077	0.693277
0.00519446	0.498266	0.167998
CXCL10
Untreated	E. faecalis	S. aureus	TL8-506
0.00226985	0.612686	0.0542686	4.14893
0.00208256	0.421241	0.0384929	2.54423
0.00177075	0.67465	0.0743218	4.35663
0.00166739	0.665737	0.0664737	3.709
0.00188631	0.42375	0.0443134
