# Supplementary material for: Bacterial RNA sensing by TLR8 requires RNase 6 processing and is inhibited by RNA 2’O-methylation
Source: EMBO Rep. 2024 Oct 3;25(11):4674–92. doi: 10.1038/s44319-024-00281-9 (PMC11549399; doi:10.1038/s44319-024-00281-9)
Supplement: Supplementary file 4 — Source data Fig. 2 [file 44319_2024_281_MOESM4_ESM.zip]

Archive with 70 entries (60 files):
- Figure 2/
- __MACOSX/._Figure 2
- Figure 2/.DS_Store
- __MACOSX/Figure 2/._.DS_Store
- Figure 2/2G/
- __MACOSX/Figure 2/._2G
- Figure 2/2I/
- __MACOSX/Figure 2/._2I
- Figure 2/2H/
- __MACOSX/Figure 2/._2H
- Figure 2/2A/
- __MACOSX/Figure 2/._2A
- Figure 2/2F/
- __MACOSX/Figure 2/._2F
- Figure 2/2C/
- __MACOSX/Figure 2/._2C
- Figure 2/2D/
- __MACOSX/Figure 2/._2D
- Figure 2/2E/
- __MACOSX/Figure 2/._2E
- Figure 2/2B/
- __MACOSX/Figure 2/._2B
- Figure 2/2G/2G.prism
- __MACOSX/Figure 2/2G/._2G.prism
- Figure 2/2G/2G.xlsx
- __MACOSX/Figure 2/2G/._2G.xlsx
- Figure 2/2I/2I.xlsx
- __MACOSX/Figure 2/2I/._2I.xlsx
- Figure 2/2I/2I.prism
- __MACOSX/Figure 2/2I/._2I.prism
- Figure 2/2H/2H.tif
- __MACOSX/Figure 2/2H/._2H.tif
- Figure 2/2H/2H.docx
- __MACOSX/Figure 2/2H/._2H.docx
- Figure 2/2A/2A.prism
- __MACOSX/Figure 2/2A/._2A.prism
- Figure 2/2A/2A.xlsx
- __MACOSX/Figure 2/2A/._2A.xlsx
- Figure 2/2F/Western blot_RNase 6.tif
- __MACOSX/Figure 2/2F/._Western blot_RNase 6.tif
- Figure 2/2F/2F.docx
- __MACOSX/Figure 2/2F/._2F.docx
- Figure 2/2F/Western blot_Beta-actin.tif
- __MACOSX/Figure 2/2F/._Western blot_Beta-actin.tif
- Figure 2/2F/Excluded donor.tif
- __MACOSX/Figure 2/2F/._Excluded donor.tif
- Figure 2/2C/.DS_Store
- __MACOSX/Figure 2/2C/._.DS_Store
- Figure 2/2C/2C.xlsx
- __MACOSX/Figure 2/2C/._2C.xlsx
- Figure 2/2C/2C.prism
- __MACOSX/Figure 2/2C/._2C.prism
- Figure 2/2D/2D.prism
- __MACOSX/Figure 2/2D/._2D.prism
- Figure 2/2D/2D.xlsx
- __MACOSX/Figure 2/2D/._2D.xlsx
- Figure 2/2D/.DS_Store
- __MACOSX/Figure 2/2D/._.DS_Store
- Figure 2/2E/2E.xlsx
- __MACOSX/Figure 2/2E/._2E.xlsx
- Figure 2/2E/2E.prism
- __MACOSX/Figure 2/2E/._2E.prism
- Figure 2/2B/Western blot_RNase 6.tif
- __MACOSX/Figure 2/2B/._Western blot_RNase 6.tif
- Figure 2/2B/Western blot_Beta-tubulin.Tif
- __MACOSX/Figure 2/2B/._Western blot_Beta-tubulin.Tif
- Figure 2/2B/Western blot_RNase T2.tif
- __MACOSX/Figure 2/2B/._Western blot_RNase T2.tif
- Figure 2/2B/Western blot_B-tubulin_RNase T2_RNase 6.docx
- __MACOSX/Figure 2/2B/._Western blot_B-tubulin_RNase T2_RNase 6.docx
