# Supplementary material for: Bacterial RNA sensing by TLR8 requires RNase 6 processing and is inhibited by RNA 2’O-methylation
Source: EMBO Rep. 2024 Oct 3;25(11):4674–92. doi: 10.1038/s44319-024-00281-9 (PMC11549399; doi:10.1038/s44319-024-00281-9)
Supplement: Supplementary file 4 — Source data Fig. 2 [file 44319_2024_281_MOESM4_ESM.zip › Figure 2/2G/2G.xlsx]

## Sheet: Tabelle1
	Scramble										sgRNASE6
UT	0	0	0	0	0	0	0	0	1744	0	56.77	0	0	0	0	0	0	0	0	0
PLA	0	0	3225.25	0	0	0	0	0	0	0	0	0	3322	0	0	0	0	0	0	0
TL8-506	979.9	138.75	4066.3	5628	9236.5	7418	15232	14573.5	11789.5	12472	873.7	334.65	5816.5	6950.5	9077.5	8624.5	16890	14766.5	14254	12535
LPS	0	127.135	3176.65	3285.8	3994.7	3190.6	4996.1	5041.5	3273.05	3663.8	1614.6	4846.75	6478.5	4170.5	4443.1	6566	4738.3	6064.5	3808.5	4385.7
E. faecalis (2 µg/ml)	90.245	0	2992.9	5103	3733.05	1636.4	3408.75	2666.7	4844.65	3417.6	0	240.53	0	694.1	0	0	0	0	0	0
S. aureus (2 µg/ml)	281.4	0	1550.1	2307.55	8093.5	6204	7683.5	7855	10001	12009.5	0	325.21	0	0	4761.5	4205.75	6032	6721.5	8128.5	7179.5
