# Supplementary material for: Bacterial RNA sensing by TLR8 requires RNase 6 processing and is inhibited by RNA 2’O-methylation
Source: EMBO Rep. 2024 Oct 3;25(11):4674–92. doi: 10.1038/s44319-024-00281-9 (PMC11549399; doi:10.1038/s44319-024-00281-9)
Supplement: Supplementary file 4 — Source data Fig. 2 [file 44319_2024_281_MOESM4_ESM.zip › Figure 2/2I/2I.xlsx]

## Sheet: Tabelle1
	Scramble										sgRNase6
E. f undigested	412.78	0	2068.15	3042.1	1331.6	669.95	1384.35	0	4185.5	1957.75	0	264.645	0	0	0	0	0	0	0	0
Digested Ef (1ng)	0	765.75	2668.15	4731	4805.2	4904.4	8838	8321.5	8963	9983.5	0	0	0	0	2851.65	3239	3804.1	4599.85	4156.5	6517.5
