# Supplementary material for: Bacterial RNA sensing by TLR8 requires RNase 6 processing and is inhibited by RNA 2’O-methylation
Source: EMBO Rep. 2024 Oct 3;25(11):4674–92. doi: 10.1038/s44319-024-00281-9 (PMC11549399; doi:10.1038/s44319-024-00281-9)
Supplement: Supplementary file 4 — Source data Fig. 2 [file 44319_2024_281_MOESM4_ESM.zip › Figure 2/2A/2A.xlsx]

## Sheet: Tabelle1
RNASE6
PBMC	CD14+	BLaER1 Undiff.	BLaER1 Transdiff.	THP-1
0.0036	0.00394	0.00253	0.0504	0.00108
0.00216	0.00469	0.0022	0.0275	0.00138
0.00433	0.00661	0.00193	0.0569	0.00209
RNASET2
PBMC	CD14+	BLaER1 Undiff.	BLaER1 Transdiff.	THP-1
0.0263	0.0244	0.0232	0.0811	0.132
0.0196	0.0238	0.0228	0.0631	0.138
0.0175	0.0242	0.034	0.0986	0.324
RNASE2
PBMC	CD14+	BLaER1 Undiff.	BLaER1 Transdiff.	THP-1
0.00197	0.00302	4.18e-05	0.00449	0.28
0.000972	0.00176	2.66e-05	0.00938	0.295
0.00479	0.00551	2.83e-05	0.00798	0.453
