# Supplementary material for: Bacterial RNA sensing by TLR8 requires RNase 6 processing and is inhibited by RNA 2’O-methylation
Source: EMBO Rep. 2024 Oct 3;25(11):4674–92. doi: 10.1038/s44319-024-00281-9 (PMC11549399; doi:10.1038/s44319-024-00281-9)
Supplement: Supplementary file 4 — Source data Fig. 2 [file 44319_2024_281_MOESM4_ESM.zip › Figure 2/2C/2C.xlsx]

## Sheet: Tabelle1
Controls	Wild-Type						TLR8-/-						RNASE6-/-
Untreated	3.212	4.634	0	0	0	0	8.667	7.86	6.984	9.436	0	0	0	5.914	0	0	0	0
TL8-506	218.286	195.424	263.114	280.217	169.796	159.698	1.039	0.629	0	0	0	0	235.068	194.714	152.715	186.864	167.489	155.677
LPS	146.504	174.64	258.084	236.329	180.256	198.232	186.063	210.537	194.504	178.217	209.622	208.99	239.269	252.363	162.052	177.114	198.522	213.01
E. faecalis infection	Wild-Type						TLR8-/-						RNASE6-/-
MOI 12	224.331	238.757	183.505	144.689	115.128	157.78	64.456	50.83	37.765	27.06	0	0	119.772	137.647	53.588	60.757	96.393	102.307
MOI 6	94.408	109.724	123.879	173.362	102.775	140.734	43.718	43.346	32.579	36.963	0	7.127	122.556	122.162	49.677	69.133	105.86	100.339
MOI 3	143.618	157.381	111.034	137.671	104.645	110.848	33.263	31.771	23.605	38.244	0	0	115.214	116.383	16.228	47.691	68.22	57.199
MOI 1.5	89.078	115.413	80.089	74.973	75.041	61.625	18.086	16.638	23.722	6.984	0	0	80.726	87.984	41.147	44.514	32.283	25.617
S. aureus infection	Wild-Type						TLR8-/-						RNASE6-/-
MOI 12	101.646	138.385	95.879	82.358	63.135	79.353	6.567	8.234	13.291	0	0	0	24.697	26.457	0	0	40.038	0
MOI 6	52.839	70.116	40.134	17.339	26.562	27.621	3.186	3.383	0	0	0	0	11.853	15.382	0	0	0	0
MOI 3	20.981	31.811	22.632	9.621	0	0	2.456	1.564	0	4.209	0	0	9.348	6.048	0	0	0	0
MOI 1.5	13.317	13.65	0	0	0	0	1.703	0.629	16.206	8.269	0	0	2.925	4.374	0	0	0	0
