# Supplementary material for: Bacterial RNA sensing by TLR8 requires RNase 6 processing and is inhibited by RNA 2’O-methylation
Source: EMBO Rep. 2024 Oct 3;25(11):4674–92. doi: 10.1038/s44319-024-00281-9 (PMC11549399; doi:10.1038/s44319-024-00281-9)
Supplement: Supplementary file 4 — Source data Fig. 2 [file 44319_2024_281_MOESM4_ESM.zip › Figure 2/2D/2D.xlsx]

## Sheet: Tabelle1
E. faecalis RNA	Wild-Type						TLR8-/-						RNASE6-/-
2 µg/ml	101.916	162.005	93.882	106.614	88.2465	98.874	0	0	0	0	29.342	10.224	77.9425	111.378	88.9775	114.406	141.982	195.067
1 µg/ml	18.8825	43.762	48.255	45.2475	26.816	29.0905	0	0	0	0	0	0	5.9285	0.65	6.0745	8.372	0	9.885
S. aureus RNA	Wild-Type						TLR8-/-						RNASE6-/-
2 µg/ml	17.3487	19.6968	90.6153	79.439	58.263	63.1698	0.09175	0	0	0	0	0.88625	0.06325	0.33325	15.2878	15.6578	10.3773	6.1925
1 µg/ml	5.01875	2.30075	52.7313	51.5423	28.0045	39.892	0	0	0	0	0	0	0	0	0	0	3.99475	0
