# Supplementary material for: Bacterial RNA sensing by TLR8 requires RNase 6 processing and is inhibited by RNA 2’O-methylation
Source: EMBO Rep. 2024 Oct 3;25(11):4674–92. doi: 10.1038/s44319-024-00281-9 (PMC11549399; doi:10.1038/s44319-024-00281-9)
Supplement: Supplementary file 4 — Source data Fig. 2 [file 44319_2024_281_MOESM4_ESM.zip › Figure 2/2E/2E.xlsx]

## Sheet: Tabelle1
E. faecalis predigestion	Wild-Type				TLR8-/-				RNASE6-/- #85H7
Undigested	27.631	33.5202	42.951	34.8746	0	0	3.3132	3.231	2.7038	4.09005	19.2956	10.149
Digested (1 ng)	39.8164	47.3982	55.6586	58.4586	0	0	2.4274	0.5474	19.3849	31.4765	21.566	19.1274
