# Supplementary material for: Bacterial RNA sensing by TLR8 requires RNase 6 processing and is inhibited by RNA 2’O-methylation
Source: EMBO Rep. 2024 Oct 3;25(11):4674–92. doi: 10.1038/s44319-024-00281-9 (PMC11549399; doi:10.1038/s44319-024-00281-9)
Supplement: Supplementary file 5 — Source data Fig. 3 [file 44319_2024_281_MOESM5_ESM.zip]

Archive with 48 entries (44 files):
- Figure 3/
- __MACOSX/._Figure 3
- Figure 3/3E/
- __MACOSX/Figure 3/._3E
- Figure 3/3C/
- __MACOSX/Figure 3/._3C
- Figure 3/3D/
- __MACOSX/Figure 3/._3D
- Figure 3/3E/3E_rUdA RT2.tif
- __MACOSX/Figure 3/3E/._3E_rUdA RT2.tif
- Figure 3/3E/3E_rUdA R6.docx
- __MACOSX/Figure 3/3E/._3E_rUdA R6.docx
- Figure 3/3E/3E_rUdA RT2.docx
- __MACOSX/Figure 3/3E/._3E_rUdA RT2.docx
- Figure 3/3E/3E_rUdA R6.tif
- __MACOSX/Figure 3/3E/._3E_rUdA R6.tif
- Figure 3/3C/3C_UUUU.docx
- __MACOSX/Figure 3/3C/._3C_UUUU.docx
- Figure 3/3C/3C_UUCC.tif
- __MACOSX/Figure 3/3C/._3C_UUCC.tif
- Figure 3/3C/3C_UUCC.docx
- __MACOSX/Figure 3/3C/._3C_UUCC.docx
- Figure 3/3C/3C_UUGG.tif
- __MACOSX/Figure 3/3C/._3C_UUGG.tif
- Figure 3/3C/3C_UUAA.docx
- __MACOSX/Figure 3/3C/._3C_UUAA.docx
- Figure 3/3C/3C_UUUU.tif
- __MACOSX/Figure 3/3C/._3C_UUUU.tif
- Figure 3/3C/3C_UUAA.tif
- __MACOSX/Figure 3/3C/._3C_UUAA.tif
- Figure 3/3C/3C_UUGG.docx
- __MACOSX/Figure 3/3C/._3C_UUGG.docx
- Figure 3/3D/3D_UUCC.docx
- __MACOSX/Figure 3/3D/._3D_UUCC.docx
- Figure 3/3D/3D_UUCC.tif
- __MACOSX/Figure 3/3D/._3D_UUCC.tif
- Figure 3/3D/3D_UUUU.docx
- __MACOSX/Figure 3/3D/._3D_UUUU.docx
- Figure 3/3D/3D_UUAA.tif
- __MACOSX/Figure 3/3D/._3D_UUAA.tif
- Figure 3/3D/3D_UUGG.docx
- __MACOSX/Figure 3/3D/._3D_UUGG.docx
- Figure 3/3D/3D_UUUU.tif
- __MACOSX/Figure 3/3D/._3D_UUUU.tif
- Figure 3/3D/3D_UUAA.docx
- __MACOSX/Figure 3/3D/._3D_UUAA.docx
- Figure 3/3D/3D_UUGG.tif
- __MACOSX/Figure 3/3D/._3D_UUGG.tif
