# Supplementary material for: Bacterial RNA sensing by TLR8 requires RNase 6 processing and is inhibited by RNA 2’O-methylation
Source: EMBO Rep. 2024 Oct 3;25(11):4674–92. doi: 10.1038/s44319-024-00281-9 (PMC11549399; doi:10.1038/s44319-024-00281-9)
Supplement: Supplementary file 6 — Source data Fig. 4 [file 44319_2024_281_MOESM6_ESM.zip]

Archive with 30 entries (27 files):
- Figure 4/
- __MACOSX/._Figure 4
- Figure 4/.DS_Store
- __MACOSX/Figure 4/._.DS_Store
- Figure 4/4B/
- __MACOSX/Figure 4/._4B
- Figure 4/4C/
- __MACOSX/Figure 4/._4C
- Figure 4/4B/4B_UUmAA.docx
- __MACOSX/Figure 4/4B/._4B_UUmAA.docx
- Figure 4/4B/4B_UmUAA.tif
- __MACOSX/Figure 4/4B/._4B_UmUAA.tif
- Figure 4/4B/4B_UUmAA.tif
- __MACOSX/Figure 4/4B/._4B_UUmAA.tif
- Figure 4/4B/4B_UUAmA.tif
- __MACOSX/Figure 4/4B/._4B_UUAmA.tif
- Figure 4/4B/4B_UUAA.tiff
- __MACOSX/Figure 4/4B/._4B_UUAA.tiff
- Figure 4/4B/4B_UUAA.docx
- __MACOSX/Figure 4/4B/._4B_UUAA.docx
- Figure 4/4B/4B_UUAmA.docx
- __MACOSX/Figure 4/4B/._4B_UUAmA.docx
- Figure 4/4B/4B_UmUAA.docx
- __MACOSX/Figure 4/4B/._4B_UmUAA.docx
- Figure 4/4C/4C.prism
- __MACOSX/Figure 4/4C/._4C.prism
- Figure 4/4C/.DS_Store
- __MACOSX/Figure 4/4C/._.DS_Store
- Figure 4/4C/4C.xlsx
- __MACOSX/Figure 4/4C/._4C.xlsx
