# Supplementary material for: Bacterial RNA sensing by TLR8 requires RNase 6 processing and is inhibited by RNA 2’O-methylation
Source: EMBO Rep. 2024 Oct 3;25(11):4674–92. doi: 10.1038/s44319-024-00281-9 (PMC11549399; doi:10.1038/s44319-024-00281-9)
Supplement: Supplementary file 6 — Source data Fig. 4 [file 44319_2024_281_MOESM6_ESM.zip › Figure 4/4C/4C.xlsx]

## Sheet: Tabelle1
Upper graph	Wild-Type						TLR8-/-						RNASE6-/-
UUAA	7.89405	7.60905	13.8491	10.6059	15.3902	19.0608	0	1.49313	1.70595	0.78855	4.6161	0	1.6194	0	0.546	1.5891	0.9651	1.22775
UUG>p	0.790455	0	2.1354	0	0	0.35775	0	0	1.0329	1.2786	0.0834	0	0	0.893505	0	0.14295	0	0.3615
UUAA+ UUG	27.614	35.8605	28.3452	16.4562	48.4519	46.8143	0	4.79115	0	0.0935	0	0.4326	10.2263	26.9925	1.85675	3.877	5.32095	6.46305
	Wild-Type				TLR8-/-				RNASE6-/-
Lower graph	0.26771	0.24196	0.41575	0.61115	0.59995	0.27988	0.45137	0.44811	0.31257	0.21602	0.37135	0.73035
UUmAA	0.83775	0.64475	0.10599	0.11965	0	0	0.16701	0.28366	0.49105	0.66335	0.1633	0.15918
UUAmA	0.68285	0.7688	0.91362	0.33681	0	4.63455	0.29932	0.25229	0.22735	0.22305	0.22399	0.18553
UmUAA + UUG	2.32741	0.47522	0.57182	0.50724	0.30472	0.27447	0.4997	0.33504	0.40651	0	0.88985	0.92763
UUmAA + UUG	0.30472	0.27447	0.18788	0.18536	0.13121	0.15808	0.41472	0.41649	0.30238	0.33597	0.12562	1.72825
UUAmA + UUG	1.56264	1.87169	23.679	27.44	0.29122	0.28717	0.65493	3.889	0.30238	0.33597	0.12562	1.72825
